# Supplementary material for: Network Pharmacology and Molecular Docking Elucidate the Pharmacological Mechanism of the OSTEOWONDER Capsule for Treating Osteoporosis
Source: Front Genet. 2022 Feb 28;13:833027. doi: 10.3389/fgene.2022.833027 (PMC8918533; doi:10.3389/fgene.2022.833027)
Supplement: Supplementary file 1 [file DataSheet1.ZIP]

Archive with 29 entries (22 files):
- Supplementary files/
- Supplementary files/Table S10-58 Common targets.xlsx
- Supplementary files/Table S11-Herbs-compounds-targets network.xlsx
- Supplementary files/Table S12-GO.xlsx
- Supplementary files/Table S13-KEGG.xlsx
- Supplementary files/Table S14-STRING_Interactions_short.xlsx
- Supplementary files/Table S15-hub genes degree.csv
- Supplementary files/Table S16-Gene expression and clinical traits.xlsx
- Supplementary files/Table S1_Compounds-OB í▌ 30% and DL í▌ 0.18.xlsx
- Supplementary files/Table S2_Conpounds-targets.xlsx
- Supplementary files/Table S3-273 targets.xlsx
- Supplementary files/Table S4-GeneCards-SearchResults.csv
- Supplementary files/Table S5-DisGeNET.xlsx
- Supplementary files/Table S6-OMIM-Gene-Map-Retrieval.xlsx
- Supplementary files/Table S7-Total 4929 targets.xlsx
- Supplementary files/Table S8_WGCNA_GS_and_MM.xls
- Supplementary files/Table S9-Module-trait-more than 0.3.xlsx
- Supplementary files/molecular docking/
- Supplementary files/molecular docking/EGFR/
- Supplementary files/molecular docking/EGFR/conf.conf
- Supplementary files/molecular docking/HIF1A/
- Supplementary files/molecular docking/HIF1A/conf.conf
- Supplementary files/molecular docking/IL6/
- Supplementary files/molecular docking/IL6/conf.conf
- Supplementary files/molecular docking/MAPK8/
- Supplementary files/molecular docking/MAPK8/conf.conf
- Supplementary files/molecular docking/PPARG/
- Supplementary files/molecular docking/PPARG/conf.conf
- Supplementary files/molecular docking/parameter setting.txt
