# Supplementary material for: Network Pharmacology and Molecular Docking Elucidate the Pharmacological Mechanism of the OSTEOWONDER Capsule for Treating Osteoporosis
Source: Front Genet. 2022 Feb 28;13:833027. doi: 10.3389/fgene.2022.833027 (PMC8918533; doi:10.3389/fgene.2022.833027)
Supplement: Supplementary file 1 [file DataSheet1.ZIP › Supplementary files/Table S10-58 Common targets.xlsx]

## Sheet: Sheet1
RUNX2
CYP19A1
IL6
AR
CTNNB1
IGFBP3
PPARG
IL10
IL2
CD40LG
IL4
PGR
ICAM1
SIRT1
CYP1A1
DPP4
LDLR
COL3A1
NR1I2
PON1
NR1I3
DRD2
CCND1
TOP1
RB1
MAPK8
ADRB2
ADCYAP1
OPRM1
HTR2C
PTGES
NCOA1
NCOA2
ADH1C
RXRG
EGFR
MTTP
BIRC5
PYGM
PCOLCE
AHR
HIF1A
CHUK
PLAT
SLC2A4
CASP1
SLC6A3
DRD3
SREBF1
DRD4
GABRA1
MGAM
ERBB2
CDK2
HTR1A
XDH
AKR1C1
ADRA2B
