# Supplementary material for: Network Pharmacology and Molecular Docking Elucidate the Pharmacological Mechanism of the OSTEOWONDER Capsule for Treating Osteoporosis
Source: Front Genet. 2022 Feb 28;13:833027. doi: 10.3389/fgene.2022.833027 (PMC8918533; doi:10.3389/fgene.2022.833027)
Supplement: Supplementary file 1 [file DataSheet1.ZIP › Supplementary files/Table S11-Herbs-compounds-targets network.xlsx]

## Sheet: Sheet1
med	Compounds ID	58 genes
chenpi	MOL004328	#N/A
chenpi	MOL004328	#N/A
chenpi	MOL004328	#N/A
chenpi	MOL004328	AKR1C1
chenpi	MOL004328	#N/A
chenpi	MOL004328	#N/A
chenpi	MOL005828	AR
chenpi	MOL004328	#N/A
chenpi	MOL005828	#N/A
chenpi	MOL004328	#N/A
chenpi	MOL005828	#N/A
chenpi	MOL005100	#N/A
chenpi	MOL005815	#N/A
chenpi	MOL005828	#N/A
chenpi	MOL004328	#N/A
chenpi	MOL005828	#N/A
chenpi	MOL004328	#N/A
chenpi	MOL005828	#N/A
chenpi	MOL004328	#N/A
chenpi	MOL005828	#N/A
chenpi	MOL005828	#N/A
chenpi	MOL004328	CYP19A1
chenpi	MOL005828	DPP4
chenpi	MOL005828	#N/A
chenpi	MOL004328	#N/A
chenpi	MOL005828	#N/A
chenpi	MOL005828	#N/A
chenpi	MOL005815	#N/A
chenpi	MOL005815	#N/A
chenpi	MOL005828	#N/A
chenpi	MOL005828	#N/A
chenpi	MOL004328	#N/A
chenpi	MOL004328	#N/A
chenpi	MOL005828	#N/A
chenpi	MOL004328	#N/A
chenpi	MOL004328	#N/A
chenpi	MOL004328	#N/A
chenpi	MOL004328	#N/A
chenpi	MOL005100	#N/A
chenpi	MOL005815	#N/A
chenpi	MOL005828	#N/A
chenpi	MOL005828	#N/A
chenpi	MOL005815	#N/A
chenpi	MOL005828	#N/A
chenpi	MOL004328	#N/A
chenpi	MOL004328	LDLR
chenpi	MOL004328	#N/A
chenpi	MOL004328	#N/A
chenpi	MOL005828	MAPK8
chenpi	MOL005828	#N/A
chenpi	MOL004328	MTTP
chenpi	MOL005100	NCOA1
chenpi	MOL000359	NCOA2
chenpi	MOL005100	NCOA2
chenpi	MOL005815	NCOA2
chenpi	MOL005828	NCOA2
chenpi	MOL005828	#N/A
chenpi	MOL000359	#N/A
chenpi	MOL000359	PGR
chenpi	MOL005828	#N/A
chenpi	MOL004328	#N/A
chenpi	MOL004328	#N/A
chenpi	MOL004328	PPARG
chenpi	MOL005828	PPARG
chenpi	MOL005828	PPARG
chenpi	MOL005828	#N/A
chenpi	MOL004328	#N/A
chenpi	MOL005100	#N/A
chenpi	MOL005828	#N/A
chenpi	MOL004328	#N/A
chenpi	MOL005100	#N/A
chenpi	MOL005815	#N/A
chenpi	MOL005828	#N/A
chenpi	MOL004328	#N/A
chenpi	MOL005100	#N/A
chenpi	MOL005815	#N/A
chenpi	MOL005828	#N/A
chenpi	MOL005828	#N/A
chenpi	MOL004328	#N/A
chenpi	MOL004328	#N/A
chenpi	MOL004328	#N/A
chenpi	MOL004328	SREBF1
chenpi	MOL005828	#N/A
chenpi	MOL005100	#N/A
chenpi	MOL005815	#N/A
chenpi	MOL005828	#N/A
chenpi	MOL005828	#N/A
chenpi	MOL004328	#N/A
duzhong	MOL000098	#N/A
duzhong	MOL000098	#N/A
duzhong	MOL000098	#N/A
duzhong	MOL000422	#N/A
duzhong	MOL007059	#N/A
duzhong	MOL009015	#N/A
duzhong	MOL009029	#N/A
duzhong	MOL009053	#N/A
duzhong	MOL000098	#N/A
duzhong	MOL000358	#N/A
duzhong	MOL000422	#N/A
duzhong	MOL000443	#N/A
duzhong	MOL009009	#N/A
duzhong	MOL009015	#N/A
duzhong	MOL009031	#N/A
duzhong	MOL009047	#N/A
duzhong	MOL000358	#N/A
duzhong	MOL000443	#N/A
duzhong	MOL007059	#N/A
duzhong	MOL009015	#N/A
duzhong	MOL009015	#N/A
duzhong	MOL009031	#N/A
duzhong	MOL009031	#N/A
duzhong	MOL009015	#N/A
duzhong	MOL009031	#N/A
duzhong	MOL000443	ADRA2B
duzhong	MOL009015	ADRA2B
duzhong	MOL009031	ADRA2B
duzhong	MOL009031	#N/A
duzhong	MOL009031	#N/A
duzhong	MOL000358	ADRB2
duzhong	MOL000098	ADRB2
duzhong	MOL000443	ADRB2
duzhong	MOL007059	ADRB2
duzhong	MOL009015	ADRB2
duzhong	MOL009031	ADRB2
duzhong	MOL009047	ADRB2
duzhong	MOL000098	AHR
duzhong	MOL000422	AHR
duzhong	MOL000098	#N/A
duzhong	MOL000422	#N/A
duzhong	MOL000098	#N/A
duzhong	MOL000422	#N/A
duzhong	MOL000098	#N/A
duzhong	MOL000422	#N/A
duzhong	MOL002773	#N/A
duzhong	MOL002773	#N/A
duzhong	MOL000098	#N/A
duzhong	MOL000422	#N/A
duzhong	MOL000098	AR
duzhong	MOL000422	AR
duzhong	MOL009015	AR
duzhong	MOL009027	AR
duzhong	MOL011604	AR
duzhong	MOL000358	#N/A
duzhong	MOL000098	#N/A
duzhong	MOL000422	#N/A
duzhong	MOL000358	#N/A
duzhong	MOL000098	#N/A
duzhong	MOL000422	#N/A
duzhong	MOL002773	#N/A
duzhong	MOL000098	#N/A
duzhong	MOL000098	BIRC5
duzhong	MOL007059	#N/A
duzhong	MOL009055	#N/A
duzhong	MOL007563	#N/A
duzhong	MOL002058	#N/A
duzhong	MOL000422	#N/A
duzhong	MOL004367	#N/A
duzhong	MOL006709	#N/A
duzhong	MOL007563	#N/A
duzhong	MOL009009	#N/A
duzhong	MOL009015	#N/A
duzhong	MOL009029	#N/A
duzhong	MOL009031	#N/A
duzhong	MOL009047	#N/A
duzhong	MOL009053	#N/A
duzhong	MOL009055	#N/A
duzhong	MOL008240	#N/A
duzhong	MOL011604	#N/A
duzhong	MOL000358	#N/A
duzhong	MOL000098	#N/A
duzhong	MOL000422	#N/A
duzhong	MOL002773	#N/A
duzhong	MOL002773	#N/A
duzhong	MOL000358	#N/A
duzhong	MOL000098	#N/A
duzhong	MOL002773	#N/A
duzhong	MOL000358	#N/A
duzhong	MOL000098	#N/A
duzhong	MOL002773	#N/A
duzhong	MOL000098	#N/A
duzhong	MOL002773	#N/A
duzhong	MOL000098	#N/A
duzhong	MOL009029	#N/A
duzhong	MOL008240	#N/A
duzhong	MOL011604	#N/A
duzhong	MOL000098	#N/A
duzhong	MOL000098	CCND1
duzhong	MOL000098	CD40LG
duzhong	MOL000098	CD40LG
duzhong	MOL000422	CD40LG
duzhong	MOL000098	#N/A
duzhong	MOL000422	#N/A
duzhong	MOL008240	CDK2
duzhong	MOL011604	CDK2
duzhong	MOL000098	#N/A
duzhong	MOL000098	#N/A
duzhong	MOL000358	#N/A
duzhong	MOL000422	#N/A
duzhong	MOL000443	#N/A
duzhong	MOL007059	#N/A
duzhong	MOL009015	#N/A
duzhong	MOL009031	#N/A
duzhong	MOL000358	#N/A
duzhong	MOL000422	#N/A
duzhong	MOL000443	#N/A
duzhong	MOL009015	#N/A
duzhong	MOL009031	#N/A
duzhong	MOL000358	#N/A
duzhong	MOL000443	#N/A
duzhong	MOL009015	#N/A
duzhong	MOL009031	#N/A
duzhong	MOL009047	#N/A
duzhong	MOL000358	#N/A
duzhong	MOL000443	#N/A
duzhong	MOL009015	#N/A
duzhong	MOL009031	#N/A
duzhong	MOL000443	#N/A
duzhong	MOL009015	#N/A
duzhong	MOL009031	#N/A
duzhong	MOL000358	#N/A
duzhong	MOL000443	#N/A
duzhong	MOL009015	#N/A
duzhong	MOL000098	CHUK
duzhong	MOL000098	#N/A
duzhong	MOL000098	#N/A
duzhong	MOL000098	COL3A1
duzhong	MOL000098	#N/A
duzhong	MOL002773	CTNNB1
duzhong	MOL000098	#N/A
duzhong	MOL000098	#N/A
duzhong	MOL000098	#N/A
duzhong	MOL000098	#N/A
duzhong	MOL000098	#N/A
duzhong	MOL000098	CYP1A1
duzhong	MOL000422	CYP1A1
duzhong	MOL000098	#N/A
duzhong	MOL000422	#N/A
duzhong	MOL002773	#N/A
duzhong	MOL000098	#N/A
duzhong	MOL000422	#N/A
duzhong	MOL000098	#N/A
duzhong	MOL000422	#N/A
duzhong	MOL002773	#N/A
duzhong	MOL000098	#N/A
duzhong	MOL000098	#N/A
duzhong	MOL000422	#N/A
duzhong	MOL000098	DPP4
duzhong	MOL000422	DPP4
duzhong	MOL007059	DPP4
duzhong	MOL009029	DPP4
duzhong	MOL009053	DPP4
duzhong	MOL008240	DPP4
duzhong	MOL011604	DPP4
duzhong	MOL000358	#N/A
duzhong	MOL000443	#N/A
duzhong	MOL007059	#N/A
duzhong	MOL009015	#N/A
duzhong	MOL009031	#N/A
duzhong	MOL009015	DRD2
duzhong	MOL009031	DRD2
duzhong	MOL009015	DRD3
duzhong	MOL009031	DRD3
duzhong	MOL009031	DRD4
duzhong	MOL009015	#N/A
duzhong	MOL000098	#N/A
duzhong	MOL000098	#N/A
duzhong	MOL000098	#N/A
duzhong	MOL000098	#N/A
duzhong	MOL000098	EGFR
duzhong	MOL009031	EGFR
duzhong	MOL000098	#N/A
duzhong	MOL000098	#N/A
duzhong	MOL000098	ERBB2
duzhong	MOL000098	#N/A
duzhong	MOL000073	#N/A
duzhong	MOL009029	#N/A
duzhong	MOL009053	#N/A
duzhong	MOL008240	#N/A
duzhong	MOL011604	#N/A
duzhong	MOL009055	#N/A
duzhong	MOL011604	#N/A
duzhong	MOL000098	#N/A
duzhong	MOL002773	#N/A
duzhong	MOL000098	#N/A
duzhong	MOL000098	#N/A
duzhong	MOL002058	#N/A
duzhong	MOL002058	#N/A
duzhong	MOL000422	#N/A
duzhong	MOL006709	#N/A
duzhong	MOL006709	#N/A
duzhong	MOL007563	#N/A
duzhong	MOL009009	#N/A
duzhong	MOL009009	#N/A
duzhong	MOL009015	#N/A
duzhong	MOL009029	#N/A
duzhong	MOL009031	#N/A
duzhong	MOL009047	#N/A
duzhong	MOL009053	#N/A
duzhong	MOL009055	#N/A
duzhong	MOL009055	#N/A
duzhong	MOL008240	#N/A
duzhong	MOL008240	#N/A
duzhong	MOL011604	#N/A
duzhong	MOL000098	#N/A
duzhong	MOL000358	GABRA1
duzhong	MOL000098	GABRA1
duzhong	MOL000422	GABRA1
duzhong	MOL000443	GABRA1
duzhong	MOL009015	GABRA1
duzhong	MOL009042	GABRA1
duzhong	MOL000098	#N/A
duzhong	MOL002773	#N/A
duzhong	MOL009055	#N/A
duzhong	MOL008240	#N/A
duzhong	MOL011604	#N/A
duzhong	MOL000098	#N/A
duzhong	MOL000422	#N/A
duzhong	MOL000098	#N/A
duzhong	MOL000422	#N/A
duzhong	MOL000098	#N/A
duzhong	MOL000422	#N/A
duzhong	MOL000098	#N/A
duzhong	MOL000422	#N/A
duzhong	MOL000098	HIF1A
duzhong	MOL000098	#N/A
duzhong	MOL000098	#N/A
duzhong	MOL000422	#N/A
duzhong	MOL002773	#N/A
duzhong	MOL000098	#N/A
duzhong	MOL000358	#N/A
duzhong	MOL000098	#N/A
duzhong	MOL002058	#N/A
duzhong	MOL000422	#N/A
duzhong	MOL004367	#N/A
duzhong	MOL007059	#N/A
duzhong	MOL000073	#N/A
duzhong	MOL009009	#N/A
duzhong	MOL009015	#N/A
duzhong	MOL009029	#N/A
duzhong	MOL009031	#N/A
duzhong	MOL009047	#N/A
duzhong	MOL009053	#N/A
duzhong	MOL009055	#N/A
duzhong	MOL008240	#N/A
duzhong	MOL011604	#N/A
duzhong	MOL000098	#N/A
duzhong	MOL000098	#N/A
duzhong	MOL009015	#N/A
duzhong	MOL009015	#N/A
duzhong	MOL000358	#N/A
duzhong	MOL009015	#N/A
duzhong	MOL009031	#N/A
duzhong	MOL009015	#N/A
duzhong	MOL009015	HTR2C
duzhong	MOL009031	HTR2C
duzhong	MOL009015	#N/A
duzhong	MOL009031	#N/A
duzhong	MOL009015	#N/A
duzhong	MOL009031	#N/A
duzhong	MOL000098	ICAM1
duzhong	MOL000422	ICAM1
duzhong	MOL000098	#N/A
duzhong	MOL000098	#N/A
duzhong	MOL000098	IGFBP3
duzhong	MOL000422	#N/A
duzhong	MOL000098	IL10
duzhong	MOL000098	#N/A
duzhong	MOL000098	#N/A
duzhong	MOL000098	IL2
duzhong	MOL000098	IL6
duzhong	MOL000098	#N/A
duzhong	MOL000422	#N/A
duzhong	MOL000098	#N/A
duzhong	MOL000358	#N/A
duzhong	MOL000098	#N/A
duzhong	MOL000422	#N/A
duzhong	MOL002773	#N/A
duzhong	MOL000358	#N/A
duzhong	MOL000098	#N/A
duzhong	MOL002058	#N/A
duzhong	MOL006709	#N/A
duzhong	MOL007563	#N/A
duzhong	MOL009009	#N/A
duzhong	MOL009015	#N/A
duzhong	MOL009029	#N/A
duzhong	MOL009031	#N/A
duzhong	MOL009047	#N/A
duzhong	MOL009053	#N/A
duzhong	MOL009055	#N/A
duzhong	MOL000073	#N/A
duzhong	MOL000098	#N/A
duzhong	MOL000358	#N/A
duzhong	MOL000098	#N/A
duzhong	MOL009055	#N/A
duzhong	MOL008240	#N/A
duzhong	MOL011604	#N/A
duzhong	MOL000422	MAPK8
duzhong	MOL000098	MGAM
duzhong	MOL000098	#N/A
duzhong	MOL000422	#N/A
duzhong	MOL002773	#N/A
duzhong	MOL002773	#N/A
duzhong	MOL000098	#N/A
duzhong	MOL002773	#N/A
duzhong	MOL000098	#N/A
duzhong	MOL000098	#N/A
duzhong	MOL000098	#N/A
duzhong	MOL000098	#N/A
duzhong	MOL002773	#N/A
duzhong	MOL000098	#N/A
duzhong	MOL007059	NCOA1
duzhong	MOL000358	NCOA2
duzhong	MOL000098	NCOA2
duzhong	MOL002058	NCOA2
duzhong	MOL000422	NCOA2
duzhong	MOL004367	NCOA2
duzhong	MOL006709	NCOA2
duzhong	MOL007563	NCOA2
duzhong	MOL009009	NCOA2
duzhong	MOL009047	NCOA2
duzhong	MOL009055	NCOA2
duzhong	MOL009057	NCOA2
duzhong	MOL011604	NCOA2
duzhong	MOL000098	#N/A
duzhong	MOL000098	#N/A
duzhong	MOL000098	#N/A
duzhong	MOL000422	#N/A
duzhong	MOL009055	#N/A
duzhong	MOL008240	#N/A
duzhong	MOL011604	#N/A
duzhong	MOL000098	#N/A
duzhong	MOL000098	#N/A
duzhong	MOL000098	#N/A
duzhong	MOL000098	NR1I2
duzhong	MOL000422	NR1I2
duzhong	MOL000098	NR1I3
duzhong	MOL000422	NR1I3
duzhong	MOL009027	#N/A
duzhong	MOL009027	#N/A
duzhong	MOL000098	#N/A
duzhong	MOL000443	#N/A
duzhong	MOL007059	#N/A
duzhong	MOL009015	#N/A
duzhong	MOL009031	#N/A
duzhong	MOL000358	OPRM1
duzhong	MOL000443	OPRM1
duzhong	MOL007059	OPRM1
duzhong	MOL009015	OPRM1
duzhong	MOL009031	OPRM1
duzhong	MOL000098	#N/A
duzhong	MOL000098	PCOLCE
duzhong	MOL009015	#N/A
duzhong	MOL000358	#N/A
duzhong	MOL009015	#N/A
duzhong	MOL009031	#N/A
duzhong	MOL000358	PGR
duzhong	MOL000211	PGR
duzhong	MOL000422	PGR
duzhong	MOL000098	PLAT
duzhong	MOL000098	#N/A
duzhong	MOL000358	PON1
duzhong	MOL000098	PON1
duzhong	MOL000098	#N/A
duzhong	MOL000098	#N/A
duzhong	MOL000098	#N/A
duzhong	MOL000098	PPARG
duzhong	MOL000098	PPARG
duzhong	MOL000422	PPARG
duzhong	MOL000422	PPARG
duzhong	MOL008240	PPARG
duzhong	MOL011604	PPARG
duzhong	MOL000358	#N/A
duzhong	MOL000098	#N/A
duzhong	MOL000098	#N/A
duzhong	MOL000098	#N/A
duzhong	MOL000422	#N/A
duzhong	MOL007059	#N/A
duzhong	MOL009029	#N/A
duzhong	MOL009053	#N/A
duzhong	MOL008240	#N/A
duzhong	MOL011604	#N/A
duzhong	MOL000098	#N/A
duzhong	MOL000422	#N/A
duzhong	MOL000098	#N/A
duzhong	MOL000358	#N/A
duzhong	MOL000098	#N/A
duzhong	MOL002058	#N/A
duzhong	MOL000422	#N/A
duzhong	MOL000443	#N/A
duzhong	MOL000073	#N/A
duzhong	MOL009015	#N/A
duzhong	MOL009029	#N/A
duzhong	MOL009031	#N/A
duzhong	MOL009055	#N/A
duzhong	MOL000358	#N/A
duzhong	MOL000098	#N/A
duzhong	MOL002058	#N/A
duzhong	MOL000422	#N/A
duzhong	MOL004367	#N/A
duzhong	MOL000443	#N/A
duzhong	MOL006709	#N/A
duzhong	MOL007059	#N/A
duzhong	MOL000073	#N/A
duzhong	MOL007563	#N/A
duzhong	MOL009009	#N/A
duzhong	MOL009015	#N/A
duzhong	MOL009029	#N/A
duzhong	MOL009031	#N/A
duzhong	MOL009047	#N/A
duzhong	MOL009053	#N/A
duzhong	MOL009055	#N/A
duzhong	MOL002773	#N/A
duzhong	MOL008240	#N/A
duzhong	MOL011604	#N/A
duzhong	MOL000098	#N/A
duzhong	MOL000098	#N/A
duzhong	MOL000098	RB1
duzhong	MOL000098	#N/A
duzhong	MOL000422	#N/A
duzhong	MOL000098	#N/A
duzhong	MOL000098	RUNX2
duzhong	MOL000098	#N/A
duzhong	MOL000443	#N/A
duzhong	MOL007059	#N/A
duzhong	MOL009031	#N/A
duzhong	MOL000358	#N/A
duzhong	MOL000098	#N/A
duzhong	MOL002058	#N/A
duzhong	MOL000443	#N/A
duzhong	MOL007563	#N/A
duzhong	MOL009009	#N/A
duzhong	MOL009015	#N/A
duzhong	MOL009031	#N/A
duzhong	MOL009047	#N/A
duzhong	MOL009055	#N/A
duzhong	MOL011604	#N/A
duzhong	MOL000098	#N/A
duzhong	MOL000422	#N/A
duzhong	MOL000098	#N/A
duzhong	MOL000422	#N/A
duzhong	MOL007059	#N/A
duzhong	MOL009029	#N/A
duzhong	MOL009053	#N/A
duzhong	MOL008240	#N/A
duzhong	MOL000098	#N/A
duzhong	MOL000098	SLC2A4
duzhong	MOL000422	SLC2A4
duzhong	MOL000422	#N/A
duzhong	MOL009015	#N/A
duzhong	MOL009031	#N/A
duzhong	MOL009031	SLC6A3
duzhong	MOL000358	#N/A
duzhong	MOL009015	#N/A
duzhong	MOL009031	#N/A
duzhong	MOL000422	#N/A
duzhong	MOL000098	#N/A
duzhong	MOL000098	#N/A
duzhong	MOL000098	#N/A
duzhong	MOL000422	#N/A
duzhong	MOL000098	#N/A
duzhong	MOL000358	#N/A
duzhong	MOL000098	#N/A
duzhong	MOL000098	#N/A
duzhong	MOL000098	TOP1
duzhong	MOL000098	#N/A
duzhong	MOL000098	#N/A
duzhong	MOL002058	#N/A
duzhong	MOL000422	#N/A
duzhong	MOL005922	#N/A
duzhong	MOL007563	#N/A
duzhong	MOL009007	#N/A
duzhong	MOL009009	#N/A
duzhong	MOL011604	#N/A
duzhong	MOL000098	#N/A
duzhong	MOL000098	#N/A
duzhong	MOL000422	#N/A
duzhong	MOL000098	#N/A
duzhong	MOL002773	#N/A
duzhong	MOL000098	XDH
duzhong	MOL000422	XDH
honghua	MOL000098	#N/A
honghua	MOL000098	#N/A
honghua	MOL000422	#N/A
honghua	MOL000098	#N/A
honghua	MOL000098	#N/A
honghua	MOL000006	#N/A
honghua	MOL000449	ADH1C
honghua	MOL000358	#N/A
honghua	MOL000422	#N/A
honghua	MOL000449	#N/A
honghua	MOL000358	#N/A
honghua	MOL000449	#N/A
honghua	MOL000449	#N/A
honghua	MOL000449	#N/A
honghua	MOL000358	ADRB2
honghua	MOL000449	ADRB2
honghua	MOL000098	ADRB2
honghua	MOL002714	AHR
honghua	MOL000422	AHR
honghua	MOL000098	AHR
honghua	MOL000422	#N/A
honghua	MOL000098	#N/A
honghua	MOL000449	#N/A
honghua	MOL000098	#N/A
honghua	MOL000422	#N/A
honghua	MOL002714	#N/A
honghua	MOL002773	#N/A
honghua	MOL000422	#N/A
honghua	MOL000006	#N/A
honghua	MOL000098	#N/A
honghua	MOL002773	#N/A
honghua	MOL002714	#N/A
honghua	MOL000422	#N/A
honghua	MOL000098	#N/A
honghua	MOL002714	#N/A
honghua	MOL000006	#N/A
honghua	MOL002712	AR
honghua	MOL002714	AR
honghua	MOL002721	AR
honghua	MOL000422	AR
honghua	MOL000006	AR
honghua	MOL000098	AR
honghua	MOL002714	#N/A
honghua	MOL000358	#N/A
honghua	MOL000422	#N/A
honghua	MOL000098	#N/A
honghua	MOL002714	#N/A
honghua	MOL002773	#N/A
honghua	MOL000358	#N/A
honghua	MOL000422	#N/A
honghua	MOL000098	#N/A
honghua	MOL000006	#N/A
honghua	MOL000098	#N/A
honghua	MOL000006	BIRC5
honghua	MOL000098	BIRC5
honghua	MOL002695	#N/A
honghua	MOL002695	#N/A
honghua	MOL002714	#N/A
honghua	MOL000422	#N/A
honghua	MOL002714	#N/A
honghua	MOL002773	#N/A
honghua	MOL000358	#N/A
honghua	MOL000422	#N/A
honghua	MOL000006	#N/A
honghua	MOL000098	#N/A
honghua	MOL002773	#N/A
honghua	MOL000006	#N/A
honghua	MOL002773	#N/A
honghua	MOL000358	#N/A
honghua	MOL000098	#N/A
honghua	MOL002773	#N/A
honghua	MOL000358	#N/A
honghua	MOL000006	#N/A
honghua	MOL000098	#N/A
honghua	MOL002773	#N/A
honghua	MOL000098	#N/A
honghua	MOL000098	#N/A
honghua	MOL002714	#N/A
honghua	MOL000006	#N/A
honghua	MOL000098	#N/A
honghua	MOL000006	CCND1
honghua	MOL000098	CCND1
honghua	MOL000422	CD40LG
honghua	MOL000006	CD40LG
honghua	MOL000006	CD40LG
honghua	MOL000098	CD40LG
honghua	MOL000098	CD40LG
honghua	MOL002714	#N/A
honghua	MOL000422	#N/A
honghua	MOL000098	#N/A
honghua	MOL000006	#N/A
honghua	MOL000006	#N/A
honghua	MOL000098	#N/A
honghua	MOL000098	#N/A
honghua	MOL000358	#N/A
honghua	MOL000422	#N/A
honghua	MOL000449	#N/A
honghua	MOL000358	#N/A
honghua	MOL000422	#N/A
honghua	MOL000449	#N/A
honghua	MOL000358	#N/A
honghua	MOL000449	#N/A
honghua	MOL000358	#N/A
honghua	MOL000358	#N/A
honghua	MOL000098	CHUK
honghua	MOL000098	#N/A
honghua	MOL000098	#N/A
honghua	MOL000098	COL3A1
honghua	MOL000098	#N/A
honghua	MOL002773	CTNNB1
honghua	MOL000449	#N/A
honghua	MOL000098	#N/A
honghua	MOL000098	#N/A
honghua	MOL000098	#N/A
honghua	MOL000098	#N/A
honghua	MOL000098	#N/A
honghua	MOL002714	#N/A
honghua	MOL000422	CYP1A1
honghua	MOL000098	CYP1A1
honghua	MOL002773	#N/A
honghua	MOL000422	#N/A
honghua	MOL000098	#N/A
honghua	MOL000422	#N/A
honghua	MOL000098	#N/A
honghua	MOL002773	#N/A
honghua	MOL000422	#N/A
honghua	MOL000098	#N/A
honghua	MOL000098	#N/A
honghua	MOL000422	#N/A
honghua	MOL000098	#N/A
honghua	MOL002712	DPP4
honghua	MOL002714	DPP4
honghua	MOL002721	DPP4
honghua	MOL000422	DPP4
honghua	MOL000006	DPP4
honghua	MOL000098	DPP4
honghua	MOL000358	#N/A
honghua	MOL000098	#N/A
honghua	MOL000098	#N/A
honghua	MOL000098	#N/A
honghua	MOL000098	#N/A
honghua	MOL000006	EGFR
honghua	MOL000098	EGFR
honghua	MOL002714	#N/A
honghua	MOL000098	#N/A
honghua	MOL000098	#N/A
honghua	MOL000006	ERBB2
honghua	MOL000098	ERBB2
honghua	MOL000098	#N/A
honghua	MOL002695	#N/A
honghua	MOL002773	#N/A
honghua	MOL000098	#N/A
honghua	MOL002695	#N/A
honghua	MOL002776	#N/A
honghua	MOL000422	#N/A
honghua	MOL000098	#N/A
honghua	MOL000098	#N/A
honghua	MOL002714	#N/A
honghua	MOL002714	#N/A
honghua	MOL000098	#N/A
honghua	MOL002714	#N/A
honghua	MOL002714	#N/A
honghua	MOL002757	GABRA1
honghua	MOL000358	GABRA1
honghua	MOL000422	GABRA1
honghua	MOL000449	GABRA1
honghua	MOL000098	GABRA1
honghua	MOL002773	#N/A
honghua	MOL000098	#N/A
honghua	MOL000422	#N/A
honghua	MOL000098	#N/A
honghua	MOL000422	#N/A
honghua	MOL000098	#N/A
honghua	MOL000422	#N/A
honghua	MOL000006	#N/A
honghua	MOL000098	#N/A
honghua	MOL000422	#N/A
honghua	MOL000098	#N/A
honghua	MOL002714	HIF1A
honghua	MOL000098	HIF1A
honghua	MOL000098	#N/A
honghua	MOL002773	#N/A
honghua	MOL000422	#N/A
honghua	MOL000006	#N/A
honghua	MOL000098	#N/A
honghua	MOL000098	#N/A
honghua	MOL002712	#N/A
honghua	MOL002714	#N/A
honghua	MOL002717	#N/A
honghua	MOL002721	#N/A
honghua	MOL002757	#N/A
honghua	MOL000358	#N/A
honghua	MOL000422	#N/A
honghua	MOL000006	#N/A
honghua	MOL000098	#N/A
honghua	MOL000098	#N/A
honghua	MOL000098	#N/A
honghua	MOL000358	#N/A
honghua	MOL000449	#N/A
honghua	MOL000422	ICAM1
honghua	MOL000006	ICAM1
honghua	MOL000098	ICAM1
honghua	MOL000006	#N/A
honghua	MOL000098	#N/A
honghua	MOL002714	#N/A
honghua	MOL000098	#N/A
honghua	MOL000098	IGFBP3
honghua	MOL000422	#N/A
honghua	MOL000006	IL10
honghua	MOL000098	IL10
honghua	MOL000098	#N/A
honghua	MOL000098	#N/A
honghua	MOL000006	IL2
honghua	MOL000098	IL2
honghua	MOL000006	IL4
honghua	MOL000006	IL6
honghua	MOL000098	IL6
honghua	MOL000422	#N/A
honghua	MOL000006	#N/A
honghua	MOL000098	#N/A
honghua	MOL000098	#N/A
honghua	MOL002773	#N/A
honghua	MOL000358	#N/A
honghua	MOL000422	#N/A
honghua	MOL000006	#N/A
honghua	MOL000098	#N/A
honghua	MOL000358	#N/A
honghua	MOL000098	#N/A
honghua	MOL000449	#N/A
honghua	MOL000449	#N/A
honghua	MOL000449	#N/A
honghua	MOL000098	#N/A
honghua	MOL000358	#N/A
honghua	MOL000006	#N/A
honghua	MOL000098	#N/A
honghua	MOL000422	MAPK8
honghua	MOL000006	#N/A
honghua	MOL000006	#N/A
honghua	MOL000006	#N/A
honghua	MOL000098	MGAM
honghua	MOL002773	#N/A
honghua	MOL000422	#N/A
honghua	MOL000006	#N/A
honghua	MOL000098	#N/A
honghua	MOL002773	#N/A
honghua	MOL002773	#N/A
honghua	MOL000006	#N/A
honghua	MOL000098	#N/A
honghua	MOL000098	#N/A
honghua	MOL002714	#N/A
honghua	MOL000006	#N/A
honghua	MOL000098	#N/A
honghua	MOL002714	#N/A
honghua	MOL000098	#N/A
honghua	MOL002773	#N/A
honghua	MOL000098	#N/A
honghua	MOL000098	#N/A
honghua	MOL002714	NCOA1
honghua	MOL000449	NCOA1
honghua	MOL001771	NCOA2
honghua	MOL002694	NCOA2
honghua	MOL002695	NCOA2
honghua	MOL002710	NCOA2
honghua	MOL002712	NCOA2
honghua	MOL002714	NCOA2
honghua	MOL000358	NCOA2
honghua	MOL000422	NCOA2
honghua	MOL000449	NCOA2
honghua	MOL000006	NCOA2
honghua	MOL000953	NCOA2
honghua	MOL000098	NCOA2
honghua	MOL002714	#N/A
honghua	MOL000098	#N/A
honghua	MOL000006	#N/A
honghua	MOL000098	#N/A
honghua	MOL000098	#N/A
honghua	MOL002712	#N/A
honghua	MOL000422	#N/A
honghua	MOL000098	#N/A
honghua	MOL002714	#N/A
honghua	MOL000098	#N/A
honghua	MOL000098	#N/A
honghua	MOL000422	NR1I2
honghua	MOL000098	NR1I2
honghua	MOL000422	NR1I3
honghua	MOL000098	NR1I3
honghua	MOL000449	#N/A
honghua	MOL000953	#N/A
honghua	MOL000006	#N/A
honghua	MOL000098	#N/A
honghua	MOL000358	OPRM1
honghua	MOL000098	#N/A
honghua	MOL000006	#N/A
honghua	MOL000098	PCOLCE
honghua	MOL002714	#N/A
honghua	MOL000358	#N/A
honghua	MOL001771	PGR
honghua	MOL000358	PGR
honghua	MOL000422	PGR
honghua	MOL000449	PGR
honghua	MOL000953	PGR
honghua	MOL000098	PLAT
honghua	MOL000449	#N/A
honghua	MOL000098	#N/A
honghua	MOL000358	PON1
honghua	MOL000098	PON1
honghua	MOL000098	#N/A
honghua	MOL000098	#N/A
honghua	MOL000098	#N/A
honghua	MOL002712	PPARG
honghua	MOL002721	PPARG
honghua	MOL000422	PPARG
honghua	MOL000422	PPARG
honghua	MOL000006	PPARG
honghua	MOL000098	PPARG
honghua	MOL000098	PPARG
honghua	MOL000358	#N/A
honghua	MOL000098	#N/A
honghua	MOL000098	#N/A
honghua	MOL002712	#N/A
honghua	MOL002714	#N/A
honghua	MOL002721	#N/A
honghua	MOL000422	#N/A
honghua	MOL000006	#N/A
honghua	MOL000098	#N/A
honghua	MOL000422	#N/A
honghua	MOL000098	#N/A
honghua	MOL000098	#N/A
honghua	MOL000006	PTGES
honghua	MOL002712	#N/A
honghua	MOL002714	#N/A
honghua	MOL002717	#N/A
honghua	MOL002757	#N/A
honghua	MOL000358	#N/A
honghua	MOL000422	#N/A
honghua	MOL000449	#N/A
honghua	MOL000006	#N/A
honghua	MOL000098	#N/A
honghua	MOL002694	#N/A
honghua	MOL002695	#N/A
honghua	MOL002710	#N/A
honghua	MOL002712	#N/A
honghua	MOL002714	#N/A
honghua	MOL002717	#N/A
honghua	MOL002721	#N/A
honghua	MOL002757	#N/A
honghua	MOL002773	#N/A
honghua	MOL000358	#N/A
honghua	MOL000422	#N/A
honghua	MOL000449	#N/A
honghua	MOL000006	#N/A
honghua	MOL000098	#N/A
honghua	MOL000098	#N/A
honghua	MOL000098	#N/A
honghua	MOL000006	RB1
honghua	MOL000098	RB1
honghua	MOL002714	#N/A
honghua	MOL000422	#N/A
honghua	MOL000006	#N/A
honghua	MOL000098	#N/A
honghua	MOL000098	#N/A
honghua	MOL000098	RUNX2
honghua	MOL000449	#N/A
honghua	MOL000098	#N/A
honghua	MOL000358	#N/A
honghua	MOL000449	#N/A
honghua	MOL000098	#N/A
honghua	MOL000422	#N/A
honghua	MOL000098	#N/A
honghua	MOL002694	#N/A
honghua	MOL000422	#N/A
honghua	MOL000098	#N/A
honghua	MOL000098	#N/A
honghua	MOL000422	SLC2A4
honghua	MOL000006	SLC2A4
honghua	MOL000098	SLC2A4
honghua	MOL000422	#N/A
honghua	MOL000449	#N/A
honghua	MOL000449	SLC6A3
honghua	MOL000358	#N/A
honghua	MOL000422	#N/A
honghua	MOL000098	#N/A
honghua	MOL000098	#N/A
honghua	MOL000422	#N/A
honghua	MOL000098	#N/A
honghua	MOL000098	#N/A
honghua	MOL002714	#N/A
honghua	MOL000358	#N/A
honghua	MOL000098	#N/A
honghua	MOL000098	#N/A
honghua	MOL000006	TOP1
honghua	MOL000098	TOP1
honghua	MOL000006	#N/A
honghua	MOL000098	#N/A
honghua	MOL002695	#N/A
honghua	MOL002721	#N/A
honghua	MOL000422	#N/A
honghua	MOL000098	#N/A
honghua	MOL002714	#N/A
honghua	MOL000006	#N/A
honghua	MOL000098	#N/A
honghua	MOL000006	#N/A
honghua	MOL000422	#N/A
honghua	MOL000098	#N/A
honghua	MOL002714	#N/A
honghua	MOL002773	#N/A
honghua	MOL000006	#N/A
honghua	MOL000098	#N/A
honghua	MOL000422	XDH
honghua	MOL000006	XDH
honghua	MOL000098	XDH
honghua	MOL000006	#N/A
huangqi	MOL000098	#N/A
huangqi	MOL000098	#N/A
huangqi	MOL000354	#N/A
huangqi	MOL000371	#N/A
huangqi	MOL000380	#N/A
huangqi	MOL000392	#N/A
huangqi	MOL000422	#N/A
huangqi	MOL000098	#N/A
huangqi	MOL000098	#N/A
huangqi	MOL000296	#N/A
huangqi	MOL000296	ADH1C
huangqi	MOL000296	#N/A
huangqi	MOL000371	#N/A
huangqi	MOL000378	#N/A
huangqi	MOL000380	#N/A
huangqi	MOL000422	#N/A
huangqi	MOL000371	#N/A
huangqi	MOL000378	#N/A
huangqi	MOL000378	#N/A
huangqi	MOL000380	#N/A
huangqi	MOL000392	#N/A
huangqi	MOL000371	#N/A
huangqi	MOL000378	#N/A
huangqi	MOL000371	#N/A
huangqi	MOL000378	#N/A
huangqi	MOL000371	ADRB2
huangqi	MOL000378	ADRB2
huangqi	MOL000380	ADRB2
huangqi	MOL000392	ADRB2
huangqi	MOL000417	ADRB2
huangqi	MOL000098	ADRB2
huangqi	MOL000422	AHR
huangqi	MOL000098	AHR
huangqi	MOL000422	#N/A
huangqi	MOL000098	#N/A
huangqi	MOL000354	#N/A
huangqi	MOL000098	#N/A
huangqi	MOL000422	#N/A
huangqi	MOL000422	#N/A
huangqi	MOL000098	#N/A
huangqi	MOL000422	#N/A
huangqi	MOL000098	#N/A
huangqi	MOL000239	AR
huangqi	MOL000354	AR
huangqi	MOL000378	AR
huangqi	MOL000392	AR
huangqi	MOL000417	AR
huangqi	MOL000422	AR
huangqi	MOL000098	AR
huangqi	MOL000392	#N/A
huangqi	MOL000422	#N/A
huangqi	MOL000098	#N/A
huangqi	MOL000422	#N/A
huangqi	MOL000098	#N/A
huangqi	MOL000098	#N/A
huangqi	MOL000098	BIRC5
huangqi	MOL000239	#N/A
huangqi	MOL000354	#N/A
huangqi	MOL000371	#N/A
huangqi	MOL000378	#N/A
huangqi	MOL000380	#N/A
huangqi	MOL000392	#N/A
huangqi	MOL000417	#N/A
huangqi	MOL000422	#N/A
huangqi	MOL000422	#N/A
huangqi	MOL000098	#N/A
huangqi	MOL000098	#N/A
huangqi	MOL000098	#N/A
huangqi	MOL000098	#N/A
huangqi	MOL000098	#N/A
huangqi	MOL000354	#N/A
huangqi	MOL000378	#N/A
huangqi	MOL000392	#N/A
huangqi	MOL000417	#N/A
huangqi	MOL000098	#N/A
huangqi	MOL000098	CCND1
huangqi	MOL000422	CD40LG
huangqi	MOL000098	CD40LG
huangqi	MOL000098	CD40LG
huangqi	MOL000422	#N/A
huangqi	MOL000098	#N/A
huangqi	MOL000239	CDK2
huangqi	MOL000354	CDK2
huangqi	MOL000378	CDK2
huangqi	MOL000392	CDK2
huangqi	MOL000417	CDK2
huangqi	MOL000433	CDK2
huangqi	MOL000098	#N/A
huangqi	MOL000239	#N/A
huangqi	MOL000354	#N/A
huangqi	MOL000378	#N/A
huangqi	MOL000392	#N/A
huangqi	MOL000417	#N/A
huangqi	MOL000098	#N/A
huangqi	MOL000296	#N/A
huangqi	MOL000371	#N/A
huangqi	MOL000378	#N/A
huangqi	MOL000380	#N/A
huangqi	MOL000392	#N/A
huangqi	MOL000422	#N/A
huangqi	MOL000296	#N/A
huangqi	MOL000378	#N/A
huangqi	MOL000422	#N/A
huangqi	MOL000296	#N/A
huangqi	MOL000371	#N/A
huangqi	MOL000378	#N/A
huangqi	MOL000380	#N/A
huangqi	MOL000378	#N/A
huangqi	MOL000380	#N/A
huangqi	MOL000378	#N/A
huangqi	MOL000098	CHUK
huangqi	MOL000098	#N/A
huangqi	MOL000098	#N/A
huangqi	MOL000098	COL3A1
huangqi	MOL000098	#N/A
huangqi	MOL000098	#N/A
huangqi	MOL000098	#N/A
huangqi	MOL000098	#N/A
huangqi	MOL000098	#N/A
huangqi	MOL000098	#N/A
huangqi	MOL000422	CYP1A1
huangqi	MOL000098	CYP1A1
huangqi	MOL000422	#N/A
huangqi	MOL000098	#N/A
huangqi	MOL000422	#N/A
huangqi	MOL000098	#N/A
huangqi	MOL000422	#N/A
huangqi	MOL000098	#N/A
huangqi	MOL000098	#N/A
huangqi	MOL000422	#N/A
huangqi	MOL000098	#N/A
huangqi	MOL000239	DPP4
huangqi	MOL000354	DPP4
huangqi	MOL000378	DPP4
huangqi	MOL000392	DPP4
huangqi	MOL000417	DPP4
huangqi	MOL000422	DPP4
huangqi	MOL000098	DPP4
huangqi	MOL000378	#N/A
huangqi	MOL000098	#N/A
huangqi	MOL000098	#N/A
huangqi	MOL000098	#N/A
huangqi	MOL000098	#N/A
huangqi	MOL000098	EGFR
huangqi	MOL000098	#N/A
huangqi	MOL000098	#N/A
huangqi	MOL000098	ERBB2
huangqi	MOL000098	#N/A
huangqi	MOL000354	#N/A
huangqi	MOL000371	#N/A
huangqi	MOL000378	#N/A
huangqi	MOL000380	#N/A
huangqi	MOL000392	#N/A
huangqi	MOL000417	#N/A
huangqi	MOL000239	#N/A
huangqi	MOL000354	#N/A
huangqi	MOL000378	#N/A
huangqi	MOL000392	#N/A
huangqi	MOL000417	#N/A
huangqi	MOL000098	#N/A
huangqi	MOL000354	#N/A
huangqi	MOL000378	#N/A
huangqi	MOL000422	#N/A
huangqi	MOL000098	#N/A
huangqi	MOL000098	#N/A
huangqi	MOL000098	#N/A
huangqi	MOL000296	GABRA1
huangqi	MOL000354	GABRA1
huangqi	MOL000371	GABRA1
huangqi	MOL000378	GABRA1
huangqi	MOL000380	GABRA1
huangqi	MOL000422	GABRA1
huangqi	MOL000098	GABRA1
huangqi	MOL000098	#N/A
huangqi	MOL000296	#N/A
huangqi	MOL000354	#N/A
huangqi	MOL000354	#N/A
huangqi	MOL000378	#N/A
huangqi	MOL000392	#N/A
huangqi	MOL000417	#N/A
huangqi	MOL000433	#N/A
huangqi	MOL000422	#N/A
huangqi	MOL000098	#N/A
huangqi	MOL000422	#N/A
huangqi	MOL000098	#N/A
huangqi	MOL000422	#N/A
huangqi	MOL000098	#N/A
huangqi	MOL000422	#N/A
huangqi	MOL000098	#N/A
huangqi	MOL000098	HIF1A
huangqi	MOL000098	#N/A
huangqi	MOL000422	#N/A
huangqi	MOL000098	#N/A
huangqi	MOL000098	#N/A
huangqi	MOL000239	#N/A
huangqi	MOL000354	#N/A
huangqi	MOL000378	#N/A
huangqi	MOL000380	#N/A
huangqi	MOL000387	#N/A
huangqi	MOL000392	#N/A
huangqi	MOL000417	#N/A
huangqi	MOL000422	#N/A
huangqi	MOL000442	#N/A
huangqi	MOL000098	#N/A
huangqi	MOL000098	#N/A
huangqi	MOL000098	#N/A
huangqi	MOL000378	#N/A
huangqi	MOL000371	#N/A
huangqi	MOL000380	#N/A
huangqi	MOL000422	ICAM1
huangqi	MOL000098	ICAM1
huangqi	MOL000098	#N/A
huangqi	MOL000098	#N/A
huangqi	MOL000098	IGFBP3
huangqi	MOL000422	#N/A
huangqi	MOL000098	IL10
huangqi	MOL000098	#N/A
huangqi	MOL000098	#N/A
huangqi	MOL000098	IL2
huangqi	MOL000392	IL4
huangqi	MOL000098	IL6
huangqi	MOL000422	#N/A
huangqi	MOL000098	#N/A
huangqi	MOL000098	#N/A
huangqi	MOL000392	#N/A
huangqi	MOL000422	#N/A
huangqi	MOL000098	#N/A
huangqi	MOL000378	#N/A
huangqi	MOL000098	#N/A
huangqi	MOL000387	#N/A
huangqi	MOL000392	#N/A
huangqi	MOL000296	#N/A
huangqi	MOL000354	#N/A
huangqi	MOL000392	#N/A
huangqi	MOL000098	#N/A
huangqi	MOL000098	#N/A
huangqi	MOL000354	#N/A
huangqi	MOL000378	#N/A
huangqi	MOL000392	#N/A
huangqi	MOL000417	#N/A
huangqi	MOL000422	MAPK8
huangqi	MOL000387	#N/A
huangqi	MOL000098	MGAM
huangqi	MOL000422	#N/A
huangqi	MOL000098	#N/A
huangqi	MOL000098	#N/A
huangqi	MOL000098	#N/A
huangqi	MOL000098	#N/A
huangqi	MOL000098	#N/A
huangqi	MOL000392	#N/A
huangqi	MOL000098	#N/A
huangqi	MOL000354	#N/A
huangqi	MOL000098	#N/A
huangqi	MOL000354	NCOA1
huangqi	MOL000380	NCOA1
huangqi	MOL000239	NCOA2
huangqi	MOL000296	NCOA2
huangqi	MOL000354	NCOA2
huangqi	MOL000371	NCOA2
huangqi	MOL000378	NCOA2
huangqi	MOL000379	NCOA2
huangqi	MOL000380	NCOA2
huangqi	MOL000417	NCOA2
huangqi	MOL000422	NCOA2
huangqi	MOL000098	NCOA2
huangqi	MOL000098	#N/A
huangqi	MOL000098	#N/A
huangqi	MOL000098	#N/A
huangqi	MOL000239	#N/A
huangqi	MOL000354	#N/A
huangqi	MOL000371	#N/A
huangqi	MOL000378	#N/A
huangqi	MOL000380	#N/A
huangqi	MOL000392	#N/A
huangqi	MOL000417	#N/A
huangqi	MOL000422	#N/A
huangqi	MOL000098	#N/A
huangqi	MOL000098	#N/A
huangqi	MOL000098	#N/A
huangqi	MOL000422	NR1I2
huangqi	MOL000098	NR1I2
huangqi	MOL000422	NR1I3
huangqi	MOL000098	NR1I3
huangqi	MOL000098	#N/A
huangqi	MOL000354	#N/A
huangqi	MOL000378	#N/A
huangqi	MOL000371	OPRM1
huangqi	MOL000098	#N/A
huangqi	MOL000098	PCOLCE
huangqi	MOL000296	#N/A
huangqi	MOL000371	#N/A
huangqi	MOL000378	#N/A
huangqi	MOL000392	#N/A
huangqi	MOL000417	#N/A
huangqi	MOL000211	PGR
huangqi	MOL000296	PGR
huangqi	MOL000033	PGR
huangqi	MOL000422	PGR
huangqi	MOL000392	#N/A
huangqi	MOL000098	PLAT
huangqi	MOL000098	#N/A
huangqi	MOL000098	PON1
huangqi	MOL000098	#N/A
huangqi	MOL000098	#N/A
huangqi	MOL000354	#N/A
huangqi	MOL000098	#N/A
huangqi	MOL000354	PPARG
huangqi	MOL000378	PPARG
huangqi	MOL000392	PPARG
huangqi	MOL000392	PPARG
huangqi	MOL000417	PPARG
huangqi	MOL000422	PPARG
huangqi	MOL000422	PPARG
huangqi	MOL000098	PPARG
huangqi	MOL000098	PPARG
huangqi	MOL000098	#N/A
huangqi	MOL000098	#N/A
huangqi	MOL000239	#N/A
huangqi	MOL000354	#N/A
huangqi	MOL000371	#N/A
huangqi	MOL000378	#N/A
huangqi	MOL000380	#N/A
huangqi	MOL000392	#N/A
huangqi	MOL000417	#N/A
huangqi	MOL000422	#N/A
huangqi	MOL000442	#N/A
huangqi	MOL000098	#N/A
huangqi	MOL000422	#N/A
huangqi	MOL000098	#N/A
huangqi	MOL000098	#N/A
huangqi	MOL000239	#N/A
huangqi	MOL000296	#N/A
huangqi	MOL000354	#N/A
huangqi	MOL000371	#N/A
huangqi	MOL000378	#N/A
huangqi	MOL000380	#N/A
huangqi	MOL000387	#N/A
huangqi	MOL000392	#N/A
huangqi	MOL000417	#N/A
huangqi	MOL000422	#N/A
huangqi	MOL000098	#N/A
huangqi	MOL000239	#N/A
huangqi	MOL000296	#N/A
huangqi	MOL000354	#N/A
huangqi	MOL000371	#N/A
huangqi	MOL000378	#N/A
huangqi	MOL000379	#N/A
huangqi	MOL000380	#N/A
huangqi	MOL000387	#N/A
huangqi	MOL000392	#N/A
huangqi	MOL000417	#N/A
huangqi	MOL000422	#N/A
huangqi	MOL000442	#N/A
huangqi	MOL000098	#N/A
huangqi	MOL000354	PYGM
huangqi	MOL000098	#N/A
huangqi	MOL000098	#N/A
huangqi	MOL000098	RB1
huangqi	MOL000354	#N/A
huangqi	MOL000422	#N/A
huangqi	MOL000098	#N/A
huangqi	MOL000098	#N/A
huangqi	MOL000098	RUNX2
huangqi	MOL000296	#N/A
huangqi	MOL000371	#N/A
huangqi	MOL000378	#N/A
huangqi	MOL000380	#N/A
huangqi	MOL000392	#N/A
huangqi	MOL000417	#N/A
huangqi	MOL000442	#N/A
huangqi	MOL000098	#N/A
huangqi	MOL000378	#N/A
huangqi	MOL000239	#N/A
huangqi	MOL000296	#N/A
huangqi	MOL000371	#N/A
huangqi	MOL000378	#N/A
huangqi	MOL000380	#N/A
huangqi	MOL000098	#N/A
huangqi	MOL000422	#N/A
huangqi	MOL000098	#N/A
huangqi	MOL000354	#N/A
huangqi	MOL000371	#N/A
huangqi	MOL000378	#N/A
huangqi	MOL000380	#N/A
huangqi	MOL000392	#N/A
huangqi	MOL000422	#N/A
huangqi	MOL000433	#N/A
huangqi	MOL000098	#N/A
huangqi	MOL000098	#N/A
huangqi	MOL000392	SIRT1
huangqi	MOL000422	SLC2A4
huangqi	MOL000098	SLC2A4
huangqi	MOL000296	#N/A
huangqi	MOL000422	#N/A
huangqi	MOL000378	SLC6A3
huangqi	MOL000392	SLC6A3
huangqi	MOL000378	#N/A
huangqi	MOL000392	#N/A
huangqi	MOL000422	#N/A
huangqi	MOL000098	#N/A
huangqi	MOL000098	#N/A
huangqi	MOL000422	#N/A
huangqi	MOL000098	#N/A
huangqi	MOL000098	#N/A
huangqi	MOL000098	#N/A
huangqi	MOL000098	#N/A
huangqi	MOL000098	TOP1
huangqi	MOL000098	#N/A
huangqi	MOL000379	#N/A
huangqi	MOL000387	#N/A
huangqi	MOL000422	#N/A
huangqi	MOL000439	#N/A
huangqi	MOL000098	#N/A
huangqi	MOL000098	#N/A
huangqi	MOL000422	#N/A
huangqi	MOL000098	#N/A
huangqi	MOL000098	#N/A
huangqi	MOL000354	XDH
huangqi	MOL000422	XDH
huangqi	MOL000098	XDH
jinyanghua	MOL000098	#N/A
jinyanghua	MOL000098	#N/A
jinyanghua	MOL000422	#N/A
jinyanghua	MOL000098	#N/A
jinyanghua	MOL000098	#N/A
jinyanghua	MOL011093	#N/A
jinyanghua	MOL001554	#N/A
jinyanghua	MOL011491	#N/A
jinyanghua	MOL011519	#N/A
jinyanghua	MOL000422	#N/A
jinyanghua	MOL005406	#N/A
jinyanghua	MOL011093	#N/A
jinyanghua	MOL001554	#N/A
jinyanghua	MOL011491	#N/A
jinyanghua	MOL011519	#N/A
jinyanghua	MOL005406	#N/A
jinyanghua	MOL011491	#N/A
jinyanghua	MOL005406	#N/A
jinyanghua	MOL011093	ADRA2B
jinyanghua	MOL001554	ADRA2B
jinyanghua	MOL011491	ADRA2B
jinyanghua	MOL011519	ADRA2B
jinyanghua	MOL005406	ADRA2B
jinyanghua	MOL011093	#N/A
jinyanghua	MOL001554	#N/A
jinyanghua	MOL011491	#N/A
jinyanghua	MOL011519	#N/A
jinyanghua	MOL005406	#N/A
jinyanghua	MOL011491	#N/A
jinyanghua	MOL005406	#N/A
jinyanghua	MOL000631	#N/A
jinyanghua	MOL011093	ADRB2
jinyanghua	MOL001554	ADRB2
jinyanghua	MOL011491	ADRB2
jinyanghua	MOL011519	ADRB2
jinyanghua	MOL003283	ADRB2
jinyanghua	MOL005406	ADRB2
jinyanghua	MOL000631	ADRB2
jinyanghua	MOL007923	ADRB2
jinyanghua	MOL000098	ADRB2
jinyanghua	MOL000422	AHR
jinyanghua	MOL000098	AHR
jinyanghua	MOL000422	#N/A
jinyanghua	MOL000098	#N/A
jinyanghua	MOL000098	#N/A
jinyanghua	MOL000422	#N/A
jinyanghua	MOL000422	#N/A
jinyanghua	MOL000098	#N/A
jinyanghua	MOL000422	#N/A
jinyanghua	MOL000098	#N/A
jinyanghua	MOL003283	AR
jinyanghua	MOL000422	AR
jinyanghua	MOL000098	AR
jinyanghua	MOL000422	#N/A
jinyanghua	MOL000098	#N/A
jinyanghua	MOL000422	#N/A
jinyanghua	MOL000098	#N/A
jinyanghua	MOL000098	#N/A
jinyanghua	MOL000098	BIRC5
jinyanghua	MOL003283	#N/A
jinyanghua	MOL003283	#N/A
jinyanghua	MOL000422	#N/A
jinyanghua	MOL000422	#N/A
jinyanghua	MOL000098	#N/A
jinyanghua	MOL000098	#N/A
jinyanghua	MOL000098	#N/A
jinyanghua	MOL000098	#N/A
jinyanghua	MOL000098	#N/A
jinyanghua	MOL003283	#N/A
jinyanghua	MOL007923	#N/A
jinyanghua	MOL000098	#N/A
jinyanghua	MOL000098	CCND1
jinyanghua	MOL000422	CD40LG
jinyanghua	MOL000098	CD40LG
jinyanghua	MOL000098	CD40LG
jinyanghua	MOL000422	#N/A
jinyanghua	MOL000098	#N/A
jinyanghua	MOL000098	#N/A
jinyanghua	MOL003283	#N/A
jinyanghua	MOL000098	#N/A
jinyanghua	MOL011093	#N/A
jinyanghua	MOL001554	#N/A
jinyanghua	MOL011491	#N/A
jinyanghua	MOL011519	#N/A
jinyanghua	MOL000422	#N/A
jinyanghua	MOL005406	#N/A
jinyanghua	MOL000631	#N/A
jinyanghua	MOL011093	#N/A
jinyanghua	MOL001554	#N/A
jinyanghua	MOL011491	#N/A
jinyanghua	MOL011519	#N/A
jinyanghua	MOL000422	#N/A
jinyanghua	MOL005406	#N/A
jinyanghua	MOL011093	#N/A
jinyanghua	MOL001554	#N/A
jinyanghua	MOL011491	#N/A
jinyanghua	MOL011519	#N/A
jinyanghua	MOL005406	#N/A
jinyanghua	MOL011093	#N/A
jinyanghua	MOL001554	#N/A
jinyanghua	MOL011491	#N/A
jinyanghua	MOL011519	#N/A
jinyanghua	MOL005406	#N/A
jinyanghua	MOL011093	#N/A
jinyanghua	MOL001554	#N/A
jinyanghua	MOL011491	#N/A
jinyanghua	MOL011519	#N/A
jinyanghua	MOL005406	#N/A
jinyanghua	MOL000098	CHUK
jinyanghua	MOL000098	#N/A
jinyanghua	MOL000098	#N/A
jinyanghua	MOL000098	COL3A1
jinyanghua	MOL000098	#N/A
jinyanghua	MOL000098	#N/A
jinyanghua	MOL000098	#N/A
jinyanghua	MOL000098	#N/A
jinyanghua	MOL000098	#N/A
jinyanghua	MOL000098	#N/A
jinyanghua	MOL000422	CYP1A1
jinyanghua	MOL000098	CYP1A1
jinyanghua	MOL000422	#N/A
jinyanghua	MOL000098	#N/A
jinyanghua	MOL000422	#N/A
jinyanghua	MOL000098	#N/A
jinyanghua	MOL000422	#N/A
jinyanghua	MOL000098	#N/A
jinyanghua	MOL000098	#N/A
jinyanghua	MOL000422	#N/A
jinyanghua	MOL000098	#N/A
jinyanghua	MOL011093	DPP4
jinyanghua	MOL001554	DPP4
jinyanghua	MOL011519	DPP4
jinyanghua	MOL000422	DPP4
jinyanghua	MOL000098	DPP4
jinyanghua	MOL011491	#N/A
jinyanghua	MOL011519	#N/A
jinyanghua	MOL005406	#N/A
jinyanghua	MOL011093	DRD2
jinyanghua	MOL001554	DRD2
jinyanghua	MOL011491	DRD2
jinyanghua	MOL011519	DRD2
jinyanghua	MOL005406	DRD2
jinyanghua	MOL011093	#N/A
jinyanghua	MOL000098	#N/A
jinyanghua	MOL000098	#N/A
jinyanghua	MOL000098	#N/A
jinyanghua	MOL000098	#N/A
jinyanghua	MOL000098	EGFR
jinyanghua	MOL000098	#N/A
jinyanghua	MOL000098	#N/A
jinyanghua	MOL000098	ERBB2
jinyanghua	MOL000098	#N/A
jinyanghua	MOL003283	#N/A
jinyanghua	MOL007923	#N/A
jinyanghua	MOL003283	#N/A
jinyanghua	MOL000098	#N/A
jinyanghua	MOL003283	#N/A
jinyanghua	MOL003283	#N/A
jinyanghua	MOL000422	#N/A
jinyanghua	MOL000098	#N/A
jinyanghua	MOL000098	#N/A
jinyanghua	MOL000098	#N/A
jinyanghua	MOL011093	GABRA1
jinyanghua	MOL001554	GABRA1
jinyanghua	MOL011519	GABRA1
jinyanghua	MOL000422	GABRA1
jinyanghua	MOL005406	GABRA1
jinyanghua	MOL000098	GABRA1
jinyanghua	MOL000098	#N/A
jinyanghua	MOL003283	#N/A
jinyanghua	MOL000422	#N/A
jinyanghua	MOL000098	#N/A
jinyanghua	MOL000422	#N/A
jinyanghua	MOL000098	#N/A
jinyanghua	MOL000422	#N/A
jinyanghua	MOL000098	#N/A
jinyanghua	MOL000422	#N/A
jinyanghua	MOL000098	#N/A
jinyanghua	MOL000098	HIF1A
jinyanghua	MOL000098	#N/A
jinyanghua	MOL000422	#N/A
jinyanghua	MOL000098	#N/A
jinyanghua	MOL005406	#N/A
jinyanghua	MOL000098	#N/A
jinyanghua	MOL003283	#N/A
jinyanghua	MOL000422	#N/A
jinyanghua	MOL000631	#N/A
jinyanghua	MOL000098	#N/A
jinyanghua	MOL000098	#N/A
jinyanghua	MOL000098	#N/A
jinyanghua	MOL005406	HTR1A
jinyanghua	MOL005406	#N/A
jinyanghua	MOL011093	#N/A
jinyanghua	MOL001554	#N/A
jinyanghua	MOL011491	#N/A
jinyanghua	MOL011519	#N/A
jinyanghua	MOL005406	#N/A
jinyanghua	MOL011093	HTR2C
jinyanghua	MOL001554	HTR2C
jinyanghua	MOL011491	HTR2C
jinyanghua	MOL011519	HTR2C
jinyanghua	MOL005406	HTR2C
jinyanghua	MOL000422	ICAM1
jinyanghua	MOL000098	ICAM1
jinyanghua	MOL000098	#N/A
jinyanghua	MOL000098	#N/A
jinyanghua	MOL000098	IGFBP3
jinyanghua	MOL000422	#N/A
jinyanghua	MOL000098	IL10
jinyanghua	MOL000098	#N/A
jinyanghua	MOL000098	#N/A
jinyanghua	MOL000098	IL2
jinyanghua	MOL000098	IL6
jinyanghua	MOL000422	#N/A
jinyanghua	MOL000098	#N/A
jinyanghua	MOL000098	#N/A
jinyanghua	MOL000422	#N/A
jinyanghua	MOL000098	#N/A
jinyanghua	MOL000098	#N/A
jinyanghua	MOL000631	#N/A
jinyanghua	MOL007923	#N/A
jinyanghua	MOL000631	#N/A
jinyanghua	MOL007923	#N/A
jinyanghua	MOL000098	#N/A
jinyanghua	MOL000098	#N/A
jinyanghua	MOL003283	#N/A
jinyanghua	MOL000422	MAPK8
jinyanghua	MOL000098	MGAM
jinyanghua	MOL000422	#N/A
jinyanghua	MOL000098	#N/A
jinyanghua	MOL000098	#N/A
jinyanghua	MOL000098	#N/A
jinyanghua	MOL000098	#N/A
jinyanghua	MOL000098	#N/A
jinyanghua	MOL000098	#N/A
jinyanghua	MOL000098	#N/A
jinyanghua	MOL003283	NCOA2
jinyanghua	MOL000422	NCOA2
jinyanghua	MOL000098	NCOA2
jinyanghua	MOL000098	#N/A
jinyanghua	MOL000098	#N/A
jinyanghua	MOL000098	#N/A
jinyanghua	MOL000422	#N/A
jinyanghua	MOL000098	#N/A
jinyanghua	MOL000098	#N/A
jinyanghua	MOL000098	#N/A
jinyanghua	MOL000422	NR1I2
jinyanghua	MOL000098	NR1I2
jinyanghua	MOL000422	NR1I3
jinyanghua	MOL000098	NR1I3
jinyanghua	MOL011495	#N/A
jinyanghua	MOL011497	#N/A
jinyanghua	MOL011531	#N/A
jinyanghua	MOL011539	#N/A
jinyanghua	MOL011540	#N/A
jinyanghua	MOL011539	#N/A
jinyanghua	MOL000098	#N/A
jinyanghua	MOL011093	#N/A
jinyanghua	MOL001554	#N/A
jinyanghua	MOL011491	#N/A
jinyanghua	MOL011519	#N/A
jinyanghua	MOL005406	#N/A
jinyanghua	MOL011093	OPRM1
jinyanghua	MOL001554	OPRM1
jinyanghua	MOL011491	OPRM1
jinyanghua	MOL011519	OPRM1
jinyanghua	MOL005406	OPRM1
jinyanghua	MOL000098	#N/A
jinyanghua	MOL000098	PCOLCE
jinyanghua	MOL011495	PGR
jinyanghua	MOL000422	PGR
jinyanghua	MOL000631	#N/A
jinyanghua	MOL000098	PLAT
jinyanghua	MOL000098	#N/A
jinyanghua	MOL000098	PON1
jinyanghua	MOL000098	#N/A
jinyanghua	MOL000098	#N/A
jinyanghua	MOL000098	#N/A
jinyanghua	MOL003283	PPARG
jinyanghua	MOL000422	PPARG
jinyanghua	MOL000422	PPARG
jinyanghua	MOL007923	PPARG
jinyanghua	MOL000098	PPARG
jinyanghua	MOL000098	PPARG
jinyanghua	MOL000098	#N/A
jinyanghua	MOL000098	#N/A
jinyanghua	MOL000422	#N/A
jinyanghua	MOL007923	#N/A
jinyanghua	MOL000098	#N/A
jinyanghua	MOL000422	#N/A
jinyanghua	MOL000098	#N/A
jinyanghua	MOL000098	#N/A
jinyanghua	MOL003283	#N/A
jinyanghua	MOL000422	#N/A
jinyanghua	MOL000631	#N/A
jinyanghua	MOL000098	#N/A
jinyanghua	MOL003283	#N/A
jinyanghua	MOL000422	#N/A
jinyanghua	MOL000631	#N/A
jinyanghua	MOL000098	#N/A
jinyanghua	MOL000098	#N/A
jinyanghua	MOL000098	#N/A
jinyanghua	MOL000098	RB1
jinyanghua	MOL000422	#N/A
jinyanghua	MOL000098	#N/A
jinyanghua	MOL000098	#N/A
jinyanghua	MOL000098	RUNX2
jinyanghua	MOL000098	#N/A
jinyanghua	MOL011491	#N/A
jinyanghua	MOL011093	#N/A
jinyanghua	MOL001554	#N/A
jinyanghua	MOL011491	#N/A
jinyanghua	MOL011519	#N/A
jinyanghua	MOL003283	#N/A
jinyanghua	MOL000098	#N/A
jinyanghua	MOL000422	#N/A
jinyanghua	MOL000098	#N/A
jinyanghua	MOL000422	#N/A
jinyanghua	MOL000098	#N/A
jinyanghua	MOL000098	#N/A
jinyanghua	MOL000422	SLC2A4
jinyanghua	MOL000098	SLC2A4
jinyanghua	MOL011093	#N/A
jinyanghua	MOL001554	#N/A
jinyanghua	MOL011491	#N/A
jinyanghua	MOL011519	#N/A
jinyanghua	MOL000422	#N/A
jinyanghua	MOL005406	#N/A
jinyanghua	MOL011093	SLC6A3
jinyanghua	MOL001554	SLC6A3
jinyanghua	MOL011491	SLC6A3
jinyanghua	MOL011519	SLC6A3
jinyanghua	MOL005406	SLC6A3
jinyanghua	MOL011093	#N/A
jinyanghua	MOL001554	#N/A
jinyanghua	MOL011491	#N/A
jinyanghua	MOL011519	#N/A
jinyanghua	MOL005406	#N/A
jinyanghua	MOL000422	#N/A
jinyanghua	MOL000098	#N/A
jinyanghua	MOL000098	#N/A
jinyanghua	MOL000422	#N/A
jinyanghua	MOL000098	#N/A
jinyanghua	MOL000098	#N/A
jinyanghua	MOL000098	#N/A
jinyanghua	MOL000098	#N/A
jinyanghua	MOL000098	TOP1
jinyanghua	MOL000098	#N/A
jinyanghua	MOL003283	#N/A
jinyanghua	MOL000422	#N/A
jinyanghua	MOL000098	#N/A
jinyanghua	MOL000098	#N/A
jinyanghua	MOL000422	#N/A
jinyanghua	MOL000098	#N/A
jinyanghua	MOL000098	#N/A
jinyanghua	MOL000422	XDH
jinyanghua	MOL000098	XDH
renshen	MOL000422	#N/A
renshen	MOL005321	#N/A
renshen	MOL005344	ADCYAP1
renshen	MOL000449	ADH1C
renshen	MOL000449	#N/A
renshen	MOL000358	#N/A
renshen	MOL003648	#N/A
renshen	MOL000422	#N/A
renshen	MOL000787	#N/A
renshen	MOL000449	#N/A
renshen	MOL000358	#N/A
renshen	MOL003648	#N/A
renshen	MOL005384	#N/A
renshen	MOL000787	#N/A
renshen	MOL000449	#N/A
renshen	MOL000449	#N/A
renshen	MOL002879	ADRB2
renshen	MOL000449	ADRB2
renshen	MOL000358	ADRB2
renshen	MOL003648	ADRB2
renshen	MOL005308	ADRB2
renshen	MOL005321	ADRB2
renshen	MOL005356	ADRB2
renshen	MOL005384	ADRB2
renshen	MOL000787	ADRB2
renshen	MOL000422	AHR
renshen	MOL000422	#N/A
renshen	MOL000449	#N/A
renshen	MOL000422	#N/A
renshen	MOL000422	#N/A
renshen	MOL000422	#N/A
renshen	MOL000422	AR
renshen	MOL005317	AR
renshen	MOL005321	AR
renshen	MOL000358	#N/A
renshen	MOL000422	#N/A
renshen	MOL005344	#N/A
renshen	MOL000358	#N/A
renshen	MOL000422	#N/A
renshen	MOL000787	#N/A
renshen	MOL003648	#N/A
renshen	MOL000422	#N/A
renshen	MOL005384	#N/A
renshen	MOL000787	#N/A
renshen	MOL005344	CASP1
renshen	MOL000358	#N/A
renshen	MOL000422	#N/A
renshen	MOL005344	#N/A
renshen	MOL000358	#N/A
renshen	MOL000358	#N/A
renshen	MOL000422	CD40LG
renshen	MOL005344	CD40LG
renshen	MOL000422	#N/A
renshen	MOL000449	#N/A
renshen	MOL000358	#N/A
renshen	MOL000422	#N/A
renshen	MOL005308	#N/A
renshen	MOL000787	#N/A
renshen	MOL000449	#N/A
renshen	MOL000358	#N/A
renshen	MOL000422	#N/A
renshen	MOL002879	#N/A
renshen	MOL000449	#N/A
renshen	MOL000358	#N/A
renshen	MOL003648	#N/A
renshen	MOL005308	#N/A
renshen	MOL000787	#N/A
renshen	MOL000358	#N/A
renshen	MOL000787	#N/A
renshen	MOL000787	#N/A
renshen	MOL000358	#N/A
renshen	MOL000449	#N/A
renshen	MOL000422	CYP1A1
renshen	MOL000422	#N/A
renshen	MOL000422	#N/A
renshen	MOL000422	#N/A
renshen	MOL000422	#N/A
renshen	MOL000422	DPP4
renshen	MOL005308	DPP4
renshen	MOL005321	DPP4
renshen	MOL000358	#N/A
renshen	MOL000787	#N/A
renshen	MOL000422	#N/A
renshen	MOL005384	#N/A
renshen	MOL005384	#N/A
renshen	MOL000787	#N/A
renshen	MOL000787	#N/A
renshen	MOL000449	GABRA1
renshen	MOL000358	GABRA1
renshen	MOL000422	GABRA1
renshen	MOL005308	GABRA1
renshen	MOL005321	GABRA1
renshen	MOL005356	GABRA1
renshen	MOL000422	#N/A
renshen	MOL000422	#N/A
renshen	MOL000422	#N/A
renshen	MOL000422	#N/A
renshen	MOL000422	#N/A
renshen	MOL000358	#N/A
renshen	MOL003648	#N/A
renshen	MOL000422	#N/A
renshen	MOL005318	#N/A
renshen	MOL005321	#N/A
renshen	MOL005384	#N/A
renshen	MOL000787	#N/A
renshen	MOL000449	#N/A
renshen	MOL000358	#N/A
renshen	MOL000787	#N/A
renshen	MOL003648	#N/A
renshen	MOL000787	#N/A
renshen	MOL000422	ICAM1
renshen	MOL005344	#N/A
renshen	MOL000422	#N/A
renshen	MOL005344	#N/A
renshen	MOL000422	#N/A
renshen	MOL000358	#N/A
renshen	MOL000422	#N/A
renshen	MOL000358	#N/A
renshen	MOL005384	#N/A
renshen	MOL000787	#N/A
renshen	MOL000787	#N/A
renshen	MOL000449	#N/A
renshen	MOL000449	#N/A
renshen	MOL000449	#N/A
renshen	MOL000358	#N/A
renshen	MOL005344	#N/A
renshen	MOL000422	MAPK8
renshen	MOL000422	#N/A
renshen	MOL000449	NCOA1
renshen	MOL003648	NCOA1
renshen	MOL005384	NCOA1
renshen	MOL000449	NCOA2
renshen	MOL000358	NCOA2
renshen	MOL000422	NCOA2
renshen	MOL005320	NCOA2
renshen	MOL005348	NCOA2
renshen	MOL005356	NCOA2
renshen	MOL005344	#N/A
renshen	MOL000422	#N/A
renshen	MOL000422	NR1I2
renshen	MOL000422	NR1I3
renshen	MOL005376	#N/A
renshen	MOL000449	#N/A
renshen	MOL005317	#N/A
renshen	MOL005348	#N/A
renshen	MOL000787	#N/A
renshen	MOL000358	OPRM1
renshen	MOL000787	OPRM1
renshen	MOL000358	#N/A
renshen	MOL005321	#N/A
renshen	MOL005384	#N/A
renshen	MOL000787	#N/A
renshen	MOL000449	PGR
renshen	MOL000358	PGR
renshen	MOL000422	PGR
renshen	MOL005399	PGR
renshen	MOL000449	#N/A
renshen	MOL000358	PON1
renshen	MOL000422	PPARG
renshen	MOL000422	PPARG
renshen	MOL005321	PPARG
renshen	MOL000358	#N/A
renshen	MOL003648	#N/A
renshen	MOL000422	#N/A
renshen	MOL000422	#N/A
renshen	MOL005344	#N/A
renshen	MOL000449	#N/A
renshen	MOL000358	#N/A
renshen	MOL003648	#N/A
renshen	MOL000422	#N/A
renshen	MOL005320	#N/A
renshen	MOL005318	#N/A
renshen	MOL005321	#N/A
renshen	MOL005356	#N/A
renshen	MOL005384	#N/A
renshen	MOL000787	#N/A
renshen	MOL000449	#N/A
renshen	MOL000358	#N/A
renshen	MOL003648	#N/A
renshen	MOL000422	#N/A
renshen	MOL005320	#N/A
renshen	MOL005318	#N/A
renshen	MOL005321	#N/A
renshen	MOL005344	#N/A
renshen	MOL005356	#N/A
renshen	MOL005384	#N/A
renshen	MOL000787	#N/A
renshen	MOL000422	#N/A
renshen	MOL000449	#N/A
renshen	MOL003648	#N/A
renshen	MOL005321	#N/A
renshen	MOL005356	#N/A
renshen	MOL005384	#N/A
renshen	MOL005320	RXRG
renshen	MOL002879	#N/A
renshen	MOL000449	#N/A
renshen	MOL000358	#N/A
renshen	MOL003648	#N/A
renshen	MOL005321	#N/A
renshen	MOL005356	#N/A
renshen	MOL005384	#N/A
renshen	MOL000787	#N/A
renshen	MOL000422	#N/A
renshen	MOL000422	#N/A
renshen	MOL005321	#N/A
renshen	MOL000422	SLC2A4
renshen	MOL005344	SLC2A4
renshen	MOL000449	#N/A
renshen	MOL000422	#N/A
renshen	MOL005308	#N/A
renshen	MOL000449	SLC6A3
renshen	MOL005308	SLC6A3
renshen	MOL000787	SLC6A3
renshen	MOL000358	#N/A
renshen	MOL003648	#N/A
renshen	MOL005308	#N/A
renshen	MOL000787	#N/A
renshen	MOL000422	#N/A
renshen	MOL000422	#N/A
renshen	MOL000358	#N/A
renshen	MOL000422	#N/A
renshen	MOL000787	#N/A
renshen	MOL000422	#N/A
renshen	MOL000422	XDH
sanqi	MOL000098	#N/A
sanqi	MOL000098	#N/A
sanqi	MOL000098	#N/A
sanqi	MOL000098	#N/A
sanqi	MOL005344	ADCYAP1
sanqi	MOL000449	ADH1C
[truncated: 416 more rows]
