# Supplementary material for: Network Pharmacology and Molecular Docking Elucidate the Pharmacological Mechanism of the OSTEOWONDER Capsule for Treating Osteoporosis
Source: Front Genet. 2022 Feb 28;13:833027. doi: 10.3389/fgene.2022.833027 (PMC8918533; doi:10.3389/fgene.2022.833027)
Supplement: Supplementary file 1 [file DataSheet1.ZIP › Supplementary files/Table S12-GO.xlsx]

## Sheet: Sheet1
ONTOLOGY	ID	Description	GeneRatio	BgRatio	pvalue	p.adjust	qvalue	geneID	Count
BP	GO:0048545	response to steroid hormone	18/58	383/18670	5.92203e-17	1.68778e-13	8.37812e-14	IL6/AR/CTNNB1/PPARG/IL10/PGR/ICAM1/SIRT1/NR1I2/NR1I3/CCND1/RB1/ADCYAP1/NCOA1/NCOA2/RXRG/EGFR/SREBF1	18
BP	GO:0015850	organic hydroxy compound transport	14/58	262/18670	4.74727e-14	4.65737e-11	2.31191e-11	CYP19A1/PPARG/SIRT1/LDLR/PON1/DRD2/NCOA1/NCOA2/SLC6A3/DRD3/DRD4/HTR1A/AKR1C1/ADRA2B	14
BP	GO:0046677	response to antibiotic	15/58	327/18670	4.90249e-14	4.65737e-11	2.31191e-11	IL6/IL10/IL2/ICAM1/SIRT1/CYP1A1/DRD2/CCND1/ADCYAP1/OPRM1/AHR/CHUK/SLC2A4/SLC6A3/DRD4	15
BP	GO:0048511	rhythmic process	14/58	295/18670	2.41689e-13	1.72203e-10	8.54815e-11	PPARG/PGR/SIRT1/DRD2/TOP1/MAPK8/OPRM1/NCOA1/NCOA2/EGFR/AHR/DRD3/SREBF1/DRD4	14
BP	GO:0071383	cellular response to steroid hormone stimulus	13/58	248/18670	5.43347e-13	3.09708e-10	1.53739e-10	AR/CTNNB1/PPARG/PGR/ICAM1/SIRT1/NR1I2/NR1I3/RB1/ADCYAP1/NCOA1/RXRG/EGFR	13
BP	GO:0002791	regulation of peptide secretion	16/58	500/18670	1.56663e-12	7.44148e-10	3.69394e-10	IL6/IL10/IL2/CD40LG/DPP4/DRD2/ADCYAP1/OPRM1/HTR2C/EGFR/HIF1A/CHUK/CASP1/DRD3/SREBF1/DRD4	16
BP	GO:0035690	cellular response to drug	15/58	433/18670	2.84089e-12	1.15665e-09	5.74159e-10	IL6/CTNNB1/IL10/ICAM1/SIRT1/DRD2/OPRM1/HTR2C/NCOA1/EGFR/AHR/DRD3/DRD4/CDK2/HTR1A	15
BP	GO:0009410	response to xenobiotic stimulus	13/58	292/18670	4.31678e-12	1.53785e-09	7.63389e-10	PPARG/ICAM1/CYP1A1/NR1I2/DRD2/RB1/OPRM1/EGFR/AHR/SLC6A3/DRD3/DRD4/AKR1C1	13
BP	GO:0097305	response to alcohol	12/58	233/18670	5.777e-12	1.82938e-09	9.08104e-10	CTNNB1/PPARG/IL2/ICAM1/DRD2/CCND1/ADCYAP1/OPRM1/AHR/SLC2A4/SLC6A3/DRD4	12
BP	GO:0031667	response to nutrient levels	15/58	499/18670	2.13151e-11	6.0748e-09	3.01552e-09	PPARG/ICAM1/SIRT1/CYP1A1/LDLR/PON1/CCND1/MAPK8/ADRB2/ADCYAP1/OPRM1/HTR2C/NCOA1/EGFR/SREBF1	15
BP	GO:0007623	circadian rhythm	11/58	208/18670	3.62661e-11	9.39623e-09	4.66428e-09	PPARG/SIRT1/DRD2/TOP1/MAPK8/NCOA2/EGFR/AHR/DRD3/SREBF1/DRD4	11
BP	GO:0048732	gland development	14/58	434/18670	4.36249e-11	9.96534e-09	4.94678e-09	CYP19A1/AR/CTNNB1/IL10/PGR/CYP1A1/DRD2/CCND1/ADCYAP1/NCOA1/EGFR/HIF1A/SLC6A3/XDH	14
BP	GO:0030522	intracellular receptor signaling pathway	12/58	278/18670	4.54559e-11	9.96534e-09	4.94678e-09	AR/CTNNB1/PPARG/PGR/SIRT1/NR1I2/NR1I3/RB1/NCOA1/RXRG/AHR/SREBF1	12
BP	GO:0050708	regulation of protein secretion	14/58	472/18670	1.31988e-10	2.6869e-08	1.33378e-08	IL6/IL10/IL2/CD40LG/DPP4/DRD2/OPRM1/EGFR/HIF1A/CHUK/CASP1/DRD3/SREBF1/DRD4	14
BP	GO:0045471	response to ethanol	9/58	125/18670	1.63177e-10	3.10035e-08	1.53901e-08	IL2/ICAM1/DRD2/CCND1/ADCYAP1/OPRM1/SLC2A4/SLC6A3/DRD4	9
BP	GO:0043401	steroid hormone mediated signaling pathway	10/58	182/18670	2.10472e-10	3.74903e-08	1.86102e-08	AR/CTNNB1/PPARG/PGR/SIRT1/NR1I2/NR1I3/RB1/NCOA1/RXRG	10
BP	GO:0010876	lipid localization	13/58	415/18670	3.41758e-10	5.72947e-08	2.8441e-08	CYP19A1/IL6/PPARG/SIRT1/LDLR/PON1/DRD2/NCOA1/NCOA2/MTTP/DRD3/DRD4/AKR1C1	13
BP	GO:1901654	response to ketone	10/58	193/18670	3.74237e-10	5.92542e-08	2.94137e-08	AR/PPARG/ICAM1/SIRT1/CCND1/NCOA1/NCOA2/EGFR/AHR/SREBF1	10
BP	GO:0001101	response to acid chemical	12/58	343/18670	5.1006e-10	7.6509e-08	3.7979e-08	PPARG/ICAM1/LDLR/COL3A1/PON1/PTGES/NCOA1/RXRG/EGFR/CHUK/SREBF1/AKR1C1	12
BP	GO:0048608	reproductive structure development	13/58	431/18670	5.42706e-10	7.65129e-08	3.79809e-08	CYP19A1/AR/CTNNB1/PPARG/IL10/PGR/ICAM1/SIRT1/CCND1/ADCYAP1/NCOA1/EGFR/HIF1A	13
BP	GO:0050673	epithelial cell proliferation	13/58	434/18670	5.90626e-10	7.65129e-08	3.79809e-08	AR/CTNNB1/IGFBP3/PPARG/IL10/PGR/SIRT1/CCND1/RB1/EGFR/HIF1A/ERBB2/XDH	13
BP	GO:0061458	reproductive system development	13/58	434/18670	5.90626e-10	7.65129e-08	3.79809e-08	CYP19A1/AR/CTNNB1/PPARG/IL10/PGR/ICAM1/SIRT1/CCND1/ADCYAP1/NCOA1/EGFR/HIF1A	13
BP	GO:0050678	regulation of epithelial cell proliferation	12/58	378/18670	1.53758e-09	1.90526e-07	9.4577e-08	AR/CTNNB1/PPARG/IL10/PGR/SIRT1/CCND1/RB1/EGFR/HIF1A/ERBB2/XDH	12
BP	GO:0006869	lipid transport	12/58	380/18670	1.63208e-09	1.9381e-07	9.62069e-08	CYP19A1/PPARG/SIRT1/LDLR/PON1/DRD2/NCOA1/NCOA2/MTTP/DRD3/DRD4/AKR1C1	12
BP	GO:0009755	hormone-mediated signaling pathway	10/58	233/18670	2.33425e-09	2.66104e-07	1.32094e-07	AR/CTNNB1/PPARG/PGR/SIRT1/NR1I2/NR1I3/RB1/NCOA1/RXRG	10
BP	GO:0032102	negative regulation of response to external stimulus	12/58	400/18670	2.90971e-09	3.18949e-07	1.58326e-07	CYP19A1/PPARG/IL10/IL2/IL4/LDLR/DRD2/RB1/ADCYAP1/PLAT/SLC6A3/DRD3	12
BP	GO:0062197	cellular response to chemical stress	11/58	350/18670	8.90491e-09	9.39963e-07	4.66596e-07	IL6/CTNNB1/PPARG/IL10/SIRT1/MAPK8/EGFR/HIF1A/CHUK/SLC2A4/CDK2	11
BP	GO:0030879	mammary gland development	8/58	143/18670	1.3497e-08	1.3738e-06	6.81951e-07	CYP19A1/AR/PGR/CCND1/NCOA1/HIF1A/SLC6A3/XDH	8
BP	GO:0034776	response to histamine	4/58	11/18670	2.72199e-08	2.67506e-06	1.3279e-06	DRD2/DRD3/DRD4/GABRA1	4
BP	GO:0046879	hormone secretion	10/58	308/18670	3.34344e-08	3.17627e-06	1.5767e-06	CYP19A1/IL6/DPP4/DRD2/ADCYAP1/HTR2C/EGFR/HIF1A/SREBF1/HTR1A	10
BP	GO:0032922	circadian regulation of gene expression	6/58	62/18670	3.70304e-08	3.4044e-06	1.68994e-06	SIRT1/DRD2/TOP1/NCOA2/AHR/DRD3	6
BP	GO:0009914	hormone transport	10/58	317/18670	4.38418e-08	3.90466e-06	1.93827e-06	CYP19A1/IL6/DPP4/DRD2/ADCYAP1/HTR2C/EGFR/HIF1A/SREBF1/HTR1A	10
BP	GO:0031348	negative regulation of defense response	9/58	239/18670	4.9004e-08	4.17384e-06	2.07189e-06	CYP19A1/PPARG/IL10/IL2/IL4/LDLR/DRD2/RB1/ADCYAP1	9
BP	GO:0050728	negative regulation of inflammatory response	8/58	169/18670	4.97931e-08	4.17384e-06	2.07189e-06	CYP19A1/PPARG/IL10/IL2/IL4/LDLR/RB1/ADCYAP1	8
BP	GO:0010039	response to iron ion	5/58	33/18670	5.38669e-08	4.27931e-06	2.12424e-06	CYP1A1/DRD2/CCND1/HIF1A/SLC6A3	5
BP	GO:0043279	response to alkaloid	7/58	112/18670	5.40544e-08	4.27931e-06	2.12424e-06	PPARG/ICAM1/DRD2/OPRM1/SLC6A3/DRD3/DRD4	7
BP	GO:0006352	DNA-templated transcription, initiation	9/58	249/18670	6.9631e-08	5.23876e-06	2.60051e-06	RUNX2/AR/CTNNB1/PPARG/PGR/NR1I2/NR1I3/CCND1/RXRG	9
BP	GO:0051047	positive regulation of secretion	11/58	428/18670	6.98501e-08	5.23876e-06	2.60051e-06	CYP19A1/IL6/IL10/IL2/DRD2/ADCYAP1/EGFR/HIF1A/CHUK/CASP1/DRD3	11
BP	GO:0051090	regulation of DNA-binding transcription factor activity	11/58	432/18670	7.67471e-08	5.60844e-06	2.78402e-06	IL6/AR/CTNNB1/PPARG/IL10/CD40LG/ICAM1/SIRT1/RB1/MAPK8/CHUK	11
BP	GO:0071466	cellular response to xenobiotic stimulus	8/58	180/18670	8.11634e-08	5.72161e-06	2.8402e-06	ICAM1/CYP1A1/NR1I2/RB1/OPRM1/EGFR/AHR/AKR1C1	8
BP	GO:0002683	negative regulation of immune system process	11/58	435/18670	8.23109e-08	5.72161e-06	2.8402e-06	CYP19A1/CTNNB1/PPARG/IL10/IL2/IL4/LDLR/COL3A1/DRD2/ADCYAP1/ERBB2	11
BP	GO:0007187	G protein-coupled receptor signaling pathway, coupled to cyclic nucleotide second messenger	9/58	256/18670	8.82451e-08	5.98806e-06	2.97247e-06	DRD2/ADRB2/ADCYAP1/OPRM1/HTR2C/DRD3/DRD4/HTR1A/ADRA2B	9
BP	GO:0001662	behavioral fear response	5/58	37/18670	9.80008e-08	6.4954e-06	3.22431e-06	DPP4/ADCYAP1/HTR2C/DRD4/HTR1A	5
BP	GO:0046883	regulation of hormone secretion	9/58	262/18670	1.07515e-07	6.88393e-06	3.41717e-06	CYP19A1/DPP4/DRD2/ADCYAP1/HTR2C/EGFR/HIF1A/SREBF1/HTR1A	9
BP	GO:0090494	dopamine uptake	4/58	15/18670	1.11553e-07	6.88393e-06	3.41717e-06	DRD2/SLC6A3/DRD3/DRD4	4
BP	GO:0002209	behavioral defense response	5/58	38/18670	1.12583e-07	6.88393e-06	3.41717e-06	DPP4/ADCYAP1/HTR2C/DRD4/HTR1A	5
BP	GO:0006367	transcription initiation from RNA polymerase II promoter	8/58	188/18670	1.13524e-07	6.88393e-06	3.41717e-06	RUNX2/AR/PPARG/PGR/NR1I2/NR1I3/CCND1/RXRG	8
BP	GO:0042417	dopamine metabolic process	5/58	39/18670	1.28833e-07	7.64948e-06	3.7972e-06	DRD2/SLC6A3/DRD3/DRD4/HTR1A	5
BP	GO:0007548	sex differentiation	9/58	270/18670	1.38858e-07	8.07642e-06	4.00913e-06	CYP19A1/AR/CTNNB1/PGR/ICAM1/SIRT1/CCND1/ADCYAP1/NCOA1	9
BP	GO:0042596	fear response	5/58	40/18670	1.4689e-07	8.29259e-06	4.11643e-06	DPP4/ADCYAP1/HTR2C/DRD4/HTR1A	5
BP	GO:0090493	catecholamine uptake	4/58	16/18670	1.48394e-07	8.29259e-06	4.11643e-06	DRD2/SLC6A3/DRD3/DRD4	4
BP	GO:0010038	response to metal ion	10/58	362/18670	1.51359e-07	8.29565e-06	4.11795e-06	ICAM1/CYP1A1/DRD2/CCND1/MAPK8/PTGES/EGFR/HIF1A/CHUK/SLC6A3	10
BP	GO:0001819	positive regulation of cytokine production	11/58	464/18670	1.57665e-07	8.47821e-06	4.20857e-06	IL6/CTNNB1/IL10/IL2/CD40LG/IL4/DRD2/ADCYAP1/HIF1A/CHUK/CASP1	11
BP	GO:0007626	locomotory behavior	8/58	198/18670	1.69089e-07	8.92412e-06	4.42992e-06	DPP4/DRD2/OPRM1/HTR2C/NCOA2/SLC6A3/DRD3/DRD4	8
BP	GO:0050727	regulation of inflammatory response	10/58	374/18670	2.04681e-07	1.06062e-05	5.2649e-06	CYP19A1/IL6/PPARG/IL10/IL2/IL4/LDLR/RB1/ADCYAP1/EGFR	10
BP	GO:0050679	positive regulation of epithelial cell proliferation	8/58	206/18670	2.29016e-07	1.16553e-05	5.78566e-06	AR/CTNNB1/IL10/SIRT1/CCND1/EGFR/HIF1A/ERBB2	8
BP	GO:0002793	positive regulation of peptide secretion	9/58	288/18670	2.39834e-07	1.19917e-05	5.95267e-06	IL6/IL10/IL2/DRD2/ADCYAP1/EGFR/HIF1A/CHUK/CASP1	9
BP	GO:0050670	regulation of lymphocyte proliferation	8/58	208/18670	2.46568e-07	1.21159e-05	6.0143e-06	IL6/CTNNB1/IL10/IL2/CD40LG/IL4/AHR/ERBB2	8
BP	GO:0032944	regulation of mononuclear cell proliferation	8/58	209/18670	2.5577e-07	1.2355e-05	6.13299e-06	IL6/CTNNB1/IL10/IL2/CD40LG/IL4/AHR/ERBB2	8
BP	GO:0019935	cyclic-nucleotide-mediated signaling	8/58	212/18670	2.85162e-07	1.35452e-05	6.72382e-06	DRD2/ADRB2/ADCYAP1/OPRM1/HTR2C/AHR/DRD3/ADRA2B	8
BP	GO:0008406	gonad development	8/58	217/18670	3.40597e-07	1.59131e-05	7.89926e-06	CYP19A1/AR/PGR/ICAM1/SIRT1/CCND1/ADCYAP1/NCOA1	8
BP	GO:0015844	monoamine transport	6/58	90/18670	3.50765e-07	1.61239e-05	8.00387e-06	DRD2/SLC6A3/DRD3/DRD4/HTR1A/ADRA2B	6
BP	GO:0034599	cellular response to oxidative stress	9/58	302/18670	3.57706e-07	1.61819e-05	8.03269e-06	IL6/CTNNB1/IL10/SIRT1/MAPK8/EGFR/HIF1A/CHUK/CDK2	9
BP	GO:0007595	lactation	5/58	48/18670	3.75075e-07	1.67026e-05	8.29113e-06	CCND1/NCOA1/HIF1A/SLC6A3/XDH	5
BP	GO:0007188	adenylate cyclase-modulating G protein-coupled receptor signaling pathway	8/58	221/18670	3.91365e-07	1.71145e-05	8.49561e-06	DRD2/ADRB2/ADCYAP1/OPRM1/DRD3/DRD4/HTR1A/ADRA2B	8
BP	GO:0070663	regulation of leukocyte proliferation	8/58	222/18670	4.05025e-07	1.71145e-05	8.49561e-06	IL6/CTNNB1/IL10/IL2/CD40LG/IL4/AHR/ERBB2	8
BP	GO:1903532	positive regulation of secretion by cell	10/58	403/18670	4.06849e-07	1.71145e-05	8.49561e-06	CYP19A1/IL6/IL10/IL2/DRD2/ADCYAP1/EGFR/HIF1A/CHUK/CASP1	10
BP	GO:0045137	development of primary sexual characteristics	8/58	223/18670	4.19092e-07	1.71145e-05	8.49561e-06	CYP19A1/AR/PGR/ICAM1/SIRT1/CCND1/ADCYAP1/NCOA1	8
BP	GO:0045444	fat cell differentiation	8/58	223/18670	4.19092e-07	1.71145e-05	8.49561e-06	IL6/PPARG/SIRT1/CCND1/ADRB2/HTR2C/SLC2A4/SREBF1	8
BP	GO:1901655	cellular response to ketone	6/58	93/18670	4.26361e-07	1.71145e-05	8.49561e-06	AR/PPARG/ICAM1/SIRT1/EGFR/AHR	6
BP	GO:1903351	cellular response to dopamine	6/58	93/18670	4.26361e-07	1.71145e-05	8.49561e-06	DRD2/OPRM1/HTR2C/DRD3/DRD4/HTR1A	6
BP	GO:1903350	response to dopamine	6/58	94/18670	4.54344e-07	1.79844e-05	8.92746e-06	DRD2/OPRM1/HTR2C/DRD3/DRD4/HTR1A	6
BP	GO:0019216	regulation of lipid metabolic process	10/58	410/18670	4.76284e-07	1.85947e-05	9.23037e-06	PPARG/SIRT1/CYP1A1/LDLR/RB1/HTR2C/NCOA1/NCOA2/DRD3/SREBF1	10
BP	GO:0097366	response to bronchodilator	5/58	51/18670	5.10914e-07	1.96771e-05	9.76769e-06	ICAM1/DRD2/DRD3/DRD4/CDK2	5
BP	GO:0042129	regulation of T cell proliferation	7/58	156/18670	5.2257e-07	1.98576e-05	9.85731e-06	IL6/CTNNB1/IL10/IL2/CD40LG/IL4/ERBB2	7
BP	GO:0006584	catecholamine metabolic process	5/58	54/18670	6.82971e-07	2.52788e-05	1.25484e-05	DRD2/SLC6A3/DRD3/DRD4/HTR1A	5
BP	GO:0009712	catechol-containing compound metabolic process	5/58	54/18670	6.82971e-07	2.52788e-05	1.25484e-05	DRD2/SLC6A3/DRD3/DRD4/HTR1A	5
BP	GO:0015718	monocarboxylic acid transport	7/58	163/18670	7.02877e-07	2.56821e-05	1.27485e-05	PPARG/DRD2/NCOA1/NCOA2/DRD3/DRD4/AKR1C1	7
BP	GO:0042220	response to cocaine	5/58	55/18670	7.49493e-07	2.67511e-05	1.32792e-05	DRD2/OPRM1/SLC6A3/DRD3/DRD4	5
BP	GO:0032496	response to lipopolysaccharide	9/58	330/18670	7.50908e-07	2.67511e-05	1.32792e-05	IL6/IL10/ICAM1/CYP1A1/MAPK8/OPRM1/PTGES/CHUK/CASP1	9
BP	GO:0008202	steroid metabolic process	9/58	331/18670	7.70059e-07	2.70947e-05	1.34498e-05	CYP19A1/IL4/SIRT1/CYP1A1/LDLR/NR1I2/PON1/SREBF1/AKR1C1	9
BP	GO:0034614	cellular response to reactive oxygen species	7/58	168/18670	8.61463e-07	2.99411e-05	1.48627e-05	IL6/IL10/SIRT1/MAPK8/EGFR/CHUK/CDK2	7
BP	GO:0051222	positive regulation of protein transport	10/58	440/18670	9.05724e-07	3.11002e-05	1.54381e-05	IL6/IL10/IL2/DRD2/MAPK8/EGFR/HIF1A/CHUK/CASP1/ERBB2	10
BP	GO:0030072	peptide hormone secretion	8/58	250/18670	9.93899e-07	3.37216e-05	1.67393e-05	IL6/DPP4/DRD2/ADCYAP1/HTR2C/EGFR/HIF1A/SREBF1	8
BP	GO:0060571	morphogenesis of an epithelial fold	4/58	25/18670	1.01015e-06	3.38697e-05	1.68129e-05	AR/CTNNB1/EGFR/HIF1A	4
BP	GO:0002526	acute inflammatory response	6/58	108/18670	1.03265e-06	3.3908e-05	1.68319e-05	IL6/PPARG/ICAM1/ADCYAP1/OPRM1/PTGES	6
BP	GO:0002237	response to molecule of bacterial origin	9/58	343/18670	1.03509e-06	3.3908e-05	1.68319e-05	IL6/IL10/ICAM1/CYP1A1/MAPK8/OPRM1/PTGES/CHUK/CASP1	9
BP	GO:0009314	response to radiation	10/58	448/18670	1.06616e-06	3.41436e-05	1.69488e-05	ICAM1/SIRT1/COL3A1/DRD2/CCND1/MAPK8/OPRM1/EGFR/HIF1A/DRD3	10
BP	GO:0030521	androgen receptor signaling pathway	5/58	59/18670	1.06846e-06	3.41436e-05	1.69488e-05	AR/CTNNB1/SIRT1/RB1/NCOA1	5
BP	GO:0071868	cellular response to monoamine stimulus	6/58	109/18670	1.0902e-06	3.41436e-05	1.69488e-05	DRD2/OPRM1/HTR2C/DRD3/DRD4/HTR1A	6
BP	GO:0071870	cellular response to catecholamine stimulus	6/58	109/18670	1.0902e-06	3.41436e-05	1.69488e-05	DRD2/OPRM1/HTR2C/DRD3/DRD4/HTR1A	6
BP	GO:0003018	vascular process in circulatory system	7/58	175/18670	1.13313e-06	3.51023e-05	1.74248e-05	IL6/ICAM1/ADRB2/ADCYAP1/EGFR/HTR1A/ADRA2B	7
BP	GO:1904019	epithelial cell apoptotic process	6/58	111/18670	1.21317e-06	3.71779e-05	1.84551e-05	IL6/IL10/CD40LG/IL4/ICAM1/RB1	6
BP	GO:1904951	positive regulation of establishment of protein localization	10/58	456/18670	1.25092e-06	3.75826e-05	1.8656e-05	IL6/IL10/IL2/DRD2/MAPK8/EGFR/HIF1A/CHUK/CASP1/ERBB2	10
BP	GO:0051052	regulation of DNA metabolic process	9/58	351/18670	1.25275e-06	3.75826e-05	1.8656e-05	IL6/CTNNB1/PPARG/IL10/IL2/IL4/SIRT1/EGFR/CDK2	9
BP	GO:0071867	response to monoamine	6/58	113/18670	1.34727e-06	3.95847e-05	1.96498e-05	DRD2/OPRM1/HTR2C/DRD3/DRD4/HTR1A	6
BP	GO:0071869	response to catecholamine	6/58	113/18670	1.34727e-06	3.95847e-05	1.96498e-05	DRD2/OPRM1/HTR2C/DRD3/DRD4/HTR1A	6
BP	GO:0051091	positive regulation of DNA-binding transcription factor activity	8/58	261/18670	1.37278e-06	3.99226e-05	1.98175e-05	IL6/AR/CTNNB1/PPARG/IL10/CD40LG/ICAM1/CHUK	8
BP	GO:0042110	T cell activation	10/58	464/18670	1.46311e-06	4.21197e-05	2.09082e-05	RUNX2/IL6/CTNNB1/IL10/IL2/CD40LG/IL4/ICAM1/DPP4/ERBB2	10
BP	GO:0002637	regulation of immunoglobulin production	5/58	63/18670	1.48596e-06	4.23498e-05	2.10224e-05	IL6/IL10/IL2/CD40LG/IL4	5
BP	GO:0019933	cAMP-mediated signaling	7/58	184/18670	1.58482e-06	4.42818e-05	2.19814e-05	DRD2/ADRB2/ADCYAP1/OPRM1/AHR/DRD3/ADRA2B	7
BP	GO:0042098	T cell proliferation	7/58	184/18670	1.58482e-06	4.42818e-05	2.19814e-05	IL6/CTNNB1/IL10/IL2/CD40LG/IL4/ERBB2	7
BP	GO:0050714	positive regulation of protein secretion	8/58	268/18670	1.67308e-06	4.62938e-05	2.29802e-05	IL6/IL10/IL2/DRD2/EGFR/HIF1A/CHUK/CASP1	8
BP	GO:0050769	positive regulation of neurogenesis	10/58	474/18670	1.77208e-06	4.85617e-05	2.4106e-05	IL6/CTNNB1/PPARG/IL2/DRD2/ADCYAP1/OPRM1/NCOA1/HIF1A/ADRA2B	10
BP	GO:0046651	lymphocyte proliferation	8/58	272/18670	1.86857e-06	5.07182e-05	2.51765e-05	IL6/CTNNB1/IL10/IL2/CD40LG/IL4/AHR/ERBB2	8
BP	GO:0032943	mononuclear cell proliferation	8/58	274/18670	1.9734e-06	5.30583e-05	2.63381e-05	IL6/CTNNB1/IL10/IL2/CD40LG/IL4/AHR/ERBB2	8
BP	GO:0051054	positive regulation of DNA metabolic process	7/58	191/18670	2.03264e-06	5.41405e-05	2.68753e-05	IL6/CTNNB1/IL2/IL4/SIRT1/EGFR/CDK2	7
BP	GO:0014013	regulation of gliogenesis	6/58	124/18670	2.3194e-06	6.12064e-05	3.03828e-05	IL6/CTNNB1/PPARG/LDLR/ADCYAP1/DRD3	6
BP	GO:0042698	ovulation cycle	5/58	69/18670	2.34243e-06	6.1247e-05	3.04029e-05	PGR/SIRT1/OPRM1/NCOA1/EGFR	5
BP	GO:0071880	adenylate cyclase-activating adrenergic receptor signaling pathway	4/58	31/18670	2.47795e-06	6.42014e-05	3.18695e-05	DRD2/ADRB2/DRD3/ADRA2B	4
BP	GO:0001975	response to amphetamine	4/58	32/18670	2.8254e-06	7.2544e-05	3.60108e-05	ICAM1/DRD2/DRD3/DRD4	4
BP	GO:0042063	gliogenesis	8/58	290/18670	3.00777e-06	7.6537e-05	3.79929e-05	IL6/CTNNB1/PPARG/LDLR/ADCYAP1/EGFR/DRD3/ERBB2	8
BP	GO:0030518	intracellular steroid hormone receptor signaling pathway	6/58	130/18670	3.05335e-06	7.68554e-05	3.8151e-05	AR/CTNNB1/PGR/SIRT1/RB1/NCOA1	6
BP	GO:0033555	multicellular organismal response to stress	5/58	73/18670	3.10118e-06	7.68554e-05	3.8151e-05	DPP4/ADCYAP1/HTR2C/DRD4/HTR1A	5
BP	GO:0045685	regulation of glial cell differentiation	5/58	73/18670	3.10118e-06	7.68554e-05	3.8151e-05	IL6/CTNNB1/PPARG/LDLR/DRD3	5
BP	GO:0070482	response to oxygen levels	9/58	394/18670	3.23559e-06	7.94952e-05	3.94613e-05	PPARG/ICAM1/SIRT1/CYP1A1/DPP4/DRD2/HIF1A/PLAT/SLC2A4	9
BP	GO:0045348	positive regulation of MHC class II biosynthetic process	3/58	10/18670	3.36191e-06	8.11986e-05	4.03069e-05	IL10/IL4/SIRT1	3
BP	GO:0048149	behavioral response to ethanol	3/58	10/18670	3.36191e-06	8.11986e-05	4.03069e-05	DRD2/OPRM1/DRD4	3
BP	GO:0090276	regulation of peptide hormone secretion	7/58	208/18670	3.57734e-06	8.56758e-05	4.25294e-05	DPP4/DRD2/ADCYAP1/HTR2C/EGFR/HIF1A/SREBF1	7
BP	GO:0071875	adrenergic receptor signaling pathway	4/58	34/18670	3.62697e-06	8.57417e-05	4.25621e-05	DRD2/ADRB2/DRD3/ADRA2B	4
BP	GO:0048565	digestive tract development	6/58	134/18670	3.64026e-06	8.57417e-05	4.25621e-05	CTNNB1/CYP1A1/COL3A1/RB1/EGFR/HIF1A	6
BP	GO:0070661	leukocyte proliferation	8/58	298/18670	3.67801e-06	8.59208e-05	4.2651e-05	IL6/CTNNB1/IL10/IL2/CD40LG/IL4/AHR/ERBB2	8
BP	GO:0051937	catecholamine transport	5/58	77/18670	4.0409e-06	9.32333e-05	4.62809e-05	DRD2/SLC6A3/DRD3/DRD4/ADRA2B	5
BP	GO:1903531	negative regulation of secretion by cell	7/58	212/18670	4.05647e-06	9.32333e-05	4.62809e-05	IL10/DRD2/OPRM1/DRD3/SREBF1/DRD4/ADRA2B	7
BP	GO:1903037	regulation of leukocyte cell-cell adhesion	8/58	304/18670	4.26038e-06	9.71367e-05	4.82186e-05	IL6/IL10/IL2/CD40LG/IL4/ICAM1/DPP4/ERBB2	8
BP	GO:0072347	response to anesthetic	5/58	78/18670	4.30747e-06	9.7431e-05	4.83646e-05	DRD2/OPRM1/SLC6A3/DRD3/DRD4	5
BP	GO:0007189	adenylate cyclase-activating G protein-coupled receptor signaling pathway	6/58	139/18670	4.49988e-06	0.000100982	5.01272e-05	DRD2/ADRB2/ADCYAP1/OPRM1/DRD3/ADRA2B	6
BP	GO:0007195	adenylate cyclase-inhibiting dopamine receptor signaling pathway	3/58	11/18670	4.61242e-06	0.000101118	5.0195e-05	DRD2/DRD3/DRD4	3
BP	GO:0051583	dopamine uptake involved in synaptic transmission	3/58	11/18670	4.61242e-06	0.000101118	5.0195e-05	DRD2/DRD3/DRD4	3
BP	GO:0051934	catecholamine uptake involved in synaptic transmission	3/58	11/18670	4.61242e-06	0.000101118	5.0195e-05	DRD2/DRD3/DRD4	3
BP	GO:0060078	regulation of postsynaptic membrane potential	6/58	140/18670	4.69015e-06	0.000102038	5.06514e-05	DRD2/ADRB2/ADCYAP1/OPRM1/DRD4/GABRA1	6
BP	GO:0010001	glial cell differentiation	7/58	218/18670	4.87476e-06	0.00010472	5.19827e-05	IL6/CTNNB1/PPARG/LDLR/EGFR/DRD3/ERBB2	7
BP	GO:0050709	negative regulation of protein secretion	6/58	141/18670	4.88691e-06	0.00010472	5.19827e-05	IL10/DRD2/OPRM1/DRD3/SREBF1/DRD4	6
BP	GO:0035296	regulation of tube diameter	6/58	143/18670	5.30059e-06	0.000111901	5.55477e-05	ICAM1/ADRB2/ADCYAP1/EGFR/HTR1A/ADRA2B	6
BP	GO:0097746	regulation of blood vessel diameter	6/58	143/18670	5.30059e-06	0.000111901	5.55477e-05	ICAM1/ADRB2/ADCYAP1/EGFR/HTR1A/ADRA2B	6
BP	GO:0050863	regulation of T cell activation	8/58	314/18670	5.40489e-06	0.000113264	5.62242e-05	IL6/CTNNB1/IL10/IL2/CD40LG/IL4/DPP4/ERBB2	8
BP	GO:0035150	regulation of tube size	6/58	144/18670	5.51785e-06	0.000114787	5.69803e-05	ICAM1/ADRB2/ADCYAP1/EGFR/HTR1A/ADRA2B	6
BP	GO:0051384	response to glucocorticoid	6/58	146/18670	5.9741e-06	0.000122491	6.08042e-05	IL6/IL10/ICAM1/CCND1/ADCYAP1/EGFR	6
BP	GO:0055123	digestive system development	6/58	146/18670	5.9741e-06	0.000122491	6.08042e-05	CTNNB1/CYP1A1/COL3A1/RB1/EGFR/HIF1A	6
BP	GO:0002792	negative regulation of peptide secretion	6/58	148/18670	6.46054e-06	0.000131518	6.52855e-05	IL10/DRD2/OPRM1/DRD3/SREBF1/DRD4	6
BP	GO:0050777	negative regulation of immune response	6/58	150/18670	6.97867e-06	0.000141058	7.00211e-05	PPARG/IL10/IL2/COL3A1/DRD2/ADCYAP1	6
BP	GO:0000302	response to reactive oxygen species	7/58	232/18670	7.33111e-06	0.000147138	7.30393e-05	IL6/IL10/SIRT1/MAPK8/EGFR/CHUK/CDK2	7
BP	GO:0019932	second-messenger-mediated signaling	9/58	439/18670	7.76479e-06	0.000154753	7.68191e-05	DRD2/ADRB2/ADCYAP1/OPRM1/HTR2C/EGFR/AHR/DRD3/ADRA2B	9
BP	GO:0007193	adenylate cyclase-inhibiting G protein-coupled receptor signaling pathway	5/58	89/18670	8.2517e-06	0.000163315	8.10693e-05	DRD2/OPRM1/DRD3/DRD4/HTR1A	5
BP	GO:0071902	positive regulation of protein serine/threonine kinase activity	8/58	334/18670	8.48911e-06	0.000166855	8.28266e-05	CD40LG/SIRT1/CCND1/ADRB2/EGFR/DRD4/ERBB2/ADRA2B	8
BP	GO:0051048	negative regulation of secretion	7/58	238/18670	8.66072e-06	0.000169062	8.39222e-05	IL10/DRD2/OPRM1/DRD3/SREBF1/DRD4/ADRA2B	7
BP	GO:0007159	leukocyte cell-cell adhesion	8/58	337/18670	9.06016e-06	0.000175656	8.71956e-05	IL6/IL10/IL2/CD40LG/IL4/ICAM1/DPP4/ERBB2	8
BP	GO:2001038	regulation of cellular response to drug	4/58	43/18670	9.4528e-06	0.00018092	8.98086e-05	IL10/DRD2/NCOA1/DRD3	4
BP	GO:0071496	cellular response to external stimulus	8/58	339/18670	9.45864e-06	0.00018092	8.98086e-05	PPARG/ICAM1/SIRT1/MAPK8/NCOA1/EGFR/CASP1/SREBF1	8
BP	GO:0006979	response to oxidative stress	9/58	451/18670	9.63933e-06	0.000183147	9.09141e-05	IL6/CTNNB1/IL10/SIRT1/MAPK8/EGFR/HIF1A/CHUK/CDK2	9
BP	GO:0045346	regulation of MHC class II biosynthetic process	3/58	14/18670	1.0108e-05	0.000190781	9.47033e-05	IL10/IL4/SIRT1	3
BP	GO:0007589	body fluid secretion	5/58	93/18670	1.02346e-05	0.000191899	9.52585e-05	CCND1/NCOA1/HIF1A/SLC6A3/XDH	5
BP	GO:0007212	dopamine receptor signaling pathway	4/58	44/18670	1.03741e-05	0.000193242	9.59254e-05	DRD2/OPRM1/DRD3/DRD4	4
BP	GO:0031960	response to corticosteroid	6/58	162/18670	1.08432e-05	0.00020067	9.96126e-05	IL6/IL10/ICAM1/CCND1/ADCYAP1/EGFR	6
BP	GO:0042100	B cell proliferation	5/58	95/18670	1.13563e-05	0.000207536	0.000103021	IL10/IL2/CD40LG/IL4/AHR	5
BP	GO:0014014	negative regulation of gliogenesis	4/58	45/18670	1.13599e-05	0.000207536	0.000103021	CTNNB1/LDLR/ADCYAP1/DRD3	4
BP	GO:0008585	female gonad development	5/58	96/18670	1.1952e-05	0.000216963	0.0001077	CYP19A1/PGR/ICAM1/SIRT1/ADCYAP1	5
BP	GO:0001504	neurotransmitter uptake	4/58	46/18670	1.2413e-05	0.000221107	0.000109757	DRD2/SLC6A3/DRD3/DRD4	4
BP	GO:0002437	inflammatory response to antigenic stimulus	4/58	46/18670	1.2413e-05	0.000221107	0.000109757	IL10/ICAM1/ADCYAP1/OPRM1	4
BP	GO:0014075	response to amine	4/58	46/18670	1.2413e-05	0.000221107	0.000109757	ICAM1/DRD2/DRD3/DRD4	4
BP	GO:0045342	MHC class II biosynthetic process	3/58	15/18670	1.26071e-05	0.000221792	0.000110097	IL10/IL4/SIRT1	3
BP	GO:0060134	prepulse inhibition	3/58	15/18670	1.26071e-05	0.000221792	0.000110097	DRD2/SLC6A3/DRD3	3
BP	GO:0030098	lymphocyte differentiation	8/58	353/18670	1.26852e-05	0.000221797	0.0001101	RUNX2/IL6/CTNNB1/IL10/IL2/CD40LG/IL4/ERBB2	8
BP	GO:0002204	somatic recombination of immunoglobulin genes involved in immune response	4/58	47/18670	1.35364e-05	0.00023	0.000114172	IL10/IL2/CD40LG/IL4	4
BP	GO:0002208	somatic diversification of immunoglobulins involved in immune response	4/58	47/18670	1.35364e-05	0.00023	0.000114172	IL10/IL2/CD40LG/IL4	4
BP	GO:0045190	isotype switching	4/58	47/18670	1.35364e-05	0.00023	0.000114172	IL10/IL2/CD40LG/IL4	4
BP	GO:0061614	pri-miRNA transcription by RNA polymerase II	4/58	47/18670	1.35364e-05	0.00023	0.000114172	PPARG/IL10/HIF1A/SREBF1	4
BP	GO:0022409	positive regulation of cell-cell adhesion	7/58	255/18670	1.35579e-05	0.00023	0.000114172	IL6/IL10/IL2/CD40LG/IL4/ICAM1/DPP4	7
BP	GO:0048660	regulation of smooth muscle cell proliferation	6/58	169/18670	1.37985e-05	0.000232696	0.00011551	IL6/CTNNB1/IGFBP3/PPARG/IL10/EGFR	6
BP	GO:0001666	response to hypoxia	8/58	359/18670	1.43282e-05	0.000240209	0.000119239	ICAM1/SIRT1/CYP1A1/DPP4/DRD2/HIF1A/PLAT/SLC2A4	8
BP	GO:0048659	smooth muscle cell proliferation	6/58	171/18670	1.47528e-05	0.000245879	0.000122054	IL6/CTNNB1/IGFBP3/PPARG/IL10/EGFR	6
BP	GO:0046545	development of primary female sexual characteristics	5/58	101/18670	1.53062e-05	0.000253621	0.000125897	CYP19A1/PGR/ICAM1/SIRT1/ADCYAP1	5
BP	GO:0032225	regulation of synaptic transmission, dopaminergic	3/58	16/18670	1.54822e-05	0.000255054	0.000126609	DRD2/DRD3/DRD4	3
BP	GO:0018958	phenol-containing compound metabolic process	5/58	103/18670	1.68366e-05	0.000275772	0.000136893	DRD2/SLC6A3/DRD3/DRD4/HTR1A	5
BP	GO:0051249	regulation of lymphocyte activation	9/58	485/18670	1.7191e-05	0.000279968	0.000138976	IL6/CTNNB1/IL10/IL2/CD40LG/IL4/DPP4/AHR/ERBB2	9
BP	GO:0071887	leukocyte apoptotic process	5/58	104/18670	1.76452e-05	0.000285732	0.000141837	IL6/IL10/IL2/SIRT1/HIF1A	5
BP	GO:0036293	response to decreased oxygen levels	8/58	370/18670	1.78081e-05	0.000286741	0.000142338	ICAM1/SIRT1/CYP1A1/DPP4/DRD2/HIF1A/PLAT/SLC2A4	8
BP	GO:0048469	cell maturation	6/58	177/18670	1.79403e-05	0.000287247	0.000142589	RUNX2/CTNNB1/PPARG/PGR/RB1/HIF1A	6
BP	GO:0045744	negative regulation of G protein-coupled receptor signaling pathway	4/58	51/18670	1.87908e-05	0.000299183	0.000148514	DRD2/ADRB2/OPRM1/DRD3	4
BP	GO:0048771	tissue remodeling	6/58	179/18670	1.91185e-05	0.00030271	0.000150265	IL6/CTNNB1/IL2/ADRB2/EGFR/HIF1A	6
BP	GO:2001023	regulation of response to drug	5/58	106/18670	1.9353e-05	0.000304729	0.000151267	IL10/DRD2/NCOA1/DRD3/DRD4	5
BP	GO:0006836	neurotransmitter transport	7/58	270/18670	1.96045e-05	0.000306994	0.000152391	DRD2/ADCYAP1/HTR2C/SLC6A3/DRD3/DRD4/HTR1A	7
BP	GO:0015711	organic anion transport	9/58	495/18670	2.01998e-05	0.000311135	0.000154447	PPARG/LDLR/DRD2/NCOA1/NCOA2/MTTP/DRD3/DRD4/AKR1C1	9
BP	GO:0015872	dopamine transport	4/58	52/18670	2.03097e-05	0.000311135	0.000154447	DRD2/SLC6A3/DRD3/DRD4	4
BP	GO:0016447	somatic recombination of immunoglobulin gene segments	4/58	52/18670	2.03097e-05	0.000311135	0.000154447	IL10/IL2/CD40LG/IL4	4
BP	GO:0002285	lymphocyte activation involved in immune response	6/58	181/18670	2.03584e-05	0.000311135	0.000154447	IL6/IL10/IL2/CD40LG/IL4/ICAM1	6
BP	GO:0006914	autophagy	9/58	496/18670	2.0524e-05	0.000311135	0.000154447	IL10/IL4/SIRT1/DRD2/MAPK8/ADRB2/HIF1A/DRD3/SREBF1	9
BP	GO:0061919	process utilizing autophagic mechanism	9/58	496/18670	2.0524e-05	0.000311135	0.000154447	IL10/IL4/SIRT1/DRD2/MAPK8/ADRB2/HIF1A/DRD3/SREBF1	9
BP	GO:0008217	regulation of blood pressure	6/58	182/18670	2.10022e-05	0.0003167	0.00015721	AR/PPARG/DRD2/ADRB2/DRD3/ADRA2B	6
BP	GO:0032526	response to retinoic acid	5/58	108/18670	2.11868e-05	0.000317802	0.000157756	PPARG/PTGES/NCOA1/RXRG/SREBF1	5
BP	GO:0030900	forebrain development	8/58	381/18670	2.19741e-05	0.000327885	0.000162762	CTNNB1/COL3A1/DRD2/ADCYAP1/NCOA1/EGFR/HIF1A/SLC6A3	8
BP	GO:0051023	regulation of immunoglobulin secretion	3/58	18/18670	2.24604e-05	0.000329959	0.000163791	IL6/IL2/CD40LG	3
BP	GO:0060749	mammary gland alveolus development	3/58	18/18670	2.24604e-05	0.000329959	0.000163791	AR/CCND1/HIF1A	3
BP	GO:0061377	mammary gland lobule development	3/58	18/18670	2.24604e-05	0.000329959	0.000163791	AR/CCND1/HIF1A	3
BP	GO:0015918	sterol transport	5/58	112/18670	2.52585e-05	0.000369163	0.000183252	PPARG/SIRT1/LDLR/PON1/AKR1C1	5
BP	GO:0045787	positive regulation of cell cycle	8/58	389/18670	2.54941e-05	0.000370706	0.000184018	IL10/CYP1A1/DRD2/CCND1/RB1/EGFR/DRD3/CDK2	8
BP	GO:0021987	cerebral cortex development	5/58	113/18670	2.63655e-05	0.000381139	0.000189197	CTNNB1/COL3A1/NCOA1/EGFR/HIF1A	5
BP	GO:0032409	regulation of transporter activity	7/58	283/18670	2.65065e-05	0.000381139	0.000189197	PPARG/PON1/DRD2/ADRB2/OPRM1/DRD3/DRD4	7
BP	GO:0002544	chronic inflammatory response	3/58	19/18670	2.66129e-05	0.000381139	0.000189197	CYP19A1/IL10/PTGES	3
BP	GO:0002381	immunoglobulin production involved in immunoglobulin mediated immune response	4/58	56/18670	2.73004e-05	0.000387095	0.000192154	IL10/IL2/CD40LG/IL4	4
BP	GO:1903202	negative regulation of oxidative stress-induced cell death	4/58	56/18670	2.73004e-05	0.000387095	0.000192154	CTNNB1/IL10/SIRT1/HIF1A	4
BP	GO:0042752	regulation of circadian rhythm	5/58	114/18670	2.75099e-05	0.000388134	0.000192669	PPARG/DRD2/MAPK8/DRD3/DRD4	5
BP	GO:0043112	receptor metabolic process	6/58	192/18670	2.83905e-05	0.000398586	0.000197858	PPARG/IL10/DRD2/HIF1A/DRD3/DRD4	6
BP	GO:0046660	female sex differentiation	5/58	115/18670	2.86924e-05	0.00040085	0.000198982	CYP19A1/PGR/ICAM1/SIRT1/ADCYAP1	5
BP	GO:0051224	negative regulation of protein transport	6/58	193/18670	2.92315e-05	0.000405268	0.000201175	IL10/DRD2/OPRM1/DRD3/SREBF1/DRD4	6
BP	GO:1900408	negative regulation of cellular response to oxidative stress	4/58	57/18670	2.92931e-05	0.000405268	0.000201175	CTNNB1/IL10/SIRT1/HIF1A	4
BP	GO:0042053	regulation of dopamine metabolic process	3/58	20/18670	3.12402e-05	0.000421964	0.000209463	SLC6A3/DRD4/HTR1A	3
BP	GO:0042069	regulation of catecholamine metabolic process	3/58	20/18670	3.12402e-05	0.000421964	0.000209463	SLC6A3/DRD4/HTR1A	3
BP	GO:0048148	behavioral response to cocaine	3/58	20/18670	3.12402e-05	0.000421964	0.000209463	DRD2/DRD3/DRD4	3
BP	GO:0051580	regulation of neurotransmitter uptake	3/58	20/18670	3.12402e-05	0.000421964	0.000209463	DRD2/DRD3/DRD4	3
BP	GO:1903204	negative regulation of oxidative stress-induced neuron death	3/58	20/18670	3.12402e-05	0.000421964	0.000209463	CTNNB1/IL10/HIF1A	3
BP	GO:0022407	regulation of cell-cell adhesion	8/58	402/18670	3.22207e-05	0.000433155	0.000215018	IL6/IL10/IL2/CD40LG/IL4/ICAM1/DPP4/ERBB2	8
BP	GO:0045785	positive regulation of cell adhesion	8/58	403/18670	3.27945e-05	0.000436803	0.000216829	IL6/IL10/IL2/CD40LG/IL4/ICAM1/DPP4/ERBB2	8
BP	GO:1904950	negative regulation of establishment of protein localization	6/58	197/18670	3.27985e-05	0.000436803	0.000216829	IL10/DRD2/OPRM1/DRD3/SREBF1/DRD4	6
BP	GO:1902883	negative regulation of response to oxidative stress	4/58	59/18670	3.35955e-05	0.000445336	0.000221064	CTNNB1/IL10/SIRT1/HIF1A	4
BP	GO:0002029	desensitization of G protein-coupled receptor signaling pathway	3/58	21/18670	3.63665e-05	0.000475433	0.000236005	DRD2/ADRB2/DRD3	3
BP	GO:0002438	acute inflammatory response to antigenic stimulus	3/58	21/18670	3.63665e-05	0.000475433	0.000236005	ICAM1/ADCYAP1/OPRM1	3
BP	GO:0022401	negative adaptation of signaling pathway	3/58	21/18670	3.63665e-05	0.000475433	0.000236005	DRD2/ADRB2/DRD3	3
BP	GO:0090068	positive regulation of cell cycle process	7/58	298/18670	3.68454e-05	0.000479495	0.000238021	CYP1A1/DRD2/CCND1/RB1/EGFR/DRD3/CDK2	7
BP	GO:0030888	regulation of B cell proliferation	4/58	61/18670	3.83436e-05	0.000495787	0.000246108	IL10/IL2/IL4/AHR	4
BP	GO:0070372	regulation of ERK1 and ERK2 cascade	7/58	300/18670	3.84452e-05	0.000495787	0.000246108	ICAM1/DRD2/ADCYAP1/OPRM1/HTR2C/EGFR/ERBB2	7
BP	GO:0002562	somatic diversification of immune receptors via germline recombination within a single locus	4/58	62/18670	4.08935e-05	0.000516814	0.000256546	IL10/IL2/CD40LG/IL4	4
BP	GO:0016444	somatic cell DNA recombination	4/58	62/18670	4.08935e-05	0.000516814	0.000256546	IL10/IL2/CD40LG/IL4	4
BP	GO:0045453	bone resorption	4/58	62/18670	4.08935e-05	0.000516814	0.000256546	IL6/CTNNB1/ADRB2/EGFR	4
BP	GO:0051898	negative regulation of protein kinase B signaling	4/58	62/18670	4.08935e-05	0.000516814	0.000256546	SIRT1/DRD2/DRD3/XDH	4
BP	GO:0030100	regulation of endocytosis	6/58	205/18670	4.09824e-05	0.000516814	0.000256546	PPARG/IL4/DRD2/SLC2A4/DRD3/DRD4	6
BP	GO:0002052	positive regulation of neuroblast proliferation	3/58	22/18670	4.20157e-05	0.000522903	0.000259568	CTNNB1/DRD2/HIF1A	3
BP	GO:0023058	adaptation of signaling pathway	3/58	22/18670	4.20157e-05	0.000522903	0.000259568	DRD2/ADRB2/DRD3	3
BP	GO:0048305	immunoglobulin secretion	3/58	22/18670	4.20157e-05	0.000522903	0.000259568	IL6/IL2/CD40LG	3
BP	GO:1901342	regulation of vasculature development	8/58	422/18670	4.54402e-05	0.000563063	0.000279504	IL6/CTNNB1/PPARG/IL10/SIRT1/HIF1A/ERBB2/XDH	8
BP	GO:0071229	cellular response to acid chemical	6/58	209/18670	4.56481e-05	0.000563191	0.000279568	PPARG/LDLR/COL3A1/EGFR/SREBF1/AKR1C1	6
BP	GO:0046887	positive regulation of hormone secretion	5/58	127/18670	4.62003e-05	0.000567092	0.000281504	CYP19A1/DRD2/ADCYAP1/EGFR/HIF1A	5
BP	GO:0016445	somatic diversification of immunoglobulins	4/58	64/18670	4.63623e-05	0.000567092	0.000281504	IL10/IL2/CD40LG/IL4	4
BP	GO:0009612	response to mechanical stimulus	6/58	210/18670	4.68786e-05	0.000570958	0.000283423	PPARG/COL3A1/DRD2/MAPK8/EGFR/CASP1	6
BP	GO:0072577	endothelial cell apoptotic process	4/58	65/18670	4.92885e-05	0.000597754	0.000296724	IL10/CD40LG/IL4/ICAM1	4
BP	GO:0062012	regulation of small molecule metabolic process	8/58	429/18670	5.10247e-05	0.000616188	0.000305875	IGFBP3/PPARG/IL4/SIRT1/LDLR/NCOA2/HIF1A/SREBF1	8
BP	GO:0009416	response to light stimulus	7/58	314/18670	5.13208e-05	0.000617149	0.000306352	SIRT1/DRD2/CCND1/MAPK8/EGFR/HIF1A/DRD3	7
BP	GO:0040014	regulation of multicellular organism growth	4/58	66/18670	5.23473e-05	0.000626848	0.000311167	DRD2/ADRB2/SLC6A3/DRD3	4
BP	GO:0070374	positive regulation of ERK1 and ERK2 cascade	6/58	215/18670	5.34366e-05	0.000637215	0.000316313	ICAM1/DRD2/ADCYAP1/OPRM1/HTR2C/EGFR	6
BP	GO:0070371	ERK1 and ERK2 cascade	7/58	317/18670	5.44947e-05	0.000647125	0.000321232	ICAM1/DRD2/ADCYAP1/OPRM1/HTR2C/EGFR/ERBB2	7
BP	GO:1903039	positive regulation of leukocyte cell-cell adhesion	6/58	218/18670	5.77112e-05	0.000682477	0.000338781	IL6/IL2/CD40LG/IL4/ICAM1/DPP4	6
BP	GO:0016239	positive regulation of macroautophagy	4/58	68/18670	5.88779e-05	0.000693396	0.000344201	IL4/SIRT1/ADRB2/HIF1A	4
BP	GO:0032355	response to estradiol	5/58	134/18670	5.96759e-05	0.000697034	0.000346007	CTNNB1/IL10/CCND1/NCOA1/EGFR	5
BP	GO:0044409	entry into host	5/58	134/18670	5.96759e-05	0.000697034	0.000346007	CTNNB1/ICAM1/DPP4/LDLR/EGFR	5
BP	GO:0015909	long-chain fatty acid transport	4/58	69/18670	6.2357e-05	0.000725377	0.000360076	PPARG/DRD2/DRD3/DRD4	4
BP	GO:0010506	regulation of autophagy	7/58	328/18670	6.75424e-05	0.000782503	0.000388434	IL10/IL4/SIRT1/MAPK8/ADRB2/HIF1A/SREBF1	7
BP	GO:0032800	receptor biosynthetic process	3/58	26/18670	7.0312e-05	0.000808021	0.000401101	PPARG/IL10/HIF1A	3
BP	GO:1903203	regulation of oxidative stress-induced neuron death	3/58	26/18670	7.0312e-05	0.000808021	0.000401101	CTNNB1/IL10/HIF1A	3
BP	GO:0002700	regulation of production of molecular mediator of immune response	5/58	139/18670	7.10253e-05	0.000809688	0.000401928	IL6/IL10/IL2/CD40LG/IL4	5
BP	GO:0051588	regulation of neurotransmitter transport	5/58	139/18670	7.10253e-05	0.000809688	0.000401928	DRD2/HTR2C/DRD3/DRD4/HTR1A	5
BP	GO:0046942	carboxylic acid transport	7/58	331/18670	7.15131e-05	0.000812002	0.000403077	PPARG/DRD2/NCOA1/NCOA2/DRD3/DRD4/AKR1C1	7
BP	GO:0061180	mammary gland epithelium development	4/58	72/18670	7.3695e-05	0.000833288	0.000413643	AR/PGR/CCND1/HIF1A	4
BP	GO:0015849	organic acid transport	7/58	333/18670	7.42649e-05	0.000833288	0.000413643	PPARG/DRD2/NCOA1/NCOA2/DRD3/DRD4/AKR1C1	7
BP	GO:0032147	activation of protein kinase activity	7/58	333/18670	7.42649e-05	0.000833288	0.000413643	CD40LG/IL4/DRD2/ADRB2/EGFR/DRD4/ADRA2B	7
BP	GO:0062013	positive regulation of small molecule metabolic process	5/58	141/18670	7.6004e-05	0.000848833	0.00042136	PPARG/IL4/SIRT1/HIF1A/SREBF1	5
BP	GO:2001234	negative regulation of apoptotic signaling pathway	6/58	230/18670	7.76302e-05	0.000848833	0.00042136	AR/CTNNB1/ICAM1/SIRT1/RB1/HIF1A	6
BP	GO:0002312	B cell activation involved in immune response	4/58	73/18670	7.77874e-05	0.000848833	0.00042136	IL10/IL2/CD40LG/IL4	4
BP	GO:0031100	animal organ regeneration	4/58	73/18670	7.77874e-05	0.000848833	0.00042136	PPARG/IL10/CCND1/EGFR	4
BP	GO:0008277	regulation of G protein-coupled receptor signaling pathway	5/58	142/18670	7.85921e-05	0.000848833	0.00042136	DRD2/ADRB2/ADCYAP1/OPRM1/DRD3	5
BP	GO:0001964	startle response	3/58	27/18670	7.89266e-05	0.000848833	0.00042136	DRD2/SLC6A3/DRD3	3
BP	GO:0015721	bile acid and bile salt transport	3/58	27/18670	7.89266e-05	0.000848833	0.00042136	NCOA1/NCOA2/AKR1C1	3
BP	GO:0036475	neuron death in response to oxidative stress	3/58	27/18670	7.89266e-05	0.000848833	0.00042136	CTNNB1/IL10/HIF1A	3
BP	GO:0048143	astrocyte activation	3/58	27/18670	7.89266e-05	0.000848833	0.00042136	IL6/LDLR/EGFR	3
BP	GO:0098810	neurotransmitter reuptake	3/58	27/18670	7.89266e-05	0.000848833	0.00042136	DRD2/DRD3/DRD4	3
BP	GO:2001039	negative regulation of cellular response to drug	3/58	27/18670	7.89266e-05	0.000848833	0.00042136	IL10/DRD2/DRD3	3
BP	GO:0071695	anatomical structure maturation	6/58	232/18670	8.14265e-05	0.000872427	0.000433072	RUNX2/CTNNB1/PPARG/PGR/RB1/HIF1A	6
BP	GO:0002200	somatic diversification of immune receptors	4/58	75/18670	8.64651e-05	0.000912688	0.000453057	IL10/IL2/CD40LG/IL4	4
BP	GO:0021536	diencephalon development	4/58	75/18670	8.64651e-05	0.000912688	0.000453057	DRD2/ADCYAP1/NCOA1/SLC6A3	4
BP	GO:0150076	neuroinflammatory response	4/58	75/18670	8.64651e-05	0.000912688	0.000453057	IL6/IL4/LDLR/EGFR	4
BP	GO:1903201	regulation of oxidative stress-induced cell death	4/58	75/18670	8.64651e-05	0.000912688	0.000453057	CTNNB1/IL10/SIRT1/HIF1A	4
BP	GO:0045686	negative regulation of glial cell differentiation	3/58	28/18670	8.8203e-05	0.000927596	0.000460457	CTNNB1/LDLR/DRD3	3
BP	GO:0035264	multicellular organism growth	5/58	146/18670	8.96306e-05	0.000939144	0.00046619	AR/DRD2/ADRB2/SLC6A3/DRD3	5
BP	GO:0042310	vasoconstriction	4/58	76/18670	9.10583e-05	0.000950609	0.000471881	ICAM1/EGFR/HTR1A/ADRA2B	4
BP	GO:0031669	cellular response to nutrient levels	6/58	237/18670	9.15684e-05	0.000952445	0.000472793	PPARG/ICAM1/SIRT1/MAPK8/NCOA1/SREBF1	6
BP	GO:0033002	muscle cell proliferation	6/58	239/18670	9.58966e-05	0.000993837	0.00049334	IL6/CTNNB1/IGFBP3/PPARG/IL10/EGFR	6
BP	GO:0030217	T cell differentiation	6/58	240/18670	9.8121e-05	0.00101321	0.000502954	RUNX2/IL6/CTNNB1/IL2/IL4/ERBB2	6
BP	GO:0055088	lipid homeostasis	5/58	151/18670	0.000105065	0.00108099	0.000536602	PPARG/SIRT1/LDLR/MTTP/AKR1C1	5
BP	GO:0051896	regulation of protein kinase B signaling	6/58	244/18670	0.000107433	0.00110138	0.000546725	SIRT1/DRD2/EGFR/DRD3/ERBB2/XDH	6
BP	GO:0001890	placenta development	5/58	152/18670	0.000108382	0.00110713	0.000549577	PPARG/IL10/NCOA1/EGFR/HIF1A	5
BP	GO:0097421	liver regeneration	3/58	30/18670	0.00010883	0.00110773	0.000549878	IL10/CCND1/EGFR	3
BP	GO:0001505	regulation of neurotransmitter levels	7/58	355/18670	0.000110681	0.00112257	0.000557242	IL10/ICAM1/DRD2/SLC6A3/DRD3/DRD4/HTR1A	7
BP	GO:0016049	cell growth	8/58	484/18670	0.000118253	0.00119387	0.000592636	CTNNB1/IGFBP3/PPARG/IL2/SIRT1/RB1/EGFR/ERBB2	8
BP	GO:0021537	telencephalon development	6/58	249/18670	0.000120048	0.00119387	0.000592636	CTNNB1/COL3A1/DRD2/NCOA1/EGFR/HIF1A	6
BP	GO:0001963	synaptic transmission, dopaminergic	3/58	31/18670	0.000120225	0.00119387	0.000592636	DRD2/DRD3/DRD4	3
BP	GO:0050482	arachidonic acid secretion	3/58	31/18670	0.000120225	0.00119387	0.000592636	DRD2/DRD3/DRD4	3
BP	GO:1902895	positive regulation of pri-miRNA transcription by RNA polymerase II	3/58	31/18670	0.000120225	0.00119387	0.000592636	IL10/HIF1A/SREBF1	3
BP	GO:1903963	arachidonate transport	3/58	31/18670	0.000120225	0.00119387	0.000592636	DRD2/DRD3/DRD4	3
BP	GO:0048871	multicellular organismal homeostasis	8/58	486/18670	0.000121663	0.00120353	0.00059743	IL6/CTNNB1/IL4/DRD2/RB1/ADRB2/ADCYAP1/EGFR	8
BP	GO:0032642	regulation of chemokine production	4/58	82/18670	0.000122431	0.00120353	0.00059743	IL6/IL10/ADCYAP1/HIF1A	4
BP	GO:1905952	regulation of lipid localization	5/58	156/18670	0.000122464	0.00120353	0.00059743	CYP19A1/IL6/PPARG/SIRT1/PON1	5
BP	GO:0043271	negative regulation of ion transport	5/58	157/18670	0.000126195	0.00123593	0.000613512	ICAM1/DRD2/ADCYAP1/DRD3/DRD4	5
BP	GO:2000106	regulation of leukocyte apoptotic process	4/58	83/18670	0.000128334	0.00125258	0.000621777	IL10/IL2/SIRT1/HIF1A	4
BP	GO:0052126	movement in host environment	5/58	158/18670	0.000130011	0.00126462	0.000627754	CTNNB1/ICAM1/DPP4/LDLR/EGFR	5
BP	GO:0097756	negative regulation of blood vessel diameter	4/58	84/18670	0.00013444	0.00130325	0.000646931	ICAM1/EGFR/HTR1A/ADRA2B	4
BP	GO:0002819	regulation of adaptive immune response	5/58	160/18670	0.00013791	0.00132785	0.000659144	IL6/IL10/IL2/IL4/SIRT1	5
BP	GO:0046661	male sex differentiation	5/58	160/18670	0.00013791	0.00132785	0.000659144	AR/CTNNB1/ICAM1/CCND1/NCOA1	5
BP	GO:0002028	regulation of sodium ion transport	4/58	85/18670	0.000140754	0.00135067	0.000670472	DRD2/ADRB2/DRD3/DRD4	4
BP	GO:0006066	alcohol metabolic process	7/58	370/18670	0.000142993	0.00136655	0.000678354	IL4/CYP1A1/LDLR/PON1/ADH1C/SREBF1/AKR1C1	7
BP	GO:0014072	response to isoquinoline alkaloid	3/58	33/18670	0.000145286	0.00136655	0.000678354	DRD2/OPRM1/DRD3	3
BP	GO:0043278	response to morphine	3/58	33/18670	0.000145286	0.00136655	0.000678354	DRD2/OPRM1/DRD3	3
BP	GO:0045191	regulation of isotype switching	3/58	33/18670	0.000145286	0.00136655	0.000678354	IL10/IL2/IL4	3
BP	GO:1902692	regulation of neuroblast proliferation	3/58	33/18670	0.000145286	0.00136655	0.000678354	CTNNB1/DRD2/HIF1A	3
BP	GO:2001025	positive regulation of response to drug	3/58	33/18670	0.000145286	0.00136655	0.000678354	DRD2/DRD3/DRD4	3
BP	GO:0070542	response to fatty acid	4/58	86/18670	0.00014728	0.00138075	0.000685404	PPARG/LDLR/PON1/SREBF1	4
BP	GO:0051098	regulation of binding	7/58	373/18670	0.000150294	0.00140118	0.000695542	CTNNB1/PPARG/IL10/PON1/RB1/MAPK8/ADRB2	7
BP	GO:0045931	positive regulation of mitotic cell cycle	5/58	163/18670	0.000150442	0.00140118	0.000695542	CYP1A1/CCND1/RB1/EGFR/DRD3	5
BP	GO:0001892	embryonic placenta development	4/58	87/18670	0.000154022	0.00142985	0.000709775	IL10/NCOA1/EGFR/HIF1A	4
BP	GO:0098664	G protein-coupled serotonin receptor signaling pathway	3/58	34/18670	0.000158995	0.00147122	0.000730311	HTR2C/DRD4/HTR1A	3
BP	GO:1900407	regulation of cellular response to oxidative stress	4/58	88/18670	0.000160985	0.00147526	0.00073232	CTNNB1/IL10/SIRT1/HIF1A	4
BP	GO:1904035	regulation of epithelial cell apoptotic process	4/58	88/18670	0.000160985	0.00147526	0.00073232	IL6/CD40LG/IL4/ICAM1	4
BP	GO:2000177	regulation of neural precursor cell proliferation	4/58	88/18670	0.000160985	0.00147526	0.00073232	CTNNB1/DRD2/ADCYAP1/HIF1A	4
BP	GO:0016125	sterol metabolic process	5/58	166/18670	0.000163828	0.0014965	0.000742863	CYP19A1/IL4/LDLR/PON1/SREBF1	5
BP	GO:0032602	chemokine production	4/58	89/18670	0.000168172	0.00152641	0.000757706	IL6/IL10/ADCYAP1/HIF1A	4
BP	GO:0046427	positive regulation of receptor signaling pathway via JAK-STAT	4/58	89/18670	0.000168172	0.00152641	0.000757706	IL6/IL10/IL2/IL4	4
BP	GO:0050806	positive regulation of synaptic transmission	5/58	168/18670	0.000173245	0.00156002	0.00077439	DRD2/ADRB2/ADCYAP1/EGFR/DRD4	5
BP	GO:0042092	type 2 immune response	3/58	35/18670	0.000173518	0.00156002	0.00077439	IL6/IL10/IL4	3
BP	GO:2001024	negative regulation of response to drug	3/58	35/18670	0.000173518	0.00156002	0.00077439	IL10/DRD2/DRD3	3
BP	GO:0045778	positive regulation of ossification	4/58	90/18670	0.000175589	0.00156874	0.000778722	RUNX2/IL6/CTNNB1/ADRB2	4
BP	GO:0046849	bone remodeling	4/58	90/18670	0.000175589	0.00156874	0.000778722	IL6/CTNNB1/ADRB2/EGFR	4
BP	GO:0045765	regulation of angiogenesis	7/58	383/18670	0.000176848	0.00157505	0.000781853	IL6/CTNNB1/PPARG/IL10/SIRT1/HIF1A/ERBB2	7
BP	GO:0021543	pallium development	5/58	169/18670	0.000178107	0.00158132	0.000784965	CTNNB1/COL3A1/NCOA1/EGFR/HIF1A	5
BP	GO:0031668	cellular response to extracellular stimulus	6/58	268/18670	0.000179125	0.00158542	0.000787002	PPARG/ICAM1/SIRT1/MAPK8/NCOA1/SREBF1	6
BP	GO:0043491	protein kinase B signaling	6/58	269/18670	0.000182775	0.00161182	0.000800108	SIRT1/DRD2/EGFR/DRD3/ERBB2/XDH	6
BP	GO:1901992	positive regulation of mitotic cell cycle phase transition	4/58	91/18670	0.000183239	0.00161182	0.000800108	CYP1A1/CCND1/RB1/EGFR	4
BP	GO:0016241	regulation of macroautophagy	5/58	171/18670	0.000188141	0.00164985	0.000818985	IL4/SIRT1/MAPK8/ADRB2/HIF1A	5
BP	GO:1904894	positive regulation of receptor signaling pathway via STAT	4/58	92/18670	0.000191127	0.00167089	0.00082943	IL6/IL10/IL2/IL4	4
BP	GO:0032868	response to insulin	6/58	272/18670	0.000194079	0.00169151	0.000839664	PPARG/IL10/ICAM1/SIRT1/SLC2A4/SREBF1	6
BP	GO:0001659	temperature homeostasis	5/58	173/18670	0.000198602	0.00171049	0.000849084	IL4/DRD2/RB1/ADRB2/ADCYAP1	5
BP	GO:0003073	regulation of systemic arterial blood pressure	4/58	93/18670	0.000199257	0.00171049	0.000849084	AR/DRD2/ADRB2/DRD3	4
BP	GO:0033273	response to vitamin	4/58	93/18670	0.000199257	0.00171049	0.000849084	PPARG/CYP1A1/CCND1/EGFR	4
BP	GO:0036473	cell death in response to oxidative stress	4/58	93/18670	0.000199257	0.00171049	0.000849084	CTNNB1/IL10/SIRT1/HIF1A	4
BP	GO:0051952	regulation of amine transport	4/58	93/18670	0.000199257	0.00171049	0.000849084	DRD2/DRD3/DRD4/ADRA2B	4
BP	GO:0071276	cellular response to cadmium ion	3/58	37/18670	0.000205088	0.00175526	0.000871308	MAPK8/EGFR/CHUK	3
BP	GO:0010959	regulation of metal ion transport	7/58	394/18670	0.000210327	0.0017947	0.000890889	CTNNB1/ICAM1/DRD2/ADRB2/ADCYAP1/DRD3/DRD4	7
BP	GO:0001936	regulation of endothelial cell proliferation	5/58	176/18670	0.000215119	0.00183012	0.000908468	PPARG/IL10/SIRT1/HIF1A/XDH	5
BP	GO:0042102	positive regulation of T cell proliferation	4/58	95/18670	0.000216261	0.00183436	0.000910572	IL6/IL2/CD40LG/IL4	4
BP	GO:0001959	regulation of cytokine-mediated signaling pathway	5/58	177/18670	0.000220851	0.00186773	0.000927139	IL6/PPARG/HIF1A/CHUK/CASP1	5
BP	GO:0032094	response to food	3/58	38/18670	0.000222177	0.00187338	0.000929945	CYP1A1/OPRM1/SREBF1	3
BP	GO:0001503	ossification	7/58	398/18670	0.000223702	0.00188068	0.000933569	RUNX2/IL6/CTNNB1/IGFBP3/ADRB2/EGFR/HIF1A	7
BP	GO:0042632	cholesterol homeostasis	4/58	96/18670	0.000225144	0.0018817	0.000934074	SIRT1/LDLR/MTTP/AKR1C1	4
BP	GO:0090277	positive regulation of peptide hormone secretion	4/58	96/18670	0.000225144	0.0018817	0.000934074	DRD2/ADCYAP1/EGFR/HIF1A	4
BP	GO:0015908	fatty acid transport	4/58	97/18670	0.000234287	0.00193541	0.000960737	PPARG/DRD2/DRD3/DRD4	4
BP	GO:0048709	oligodendrocyte differentiation	4/58	97/18670	0.000234287	0.00193541	0.000960737	CTNNB1/PPARG/DRD3/ERBB2	4
BP	GO:0055092	sterol homeostasis	4/58	97/18670	0.000234287	0.00193541	0.000960737	SIRT1/LDLR/MTTP/AKR1C1	4
BP	GO:1902882	regulation of response to oxidative stress	4/58	97/18670	0.000234287	0.00193541	0.000960737	CTNNB1/IL10/SIRT1/HIF1A	4
BP	GO:0007210	serotonin receptor signaling pathway	3/58	39/18670	0.000240161	0.00196684	0.000976337	HTR2C/DRD4/HTR1A	3
BP	GO:0048713	regulation of oligodendrocyte differentiation	3/58	39/18670	0.000240161	0.00196684	0.000976337	CTNNB1/PPARG/DRD3	3
BP	GO:2000648	positive regulation of stem cell proliferation	3/58	39/18670	0.000240161	0.00196684	0.000976337	CTNNB1/DRD2/HIF1A	3
BP	GO:0021700	developmental maturation	6/58	284/18670	0.000244943	0.00199453	0.000990084	RUNX2/CTNNB1/PPARG/PGR/RB1/HIF1A	6
BP	GO:0072593	reactive oxygen species metabolic process	6/58	284/18670	0.000244943	0.00199453	0.000990084	IL10/ICAM1/CYP1A1/EGFR/HIF1A/XDH	6
BP	GO:2001233	regulation of apoptotic signaling pathway	7/58	406/18670	0.000252519	0.00205037	0.0010178	AR/CTNNB1/ICAM1/SIRT1/RB1/MAPK8/HIF1A	7
BP	GO:0030301	cholesterol transport	4/58	99/18670	0.00025337	0.00205143	0.00101833	SIRT1/LDLR/PON1/AKR1C1	4
BP	GO:0002440	production of molecular mediator of immune response	6/58	286/18670	0.000254355	0.00205358	0.00101939	IL6/IL10/IL2/CD40LG/IL4/SIRT1	6
BP	GO:0042036	negative regulation of cytokine biosynthetic process	3/58	40/18670	0.000259062	0.00208567	0.00103533	IL6/IL10/IL4	3
BP	GO:0015837	amine transport	4/58	100/18670	0.00026332	0.00210998	0.00104739	DRD2/DRD3/DRD4/ADRA2B	4
BP	GO:0050864	regulation of B cell activation	5/58	184/18670	0.000264303	0.00210998	0.00104739	IL6/IL10/IL2/IL4/AHR	5
BP	GO:2000045	regulation of G1/S transition of mitotic cell cycle	5/58	184/18670	0.000264303	0.00210998	0.00104739	CYP1A1/CCND1/RB1/EGFR/CDK2	5
BP	GO:0048259	regulation of receptor-mediated endocytosis	4/58	101/18670	0.000273547	0.00217768	0.001081	IL4/DRD2/DRD3/DRD4	4
BP	GO:0050873	brown fat cell differentiation	3/58	41/18670	0.0002789	0.00219157	0.00108789	SIRT1/ADRB2/SLC2A4	3
BP	GO:0150077	regulation of neuroinflammatory response	3/58	41/18670	0.0002789	0.00219157	0.00108789	IL6/IL4/LDLR	3
BP	GO:1902893	regulation of pri-miRNA transcription by RNA polymerase II	3/58	41/18670	0.0002789	0.00219157	0.00108789	IL10/HIF1A/SREBF1	3
BP	GO:1903053	regulation of extracellular matrix organization	3/58	41/18670	0.0002789	0.00219157	0.00108789	IL6/DPP4/RB1	3
BP	GO:0071356	cellular response to tumor necrosis factor	6/58	291/18670	0.000279137	0.00219157	0.00108789	CD40LG/ICAM1/SIRT1/CHUK/SLC2A4/CASP1	6
BP	GO:0002367	cytokine production involved in immune response	4/58	102/18670	0.000284057	0.00222407	0.00110403	IL6/IL10/IL4/SIRT1	4
BP	GO:0001558	regulation of cell growth	7/58	416/18670	0.00029268	0.00228531	0.00113443	IGFBP3/PPARG/IL2/SIRT1/RB1/EGFR/ERBB2	7
BP	GO:1902106	negative regulation of leukocyte differentiation	4/58	103/18670	0.000294854	0.00229599	0.00113973	CTNNB1/IL2/IL4/ERBB2	4
BP	GO:0002639	positive regulation of immunoglobulin production	3/58	42/18670	0.000299692	0.00231939	0.00115134	IL6/IL2/IL4	3
BP	GO:0021983	pituitary gland development	3/58	42/18670	0.000299692	0.00231939	0.00115134	DRD2/ADCYAP1/SLC6A3	3
BP	GO:0050768	negative regulation of neurogenesis	6/58	295/18670	0.0003003	0.00231939	0.00115134	IL6/CTNNB1/LDLR/COL3A1/ADCYAP1/DRD3	6
BP	GO:0060759	regulation of response to cytokine stimulus	5/58	190/18670	0.000306474	0.00236068	0.00117184	IL6/PPARG/HIF1A/CHUK/CASP1	5
BP	GO:1903522	regulation of blood circulation	6/58	297/18670	0.000311344	0.00239172	0.00118725	IL2/ICAM1/DRD2/EGFR/SREBF1/ADRA2B	6
BP	GO:0001935	endothelial cell proliferation	5/58	191/18670	0.000313972	0.00239898	0.00119085	PPARG/IL10/SIRT1/HIF1A/XDH	5
BP	GO:0042594	response to starvation	5/58	191/18670	0.000313972	0.00239898	0.00119085	PPARG/SIRT1/MAPK8/ADCYAP1/SREBF1	5
BP	GO:0002821	positive regulation of adaptive immune response	4/58	105/18670	0.000317326	0.00241813	0.00120036	IL6/IL2/IL4/SIRT1	4
BP	GO:0018105	peptidyl-serine phosphorylation	6/58	299/18670	0.000322704	0.00245255	0.00121744	IL6/TOP1/MAPK8/EGFR/CHUK/CDK2	6
BP	GO:1901989	positive regulation of cell cycle phase transition	4/58	106/18670	0.000329012	0.00249003	0.00123605	CYP1A1/CCND1/RB1/EGFR	4
BP	GO:0002377	immunoglobulin production	5/58	193/18670	0.000329383	0.00249003	0.00123605	IL6/IL10/IL2/CD40LG/IL4	5
BP	GO:0014002	astrocyte development	3/58	44/18670	0.000344223	0.00259533	0.00128832	IL6/LDLR/EGFR	3
BP	GO:2000377	regulation of reactive oxygen species metabolic process	5/58	195/18670	0.000345362	0.00259705	0.00128917	IL10/ICAM1/EGFR/HIF1A/XDH	5
BP	GO:0099565	chemical synaptic transmission, postsynaptic	4/58	108/18670	0.000353303	0.00264481	0.00131288	DRD2/ADRB2/OPRM1/DRD4	4
BP	GO:0001763	morphogenesis of a branching structure	5/58	196/18670	0.000353569	0.00264481	0.00131288	AR/CTNNB1/IL10/PGR/DRD2	5
BP	GO:0010952	positive regulation of peptidase activity	5/58	197/18670	0.000361922	0.00270021	0.00134038	PPARG/SIRT1/PCOLCE/CASP1/XDH	5
BP	GO:0032309	icosanoid secretion	3/58	45/18670	0.000367999	0.00273124	0.00135578	DRD2/DRD3/DRD4	3
BP	GO:0032570	response to progesterone	3/58	45/18670	0.000367999	0.00273124	0.00135578	NCOA1/NCOA2/SREBF1	3
BP	GO:0016101	diterpenoid metabolic process	4/58	110/18670	0.000378853	0.00280449	0.00139215	CYP1A1/ADH1C/EGFR/AKR1C1	4
BP	GO:0043434	response to peptide hormone	7/58	436/18670	0.000388442	0.00285587	0.00141765	PPARG/IL10/ICAM1/SIRT1/CHUK/SLC2A4/SREBF1	7
BP	GO:0050804	modulation of chemical synaptic transmission	7/58	436/18670	0.000388442	0.00285587	0.00141765	DRD2/ADRB2/ADCYAP1/EGFR/PLAT/DRD3/DRD4	7
BP	GO:0042113	B cell activation	6/58	310/18670	0.000391142	0.00285587	0.00141765	IL6/IL10/IL2/CD40LG/IL4/AHR	6
BP	GO:0002673	regulation of acute inflammatory response	3/58	46/18670	0.000392807	0.00285587	0.00141765	IL6/PPARG/ADCYAP1	3
BP	GO:0010883	regulation of lipid storage	3/58	46/18670	0.000392807	0.00285587	0.00141765	IL6/PPARG/SIRT1	3
BP	GO:0045776	negative regulation of blood pressure	3/58	46/18670	0.000392807	0.00285587	0.00141765	DRD2/ADRB2/DRD3	3
BP	GO:0048512	circadian behavior	3/58	46/18670	0.000392807	0.00285587	0.00141765	DRD2/NCOA2/DRD3	3
BP	GO:0099177	regulation of trans-synaptic signaling	7/58	437/18670	0.00039382	0.00285595	0.00141769	DRD2/ADRB2/ADCYAP1/EGFR/PLAT/DRD3/DRD4	7
BP	GO:0034612	response to tumor necrosis factor	6/58	312/18670	0.000404722	0.00291428	0.00144665	CD40LG/ICAM1/SIRT1/CHUK/SLC2A4/CASP1	6
BP	GO:0050870	positive regulation of T cell activation	5/58	202/18670	0.000405954	0.00291428	0.00144665	IL6/IL2/CD40LG/IL4/DPP4	5
BP	GO:0051701	interaction with host	5/58	202/18670	0.000405954	0.00291428	0.00144665	CTNNB1/ICAM1/DPP4/LDLR/EGFR	5
BP	GO:1902806	regulation of cell cycle G1/S phase transition	5/58	202/18670	0.000405954	0.00291428	0.00144665	CYP1A1/CCND1/RB1/EGFR/CDK2	5
BP	GO:0030278	regulation of ossification	5/58	203/18670	0.000415226	0.00294138	0.0014601	RUNX2/IL6/CTNNB1/ADRB2/HIF1A	5
BP	GO:0007622	rhythmic behavior	3/58	47/18670	0.000418666	0.00294138	0.0014601	DRD2/NCOA2/DRD3	3
BP	GO:0048806	genitalia development	3/58	47/18670	0.000418666	0.00294138	0.0014601	CYP19A1/AR/CTNNB1	3
BP	GO:0006898	receptor-mediated endocytosis	6/58	314/18670	0.000418668	0.00294138	0.0014601	IL4/LDLR/DRD2/ADRB2/DRD3/DRD4	6
BP	GO:0043200	response to amino acid	4/58	113/18670	0.000419619	0.00294138	0.0014601	ICAM1/COL3A1/EGFR/CHUK	4
BP	GO:0002573	myeloid leukocyte differentiation	5/58	204/18670	0.000424657	0.00296635	0.00147249	CTNNB1/PPARG/IL4/SIRT1/RB1	5
BP	GO:0051235	maintenance of location	6/58	315/18670	0.000425781	0.00296693	0.00147278	IL6/PPARG/IL10/SIRT1/DRD2/HTR2C	6
BP	GO:0051961	negative regulation of nervous system development	6/58	316/18670	0.000432988	0.00298939	0.00148393	IL6/CTNNB1/LDLR/COL3A1/ADCYAP1/DRD3	6
BP	GO:0006690	icosanoid metabolic process	4/58	114/18670	0.000433877	0.00298939	0.00148393	SIRT1/CYP1A1/PON1/PTGES	4
BP	GO:0002703	regulation of leukocyte mediated immunity	5/58	205/18670	0.000434249	0.00298939	0.00148393	IL6/IL10/IL2/IL4/ICAM1	5
BP	GO:0015893	drug transport	5/58	205/18670	0.000434249	0.00298939	0.00148393	NR1I2/DRD2/SLC6A3/DRD3/DRD4	5
BP	GO:0071222	cellular response to lipopolysaccharide	5/58	205/18670	0.000434249	0.00298939	0.00148393	IL6/IL10/ICAM1/MAPK8/CASP1	5
BP	GO:0008542	visual learning	3/58	48/18670	0.000445595	0.00305276	0.00151538	DRD2/HIF1A/DRD3	3
BP	GO:0030850	prostate gland development	3/58	48/18670	0.000445595	0.00305276	0.00151538	CYP19A1/AR/CTNNB1	3
BP	GO:0002064	epithelial cell development	5/58	207/18670	0.000453922	0.00309493	0.00153632	AR/CTNNB1/PGR/ICAM1/HIF1A	5
BP	GO:0030073	insulin secretion	5/58	207/18670	0.000453922	0.00309493	0.00153632	DPP4/DRD2/ADCYAP1/HIF1A/SREBF1	5
BP	GO:0007568	aging	6/58	321/18670	0.000470467	0.003191	0.00158401	IL10/ICAM1/SIRT1/CYP1A1/SLC6A3/SREBF1	6
BP	GO:0030857	negative regulation of epithelial cell differentiation	3/58	49/18670	0.000473612	0.003191	0.00158401	CTNNB1/CCND1/XDH	3
BP	GO:0048546	digestive tract morphogenesis	3/58	49/18670	0.000473612	0.003191	0.00158401	CTNNB1/EGFR/HIF1A	3
BP	GO:0071715	icosanoid transport	3/58	49/18670	0.000473612	0.003191	0.00158401	DRD2/DRD3/DRD4	3
BP	GO:1901571	fatty acid derivative transport	3/58	49/18670	0.000473612	0.003191	0.00158401	DRD2/DRD3/DRD4	3
BP	GO:0018209	peptidyl-serine modification	6/58	322/18670	0.000478258	0.00321471	0.00159578	IL6/TOP1/MAPK8/EGFR/CHUK/CDK2	6
BP	GO:1900087	positive regulation of G1/S transition of mitotic cell cycle	3/58	50/18670	0.000502735	0.00337128	0.0016735	CYP1A1/CCND1/EGFR	3
BP	GO:0071219	cellular response to molecule of bacterial origin	5/58	212/18670	0.000506052	0.0033724	0.00167406	IL6/IL10/ICAM1/MAPK8/CASP1	5
BP	GO:0099003	vesicle-mediated transport in synapse	5/58	213/18670	0.000516997	0.00339502	0.00168529	CTNNB1/DRD2/SLC2A4/DRD3/DRD4	5
BP	GO:0006721	terpenoid metabolic process	4/58	120/18670	0.000526792	0.00344348	0.00170934	CYP1A1/ADH1C/EGFR/AKR1C1	4
BP	GO:0010508	positive regulation of autophagy	4/58	120/18670	0.000526792	0.00344348	0.00170934	IL4/SIRT1/ADRB2/HIF1A	4
BP	GO:0002712	regulation of B cell mediated immunity	3/58	51/18670	0.000532981	0.00346803	0.00172152	IL10/IL2/IL4	3
BP	GO:0002889	regulation of immunoglobulin mediated immune response	3/58	51/18670	0.000532981	0.00346803	0.00172152	IL10/IL2/IL4	3
BP	GO:0043281	regulation of cysteine-type endopeptidase activity involved in apoptotic process	5/58	215/18670	0.000539421	0.00349398	0.00173441	PPARG/SIRT1/BIRC5/CASP1/XDH	5
BP	GO:0071241	cellular response to inorganic substance	5/58	215/18670	0.000539421	0.00349398	0.00173441	CYP1A1/MAPK8/EGFR/CHUK/CDK2	5
BP	GO:0046718	viral entry into host cell	4/58	121/18670	0.000543549	0.00351273	0.00174372	ICAM1/DPP4/LDLR/EGFR	4
BP	GO:0016999	antibiotic metabolic process	4/58	122/18670	0.000560682	0.00361526	0.00179461	CYP1A1/ADH1C/EGFR/AKR1C1	4
BP	GO:2000179	positive regulation of neural precursor cell proliferation	3/58	52/18670	0.000564369	0.00363082	0.00180233	CTNNB1/DRD2/HIF1A	3
BP	GO:0030336	negative regulation of cell migration	6/58	334/18670	0.000579847	0.00372199	0.00184759	CYP19A1/IGFBP3/PPARG/IL4/COL3A1/DRD2	6
BP	GO:0007584	response to nutrient	5/58	219/18670	0.00058646	0.00375598	0.00186446	PPARG/CYP1A1/CCND1/NCOA1/EGFR	5
BP	GO:0051101	regulation of DNA binding	4/58	124/18670	0.000596096	0.00378889	0.0018808	CTNNB1/PPARG/RB1/MAPK8	4
BP	GO:0007632	visual behavior	3/58	53/18670	0.000596916	0.00378889	0.0018808	DRD2/HIF1A/DRD3	3
BP	GO:0022029	telencephalon cell migration	3/58	53/18670	0.000596916	0.00378889	0.0018808	CTNNB1/DRD2/EGFR	3
BP	GO:0070228	regulation of lymphocyte apoptotic process	3/58	53/18670	0.000596916	0.00378889	0.0018808	IL10/IL2/HIF1A	3
BP	GO:0006805	xenobiotic metabolic process	4/58	125/18670	0.000614386	0.00383991	0.00190613	CYP1A1/NR1I2/AHR/AKR1C1	4
BP	GO:0032368	regulation of lipid transport	4/58	125/18670	0.000614386	0.00383991	0.00190613	CYP19A1/PPARG/SIRT1/PON1	4
BP	GO:0045930	negative regulation of mitotic cell cycle	6/58	338/18670	0.000617201	0.00384906	0.00191067	CTNNB1/IL10/CCND1/RB1/EGFR/CDK2	6
BP	GO:0044706	multi-multicellular organism process	5/58	222/18670	0.000623714	0.00388119	0.00192662	AR/PGR/CYP1A1/ADCYAP1/ADRA2B	5
BP	GO:0035270	endocrine system development	4/58	127/18670	0.000652156	0.00404934	0.00201009	IL6/DRD2/ADCYAP1/SLC6A3	4
BP	GO:0002090	regulation of receptor internalization	3/58	55/18670	0.000665557	0.00411461	0.00204249	DRD2/DRD3/DRD4	3
BP	GO:0043030	regulation of macrophage activation	3/58	55/18670	0.000665557	0.00411461	0.00204249	IL6/IL10/LDLR	3
BP	GO:0010721	negative regulation of cell development	6/58	344/18670	0.000676712	0.00417452	0.00207223	IL6/CTNNB1/LDLR/COL3A1/ADCYAP1/DRD3	6
BP	GO:0034754	cellular hormone metabolic process	4/58	129/18670	0.000691546	0.00425682	0.00211308	CYP19A1/CYP1A1/ADH1C/AKR1C1	4
BP	GO:0021885	forebrain cell migration	3/58	56/18670	0.000701685	0.00430992	0.00213944	CTNNB1/DRD2/EGFR	3
BP	GO:0050671	positive regulation of lymphocyte proliferation	4/58	130/18670	0.00071186	0.00436076	0.00216468	IL6/IL2/CD40LG/IL4	4
BP	GO:0001894	tissue homeostasis	5/58	229/18670	0.000717538	0.00436076	0.00216468	IL6/CTNNB1/RB1/ADRB2/EGFR	5
BP	GO:2000146	negative regulation of cell motility	6/58	349/18670	0.000729631	0.00438702	0.00217771	CYP19A1/IGFBP3/PPARG/IL4/COL3A1/DRD2	6
BP	GO:0032946	positive regulation of mononuclear cell proliferation	4/58	131/18670	0.000732594	0.00439556	0.00218195	IL6/IL2/CD40LG/IL4	4
BP	GO:0071398	cellular response to fatty acid	3/58	57/18670	0.00073904	0.00442492	0.00219653	PPARG/LDLR/SREBF1	3
BP	GO:0043280	positive regulation of cysteine-type endopeptidase activity involved in apoptotic process	4/58	132/18670	0.000753751	0.00449412	0.00223088	PPARG/SIRT1/CASP1/XDH	4
BP	GO:0045598	regulation of fat cell differentiation	4/58	132/18670	0.000753751	0.00449412	0.00223088	IL6/PPARG/SIRT1/HTR2C	4
BP	GO:0002449	lymphocyte mediated immunity	6/58	352/18670	0.00076289	0.00453911	0.00225321	IL6/IL10/IL2/CD40LG/IL4/ICAM1	6
BP	GO:0042445	hormone metabolic process	5/58	233/18670	0.000775687	0.00457907	0.00227305	CYP19A1/CYP1A1/ADH1C/HIF1A/AKR1C1	5
BP	GO:0019229	regulation of vasoconstriction	3/58	58/18670	0.000777639	0.00457907	0.00227305	ICAM1/EGFR/ADRA2B	3
BP	GO:0032722	positive regulation of chemokine production	3/58	58/18670	0.000777639	0.00457907	0.00227305	IL6/ADCYAP1/HIF1A	3
BP	GO:0061900	glial cell activation	3/58	58/18670	0.000777639	0.00457907	0.00227305	IL6/LDLR/EGFR	3
BP	GO:0071385	cellular response to glucocorticoid stimulus	3/58	58/18670	0.000777639	0.00457907	0.00227305	ICAM1/ADCYAP1/EGFR	3
BP	GO:0071453	cellular response to oxygen levels	5/58	234/18670	0.000790759	0.00464673	0.00230663	PPARG/ICAM1/SIRT1/HIF1A/SLC2A4	5
BP	GO:0046683	response to organophosphorus	4/58	134/18670	0.000797358	0.00467587	0.00232109	AHR/SLC6A3/SREBF1/AKR1C1	4
BP	GO:0043388	positive regulation of DNA binding	3/58	59/18670	0.000817498	0.00476456	0.00236512	CTNNB1/PPARG/RB1	3
BP	GO:0097755	positive regulation of blood vessel diameter	3/58	59/18670	0.000817498	0.00476456	0.00236512	ADRB2/ADCYAP1/EGFR	3
BP	GO:2000351	regulation of endothelial cell apoptotic process	3/58	59/18670	0.000817498	0.00476456	0.00236512	CD40LG/IL4/ICAM1	3
BP	GO:0001889	liver development	4/58	135/18670	0.000819817	0.00476832	0.00236699	IL10/CYP1A1/CCND1/EGFR	4
BP	GO:0071216	cellular response to biotic stimulus	5/58	236/18670	0.00082156	0.00476873	0.00236719	IL6/IL10/ICAM1/MAPK8/CASP1	5
BP	GO:1902808	positive regulation of cell cycle G1/S phase transition	3/58	60/18670	0.000858634	0.00492376	0.00244415	CYP1A1/CCND1/EGFR	3
BP	GO:0031644	regulation of nervous system process	4/58	137/18670	0.000866071	0.0049465	0.00245543	IL10/ADRB2/OPRM1/HTR2C	4
BP	GO:0046425	regulation of receptor signaling pathway via JAK-STAT	4/58	137/18670	0.000866071	0.0049465	0.00245543	IL6/IL10/IL2/IL4	4
BP	GO:2000116	regulation of cysteine-type endopeptidase activity	5/58	239/18670	0.000869432	0.00494772	0.00245604	PPARG/SIRT1/BIRC5/CASP1/XDH	5
BP	GO:0002460	adaptive immune response based on somatic recombination of immune receptors built from immunoglobulin superfamily domains	6/58	361/18670	0.000869758	0.00494772	0.00245604	IL6/IL10/IL2/CD40LG/IL4/ICAM1	6
BP	GO:0031331	positive regulation of cellular catabolic process	6/58	362/18670	0.000882311	0.00500914	0.00248653	IL6/IL4/SIRT1/LDLR/ADRB2/HIF1A	6
BP	GO:0008584	male gonad development	4/58	138/18670	0.000889875	0.00502207	0.00249295	AR/ICAM1/CCND1/NCOA1	4
BP	GO:0009308	amine metabolic process	4/58	138/18670	0.000889875	0.00502207	0.00249295	CYP1A1/SLC6A3/DRD4/HTR1A	4
BP	GO:0061008	hepaticobiliary system development	4/58	138/18670	0.000889875	0.00502207	0.00249295	IL10/CYP1A1/CCND1/EGFR	4
BP	GO:0018108	peptidyl-tyrosine phosphorylation	6/58	363/18670	0.000895004	0.00504103	0.00250236	IL6/IL2/IL4/ICAM1/EGFR/ERBB2	6
BP	GO:0007405	neuroblast proliferation	3/58	61/18670	0.000901063	0.00504329	0.00250349	CTNNB1/DRD2/HIF1A	3
BP	GO:0032370	positive regulation of lipid transport	3/58	61/18670	0.000901063	0.00504329	0.00250349	CYP19A1/SIRT1/PON1	3
BP	GO:0071384	cellular response to corticosteroid stimulus	3/58	61/18670	0.000901063	0.00504329	0.00250349	ICAM1/ADCYAP1/EGFR	3
BP	GO:0042593	glucose homeostasis	5/58	241/18670	0.000902484	0.00504329	0.00250349	PPARG/ICAM1/SIRT1/HIF1A/SLC2A4	5
BP	GO:0006720	isoprenoid metabolic process	4/58	139/18670	0.000914137	0.00504901	0.00250632	CYP1A1/ADH1C/EGFR/AKR1C1	4
BP	GO:0007586	digestion	4/58	139/18670	0.000914137	0.00504901	0.00250632	LDLR/DRD3/MGAM/AKR1C1	4
BP	GO:0046546	development of primary male sexual characteristics	4/58	139/18670	0.000914137	0.00504901	0.00250632	AR/ICAM1/CCND1/NCOA1	4
BP	GO:0050715	positive regulation of cytokine secretion	4/58	139/18670	0.000914137	0.00504901	0.00250632	IL10/DRD2/CHUK/CASP1	4
BP	GO:0060968	regulation of gene silencing	4/58	139/18670	0.000914137	0.00504901	0.00250632	PPARG/SIRT1/EGFR/CDK2	4
BP	GO:0070665	positive regulation of leukocyte proliferation	4/58	139/18670	0.000914137	0.00504901	0.00250632	IL6/IL2/CD40LG/IL4	4
BP	GO:0033500	carbohydrate homeostasis	5/58	242/18670	0.000919357	0.00506802	0.00251576	PPARG/ICAM1/SIRT1/HIF1A/SLC2A4	5
BP	GO:0018212	peptidyl-tyrosine modification	6/58	366/18670	0.000933932	0.00513843	0.00255071	IL6/IL2/IL4/ICAM1/EGFR/ERBB2	6
BP	GO:0050433	regulation of catecholamine secretion	3/58	62/18670	0.000944801	0.00518821	0.00257542	DRD2/DRD3/ADRA2B	3
BP	GO:0009411	response to UV	4/58	141/18670	0.000964055	0.00528376	0.00262285	SIRT1/CCND1/MAPK8/EGFR	4
BP	GO:0042180	cellular ketone metabolic process	5/58	246/18670	0.000989213	0.00537354	0.00266742	CYP19A1/PPARG/SIRT1/SREBF1/AKR1C1	5
BP	GO:0032371	regulation of sterol transport	3/58	63/18670	0.000989862	0.00537354	0.00266742	PPARG/SIRT1/PON1	3
BP	GO:0046686	response to cadmium ion	3/58	63/18670	0.000989862	0.00537354	0.00266742	MAPK8/EGFR/CHUK	3
BP	GO:0031056	regulation of histone modification	4/58	143/18670	0.00101586	0.00548336	0.00272193	CTNNB1/SIRT1/MAPK8/SREBF1	4
BP	GO:0106106	cold-induced thermogenesis	4/58	143/18670	0.00101586	0.00548336	0.00272193	IL4/RB1/ADRB2/ADCYAP1	4
BP	GO:0120161	regulation of cold-induced thermogenesis	4/58	143/18670	0.00101586	0.00548336	0.00272193	IL4/RB1/ADRB2/ADCYAP1	4
BP	GO:0001701	in utero embryonic development	6/58	373/18670	0.00102985	0.00554834	0.00275419	AR/CTNNB1/IL10/NCOA1/EGFR/HIF1A	6
BP	GO:0045669	positive regulation of osteoblast differentiation	3/58	64/18670	0.00103626	0.00556187	0.00276091	RUNX2/IL6/CTNNB1	3
BP	GO:0050432	catecholamine secretion	3/58	64/18670	0.00103626	0.00556187	0.00276091	DRD2/DRD3/ADRA2B	3
BP	GO:0030534	adult behavior	4/58	144/18670	0.00104249	0.00558476	0.00277227	DRD2/OPRM1/DRD3/DRD4	4
BP	GO:0002822	regulation of adaptive immune response based on somatic recombination of immune receptors built from immunoglobulin superfamily domains	4/58	145/18670	0.0010696	0.00571926	0.00283903	IL6/IL10/IL2/IL4	4
BP	GO:0045834	positive regulation of lipid metabolic process	4/58	146/18670	0.00109721	0.00584137	0.00289965	PPARG/LDLR/HTR2C/SREBF1	4
BP	GO:1904892	regulation of receptor signaling pathway via STAT	4/58	146/18670	0.00109721	0.00584137	0.00289965	IL6/IL10/IL2/IL4	4
BP	GO:0071236	cellular response to antibiotic	4/58	147/18670	0.00112531	0.00592815	0.00294273	IL6/IL10/SIRT1/AHR	4
BP	GO:0051926	negative regulation of calcium ion transport	3/58	66/18670	0.00113315	0.00594769	0.00295243	ICAM1/DRD2/DRD4	3
BP	GO:0002696	positive regulation of leukocyte activation	6/58	380/18670	0.00113319	0.00594769	0.00295243	IL6/IL10/IL2/CD40LG/IL4/DPP4	6
BP	GO:0040013	negative regulation of locomotion	6/58	381/18670	0.00114858	0.00601739	0.00298703	CYP19A1/IGFBP3/PPARG/IL4/COL3A1/DRD2	6
BP	GO:0006631	fatty acid metabolic process	6/58	383/18670	0.00117985	0.00611129	0.00303364	PPARG/SIRT1/CYP1A1/PON1/PTGES/SREBF1	6
BP	GO:0007611	learning or memory	5/58	256/18670	0.00118112	0.00611129	0.00303364	LDLR/DRD2/EGFR/HIF1A/DRD3	5
BP	GO:0050730	regulation of peptidyl-tyrosine phosphorylation	5/58	256/18670	0.00118112	0.00611129	0.00303364	IL6/IL2/IL4/ICAM1/EGFR	5
BP	GO:0002706	regulation of lymphocyte mediated immunity	4/58	149/18670	0.00118302	0.00611129	0.00303364	IL6/IL10/IL2/IL4	4
BP	GO:0014074	response to purine-containing compound	4/58	149/18670	0.00118302	0.00611129	0.00303364	PPARG/AHR/SLC6A3/SREBF1	4
BP	GO:0051092	positive regulation of NF-kappaB transcription factor activity	4/58	149/18670	0.00118302	0.00611129	0.00303364	AR/CD40LG/ICAM1/CHUK	4
BP	GO:2001056	positive regulation of cysteine-type endopeptidase activity	4/58	149/18670	0.00118302	0.00611129	0.00303364	PPARG/SIRT1/CASP1/XDH	4
BP	GO:0048662	negative regulation of smooth muscle cell proliferation	3/58	67/18670	0.00118366	0.00611129	0.00303364	IGFBP3/PPARG/IL10	3
BP	GO:0051271	negative regulation of cellular component movement	6/58	384/18670	0.00119572	0.0061624	0.00305901	CYP19A1/IGFBP3/PPARG/IL4/COL3A1/DRD2	6
BP	GO:1901653	cellular response to peptide	6/58	385/18670	0.00121176	0.00621589	0.00308556	PPARG/ICAM1/SIRT1/ADRB2/SLC2A4/SREBF1	6
BP	GO:0008203	cholesterol metabolic process	4/58	150/18670	0.00121264	0.00621589	0.00308556	IL4/LDLR/PON1/SREBF1	4
BP	GO:0061351	neural precursor cell proliferation	4/58	150/18670	0.00121264	0.00621589	0.00308556	CTNNB1/DRD2/ADCYAP1/HIF1A	4
BP	GO:0043406	positive regulation of MAP kinase activity	5/58	258/18670	0.00122259	0.00625563	0.00310529	CD40LG/EGFR/DRD4/ERBB2/ADRA2B	5
BP	GO:0019915	lipid storage	3/58	68/18670	0.00123557	0.00630352	0.00312906	IL6/PPARG/SIRT1	3
BP	GO:0032412	regulation of ion transmembrane transporter activity	5/58	260/18670	0.00126514	0.00635915	0.00315668	DRD2/ADRB2/OPRM1/DRD3/DRD4	5
BP	GO:0070227	lymphocyte apoptotic process	3/58	69/18670	0.0012889	0.0064672	0.00321031	IL10/IL2/HIF1A	3
BP	GO:0030168	platelet activation	4/58	153/18670	0.00130463	0.00651171	0.00323241	IL6/CD40LG/COL3A1/ADRA2B	4
BP	GO:0042133	neurotransmitter metabolic process	4/58	153/18670	0.00130463	0.00651171	0.00323241	IL10/ICAM1/SLC6A3/HTR1A	4
BP	GO:0050729	positive regulation of inflammatory response	4/58	153/18670	0.00130463	0.00651171	0.00323241	IL6/IL2/LDLR/EGFR	4
BP	GO:1990845	adaptive thermogenesis	4/58	154/18670	0.00133634	0.00665836	0.0033052	IL4/RB1/ADRB2/ADCYAP1	4
BP	GO:0051966	regulation of synaptic transmission, glutamatergic	3/58	70/18670	0.00134366	0.00667148	0.00331172	DRD2/ADCYAP1/EGFR	3
BP	GO:0072091	regulation of stem cell proliferation	3/58	70/18670	0.00134366	0.00667148	0.00331172	CTNNB1/DRD2/HIF1A	3
BP	GO:0050867	positive regulation of cell activation	6/58	394/18670	0.00136367	0.00675904	0.00335518	IL6/IL10/IL2/CD40LG/IL4/DPP4	6
BP	GO:1903707	negative regulation of hemopoiesis	4/58	155/18670	0.0013686	0.0067717	0.00336146	CTNNB1/IL2/IL4/ERBB2	4
BP	GO:0042531	positive regulation of tyrosine phosphorylation of STAT protein	3/58	71/18670	0.00139986	0.00688276	0.00341659	IL6/IL2/IL4	3
BP	GO:0050795	regulation of behavior	3/58	71/18670	0.00139986	0.00688276	0.00341659	DRD2/DRD3/HTR1A	3
BP	GO:0022898	regulation of transmembrane transporter activity	5/58	268/18670	0.00144636	0.00707056	0.00350982	DRD2/ADRB2/OPRM1/DRD3/DRD4	5
BP	GO:0045927	positive regulation of growth	5/58	270/18670	0.00149452	0.00729345	0.00362046	IL2/DRD2/EGFR/SLC6A3/ERBB2	5
BP	GO:0007259	receptor signaling pathway via JAK-STAT	4/58	159/18670	0.00150306	0.0073226	0.00363493	IL6/IL10/IL2/IL4	4
BP	GO:0032945	negative regulation of mononuclear cell proliferation	3/58	73/18670	0.00151665	0.00736266	0.00365482	IL10/IL2/ERBB2	3
BP	GO:0050672	negative regulation of lymphocyte proliferation	3/58	73/18670	0.00151665	0.00736266	0.00365482	IL10/IL2/ERBB2	3
BP	GO:0045165	cell fate commitment	5/58	271/18670	0.00151903	0.00736266	0.00365482	RUNX2/IL6/AR/CTNNB1/PPARG	5
BP	GO:1902105	regulation of leukocyte differentiation	5/58	272/18670	0.00154385	0.00747022	0.00370821	CTNNB1/IL2/IL4/RB1/ERBB2	5
BP	GO:1902652	secondary alcohol metabolic process	4/58	161/18670	0.00157363	0.00753757	0.00374164	IL4/LDLR/PON1/SREBF1	4
BP	GO:0050680	negative regulation of epithelial cell proliferation	4/58	165/18670	0.00172165	0.00823273	0.00408672	AR/PPARG/RB1/XDH	4
BP	GO:0000082	G1/S transition of mitotic cell cycle	5/58	279/18670	0.00172599	0.00823965	0.00409015	CYP1A1/CCND1/RB1/EGFR/CDK2	5
BP	GO:0016575	histone deacetylation	3/58	77/18670	0.00176817	0.00838484	0.00416223	SIRT1/MAPK8/SREBF1	3
BP	GO:0030099	myeloid cell differentiation	6/58	416/18670	0.00179646	0.00850356	0.00422116	CTNNB1/PPARG/IL4/SIRT1/RB1/HIF1A	6
BP	GO:1901568	fatty acid derivative metabolic process	4/58	167/18670	0.00179917	0.00850356	0.00422116	SIRT1/CYP1A1/PON1/PTGES	4
BP	GO:0044262	cellular carbohydrate metabolic process	5/58	282/18670	0.0018087	0.00853445	0.00423649	IGFBP3/SIRT1/NCOA2/PYGM/MGAM	5
BP	GO:0008306	associative learning	3/58	78/18670	0.00183487	0.00861511	0.00427653	DRD2/HIF1A/DRD3	3
BP	GO:0032413	negative regulation of ion transmembrane transporter activity	3/58	78/18670	0.00183487	0.00861511	0.00427653	DRD2/DRD3/DRD4	3
BP	GO:0070664	negative regulation of leukocyte proliferation	3/58	78/18670	0.00183487	0.00861511	0.00427653	IL10/IL2/ERBB2	3
BP	GO:0010469	regulation of signaling receptor activity	4/58	169/18670	0.00187909	0.00879378	0.00436522	IL10/ADRB2/OPRM1/ADRA2B	4
BP	GO:0097696	receptor signaling pathway via STAT	4/58	169/18670	0.00187909	0.00879378	0.00436522	IL6/IL10/IL2/IL4	4
BP	GO:0071260	cellular response to mechanical stimulus	3/58	79/18670	0.00190312	0.00881141	0.00437397	MAPK8/EGFR/CASP1	3
BP	GO:0043433	negative regulation of DNA-binding transcription factor activity	4/58	170/18670	0.00191996	0.00881141	0.00437397	IL10/SIRT1/RB1/CHUK	4
BP	GO:0051403	stress-activated MAPK cascade	5/58	286/18670	0.00192348	0.00881335	0.00437494	CD40LG/MAPK8/EGFR/CHUK/XDH	5
BP	GO:0009896	positive regulation of catabolic process	6/58	425/18670	0.00200086	0.00915078	0.00454244	IL6/IL4/SIRT1/LDLR/ADRB2/HIF1A	6
BP	GO:0030324	lung development	4/58	172/18670	0.00200354	0.00915078	0.00454244	CTNNB1/PGR/EGFR/SREBF1	4
BP	GO:0033238	regulation of cellular amine metabolic process	3/58	81/18670	0.00204432	0.00930722	0.00462009	SLC6A3/DRD4/HTR1A	3
BP	GO:0048708	astrocyte differentiation	3/58	81/18670	0.00204432	0.00930722	0.00462009	IL6/LDLR/EGFR	3
BP	GO:0048568	embryonic organ development	6/58	428/18670	0.00207278	0.00939089	0.00466163	RUNX2/CTNNB1/IL10/NCOA1/EGFR/HIF1A	6
BP	GO:2001252	positive regulation of chromosome organization	4/58	174/18670	0.00208961	0.00939089	0.00466163	CTNNB1/SIRT1/RB1/SREBF1	4
BP	GO:0001933	negative regulation of protein phosphorylation	6/58	429/18670	0.00209718	0.00939089	0.00466163	IGFBP3/IL2/SIRT1/DRD2/RB1/XDH	6
BP	GO:0090287	regulation of cellular response to growth factor stimulus	5/58	292/18670	0.00210554	0.00939089	0.00466163	RUNX2/CTNNB1/SIRT1/HIF1A/XDH	5
BP	GO:1905954	positive regulation of lipid localization	3/58	82/18670	0.00211731	0.00942863	0.00468036	CYP19A1/SIRT1/PON1	3
BP	GO:0002695	negative regulation of leukocyte activation	4/58	175/18670	0.00213359	0.0094863	0.00470899	IL10/IL2/LDLR/ERBB2	4
BP	GO:0030323	respiratory tube development	4/58	176/18670	0.0021782	0.00965454	0.00479251	CTNNB1/PGR/EGFR/SREBF1	4
BP	GO:0050796	regulation of insulin secretion	4/58	176/18670	0.0021782	0.00965454	0.00479251	DPP4/DRD2/HIF1A/SREBF1	4
BP	GO:0042509	regulation of tyrosine phosphorylation of STAT protein	3/58	83/18670	0.00219189	0.00968511	0.00480768	IL6/IL2/IL4	3
BP	GO:0048145	regulation of fibroblast proliferation	3/58	83/18670	0.00219189	0.00968511	0.00480768	CTNNB1/PPARG/EGFR	3
BP	GO:0016236	macroautophagy	5/58	295/18670	0.00220115	0.00971097	0.00482052	IL4/SIRT1/MAPK8/ADRB2/HIF1A	5
BP	GO:0006816	calcium ion transport	6/58	434/18670	0.00222248	0.00977478	0.00485219	CTNNB1/ICAM1/DRD2/OPRM1/HTR2C/DRD4	6
BP	GO:0042391	regulation of membrane potential	6/58	434/18670	0.00222248	0.00977478	0.00485219	DRD2/ADRB2/ADCYAP1/OPRM1/DRD4/GABRA1	6
BP	GO:0050890	cognition	5/58	296/18670	0.00223372	0.00980909	0.00486922	LDLR/DRD2/EGFR/HIF1A/DRD3	5
BP	GO:0046889	positive regulation of lipid biosynthetic process	3/58	84/18670	0.00226809	0.00991975	0.00492415	LDLR/HTR2C/SREBF1	3
BP	GO:0048144	fibroblast proliferation	3/58	84/18670	0.00226809	0.00991975	0.00492415	CTNNB1/PPARG/EGFR	3
BP	GO:0010950	positive regulation of endopeptidase activity	4/58	178/18670	0.00226936	0.00991975	0.00492415	PPARG/SIRT1/CASP1/XDH	4
BP	GO:0044843	cell cycle G1/S phase transition	5/58	298/18670	0.00229991	0.00993665	0.00493254	CYP1A1/CCND1/RB1/EGFR/CDK2	5
BP	GO:0051099	positive regulation of binding	4/58	179/18670	0.00231591	0.00997032	0.00494926	CTNNB1/PPARG/PON1/RB1	4
BP	GO:0071347	cellular response to interleukin-1	4/58	179/18670	0.00231591	0.00997032	0.00494926	IL6/ICAM1/HIF1A/CHUK	4
BP	GO:0034308	primary alcohol metabolic process	3/58	85/18670	0.00234592	0.0100843	0.00500583	CYP1A1/ADH1C/AKR1C1	3
BP	GO:0060249	anatomical structure homeostasis	6/58	439/18670	0.00235336	0.010101	0.00501414	IL6/CTNNB1/RB1/ADRB2/EGFR/HIF1A	6
BP	GO:2001257	regulation of cation channel activity	4/58	180/18670	0.00236312	0.0101277	0.00502736	DRD2/ADRB2/OPRM1/DRD4	4
BP	GO:0001776	leukocyte homeostasis	3/58	86/18670	0.00242539	0.0103479	0.00513667	IL6/IL2/HIF1A	3
BP	GO:0006919	activation of cysteine-type endopeptidase activity involved in apoptotic process	3/58	86/18670	0.00242539	0.0103479	0.00513667	PPARG/CASP1/XDH	3
BP	GO:0007260	tyrosine phosphorylation of STAT protein	3/58	86/18670	0.00242539	0.0103479	0.00513667	IL6/IL2/IL4	3
BP	GO:0061138	morphogenesis of a branching epithelium	4/58	182/18670	0.00245952	0.0104778	0.00520116	AR/CTNNB1/IL10/PGR	4
BP	GO:0032088	negative regulation of NF-kappaB transcription factor activity	3/58	88/18670	0.0025893	0.0109326	0.00542692	IL10/SIRT1/CHUK	3
BP	GO:0034103	regulation of tissue remodeling	3/58	88/18670	0.0025893	0.0109326	0.00542692	IL6/IL2/EGFR	3
BP	GO:1902275	regulation of chromatin organization	4/58	185/18670	0.00260916	0.0109839	0.00545239	CTNNB1/SIRT1/MAPK8/SREBF1	4
BP	GO:1903708	positive regulation of hemopoiesis	4/58	185/18670	0.00260916	0.0109839	0.00545239	IL2/IL4/RB1/HIF1A	4
BP	GO:0032410	negative regulation of transporter activity	3/58	89/18670	0.00267376	0.0112227	0.00557093	DRD2/DRD3/DRD4	3
BP	GO:0097306	cellular response to alcohol	3/58	89/18670	0.00267376	0.0112227	0.00557093	CTNNB1/PPARG/AHR	3
BP	GO:1905475	regulation of protein localization to membrane	4/58	187/18670	0.00271232	0.0112879	0.00560331	AR/MAPK8/EGFR/ERBB2	4
BP	GO:0052547	regulation of peptidase activity	6/58	452/18670	0.00272098	0.0112879	0.00560331	PPARG/SIRT1/BIRC5/PCOLCE/CASP1/XDH	6
BP	GO:0031058	positive regulation of histone modification	3/58	90/18670	0.0027599	0.0114327	0.00567519	CTNNB1/SIRT1/SREBF1	3
BP	GO:0071248	cellular response to metal ion	4/58	188/18670	0.00276494	0.011437	0.0056773	CYP1A1/MAPK8/EGFR/CHUK	4
BP	GO:0016570	histone modification	6/58	454/18670	0.00278117	0.0114874	0.00570235	CTNNB1/SIRT1/MAPK8/NCOA1/SREBF1/CDK2	6
BP	GO:1904063	negative regulation of cation transmembrane transport	3/58	91/18670	0.00284774	0.0117454	0.00583039	DRD2/DRD3/DRD4	3
BP	GO:0006874	cellular calcium ion homeostasis	6/58	458/18670	0.00290454	0.0119623	0.00593809	IL2/DRD2/ADCYAP1/HTR2C/DRD3/DRD4	6
BP	GO:0031098	stress-activated protein kinase signaling cascade	5/58	315/18670	0.00292171	0.0119805	0.00594709	CD40LG/MAPK8/EGFR/CHUK/XDH	5
BP	GO:0098657	import into cell	4/58	191/18670	0.00292699	0.0119805	0.00594709	DRD2/SLC6A3/DRD3/DRD4	4
BP	GO:0007565	female pregnancy	4/58	192/18670	0.00298243	0.0121254	0.00601904	AR/PGR/ADCYAP1/ADRA2B	4
BP	GO:0050731	positive regulation of peptidyl-tyrosine phosphorylation	4/58	192/18670	0.00298243	0.0121254	0.00601904	IL6/IL2/IL4/ICAM1	4
BP	GO:0006476	protein deacetylation	3/58	93/18670	0.00302856	0.0122744	0.00609298	SIRT1/MAPK8/SREBF1	3
BP	GO:0035249	synaptic transmission, glutamatergic	3/58	93/18670	0.00302856	0.0122744	0.00609298	DRD2/ADCYAP1/EGFR	3
BP	GO:0002697	regulation of immune effector process	6/58	462/18670	0.00303198	0.0122744	0.00609298	IL6/IL10/IL2/CD40LG/IL4/ICAM1	6
BP	GO:0002702	positive regulation of production of molecular mediator of immune response	3/58	95/18670	0.00321629	0.0129105	0.00640874	IL6/IL2/IL4	3
BP	GO:0042116	macrophage activation	3/58	95/18670	0.00321629	0.0129105	0.00640874	IL6/IL10/LDLR	3
BP	GO:0042326	negative regulation of phosphorylation	6/58	468/18670	0.00323097	0.0129511	0.00642893	IGFBP3/IL2/SIRT1/DRD2/RB1/XDH	6
BP	GO:0010660	regulation of muscle cell apoptotic process	3/58	96/18670	0.00331278	0.0131863	0.00654569	PPARG/SIRT1/ADCYAP1	3
BP	GO:0019217	regulation of fatty acid metabolic process	3/58	96/18670	0.00331278	0.0131863	0.00654569	PPARG/SIRT1/SREBF1	3
BP	GO:0097327	response to antineoplastic agent	3/58	96/18670	0.00331278	0.0131863	0.00654569	CTNNB1/ICAM1/EGFR	3
BP	GO:1990823	response to leukemia inhibitory factor	3/58	96/18670	0.00331278	0.0131863	0.00654569	ICAM1/SIRT1/PCOLCE	3
BP	GO:1990830	cellular response to leukemia inhibitory factor	3/58	96/18670	0.00331278	0.0131863	0.00654569	ICAM1/SIRT1/PCOLCE	3
BP	GO:0031099	regeneration	4/58	198/18670	0.00333021	0.0131973	0.00655113	PPARG/IL10/CCND1/EGFR	4
BP	GO:0046890	regulation of lipid biosynthetic process	4/58	198/18670	0.00333021	0.0131973	0.00655113	SIRT1/LDLR/HTR2C/SREBF1	4
BP	GO:0060541	respiratory system development	4/58	198/18670	0.00333021	0.0131973	0.00655113	CTNNB1/PGR/EGFR/SREBF1	4
BP	GO:0055074	calcium ion homeostasis	6/58	471/18670	0.00333406	0.0131973	0.00655113	IL2/DRD2/ADCYAP1/HTR2C/DRD3/DRD4	6
BP	GO:0006109	regulation of carbohydrate metabolic process	4/58	199/18670	0.00339074	0.013317	0.00661056	IGFBP3/SIRT1/NCOA2/HIF1A	4
BP	GO:0050866	negative regulation of cell activation	4/58	199/18670	0.00339074	0.013317	0.00661056	IL10/IL2/LDLR/ERBB2	4
BP	GO:0051591	response to cAMP	3/58	97/18670	0.00341103	0.013317	0.00661056	AHR/SLC6A3/SREBF1	3
BP	GO:0120162	positive regulation of cold-induced thermogenesis	3/58	97/18670	0.00341103	0.013317	0.00661056	IL4/ADRB2/ADCYAP1	3
BP	GO:0016569	covalent chromatin modification	6/58	474/18670	0.00343959	0.0134102	0.00665678	CTNNB1/SIRT1/MAPK8/NCOA1/SREBF1/CDK2	6
BP	GO:1903706	regulation of hemopoiesis	6/58	475/18670	0.00347531	0.0135309	0.00671674	CTNNB1/IL2/IL4/RB1/HIF1A/ERBB2	6
BP	GO:0045807	positive regulation of endocytosis	3/58	98/18670	0.00351105	0.0136514	0.00677655	PPARG/IL4/DRD2	3
BP	GO:0071214	cellular response to abiotic stimulus	5/58	331/18670	0.00361068	0.01399	0.00694461	SIRT1/MAPK8/EGFR/SLC2A4/CASP1	5
BP	GO:0104004	cellular response to environmental stimulus	5/58	331/18670	0.00361068	0.01399	0.00694461	SIRT1/MAPK8/EGFR/SLC2A4/CASP1	5
BP	GO:0070301	cellular response to hydrogen peroxide	3/58	99/18670	0.00361285	0.01399	0.00694461	IL6/IL10/SIRT1	3
BP	GO:0070838	divalent metal ion transport	6/58	479/18670	0.003621	0.0140025	0.00695083	CTNNB1/ICAM1/DRD2/OPRM1/HTR2C/DRD4	6
BP	GO:0002824	positive regulation of adaptive immune response based on somatic recombination of immune receptors built from immunoglobulin superfamily domains	3/58	100/18670	0.00371645	0.0141982	0.00704798	IL6/IL2/IL4	3
BP	GO:0007200	phospholipase C-activating G protein-coupled receptor signaling pathway	3/58	100/18670	0.00371645	0.0141982	0.00704798	DRD2/OPRM1/HTR2C	3
BP	GO:0010657	muscle cell apoptotic process	3/58	100/18670	0.00371645	0.0141982	0.00704798	PPARG/SIRT1/ADCYAP1	3
BP	GO:0022600	digestive system process	3/58	100/18670	0.00371645	0.0141982	0.00704798	LDLR/DRD3/AKR1C1	3
BP	GO:0060079	excitatory postsynaptic potential	3/58	100/18670	0.00371645	0.0141982	0.00704798	DRD2/ADRB2/OPRM1	3
BP	GO:0051251	positive regulation of lymphocyte activation	5/58	334/18670	0.00375184	0.0143142	0.00710557	IL6/IL2/CD40LG/IL4/DPP4	5
BP	GO:0000018	regulation of DNA recombination	3/58	101/18670	0.00382184	0.014523	0.0072092	IL10/IL2/IL4	3
BP	GO:0007631	feeding behavior	3/58	101/18670	0.00382184	0.014523	0.0072092	DRD2/OPRM1/HTR2C	3
BP	GO:0048661	positive regulation of smooth muscle cell proliferation	3/58	101/18670	0.00382184	0.014523	0.0072092	IL6/IL10/EGFR	3
BP	GO:0007596	blood coagulation	5/58	336/18670	0.00384812	0.0146034	0.0072491	IL6/CD40LG/COL3A1/PLAT/ADRA2B	5
BP	GO:0072511	divalent inorganic cation transport	6/58	486/18670	0.00388687	0.0146722	0.00728327	CTNNB1/ICAM1/DRD2/OPRM1/HTR2C/DRD4	6
BP	GO:0043405	regulation of MAP kinase activity	5/58	337/18670	0.00389692	0.0146722	0.00728327	CD40LG/EGFR/DRD4/ERBB2/ADRA2B	5
BP	GO:0070555	response to interleukin-1	4/58	207/18670	0.00390229	0.0146722	0.00728327	IL6/ICAM1/HIF1A/CHUK	4
BP	GO:0071456	cellular response to hypoxia	4/58	207/18670	0.00390229	0.0146722	0.00728327	ICAM1/SIRT1/HIF1A/SLC2A4	4
BP	GO:2000379	positive regulation of reactive oxygen species metabolic process	3/58	102/18670	0.00392905	0.0147533	0.00732354	ICAM1/EGFR/XDH	3
BP	GO:1901215	negative regulation of neuron death	4/58	208/18670	0.00396971	0.0148864	0.0073896	CTNNB1/IL10/SIRT1/HIF1A	4
BP	GO:0032091	negative regulation of protein binding	3/58	103/18670	0.00403807	0.0150635	0.0074775	IL10/MAPK8/ADRB2	3
BP	GO:0034766	negative regulation of ion transmembrane transport	3/58	103/18670	0.00403807	0.0150635	0.0074775	DRD2/DRD3/DRD4	3
BP	GO:0035601	protein deacylation	3/58	103/18670	0.00403807	0.0150635	0.0074775	SIRT1/MAPK8/SREBF1	3
BP	GO:1905269	positive regulation of chromatin organization	3/58	103/18670	0.00403807	0.0150635	0.0074775	CTNNB1/SIRT1/SREBF1	3
BP	GO:0007599	hemostasis	5/58	341/18670	0.00409658	0.0152618	0.00757593	IL6/CD40LG/COL3A1/PLAT/ADRA2B	5
BP	GO:0050707	regulation of cytokine secretion	4/58	210/18670	0.00410691	0.0152648	0.00757744	IL10/DRD2/CHUK/CASP1	4
BP	GO:0033044	regulation of chromosome organization	5/58	342/18670	0.00414762	0.0152648	0.00757744	CTNNB1/SIRT1/RB1/MAPK8/SREBF1	5
BP	GO:0050817	coagulation	5/58	342/18670	0.00414762	0.0152648	0.00757744	IL6/CD40LG/COL3A1/PLAT/ADRA2B	5
BP	GO:1904062	regulation of cation transmembrane transport	5/58	342/18670	0.00414762	0.0152648	0.00757744	DRD2/ADRB2/OPRM1/DRD3/DRD4	5
BP	GO:0001523	retinoid metabolic process	3/58	104/18670	0.00414893	0.0152648	0.00757744	CYP1A1/ADH1C/AKR1C1	3
BP	GO:0019233	sensory perception of pain	3/58	104/18670	0.00414893	0.0152648	0.00757744	IL10/ADCYAP1/OPRM1	3
BP	GO:0098732	macromolecule deacylation	3/58	104/18670	0.00414893	0.0152648	0.00757744	SIRT1/MAPK8/SREBF1	3
BP	GO:0072503	cellular divalent inorganic cation homeostasis	6/58	493/18670	0.00416703	0.0152648	0.00757744	IL2/DRD2/ADCYAP1/HTR2C/DRD3/DRD4	6
BP	GO:0002708	positive regulation of lymphocyte mediated immunity	3/58	105/18670	0.00426162	0.0155713	0.00772958	IL6/IL2/IL4	3
BP	GO:0006641	triglyceride metabolic process	3/58	105/18670	0.00426162	0.0155713	0.00772958	SIRT1/LDLR/SREBF1	3
BP	GO:0002286	T cell activation involved in immune response	3/58	106/18670	0.00437617	0.0159286	0.00790692	IL6/IL2/ICAM1	3
BP	GO:0002456	T cell mediated immunity	3/58	106/18670	0.00437617	0.0159286	0.00790692	IL6/IL4/ICAM1	3
BP	GO:0042136	neurotransmitter biosynthetic process	3/58	106/18670	0.00437617	0.0159286	0.00790692	IL10/ICAM1/SLC6A3	3
BP	GO:0048638	regulation of developmental growth	5/58	347/18670	0.0044097	0.0159656	0.00792532	AR/DRD2/ADRB2/SLC6A3/DRD3	5
BP	GO:0070997	neuron death	5/58	348/18670	0.0044635	0.0160618	0.00797308	CTNNB1/IL10/SIRT1/RB1/HIF1A	5
BP	GO:0050905	neuromuscular process	3/58	107/18670	0.00449256	0.016146	0.00801487	DRD2/SLC6A3/DRD3	3
BP	GO:0032869	cellular response to insulin stimulus	4/58	216/18670	0.00453773	0.0162878	0.00808525	PPARG/SIRT1/SLC2A4/SREBF1	4
BP	GO:0036294	cellular response to decreased oxygen levels	4/58	217/18670	0.00461238	0.0165349	0.00820792	ICAM1/SIRT1/HIF1A/SLC2A4	4
BP	GO:0010631	epithelial cell migration	5/58	352/18670	0.00468342	0.0167292	0.00830438	PPARG/IL4/SIRT1/DPP4/HIF1A	5
BP	GO:0006814	sodium ion transport	4/58	218/18670	0.00468785	0.0167292	0.00830438	DRD2/ADRB2/DRD3/DRD4	4
BP	GO:0016064	immunoglobulin mediated immune response	4/58	218/18670	0.00468785	0.0167292	0.00830438	IL10/IL2/CD40LG/IL4	4
BP	GO:0006939	smooth muscle contraction	3/58	110/18670	0.00485299	0.0171827	0.00852947	DRD2/ADRB2/ADRA2B	3
BP	GO:0033559	unsaturated fatty acid metabolic process	3/58	110/18670	0.00485299	0.0171827	0.00852947	SIRT1/CYP1A1/PTGES	3
BP	GO:0090132	epithelium migration	5/58	355/18670	0.00485335	0.0171827	0.00852947	PPARG/IL4/SIRT1/DPP4/HIF1A	5
BP	GO:0019724	B cell mediated immunity	4/58	221/18670	0.00491927	0.0173944	0.00863458	IL10/IL2/CD40LG/IL4	4
BP	GO:0031623	receptor internalization	3/58	111/18670	0.0049769	0.0174565	0.00866541	DRD2/DRD3/DRD4	3
BP	GO:0045862	positive regulation of proteolysis	5/58	358/18670	0.00502765	0.0175598	0.00871667	PPARG/SIRT1/PCOLCE/CASP1/XDH	5
BP	GO:0001938	positive regulation of endothelial cell proliferation	3/58	112/18670	0.00510272	0.017735	0.00880366	IL10/SIRT1/HIF1A	3
BP	GO:0010906	regulation of glucose metabolic process	3/58	112/18670	0.00510272	0.017735	0.00880366	IGFBP3/SIRT1/NCOA2	3
BP	GO:0032411	positive regulation of transporter activity	3/58	112/18670	0.00510272	0.017735	0.00880366	PON1/ADRB2/DRD4	3
BP	GO:0050868	negative regulation of T cell activation	3/58	112/18670	0.00510272	0.017735	0.00880366	IL10/IL2/ERBB2	3
BP	GO:0090130	tissue migration	5/58	361/18670	0.00520636	0.0180732	0.00897153	PPARG/IL4/SIRT1/DPP4/HIF1A	5
BP	GO:0001649	osteoblast differentiation	4/58	225/18670	0.00523963	0.0181657	0.00901743	RUNX2/IL6/CTNNB1/IGFBP3	4
BP	GO:0042035	regulation of cytokine biosynthetic process	3/58	114/18670	0.00536007	0.0183829	0.00912526	IL6/IL10/IL4	3
BP	GO:0045446	endothelial cell differentiation	3/58	114/18670	0.00536007	0.0183829	0.00912526	CTNNB1/ICAM1/XDH	3
BP	GO:0032963	collagen metabolic process	3/58	115/18670	0.00549163	0.0188115	0.009338	IL6/PPARG/HIF1A	3
BP	GO:0021782	glial cell development	3/58	116/18670	0.00562513	0.0190626	0.00946263	IL6/LDLR/EGFR	3
BP	GO:0030198	extracellular matrix organization	5/58	368/18670	0.00564085	0.0190931	0.00947781	IL6/ICAM1/DPP4/COL3A1/RB1	5
BP	GO:0043062	extracellular structure organization	5/58	369/18670	0.00570495	0.0192872	0.00957414	IL6/ICAM1/DPP4/COL3A1/RB1	5
BP	GO:0002761	regulation of myeloid leukocyte differentiation	3/58	117/18670	0.00576056	0.0194521	0.00965601	CTNNB1/IL4/RB1	3
BP	GO:0022612	gland morphogenesis	3/58	120/18670	0.00617856	0.0206143	0.0102329	AR/PGR/EGFR	3
BP	GO:0072089	stem cell proliferation	3/58	120/18670	0.00617856	0.0206143	0.0102329	CTNNB1/DRD2/HIF1A	3
BP	GO:0043122	regulation of I-kappaB kinase/NF-kappaB signaling	4/58	237/18670	0.00628413	0.0208495	0.0103497	CTNNB1/SIRT1/CHUK/CASP1	4
BP	GO:1903409	reactive oxygen species biosynthetic process	3/58	122/18670	0.00646706	0.0214067	0.0106262	IL10/ICAM1/CYP1A1	3
BP	GO:1905477	positive regulation of protein localization to membrane	3/58	122/18670	0.00646706	0.0214067	0.0106262	MAPK8/EGFR/ERBB2	3
BP	GO:0050663	cytokine secretion	4/58	240/18670	0.00656537	0.0215817	0.0107131	IL10/DRD2/CHUK/CASP1	4
BP	GO:0042089	cytokine biosynthetic process	3/58	123/18670	0.00661429	0.0217174	0.0107805	IL6/IL10/IL4	3
BP	GO:0031349	positive regulation of defense response	5/58	384/18670	0.0067295	0.0220703	0.0109557	IL6/IL2/LDLR/EGFR/CHUK	5
BP	GO:0019218	regulation of steroid metabolic process	3/58	124/18670	0.0067635	0.0221055	0.0109731	SIRT1/LDLR/SREBF1	3
BP	GO:0042107	cytokine metabolic process	3/58	124/18670	0.0067635	0.0221055	0.0109731	IL6/IL10/IL4	3
BP	GO:0046717	acid secretion	3/58	124/18670	0.0067635	0.0221055	0.0109731	DRD2/DRD3/DRD4	3
BP	GO:2000134	negative regulation of G1/S transition of mitotic cell cycle	3/58	125/18670	0.00691471	0.0223434	0.0110913	CCND1/RB1/CDK2	3
BP	GO:0032479	regulation of type I interferon production	3/58	126/18670	0.00706792	0.0227868	0.0113114	CTNNB1/IL10/CHUK	3
BP	GO:0045667	regulation of osteoblast differentiation	3/58	126/18670	0.00706792	0.0227868	0.0113114	RUNX2/IL6/CTNNB1	3
BP	GO:0048872	homeostasis of number of cells	4/58	246/18670	0.00715272	0.023017	0.0114256	IL6/IL2/RB1/HIF1A	4
BP	GO:0032606	type I interferon production	3/58	128/18670	0.00738037	0.0235544	0.0116924	CTNNB1/IL10/CHUK	3
BP	GO:0034763	negative regulation of transmembrane transport	3/58	128/18670	0.00738037	0.0235544	0.0116924	DRD2/DRD3/DRD4	3
BP	GO:0045926	negative regulation of growth	4/58	249/18670	0.00745903	0.0237788	0.0118038	PPARG/SIRT1/ADRB2/HIF1A	4
BP	GO:0006639	acylglycerol metabolic process	3/58	129/18670	0.00753963	0.0238787	0.0118534	SIRT1/LDLR/SREBF1	3
BP	GO:0044106	cellular amine metabolic process	3/58	129/18670	0.00753963	0.0238787	0.0118534	SLC6A3/DRD4/HTR1A	3
BP	GO:1903038	negative regulation of leukocyte cell-cell adhesion	3/58	129/18670	0.00753963	0.0238787	0.0118534	IL10/IL2/ERBB2	3
BP	GO:0045637	regulation of myeloid cell differentiation	4/58	251/18670	0.00766799	0.024255	0.0120402	CTNNB1/IL4/RB1/HIF1A	4
BP	GO:0006638	neutral lipid metabolic process	3/58	130/18670	0.00770092	0.0243322	0.0120785	SIRT1/LDLR/SREBF1	3
BP	GO:0030183	B cell differentiation	3/58	131/18670	0.00786424	0.024665	0.0122437	IL10/CD40LG/IL4	3
BP	GO:1902807	negative regulation of cell cycle G1/S phase transition	3/58	131/18670	0.00786424	0.024665	0.0122437	CCND1/RB1/CDK2	3
BP	GO:0051924	regulation of calcium ion transport	4/58	254/18670	0.00798862	0.0249371	0.0123787	CTNNB1/ICAM1/DRD2/DRD4	4
BP	GO:0003158	endothelium development	3/58	132/18670	0.0080296	0.0249829	0.0124015	CTNNB1/ICAM1/XDH	3
BP	GO:0045995	regulation of embryonic development	3/58	132/18670	0.0080296	0.0249829	0.0124015	AR/CTNNB1/IL10	3
BP	GO:0046434	organophosphate catabolic process	3/58	132/18670	0.0080296	0.0249829	0.0124015	LDLR/PON1/XDH	3
BP	GO:0050808	synapse organization	5/58	408/18670	0.00862792	0.026526	0.0131675	CTNNB1/IL10/DRD2/GABRA1/ERBB2	5
BP	GO:0002705	positive regulation of leukocyte mediated immunity	3/58	136/18670	0.00871155	0.0267254	0.0132665	IL6/IL2/IL4	3
BP	GO:0007292	female gamete generation	3/58	136/18670	0.00871155	0.0267254	0.0132665	CTNNB1/PGR/SIRT1	3
BP	GO:0010675	regulation of cellular carbohydrate metabolic process	3/58	137/18670	0.0088872	0.027235	0.0135194	IGFBP3/SIRT1/NCOA2	3
BP	GO:0046486	glycerolipid metabolic process	5/58	414/18670	0.00915521	0.027817	0.0138083	SIRT1/LDLR/PON1/HTR2C/SREBF1	5
BP	GO:0045580	regulation of T cell differentiation	3/58	139/18670	0.00924471	0.028059	0.0139285	IL2/IL4/ERBB2	3
BP	GO:1901617	organic hydroxy compound biosynthetic process	4/58	266/18670	0.00935929	0.0283006	0.0140484	CYP19A1/SIRT1/SLC6A3/SREBF1	4
BP	GO:0001837	epithelial to mesenchymal transition	3/58	141/18670	0.00961056	0.0289842	0.0143877	IL6/CTNNB1/HIF1A	3
BP	GO:0007249	I-kappaB kinase/NF-kappaB signaling	4/58	269/18670	0.00972446	0.0292249	0.0145072	CTNNB1/SIRT1/CHUK/CASP1	4
BP	GO:0050871	positive regulation of B cell activation	3/58	142/18670	0.00979662	0.0292973	0.0145432	IL6/IL2/IL4	3
BP	GO:1902107	positive regulation of leukocyte differentiation	3/58	144/18670	0.010175	0.0302828	0.0150323	IL2/IL4/RB1	3
BP	GO:0052548	regulation of endopeptidase activity	5/58	425/18670	0.0101793	0.0302828	0.0150323	PPARG/SIRT1/BIRC5/CASP1/XDH	5
BP	GO:0061448	connective tissue development	4/58	273/18670	0.0102256	0.030389	0.0150851	RUNX2/CTNNB1/SIRT1/HIF1A	4
BP	GO:0043542	endothelial cell migration	4/58	274/18670	0.0103535	0.030737	0.0152578	PPARG/SIRT1/DPP4/HIF1A	4
BP	GO:0007612	learning	3/58	145/18670	0.0103674	0.0307462	0.0152624	DRD2/HIF1A/DRD3	3
BP	GO:0042542	response to hydrogen peroxide	3/58	146/18670	0.0105619	0.0310965	0.0154363	IL6/IL10/SIRT1	3
BP	GO:0051250	negative regulation of lymphocyte activation	3/58	146/18670	0.0105619	0.0310965	0.0154363	IL10/IL2/ERBB2	3
BP	GO:0002262	myeloid cell homeostasis	3/58	147/18670	0.0107585	0.03161	0.0156912	IL6/RB1/HIF1A	3
BP	GO:0010212	response to ionizing radiation	3/58	147/18670	0.0107585	0.03161	0.0156912	ICAM1/SIRT1/CCND1	3
BP	GO:0014065	phosphatidylinositol 3-kinase signaling	3/58	148/18670	0.0109572	0.0319647	0.0158672	SIRT1/EGFR/ERBB2	3
BP	GO:0051592	response to calcium ion	3/58	148/18670	0.0109572	0.0319647	0.0158672	CCND1/PTGES/EGFR	3
BP	GO:0009267	cellular response to starvation	3/58	149/18670	0.011158	0.0324825	0.0161243	SIRT1/MAPK8/SREBF1	3
BP	GO:0016331	morphogenesis of embryonic epithelium	3/58	150/18670	0.011361	0.0329083	0.0163357	AR/CTNNB1/HIF1A	3
BP	GO:0048754	branching morphogenesis of an epithelial tube	3/58	150/18670	0.011361	0.0329083	0.0163357	AR/CTNNB1/PGR	3
BP	GO:0000187	activation of MAPK activity	3/58	152/18670	0.0117733	0.0339248	0.0168402	CD40LG/DRD4/ADRA2B	3
BP	GO:0001678	cellular glucose homeostasis	3/58	152/18670	0.0117733	0.0339248	0.0168402	ICAM1/SIRT1/HIF1A	3
BP	GO:0032675	regulation of interleukin-6 production	3/58	152/18670	0.0117733	0.0339248	0.0168402	IL6/IL10/ADCYAP1	3
BP	GO:1901990	regulation of mitotic cell cycle phase transition	5/58	444/18670	0.0121297	0.0348133	0.0172813	CYP1A1/CCND1/RB1/EGFR/CDK2	5
BP	GO:0030856	regulation of epithelial cell differentiation	3/58	156/18670	0.0126237	0.0359776	0.0178592	CTNNB1/CCND1/XDH	3
BP	GO:0043535	regulation of blood vessel endothelial cell migration	3/58	156/18670	0.0126237	0.0359776	0.0178592	PPARG/SIRT1/HIF1A	3
BP	GO:0010632	regulation of epithelial cell migration	4/58	291/18670	0.0126883	0.0359818	0.0178613	PPARG/IL4/SIRT1/HIF1A	4
BP	GO:0006310	DNA recombination	4/58	292/18670	0.0128353	0.0363444	0.0180413	IL10/IL2/CD40LG/IL4	4
BP	GO:0001764	neuron migration	3/58	157/18670	0.0128417	0.0363444	0.0180413	CTNNB1/COL3A1/DRD2	3
BP	GO:0032635	interleukin-6 production	3/58	161/18670	0.0137351	0.0384908	0.0191068	IL6/IL10/ADCYAP1	3
BP	GO:0001667	ameboidal-type cell migration	5/58	462/18670	0.0141997	0.0397146	0.0197143	PPARG/IL4/SIRT1/DPP4/HIF1A	5
BP	GO:0006633	fatty acid biosynthetic process	3/58	164/18670	0.014428	0.0403135	0.0200116	SIRT1/CYP1A1/PTGES	3
BP	GO:0007093	mitotic cell cycle checkpoint	3/58	165/18670	0.0146633	0.040811	0.0202585	CCND1/RB1/CDK2	3
BP	GO:0033209	tumor necrosis factor-mediated signaling pathway	3/58	167/18670	0.0151404	0.0420568	0.020877	CD40LG/CHUK/CASP1	3
BP	GO:0030307	positive regulation of cell growth	3/58	169/18670	0.0156263	0.0431123	0.0214009	IL2/EGFR/ERBB2	3
BP	GO:0045619	regulation of lymphocyte differentiation	3/58	169/18670	0.0156263	0.0431123	0.0214009	IL2/IL4/ERBB2	3
BP	GO:0051100	negative regulation of binding	3/58	169/18670	0.0156263	0.0431123	0.0214009	IL10/MAPK8/ADRB2	3
BP	GO:1901214	regulation of neuron death	4/58	313/18670	0.0161777	0.0444186	0.0220493	CTNNB1/IL10/SIRT1/HIF1A	4
BP	GO:1901987	regulation of cell cycle phase transition	5/58	480/18670	0.0164967	0.0449911	0.0223335	CYP1A1/CCND1/RB1/EGFR/CDK2	5
BP	GO:0034765	regulation of ion transmembrane transport	5/58	483/18670	0.0169023	0.0457502	0.0227103	DRD2/ADRB2/OPRM1/DRD3/DRD4	5
BP	GO:2000181	negative regulation of blood vessel morphogenesis	3/58	175/18670	0.0171366	0.046337	0.0230016	CTNNB1/PPARG/XDH	3
BP	GO:0007204	positive regulation of cytosolic calcium ion concentration	4/58	319/18670	0.0172243	0.046442	0.0230538	IL2/DRD2/ADCYAP1/HTR2C	4
BP	GO:0043010	camera-type eye development	4/58	319/18670	0.0172243	0.046442	0.0230538	CTNNB1/CYP1A1/EGFR/HIF1A	4
BP	GO:0070588	calcium ion transmembrane transport	4/58	319/18670	0.0172243	0.046442	0.0230538	DRD2/OPRM1/HTR2C/DRD4	4
BP	GO:0007059	chromosome segregation	4/58	321/18670	0.0175824	0.0470956	0.0233782	CTNNB1/TOP1/RB1/BIRC5	4
BP	GO:0071375	cellular response to peptide hormone stimulus	4/58	321/18670	0.0175824	0.0470956	0.0233782	PPARG/SIRT1/SLC2A4/SREBF1	4
BP	GO:0060562	epithelial tube morphogenesis	4/58	322/18670	0.0177632	0.0475352	0.0235964	AR/CTNNB1/PGR/HIF1A	4
BP	GO:0010821	regulation of mitochondrion organization	3/58	179/18670	0.0181873	0.0483977	0.0240246	MAPK8/HIF1A/SREBF1	3
BP	GO:0010565	regulation of cellular ketone metabolic process	3/58	180/18670	0.0184556	0.0488832	0.0242656	PPARG/SIRT1/SREBF1	3
BP	GO:0022408	negative regulation of cell-cell adhesion	3/58	180/18670	0.0184556	0.0488832	0.0242656	IL10/IL2/ERBB2	3
BP	GO:0043534	blood vessel endothelial cell migration	3/58	180/18670	0.0184556	0.0488832	0.0242656	PPARG/SIRT1/HIF1A	3
BP	GO:0071346	cellular response to interferon-gamma	3/58	180/18670	0.0184556	0.0488832	0.0242656	PPARG/ICAM1/CASP1	3
BP	GO:0048015	phosphatidylinositol-mediated signaling	3/58	181/18670	0.018726	0.0495534	0.0245983	SIRT1/EGFR/ERBB2	3
BP	GO:0019058	viral life cycle	4/58	328/18670	0.0188723	0.0498944	0.0247675	ICAM1/DPP4/LDLR/EGFR	4
CC	GO:0005667	transcription regulator complex	11/58	415/19717	2.94698e-08	6.36548e-06	4.12577e-06	RUNX2/CTNNB1/PPARG/NR1I2/NR1I3/CCND1/RB1/RXRG/AHR/HIF1A/CDK2	11
CC	GO:0090575	RNA polymerase II transcription regulator complex	7/58	166/19717	5.53527e-07	5.97809e-05	3.87469e-05	CTNNB1/PPARG/NR1I2/NR1I3/RB1/RXRG/HIF1A	7
CC	GO:0045177	apical part of cell	9/58	384/19717	1.6832e-06	0.00012119	7.85492e-05	CTNNB1/DPP4/LDLR/ADRB2/EGFR/PLAT/DRD3/MGAM/ERBB2	9
CC	GO:0098691	dopaminergic synapse	3/58	13/19717	6.76562e-06	0.000365344	0.000236797	DRD2/SLC6A3/DRD3	3
CC	GO:0099055	integral component of postsynaptic membrane	5/58	117/19717	2.40677e-05	0.00102395	0.000663669	DRD2/OPRM1/SLC6A3/DRD3/GABRA1	5
CC	GO:0098936	intrinsic component of postsynaptic membrane	5/58	122/19717	2.94447e-05	0.00102395	0.000663669	DRD2/OPRM1/SLC6A3/DRD3/GABRA1	5
CC	GO:0045121	membrane raft	7/58	315/19717	3.71682e-05	0.00102395	0.000663669	CTNNB1/ICAM1/DPP4/OPRM1/EGFR/SLC2A4/SLC6A3	7
CC	GO:0098857	membrane microdomain	7/58	316/19717	3.79239e-05	0.00102395	0.000663669	CTNNB1/ICAM1/DPP4/OPRM1/EGFR/SLC2A4/SLC6A3	7
CC	GO:0098589	membrane region	7/58	328/19717	4.80238e-05	0.00115257	0.000747037	CTNNB1/ICAM1/DPP4/OPRM1/EGFR/SLC2A4/SLC6A3	7
CC	GO:0099699	integral component of synaptic membrane	5/58	152/19717	8.4038e-05	0.00181522	0.00117653	DRD2/OPRM1/SLC6A3/DRD3/GABRA1	5
CC	GO:0000790	nuclear chromatin	7/58	376/19717	0.000112955	0.00216388	0.00140252	RUNX2/AR/CTNNB1/SIRT1/RB1/NCOA1/HIF1A	7
CC	GO:0099240	intrinsic component of synaptic membrane	5/58	164/19717	0.000120216	0.00216388	0.00140252	DRD2/OPRM1/SLC6A3/DRD3/GABRA1	5
CC	GO:1902554	serine/threonine protein kinase complex	4/58	88/19717	0.000130757	0.00217258	0.00140816	CCND1/RB1/CHUK/CDK2	4
CC	GO:0000307	cyclin-dependent protein kinase holoenzyme complex	3/58	42/19717	0.000255603	0.00394359	0.00255603	CCND1/RB1/CDK2	3
CC	GO:1902911	protein kinase complex	4/58	109/19717	0.000297973	0.00429081	0.00278108	CCND1/RB1/CHUK/CDK2	4
CC	GO:0045211	postsynaptic membrane	6/58	323/19717	0.000364782	0.00492456	0.00319184	CTNNB1/DRD2/OPRM1/SLC6A3/DRD3/GABRA1	6
CC	GO:0016323	basolateral plasma membrane	5/58	217/19717	0.000439761	0.00558756	0.00362156	CTNNB1/LDLR/EGFR/MTTP/ERBB2	5
CC	GO:0043204	perikaryon	4/58	134/19717	0.000651278	0.00781533	0.00506549	DRD2/TOP1/ADCYAP1/OPRM1	4
CC	GO:0098982	GABA-ergic synapse	3/58	71/19717	0.00119795	0.0133529	0.00865468	DRD2/DRD3/GABRA1	3
CC	GO:0042734	presynaptic membrane	4/58	161/19717	0.00128955	0.0133529	0.00865468	CTNNB1/DRD2/OPRM1/SLC6A3	4
CC	GO:0099056	integral component of presynaptic membrane	3/58	73/19717	0.0012982	0.0133529	0.00865468	DRD2/OPRM1/SLC6A3	3
CC	GO:0030135	coated vesicle	5/58	289/19717	0.00158768	0.0155151	0.0100561	LDLR/ADRB2/EGFR/SLC2A4/SREBF1	5
CC	GO:0097060	synaptic membrane	6/58	432/19717	0.00165207	0.0155151	0.0100561	CTNNB1/DRD2/OPRM1/SLC6A3/DRD3/GABRA1	6
CC	GO:0098889	intrinsic component of presynaptic membrane	3/58	82/19717	0.00181423	0.0163281	0.010583	DRD2/OPRM1/SLC6A3	3
CC	GO:0030139	endocytic vesicle	5/58	303/19717	0.0019528	0.0167867	0.0108803	DPP4/LDLR/DRD2/EGFR/DRD3	5
CC	GO:0030662	coated vesicle membrane	4/58	182/19717	0.00202063	0.0167867	0.0108803	LDLR/ADRB2/EGFR/SREBF1	4
CC	GO:0030136	clathrin-coated vesicle	4/58	188/19717	0.00227318	0.0181855	0.0117869	LDLR/ADRB2/EGFR/SLC2A4	4
CC	GO:0016324	apical plasma membrane	5/58	318/19717	0.00240864	0.0185809	0.0120432	DPP4/ADRB2/EGFR/MGAM/ERBB2	5
CC	GO:0031253	cell projection membrane	5/58	326/19717	0.00268124	0.0199706	0.0129439	CTNNB1/DPP4/DRD2/OPRM1/GABRA1	5
CC	GO:0098793	presynapse	6/58	491/19717	0.00313104	0.0225435	0.0146115	CTNNB1/DRD2/ADCYAP1/OPRM1/SLC2A4/SLC6A3	6
CC	GO:0030665	clathrin-coated vesicle membrane	3/58	115/19717	0.00472347	0.0309172	0.0200389	LDLR/ADRB2/EGFR	3
CC	GO:0005925	focal adhesion	5/58	405/19717	0.00669841	0.0370989	0.0240456	CTNNB1/ICAM1/DPP4/OPRM1/EGFR	5
CC	GO:0061695	transferase complex, transferring phosphorus-containing groups	4/58	259/19717	0.00708315	0.0378702	0.0245455	CCND1/RB1/CHUK/CDK2	4
CC	GO:0030055	cell-substrate junction	5/58	412/19717	0.00718832	0.0378702	0.0245455	CTNNB1/ICAM1/DPP4/OPRM1/EGFR	5
MF	GO:0004879	nuclear receptor activity	8/58	47/17696	2.29465e-12	3.77471e-10	2.54827e-10	AR/PPARG/PGR/NR1I2/NR1I3/RXRG/AHR/SREBF1	8
MF	GO:0098531	ligand-activated transcription factor activity	8/58	47/17696	2.29465e-12	3.77471e-10	2.54827e-10	AR/PPARG/PGR/NR1I2/NR1I3/RXRG/AHR/SREBF1	8
MF	GO:1901338	catecholamine binding	6/58	20/17696	3.55374e-11	3.89727e-09	2.63102e-09	DRD2/ADRB2/SLC6A3/DRD3/DRD4/ADRA2B	6
MF	GO:0008227	G protein-coupled amine receptor activity	7/58	59/17696	8.35223e-10	6.86971e-08	4.63769e-08	DRD2/ADRB2/HTR2C/DRD3/DRD4/HTR1A/ADRA2B	7
MF	GO:0003707	steroid hormone receptor activity	6/58	56/17696	2.71848e-08	1.78876e-06	1.20758e-06	AR/PPARG/PGR/NR1I2/NR1I3/RXRG	6
MF	GO:0035240	dopamine binding	4/58	13/17696	7.26529e-08	3.9838e-06	2.68943e-06	DRD2/SLC6A3/DRD3/DRD4	4
MF	GO:0030594	neurotransmitter receptor activity	7/58	117/17696	1.04863e-07	4.92854e-06	3.32722e-06	DRD2/OPRM1/HTR2C/DRD3/DRD4/GABRA1/HTR1A	7
MF	GO:0051427	hormone receptor binding	8/58	185/17696	1.50415e-07	6.18582e-06	4.176e-06	CTNNB1/PPARG/SIRT1/RB1/ADCYAP1/NCOA1/NCOA2/HIF1A	8
MF	GO:0004935	adrenergic receptor activity	4/58	17/17696	2.39485e-07	8.75452e-06	5.91011e-06	DRD2/ADRB2/DRD3/ADRA2B	4
MF	GO:0035257	nuclear hormone receptor binding	7/58	152/17696	6.25673e-07	2.05847e-05	1.38965e-05	CTNNB1/PPARG/SIRT1/RB1/NCOA1/NCOA2/HIF1A	7
MF	GO:0030374	nuclear receptor transcription coactivator activity	5/58	67/17696	2.62259e-06	7.84394e-05	5.29538e-05	PPARG/NR1I2/NR1I3/NCOA1/NCOA2	5
MF	GO:0004952	dopamine neurotransmitter receptor activity	3/58	10/17696	3.94482e-06	0.000108154	7.30137e-05	DRD2/DRD3/DRD4	3
MF	GO:0099528	G protein-coupled neurotransmitter receptor activity	4/58	41/17696	9.61028e-06	0.000243214	0.000164192	OPRM1/HTR2C/DRD4/HTR1A	4
MF	GO:0140297	DNA-binding transcription factor binding	8/58	351/17696	1.78624e-05	0.000419766	0.000283381	RUNX2/CTNNB1/PPARG/SIRT1/RB1/NCOA1/NCOA2/HIF1A	8
MF	GO:0016922	nuclear receptor binding	5/58	110/17696	2.98557e-05	0.000654836	0.000442075	CTNNB1/PPARG/RB1/NCOA1/NCOA2	5
MF	GO:0061629	RNA polymerase II-specific DNA-binding transcription factor binding	7/58	277/17696	3.24454e-05	0.000667158	0.000450393	CTNNB1/PPARG/SIRT1/RB1/NCOA1/NCOA2/HIF1A	7
MF	GO:0003713	transcription coactivator activity	7/58	319/17696	7.91713e-05	0.0014412	0.000972945	CTNNB1/PPARG/NR1I2/NR1I3/RB1/NCOA1/NCOA2	7
MF	GO:0098960	postsynaptic neurotransmitter receptor activity	4/58	70/17696	8.10725e-05	0.0014412	0.000972945	DRD2/DRD3/DRD4/GABRA1	4
MF	GO:0001228	DNA-binding transcription activator activity, RNA polymerase II-specific	8/58	439/17696	8.69946e-05	0.0014412	0.000972945	RUNX2/AR/PGR/SIRT1/NR1I2/NR1I3/HIF1A/SREBF1	8
MF	GO:0001216	DNA-binding transcription activator activity	8/58	440/17696	8.83815e-05	0.0014412	0.000972945	RUNX2/AR/PGR/SIRT1/NR1I2/NR1I3/HIF1A/SREBF1	8
MF	GO:0019903	protein phosphatase binding	5/58	140/17696	9.43866e-05	0.0014412	0.000972945	CTNNB1/PPARG/EGFR/SLC6A3/ERBB2	5
MF	GO:0001618	virus receptor activity	4/58	74/17696	0.000100753	0.0014412	0.000972945	ICAM1/DPP4/LDLR/EGFR	4
MF	GO:0140272	exogenous protein binding	4/58	74/17696	0.000100753	0.0014412	0.000972945	ICAM1/DPP4/LDLR/EGFR	4
MF	GO:0004993	G protein-coupled serotonin receptor activity	3/58	34/17696	0.00018602	0.00244802	0.00165264	HTR2C/DRD4/HTR1A	3
MF	GO:0099589	serotonin receptor activity	3/58	34/17696	0.00018602	0.00244802	0.00165264	HTR2C/DRD4/HTR1A	3
MF	GO:0035258	steroid hormone receptor binding	4/58	92/17696	0.00023418	0.00296327	0.00200048	CTNNB1/PPARG/RB1/NCOA1	4
MF	GO:0051879	Hsp90 protein binding	3/58	41/17696	0.000326028	0.00397272	0.00268195	CYP1A1/AHR/HIF1A	3
MF	GO:0019902	phosphatase binding	5/58	185/17696	0.000346079	0.00397401	0.00268282	CTNNB1/PPARG/EGFR/SLC6A3/ERBB2	5
MF	GO:0030331	estrogen receptor binding	3/58	42/17696	0.000350292	0.00397401	0.00268282	CTNNB1/PPARG/NCOA1	3
MF	GO:0008022	protein C-terminus binding	5/58	187/17696	0.000363597	0.00398744	0.00269189	CTNNB1/PPARG/SIRT1/OPRM1/ERBB2	5
MF	GO:0050681	androgen receptor binding	3/58	44/17696	0.000402244	0.00426898	0.00288195	CTNNB1/RB1/NCOA1	3
MF	GO:0070888	E-box binding	3/58	50/17696	0.000587049	0.00568056	0.0038349	PPARG/AHR/HIF1A	3
MF	GO:0005125	cytokine activity	5/58	220/17696	0.000761091	0.00715426	0.00482978	IL6/IL10/IL2/CD40LG/IL4	5
MF	GO:0002020	protease binding	4/58	128/17696	0.000819212	0.00748669	0.0050542	DPP4/LDLR/COL3A1/SLC6A3	4
MF	GO:0070851	growth factor receptor binding	4/58	134/17696	0.00097181	0.00864123	0.00583363	IL6/IL10/IL2/IL4	4
MF	GO:0019838	growth factor binding	4/58	137/17696	0.00105516	0.00913545	0.00616727	IGFBP3/COL3A1/EGFR/ERBB2	4
MF	GO:0070491	repressing transcription factor binding	3/58	71/17696	0.00163051	0.0134109	0.0090536	RUNX2/CTNNB1/PPARG	3
MF	GO:0008083	growth factor activity	4/58	163/17696	0.00199943	0.0156622	0.0105734	IL6/IL10/IL2/IL4	4
MF	GO:0005126	cytokine receptor binding	5/58	286/17696	0.0024246	0.018551	0.0125236	IL6/IL10/IL2/CD40LG/IL4	5
MF	GO:0033613	activating transcription factor binding	3/58	85/17696	0.00272787	0.0202622	0.0136788	CTNNB1/PPARG/RB1	3
MF	GO:0042277	peptide binding	5/58	295/17696	0.00277142	0.0202622	0.0136788	PPARG/LDLR/ADRB2/OPRM1/PTGES	5
MF	GO:0004497	monooxygenase activity	3/58	99/17696	0.00419404	0.0287467	0.0194067	CYP19A1/CYP1A1/AKR1C1	3
MF	GO:0048018	receptor ligand activity	6/58	482/17696	0.0048375	0.0323486	0.0218382	IL6/IL10/IL2/CD40LG/IL4/ADCYAP1	6
MF	GO:0030546	signaling receptor activator activity	6/58	487/17696	0.00508401	0.0327969	0.0221409	IL6/IL10/IL2/CD40LG/IL4/ADCYAP1	6
MF	GO:0042826	histone deacetylase binding	3/58	111/17696	0.00576928	0.0358131	0.0241771	CCND1/MAPK8/HIF1A	3
MF	GO:0033218	amide binding	5/58	356/17696	0.00613532	0.0370406	0.0250058	PPARG/LDLR/ADRB2/OPRM1/PTGES	5
MF	GO:0031072	heat shock protein binding	3/58	119/17696	0.00699182	0.0396605	0.0267745	CYP1A1/AHR/HIF1A	3
MF	GO:0005178	integrin binding	3/58	132/17696	0.00928485	0.0492696	0.0332615	ICAM1/COL3A1/EGFR	3
