# Supplementary material for: Network Pharmacology and Molecular Docking Elucidate the Pharmacological Mechanism of the OSTEOWONDER Capsule for Treating Osteoporosis
Source: Front Genet. 2022 Feb 28;13:833027. doi: 10.3389/fgene.2022.833027 (PMC8918533; doi:10.3389/fgene.2022.833027)
Supplement: Supplementary file 1 [file DataSheet1.ZIP › Supplementary files/Table S13-KEGG.xlsx]

## Sheet: KEGG
ID	Description	GeneRatio	BgRatio	pvalue	p.adjust	qvalue	geneID	Count
hsa05215	Prostate cancer	9/54	97/8101	1.18414e-08	2.47485e-06	1.39604e-06	367/1499/595/5925/1956/1147/5327/2064/1017	9
hsa05207	Chemical carcinogenesis - receptor activation	11/54	212/8101	1.08504e-07	1.13387e-05	6.39603e-06	367/5241/1543/9970/595/5925/154/6258/1956/332/196	11
hsa04068	FoxO signaling pathway	9/54	131/8101	1.64984e-07	1.14939e-05	6.4836e-06	3569/3586/23411/595/5599/1956/1147/6517/1017	9
hsa04659	Th17 cell differentiation	8/54	108/8101	4.80884e-07	2.51262e-05	1.41734e-05	3569/3558/3565/5599/6258/196/3091/1147	8
hsa05417	Lipid and atherosclerosis	10/54	215/8101	1.2126e-06	5.06868e-05	2.85919e-05	3569/5468/959/3383/1543/3949/5599/6258/1147/834	10
hsa04936	Alcoholic liver disease	8/54	142/8101	3.85385e-06	0.000134242	7.57248e-05	3569/1499/23411/595/5599/126/1147/6720	8
hsa05212	Pancreatic cancer	6/54	76/8101	1.00873e-05	0.000301177	0.000169891	595/5925/5599/1956/1147/2064	6
hsa04672	Intestinal immune network for IgA production	5/54	49/8101	1.66282e-05	0.000434412	0.000245047	3569/3586/3558/959/3565	5
hsa05167	Kaposi sarcoma-associated herpesvirus infection	8/54	194/8101	3.789e-05	0.000879891	0.000496337	3569/1499/3383/595/5925/5599/3091/1147	8
hsa05224	Breast cancer	7/54	147/8101	4.87065e-05	0.000975987	0.000550544	1499/5241/595/5925/8648/1956/2064	7
hsa05226	Gastric cancer	7/54	149/8101	5.30993e-05	0.000975987	0.000550544	1499/595/5925/6258/1956/2064/1017	7
hsa04625	C-type lectin receptor signaling pathway	6/54	104/8101	6.07073e-05	0.000975987	0.000550544	3569/3586/3558/5599/1147/834	6
hsa04660	T cell receptor signaling pathway	6/54	104/8101	6.07073e-05	0.000975987	0.000550544	3586/3558/959/3565/5599/1147	6
hsa04934	Cushing syndrome	7/54	155/8101	6.82703e-05	0.00101918	0.000574908	1499/3949/595/5925/1956/196/1017	7
hsa05160	Hepatitis C	7/54	157/8101	7.40526e-05	0.0010318	0.000582027	1499/3949/595/5925/1956/1147/1017	7
hsa04080	Neuroactive ligand-receptor interaction	10/54	350/8101	8.71079e-05	0.00113785	0.000641848	1813/154/116/4988/3358/1814/1815/2554/3350/151	10
hsa05166	Human T-cell leukemia virus 1 infection	8/54	222/8101	9.83888e-05	0.00114887	0.000648065	3569/3558/3383/595/5925/5599/1147/1017	8
hsa05216	Thyroid cancer	4/54	37/8101	9.89457e-05	0.00114887	0.000648065	1499/5468/595/6258	4
hsa05223	Non-small cell lung cancer	5/54	72/8101	0.000108644	0.00114994	0.000648669	595/5925/6258/1956/2064	5
hsa05330	Allograft rejection	4/54	38/8101	0.000110042	0.00114994	0.000648669	3586/3558/959/3565	4
hsa04919	Thyroid hormone signaling pathway	6/54	121/8101	0.000141013	0.00140341	0.00079165	1499/595/8648/10499/6258/3091	6
hsa05219	Bladder cancer	4/54	41/8101	0.000148753	0.00141316	0.000797148	595/5925/1956/2064	4
hsa05210	Colorectal cancer	5/54	86/8101	0.000252004	0.00228995	0.00129174	1499/595/5599/1956/332	5
hsa05135	Yersinia infection	6/54	137/8101	0.00027795	0.00242049	0.00136537	3569/3586/3558/5599/1147/834	6
hsa05162	Measles	6/54	139/8101	0.000300618	0.00251316	0.00141765	3569/3558/595/5599/1147/1017	6
hsa05144	Malaria	4/54	50/8101	0.000323602	0.00260126	0.00146734	3569/3586/959/3383	4
hsa05222	Small cell lung cancer	5/54	92/8101	0.000345256	0.00264283	0.00149079	595/5925/6258/1147/1017	5
hsa05169	Epstein-Barr virus infection	7/54	202/8101	0.000354063	0.00264283	0.00149079	3569/3383/595/5925/5599/1147/1017	7
hsa05320	Autoimmune thyroid disease	4/54	53/8101	0.000405421	0.00292183	0.00164817	3586/3558/959/3565	4
hsa01522	Endocrine resistance	5/54	98/8101	0.000462593	0.00322273	0.00181791	595/5925/5599/1956/2064	5
hsa04933	AGE-RAGE signaling pathway in diabetic complications	5/54	100/8101	0.000507704	0.00342291	0.00193083	3569/3383/1281/595/5599	5
hsa05142	Chagas disease	5/54	102/8101	0.000556055	0.00352303	0.0019873	3569/3586/3558/5599/1147	5
hsa04218	Cellular senescence	6/54	156/8101	0.000557621	0.00352303	0.0019873	3569/3486/23411/595/5925/1017	6
hsa05213	Endometrial cancer	4/54	58/8101	0.000573124	0.00352303	0.0019873	1499/595/1956/2064	4
hsa05208	Chemical carcinogenesis - reactive oxygen species	7/54	223/8101	0.000641902	0.00383307	0.00216219	1543/5599/1956/196/3091/1147/1645	7
hsa04630	JAK-STAT signaling pathway	6/54	162/8101	0.00068078	0.00384549	0.0021692	3569/3586/3558/3565/595/1956	6
hsa05161	Hepatitis B	6/54	162/8101	0.00068078	0.00384549	0.0021692	3569/5925/5599/332/1147/1017	6
hsa04931	Insulin resistance	5/54	108/8101	0.000722039	0.00397121	0.00224012	3569/5599/5837/6517/6720	5
hsa05145	Toxoplasmosis	5/54	112/8101	0.000851669	0.00456407	0.00257455	3586/959/3949/5599/1147	5
hsa05321	Inflammatory bowel disease	4/54	65/8101	0.000883613	0.00461688	0.00260433	3569/3586/3558/3565	4
hsa05310	Asthma	3/54	31/8101	0.00110293	0.00550514	0.00310539	3586/959/3565	3
hsa04920	Adipocytokine signaling pathway	4/54	69/8101	0.0011063	0.00550514	0.00310539	5599/6258/1147/6517	4
hsa04152	AMPK signaling pathway	5/54	120/8101	0.00116218	0.00564872	0.00318638	5468/23411/595/6517/6720	5
hsa05133	Pertussis	4/54	76/8101	0.0015863	0.00753495	0.00425039	3569/3586/5599/834	4
hsa05202	Transcriptional misregulation in cancer	6/54	192/8101	0.00164393	0.00763512	0.00430689	860/3569/3486/5468/6258/5327	6
hsa04728	Dopaminergic synapse	5/54	132/8101	0.00177591	0.0080688	0.00455152	1813/5599/6531/1814/1815	5
hsa05143	African trypanosomiasis	3/54	37/8101	0.00185347	0.00824203	0.00464924	3569/3586/3383	3
hsa04915	Estrogen signaling pathway	5/54	138/8101	0.00215936	0.00931601	0.00525507	5241/4988/8648/10499/1956	5
hsa04151	PI3K-Akt signaling pathway	8/54	354/8101	0.00219583	0.00931601	0.00525507	3569/3558/3565/595/1956/1147/2064/1017	8
hsa05418	Fluid shear stress and atherosclerosis	5/54	139/8101	0.00222871	0.00931601	0.00525507	1499/3383/5599/1147/5327	5
hsa04658	Th1 and Th2 cell differentiation	4/54	92/8101	0.00319394	0.0130889	0.0073833	3558/3565/5599/1147	4
hsa04657	IL-17 signaling pathway	4/54	94/8101	0.00345182	0.0138737	0.00782598	3569/3565/5599/1147	4
hsa05163	Human cytomegalovirus infection	6/54	225/8101	0.00364263	0.0143643	0.00810278	3569/1499/595/5925/1956/1147	6
hsa05171	Coronavirus disease - COVID-19	6/54	232/8101	0.0042335	0.0163852	0.00924273	3569/3558/5599/1956/1147/834	6
hsa04913	Ovarian steroidogenesis	3/54	51/8101	0.00465188	0.0176771	0.00997149	1588/1543/3949	3
hsa04066	HIF-1 signaling pathway	4/54	109/8101	0.00585141	0.0218383	0.0123188	3569/1956/3091/2064	4
hsa04668	TNF signaling pathway	4/54	112/8101	0.00643742	0.0236039	0.0133147	3569/3383/5599/1147	4
hsa05416	Viral myocarditis	3/54	60/8101	0.00732891	0.0264093	0.0148972	959/3383/595	3
hsa00140	Steroid hormone biosynthesis	3/54	61/8101	0.00767206	0.0271773	0.0153304	1588/1543/1645	3
hsa04623	Cytosolic DNA-sensing pathway	3/54	63/8101	0.00838657	0.0292132	0.0164789	3569/1147/834	3
hsa04510	Focal adhesion	5/54	201/8101	0.0105661	0.036202	0.0204212	1499/595/5599/1956/2064	5
hsa05120	Epithelial cell signaling in Helicobacter pylori infection	3/54	70/8101	0.0111891	0.0371195	0.0209387	5599/1956/1147	3
hsa05230	Central carbon metabolism in cancer	3/54	70/8101	0.0111891	0.0371195	0.0209387	1956/3091/2064	3
hsa05205	Proteoglycans in cancer	5/54	205/8101	0.0114408	0.0373613	0.0210751	1499/595/1956/3091/2064	5
hsa04520	Adherens junction	3/54	71/8101	0.0116284	0.0373899	0.0210913	1499/1956/2064	3
hsa05218	Melanoma	3/54	72/8101	0.0120776	0.0382458	0.0215741	595/5925/1956	3
hsa04115	p53 signaling pathway	3/54	73/8101	0.0125367	0.0391071	0.0220599	3486/595/1017	3
hsa04910	Insulin signaling pathway	4/54	137/8101	0.0128848	0.0396018	0.022339	5599/5837/6517/6720	4
hsa05214	Glioma	3/54	75/8101	0.0134847	0.040845	0.0230402	595/5925/1956	3
hsa05220	Chronic myeloid leukemia	3/54	76/8101	0.0139737	0.0417214	0.0235346	595/5925/1147	3
hsa04024	cAMP signaling pathway	5/54	219/8101	0.0148913	0.0434886	0.0245315	1813/5599/154/116/3350	5
hsa00980	Metabolism of xenobiotics by cytochrome P450	3/54	78/8101	0.0149817	0.0434886	0.0245315	1543/126/1645	3
hsa01521	EGFR tyrosine kinase inhibitor resistance	3/54	79/8101	0.0155009	0.0443792	0.0250338	3569/1956/2064	3
