# Supplementary material for: Network Pharmacology and Molecular Docking Elucidate the Pharmacological Mechanism of the OSTEOWONDER Capsule for Treating Osteoporosis
Source: Front Genet. 2022 Feb 28;13:833027. doi: 10.3389/fgene.2022.833027 (PMC8918533; doi:10.3389/fgene.2022.833027)
Supplement: Supplementary file 1 [file DataSheet1.ZIP › Supplementary files/Table S14-STRING_Interactions_short.xlsx]

## Sheet: string_interactions_short
#node1	node2	node1_string_id	node2_string_id	neighborhood_on_chromosome	gene_fusion	phylogenetic_cooccurrence	homology	coexpression	experimentally_determined_interaction	database_annotated	automated_textmining	combined_score
ADCYAP1	DPP4	9606.ENSP00000462647	9606.ENSP00000353731	0	0	0	0	0.063	0.282	0	0.357	0.53
ADCYAP1	IL6	9606.ENSP00000462647	9606.ENSP00000385675	0	0	0	0	0	0	0	0.481	0.481
ADRB2	DRD4	9606.ENSP00000305372	9606.ENSP00000176183	0	0	0	0.671	0	0.34	0	0.423	0.427
ADRB2	IL4	9606.ENSP00000305372	9606.ENSP00000231449	0	0	0	0	0	0	0	0.4	0.4
ADRB2	ERBB2	9606.ENSP00000305372	9606.ENSP00000269571	0	0	0	0	0	0.36	0	0.746	0.831
ADRB2	EGFR	9606.ENSP00000305372	9606.ENSP00000275493	0	0	0	0	0	0.122	0	0.491	0.534
ADRB2	HTR2C	9606.ENSP00000305372	9606.ENSP00000276198	0	0	0	0.72	0	0.621	0.9	0.504	0.965
ADRB2	PPARG	9606.ENSP00000305372	9606.ENSP00000287820	0	0	0	0	0	0.056	0	0.457	0.465
ADRB2	IL6	9606.ENSP00000305372	9606.ENSP00000385675	0	0	0	0	0.063	0	0	0.47	0.482
AHR	IL2	9606.ENSP00000242057	9606.ENSP00000226730	0	0	0	0	0	0	0	0.503	0.503
AHR	IL4	9606.ENSP00000242057	9606.ENSP00000231449	0	0	0	0	0	0	0	0.503	0.503
AHR	HTR2C	9606.ENSP00000242057	9606.ENSP00000276198	0	0	0	0	0	0	0	0.408	0.408
AHR	EGFR	9606.ENSP00000242057	9606.ENSP00000275493	0	0	0	0	0.062	0	0	0.412	0.425
AHR	PGR	9606.ENSP00000242057	9606.ENSP00000325120	0	0	0	0	0	0.057	0	0.43	0.44
AHR	HIF1A	9606.ENSP00000242057	9606.ENSP00000437955	0	0	0	0.574	0.065	0	0	0.955	0.445
AHR	CYP19A1	9606.ENSP00000242057	9606.ENSP00000379683	0	0	0	0	0	0	0	0.478	0.478
AHR	PPARG	9606.ENSP00000242057	9606.ENSP00000287820	0	0	0	0	0	0.057	0	0.565	0.573
AHR	IL10	9606.ENSP00000242057	9606.ENSP00000412237	0	0	0	0	0	0	0	0.609	0.609
AHR	NCOA2	9606.ENSP00000242057	9606.ENSP00000399968	0	0	0	0.546	0	0.599	0	0.334	0.654
AHR	IL6	9606.ENSP00000242057	9606.ENSP00000385675	0	0	0	0	0.069	0	0	0.655	0.665
AHR	NCOA1	9606.ENSP00000242057	9606.ENSP00000385216	0	0	0	0.547	0.062	0.599	0	0.579	0.707
AHR	NR1I3	9606.ENSP00000242057	9606.ENSP00000356959	0	0	0	0	0	0.057	0	0.775	0.778
AHR	NR1I2	9606.ENSP00000242057	9606.ENSP00000336528	0	0	0	0	0.062	0.057	0	0.833	0.839
AHR	CTNNB1	9606.ENSP00000242057	9606.ENSP00000344456	0	0	0	0	0	0.675	0	0.618	0.87
AHR	RB1	9606.ENSP00000242057	9606.ENSP00000267163	0	0	0	0	0	0.857	0	0.134	0.871
AHR	AR	9606.ENSP00000242057	9606.ENSP00000363822	0	0	0	0	0	0.47	0	0.833	0.908
AHR	CYP1A1	9606.ENSP00000242057	9606.ENSP00000369050	0	0	0	0	0.062	0	0.9	0.934	0.993
AKR1C1	CYP1A1	9606.ENSP00000370254	9606.ENSP00000369050	0	0	0	0	0.063	0	0.9	0.458	0.944
AR	SIRT1	9606.ENSP00000363822	9606.ENSP00000212015	0	0	0	0	0	0.298	0.9	0.708	0.977
AR	CCND1	9606.ENSP00000363822	9606.ENSP00000227507	0	0	0	0	0.061	0.839	0.9	0.921	0.998
AR	CDK2	9606.ENSP00000363822	9606.ENSP00000266970	0	0	0	0	0	0.057	0	0.531	0.539
AR	RB1	9606.ENSP00000363822	9606.ENSP00000267163	0	0	0	0	0	0.687	0.65	0.489	0.939
AR	ERBB2	9606.ENSP00000363822	9606.ENSP00000269571	0	0	0	0	0.067	0.102	0	0.752	0.774
AR	EGFR	9606.ENSP00000363822	9606.ENSP00000275493	0	0	0	0	0.063	0.698	0	0.966	0.989
AR	PGR	9606.ENSP00000363822	9606.ENSP00000325120	0	0	0	0.813	0.069	0	0.6	0.908	0.677
AR	CTNNB1	9606.ENSP00000363822	9606.ENSP00000344456	0	0	0	0	0	0.898	0.9	0.989	0.999
AR	SREBF1	9606.ENSP00000363822	9606.ENSP00000348069	0	0	0	0	0	0.27	0	0.37	0.52
AR	TOP1	9606.ENSP00000363822	9606.ENSP00000354522	0	0	0	0	0.062	0	0	0.436	0.448
AR	RUNX2	9606.ENSP00000363822	9606.ENSP00000360493	0	0	0	0	0	0.304	0.6	0.69	0.906
AR	CYP1A1	9606.ENSP00000363822	9606.ENSP00000369050	0	0	0	0	0	0.073	0	0.394	0.415
AR	IGFBP3	9606.ENSP00000363822	9606.ENSP00000370473	0	0	0	0	0	0.117	0	0.426	0.471
AR	IL6	9606.ENSP00000363822	9606.ENSP00000385675	0	0	0	0	0	0	0	0.56	0.56
AR	CYP19A1	9606.ENSP00000363822	9606.ENSP00000379683	0	0	0	0	0	0.073	0	0.799	0.806
AR	HIF1A	9606.ENSP00000363822	9606.ENSP00000437955	0	0	0	0	0	0.521	0	0.722	0.861
AR	MAPK8	9606.ENSP00000363822	9606.ENSP00000378974	0	0	0	0	0	0	0.9	0.285	0.925
AR	NCOA2	9606.ENSP00000363822	9606.ENSP00000399968	0	0	0	0	0	0.977	0.9	0.954	0.999
AR	NCOA1	9606.ENSP00000363822	9606.ENSP00000385216	0	0	0	0	0	0.895	0.9	0.964	0.999
BIRC5	CCND1	9606.ENSP00000301633	9606.ENSP00000227507	0	0	0	0	0.085	0	0.9	0.591	0.959
BIRC5	CDK2	9606.ENSP00000301633	9606.ENSP00000266970	0	0	0	0	0.277	0.27	0	0.414	0.663
BIRC5	ERBB2	9606.ENSP00000301633	9606.ENSP00000269571	0	0	0	0	0	0.126	0	0.504	0.548
BIRC5	EGFR	9606.ENSP00000301633	9606.ENSP00000275493	0	0	0	0	0	0.064	0	0.496	0.508
BIRC5	CTNNB1	9606.ENSP00000301633	9606.ENSP00000344456	0	0	0	0	0.062	0.27	0	0.497	0.625
BIRC5	HIF1A	9606.ENSP00000301633	9606.ENSP00000437955	0	0	0	0	0	0	0.9	0.334	0.93
CASP1	SIRT1	9606.ENSP00000433138	9606.ENSP00000212015	0	0	0	0	0	0	0	0.447	0.447
CASP1	IL2	9606.ENSP00000433138	9606.ENSP00000226730	0	0	0	0	0	0	0	0.517	0.517
CASP1	IL4	9606.ENSP00000433138	9606.ENSP00000231449	0	0	0	0	0	0	0	0.592	0.592
CASP1	ICAM1	9606.ENSP00000433138	9606.ENSP00000264832	0	0	0	0	0.125	0	0	0.539	0.579
CASP1	EGFR	9606.ENSP00000433138	9606.ENSP00000275493	0	0	0	0	0	0.284	0	0.284	0.465
CASP1	PPARG	9606.ENSP00000433138	9606.ENSP00000287820	0	0	0	0	0.062	0.06	0	0.434	0.457
CASP1	CHUK	9606.ENSP00000433138	9606.ENSP00000359424	0	0	0	0	0.062	0.103	0	0.468	0.514
CASP1	CD40LG	9606.ENSP00000433138	9606.ENSP00000359663	0	0	0	0	0.096	0.056	0	0.369	0.414
CASP1	MAPK8	9606.ENSP00000433138	9606.ENSP00000378974	0	0	0	0	0	0	0	0.42	0.42
CASP1	IL6	9606.ENSP00000433138	9606.ENSP00000385675	0	0	0	0	0.097	0	0	0.811	0.822
CASP1	IL10	9606.ENSP00000433138	9606.ENSP00000412237	0	0	0	0	0.062	0	0	0.708	0.714
CASP1	HIF1A	9606.ENSP00000433138	9606.ENSP00000437955	0	0	0	0	0	0	0	0.41	0.41
CCND1	SIRT1	9606.ENSP00000227507	9606.ENSP00000212015	0	0	0	0	0.049	0	0	0.58	0.583
CCND1	IL2	9606.ENSP00000227507	9606.ENSP00000226730	0	0	0	0	0	0	0	0.419	0.418
CCND1	IL10	9606.ENSP00000227507	9606.ENSP00000412237	0	0	0	0	0	0	0	0.431	0.431
CCND1	NCOA1	9606.ENSP00000227507	9606.ENSP00000385216	0	0	0	0	0	0.27	0	0.31	0.474
CCND1	ICAM1	9606.ENSP00000227507	9606.ENSP00000264832	0	0	0	0	0.062	0	0	0.477	0.489
CCND1	CHUK	9606.ENSP00000227507	9606.ENSP00000359424	0	0	0	0	0	0	0	0.531	0.531
CCND1	MAPK8	9606.ENSP00000227507	9606.ENSP00000378974	0	0	0	0	0	0	0	0.556	0.556
CCND1	CYP19A1	9606.ENSP00000227507	9606.ENSP00000379683	0	0	0	0	0	0	0	0.556	0.556
CCND1	IGFBP3	9606.ENSP00000227507	9606.ENSP00000370473	0	0	0	0	0.141	0.128	0	0.459	0.559
CCND1	PPARG	9606.ENSP00000227507	9606.ENSP00000287820	0	0	0	0	0	0.056	0	0.61	0.616
CCND1	IL6	9606.ENSP00000227507	9606.ENSP00000385675	0	0	0	0	0	0	0	0.68	0.68
CCND1	PGR	9606.ENSP00000227507	9606.ENSP00000325120	0	0	0	0	0	0.501	0	0.684	0.836
CCND1	EGFR	9606.ENSP00000227507	9606.ENSP00000275493	0	0	0	0	0.2	0.109	0	0.825	0.864
CCND1	ERBB2	9606.ENSP00000227507	9606.ENSP00000269571	0	0	0	0	0.098	0.345	0	0.821	0.885
CCND1	RUNX2	9606.ENSP00000227507	9606.ENSP00000360493	0	0	0	0	0	0	0.9	0.593	0.957
CCND1	HIF1A	9606.ENSP00000227507	9606.ENSP00000437955	0	0	0	0	0	0	0.9	0.686	0.967
CCND1	CTNNB1	9606.ENSP00000227507	9606.ENSP00000344456	0	0	0	0	0.082	0.47	0.9	0.886	0.993
CCND1	RB1	9606.ENSP00000227507	9606.ENSP00000267163	0	0	0	0	0.062	0.947	0.9	0.783	0.998
CCND1	CDK2	9606.ENSP00000227507	9606.ENSP00000266970	0	0	0	0	0.087	0.898	0.8	0.994	0.999
CD40LG	IL2	9606.ENSP00000359663	9606.ENSP00000226730	0	0	0	0	0.076	0	0	0.806	0.813
CD40LG	IL4	9606.ENSP00000359663	9606.ENSP00000231449	0	0	0	0	0	0	0	0.934	0.934
CD40LG	ICAM1	9606.ENSP00000359663	9606.ENSP00000264832	0	0	0	0	0	0	0	0.709	0.709
CD40LG	CHUK	9606.ENSP00000359663	9606.ENSP00000359424	0	0	0	0	0	0.056	0	0.503	0.51
CD40LG	IL6	9606.ENSP00000359663	9606.ENSP00000385675	0	0	0	0	0	0	0	0.761	0.761
CD40LG	IL10	9606.ENSP00000359663	9606.ENSP00000412237	0	0	0	0	0	0	0	0.862	0.863
CD40LG	MAPK8	9606.ENSP00000359663	9606.ENSP00000378974	0	0	0	0	0	0.058	0.9	0.245	0.922
CDK2	SIRT1	9606.ENSP00000266970	9606.ENSP00000212015	0	0	0	0	0.062	0.142	0	0.599	0.65
CDK2	PPARG	9606.ENSP00000266970	9606.ENSP00000287820	0	0	0	0	0	0.057	0	0.41	0.42
CDK2	IL6	9606.ENSP00000266970	9606.ENSP00000385675	0	0	0	0	0	0	0	0.465	0.465
CDK2	SREBF1	9606.ENSP00000266970	9606.ENSP00000348069	0	0	0	0	0.062	0.136	0	0.478	0.541
CDK2	TOP1	9606.ENSP00000266970	9606.ENSP00000354522	0	0	0	0	0.091	0.078	0	0.513	0.557
CDK2	HIF1A	9606.ENSP00000266970	9606.ENSP00000437955	0	0	0	0	0	0.27	0	0.505	0.623
CDK2	CTNNB1	9606.ENSP00000266970	9606.ENSP00000344456	0	0	0	0	0	0.355	0	0.662	0.772
CDK2	PGR	9606.ENSP00000266970	9606.ENSP00000325120	0	0	0	0	0	0.494	0	0.677	0.83
CDK2	RB1	9606.ENSP00000266970	9606.ENSP00000267163	0	0	0	0	0.082	0.929	0.9	0.71	0.997
CHUK	ICAM1	9606.ENSP00000359424	9606.ENSP00000264832	0	0	0	0	0	0	0	0.469	0.469
CHUK	EGFR	9606.ENSP00000359424	9606.ENSP00000275493	0	0	0	0	0	0.107	0	0.465	0.502
CHUK	CTNNB1	9606.ENSP00000359424	9606.ENSP00000344456	0	0	0	0	0.062	0.541	0	0.516	0.773
CHUK	HIF1A	9606.ENSP00000359424	9606.ENSP00000437955	0	0	0	0	0.064	0.07	0	0.438	0.468
CHUK	IL10	9606.ENSP00000359424	9606.ENSP00000412237	0	0	0	0	0	0.06	0	0.509	0.518
CHUK	IL6	9606.ENSP00000359424	9606.ENSP00000385675	0	0	0	0	0.049	0	0	0.686	0.689
COL3A1	PCOLCE	9606.ENSP00000304408	9606.ENSP00000223061	0	0	0	0	0.487	0.857	0.9	0.418	0.995
COL3A1	CTNNB1	9606.ENSP00000304408	9606.ENSP00000344456	0	0	0	0	0	0.056	0	0.401	0.41
COL3A1	IGFBP3	9606.ENSP00000304408	9606.ENSP00000370473	0	0	0	0	0.23	0	0	0.284	0.425
COL3A1	IL6	9606.ENSP00000304408	9606.ENSP00000385675	0	0	0	0	0.063	0	0	0.456	0.468
CTNNB1	SIRT1	9606.ENSP00000344456	9606.ENSP00000212015	0	0	0	0	0.062	0.282	0	0.834	0.879
CTNNB1	IL2	9606.ENSP00000344456	9606.ENSP00000226730	0	0	0	0	0	0	0	0.429	0.429
CTNNB1	IL4	9606.ENSP00000344456	9606.ENSP00000231449	0	0	0	0	0	0	0	0.455	0.455
CTNNB1	ICAM1	9606.ENSP00000344456	9606.ENSP00000264832	0	0	0	0	0	0	0	0.512	0.512
CTNNB1	RB1	9606.ENSP00000344456	9606.ENSP00000267163	0	0	0	0	0	0.117	0	0.469	0.511
CTNNB1	ERBB2	9606.ENSP00000344456	9606.ENSP00000269571	0	0	0	0	0	0.76	0.9	0.989	0.999
CTNNB1	SLC6A3	9606.ENSP00000344456	9606.ENSP00000270349	0	0	0	0	0	0	0.36	0.194	0.462
CTNNB1	EGFR	9606.ENSP00000344456	9606.ENSP00000275493	0	0	0	0	0.062	0.789	0.9	0.99	0.999
CTNNB1	PPARG	9606.ENSP00000344456	9606.ENSP00000287820	0	0	0	0	0	0.837	0	0.986	0.997
CTNNB1	PGR	9606.ENSP00000344456	9606.ENSP00000325120	0	0	0	0	0	0.056	0	0.6	0.606
CTNNB1	NR1I3	9606.ENSP00000344456	9606.ENSP00000356959	0	0	0	0	0	0.056	0	0.391	0.4
CTNNB1	DPP4	9606.ENSP00000344456	9606.ENSP00000353731	0	0	0	0	0.078	0.058	0	0.405	0.438
CTNNB1	SREBF1	9606.ENSP00000344456	9606.ENSP00000348069	0	0	0	0	0	0.105	0	0.413	0.452
CTNNB1	DRD2	9606.ENSP00000344456	9606.ENSP00000354859	0	0	0	0	0.065	0	0	0.441	0.455
CTNNB1	NCOA1	9606.ENSP00000344456	9606.ENSP00000385216	0	0	0	0	0.062	0	0	0.472	0.484
CTNNB1	CYP19A1	9606.ENSP00000344456	9606.ENSP00000379683	0	0	0	0	0	0.105	0	0.456	0.492
CTNNB1	IL10	9606.ENSP00000344456	9606.ENSP00000412237	0	0	0	0	0	0	0	0.528	0.528
CTNNB1	IGFBP3	9606.ENSP00000344456	9606.ENSP00000370473	0	0	0	0	0	0	0	0.535	0.535
CTNNB1	LDLR	9606.ENSP00000344456	9606.ENSP00000454071	0	0	0	0	0	0.116	0	0.663	0.689
CTNNB1	IL6	9606.ENSP00000344456	9606.ENSP00000385675	0	0	0	0	0	0	0	0.692	0.692
CTNNB1	MAPK8	9606.ENSP00000344456	9606.ENSP00000378974	0	0	0	0	0.102	0.501	0	0.625	0.817
CTNNB1	RUNX2	9606.ENSP00000344456	9606.ENSP00000360493	0	0	0	0	0	0.107	0	0.937	0.942
CTNNB1	NCOA2	9606.ENSP00000344456	9606.ENSP00000399968	0	0	0	0	0.062	0.27	0.9	0.837	0.987
CTNNB1	HIF1A	9606.ENSP00000344456	9606.ENSP00000437955	0	0	0	0	0.079	0.753	0	0.991	0.997
CYP19A1	ERBB2	9606.ENSP00000379683	9606.ENSP00000269571	0	0	0	0	0	0	0	0.802	0.802
CYP19A1	EGFR	9606.ENSP00000379683	9606.ENSP00000275493	0	0	0	0	0	0	0	0.618	0.618
CYP19A1	PPARG	9606.ENSP00000379683	9606.ENSP00000287820	0	0	0	0	0	0.073	0	0.504	0.52
CYP19A1	PGR	9606.ENSP00000379683	9606.ENSP00000325120	0	0	0	0	0	0.073	0	0.837	0.843
CYP19A1	CYP1A1	9606.ENSP00000379683	9606.ENSP00000369050	0	0	0.409	0.563	0	0.09	0.9	0.69	0.944
CYP19A1	IGFBP3	9606.ENSP00000379683	9606.ENSP00000370473	0	0	0	0	0	0	0	0.413	0.412
CYP19A1	NCOA1	9606.ENSP00000379683	9606.ENSP00000385216	0	0	0	0	0	0	0	0.414	0.414
CYP19A1	IL10	9606.ENSP00000379683	9606.ENSP00000412237	0	0	0	0	0	0	0	0.428	0.428
CYP19A1	IL6	9606.ENSP00000379683	9606.ENSP00000385675	0	0	0	0	0	0	0	0.505	0.505
CYP1A1	PON1	9606.ENSP00000369050	9606.ENSP00000222381	0	0	0	0	0.054	0	0	0.451	0.458
CYP1A1	PPARG	9606.ENSP00000369050	9606.ENSP00000287820	0	0	0	0	0	0.073	0	0.392	0.412
CYP1A1	PGR	9606.ENSP00000369050	9606.ENSP00000325120	0	0	0	0	0.062	0.073	0	0.39	0.423
CYP1A1	NR1I2	9606.ENSP00000369050	9606.ENSP00000336528	0	0	0	0	0.063	0.073	0	0.701	0.717
CYP1A1	NR1I3	9606.ENSP00000369050	9606.ENSP00000356959	0	0	0	0	0.063	0.073	0	0.669	0.687
CYP1A1	IL6	9606.ENSP00000369050	9606.ENSP00000385675	0	0	0	0	0	0	0	0.48	0.48
CYP1A1	NCOA2	9606.ENSP00000369050	9606.ENSP00000399968	0	0	0	0	0.062	0	0.9	0.241	0.922
CYP1A1	NCOA1	9606.ENSP00000369050	9606.ENSP00000385216	0	0	0	0	0	0	0.9	0.27	0.923
DPP4	IL2	9606.ENSP00000353731	9606.ENSP00000226730	0	0	0	0	0	0	0	0.459	0.459
DPP4	ICAM1	9606.ENSP00000353731	9606.ENSP00000264832	0	0	0	0	0.062	0	0	0.462	0.474
DPP4	PPARG	9606.ENSP00000353731	9606.ENSP00000287820	0	0	0	0	0.062	0.078	0	0.566	0.591
DPP4	SLC2A4	9606.ENSP00000353731	9606.ENSP00000320935	0	0	0	0	0.062	0	0	0.497	0.508
DPP4	IL10	9606.ENSP00000353731	9606.ENSP00000412237	0	0	0	0	0	0	0	0.419	0.418
DPP4	IL6	9606.ENSP00000353731	9606.ENSP00000385675	0	0	0	0	0	0	0	0.566	0.566
DPP4	MGAM	9606.ENSP00000353731	9606.ENSP00000447378	0	0	0	0	0.063	0	0	0.877	0.879
DRD2	DRD4	9606.ENSP00000354859	9606.ENSP00000176183	0	0	0	0.855	0	0.312	0	0.962	0.407
DRD2	SLC6A3	9606.ENSP00000354859	9606.ENSP00000270349	0	0	0	0	0.062	0.428	0.8	0.976	0.997
DRD2	EGFR	9606.ENSP00000354859	9606.ENSP00000275493	0	0	0	0	0.049	0.121	0	0.42	0.473
DRD2	RXRG	9606.ENSP00000354859	9606.ENSP00000352900	0	0	0	0	0.093	0.056	0	0.443	0.481
DRD2	GABRA1	9606.ENSP00000354859	9606.ENSP00000393097	0	0	0	0	0.065	0	0	0.425	0.439
DRD3	DRD4	9606.ENSP00000373169	9606.ENSP00000176183	0	0	0	0.869	0	0	0.8	0.888	0.823
DRD3	SLC6A3	9606.ENSP00000373169	9606.ENSP00000270349	0	0	0	0	0.062	0.057	0	0.754	0.763
DRD4	GABRA1	9606.ENSP00000176183	9606.ENSP00000393097	0	0	0	0	0	0.213	0	0.486	0.578
DRD4	SLC6A3	9606.ENSP00000176183	9606.ENSP00000270349	0	0	0	0	0	0.057	0	0.874	0.876
EGFR	SIRT1	9606.ENSP00000275493	9606.ENSP00000212015	0	0	0	0	0.051	0	0	0.445	0.451
EGFR	IL2	9606.ENSP00000275493	9606.ENSP00000226730	0	0	0	0	0	0	0.6	0.556	0.815
EGFR	IL4	9606.ENSP00000275493	9606.ENSP00000231449	0	0	0	0	0.062	0	0.6	0.468	0.783
EGFR	ICAM1	9606.ENSP00000275493	9606.ENSP00000264832	0	0	0	0	0	0.27	0	0.51	0.627
EGFR	RB1	9606.ENSP00000275493	9606.ENSP00000267163	0	0	0	0	0	0.056	0	0.513	0.52
EGFR	ERBB2	9606.ENSP00000275493	9606.ENSP00000269571	0	0	0	0.941	0.077	0.982	0.9	0.99	0.998
EGFR	MTTP	9606.ENSP00000275493	9606.ENSP00000427679	0	0	0	0	0	0.397	0	0.05	0.402
EGFR	LDLR	9606.ENSP00000275493	9606.ENSP00000454071	0	0	0	0	0.063	0.072	0	0.406	0.439
EGFR	NCOA2	9606.ENSP00000275493	9606.ENSP00000399968	0	0	0	0	0.062	0	0	0.643	0.65
EGFR	PPARG	9606.ENSP00000275493	9606.ENSP00000287820	0	0	0	0	0.062	0.316	0	0.517	0.663
EGFR	TOP1	9606.ENSP00000275493	9606.ENSP00000354522	0	0	0	0	0	0.27	0	0.602	0.697
EGFR	MAPK8	9606.ENSP00000275493	9606.ENSP00000378974	0	0	0	0.563	0	0.642	0	0.591	0.731
EGFR	IL10	9606.ENSP00000275493	9606.ENSP00000412237	0	0	0	0	0	0	0.6	0.521	0.8
EGFR	PGR	9606.ENSP00000275493	9606.ENSP00000325120	0	0	0	0	0	0.102	0	0.833	0.844
EGFR	IL6	9606.ENSP00000275493	9606.ENSP00000385675	0	0	0	0	0	0	0.6	0.683	0.867
EGFR	IGFBP3	9606.ENSP00000275493	9606.ENSP00000370473	0	0	0	0	0.278	0.27	0	0.949	0.971
EGFR	HIF1A	9606.ENSP00000275493	9606.ENSP00000437955	0	0	0	0	0	0	0.9	0.776	0.976
ERBB2	IL2	9606.ENSP00000269571	9606.ENSP00000226730	0	0	0	0	0	0	0	0.604	0.604
ERBB2	IL4	9606.ENSP00000269571	9606.ENSP00000231449	0	0	0	0	0.062	0	0	0.458	0.469
ERBB2	ICAM1	9606.ENSP00000269571	9606.ENSP00000264832	0	0	0	0	0	0	0	0.425	0.424
ERBB2	RB1	9606.ENSP00000269571	9606.ENSP00000267163	0	0	0	0	0	0.056	0	0.463	0.471
ERBB2	IL10	9606.ENSP00000269571	9606.ENSP00000412237	0	0	0	0	0	0	0	0.469	0.469
ERBB2	IGFBP3	9606.ENSP00000269571	9606.ENSP00000370473	0	0	0	0	0.085	0	0	0.459	0.484
ERBB2	PPARG	9606.ENSP00000269571	9606.ENSP00000287820	0	0	0	0	0	0.102	0	0.457	0.492
ERBB2	TOP1	9606.ENSP00000269571	9606.ENSP00000354522	0	0	0	0	0	0.13	0	0.518	0.562
ERBB2	HIF1A	9606.ENSP00000269571	9606.ENSP00000437955	0	0	0	0	0	0	0	0.708	0.708
ERBB2	PGR	9606.ENSP00000269571	9606.ENSP00000325120	0	0	0	0	0	0.316	0	0.917	0.941
ERBB2	MAPK8	9606.ENSP00000269571	9606.ENSP00000378974	0	0	0	0	0	0	0.9	0.464	0.944
ERBB2	IL6	9606.ENSP00000269571	9606.ENSP00000385675	0	0	0	0	0	0	0.9	0.673	0.965
GABRA1	HTR2C	9606.ENSP00000393097	9606.ENSP00000276198	0	0	0	0	0.121	0	0	0.418	0.467
GABRA1	HTR1A	9606.ENSP00000393097	9606.ENSP00000316244	0	0	0	0	0.313	0	0	0.314	0.509
HIF1A	SIRT1	9606.ENSP00000437955	9606.ENSP00000212015	0	0	0	0	0.077	0.486	0	0.903	0.95
HIF1A	IL2	9606.ENSP00000437955	9606.ENSP00000226730	0	0	0	0	0	0	0	0.505	0.505
HIF1A	IL4	9606.ENSP00000437955	9606.ENSP00000231449	0	0	0	0	0	0	0	0.522	0.522
HIF1A	ICAM1	9606.ENSP00000437955	9606.ENSP00000264832	0	0	0	0	0	0.273	0	0.544	0.654
HIF1A	RB1	9606.ENSP00000437955	9606.ENSP00000267163	0	0	0	0	0.062	0.384	0	0.334	0.581
HIF1A	PPARG	9606.ENSP00000437955	9606.ENSP00000287820	0	0	0	0	0.062	0.108	0	0.736	0.76
HIF1A	SLC2A4	9606.ENSP00000437955	9606.ENSP00000320935	0	0	0	0	0	0.06	0	0.585	0.593
HIF1A	PGR	9606.ENSP00000437955	9606.ENSP00000325120	0	0	0	0	0	0.108	0	0.488	0.524
HIF1A	SREBF1	9606.ENSP00000437955	9606.ENSP00000348069	0	0	0	0	0.062	0	0	0.588	0.597
HIF1A	TOP1	9606.ENSP00000437955	9606.ENSP00000354522	0	0	0	0	0.063	0	0	0.461	0.473
HIF1A	RUNX2	9606.ENSP00000437955	9606.ENSP00000360493	0	0	0	0	0	0.27	0	0.84	0.878
HIF1A	IGFBP3	9606.ENSP00000437955	9606.ENSP00000370473	0	0	0	0	0	0	0	0.414	0.414
HIF1A	MAPK8	9606.ENSP00000437955	9606.ENSP00000378974	0	0	0	0	0.062	0	0	0.504	0.515
HIF1A	NCOA1	9606.ENSP00000437955	9606.ENSP00000385216	0	0	0	0.548	0	0.426	0.9	0.345	0.948
HIF1A	IL6	9606.ENSP00000437955	9606.ENSP00000385675	0	0	0	0	0.065	0	0	0.717	0.724
HIF1A	NCOA2	9606.ENSP00000437955	9606.ENSP00000399968	0	0	0	0.548	0	0.382	0	0.266	0.447
HIF1A	IL10	9606.ENSP00000437955	9606.ENSP00000412237	0	0	0	0	0	0	0	0.604	0.604
HTR1A	SLC6A3	9606.ENSP00000316244	9606.ENSP00000270349	0	0	0	0	0.062	0.057	0	0.768	0.777
HTR2C	SLC6A3	9606.ENSP00000276198	9606.ENSP00000270349	0	0	0	0	0.062	0.057	0	0.704	0.715
ICAM1	SIRT1	9606.ENSP00000264832	9606.ENSP00000212015	0	0	0	0	0	0	0	0.469	0.469
ICAM1	PLAT	9606.ENSP00000264832	9606.ENSP00000220809	0	0	0	0	0	0	0	0.478	0.478
ICAM1	IL2	9606.ENSP00000264832	9606.ENSP00000226730	0	0	0	0	0	0	0	0.733	0.733
ICAM1	IL4	9606.ENSP00000264832	9606.ENSP00000231449	0	0	0	0	0	0	0	0.733	0.733
ICAM1	MAPK8	9606.ENSP00000264832	9606.ENSP00000378974	0	0	0	0	0	0	0	0.426	0.426
ICAM1	PPARG	9606.ENSP00000264832	9606.ENSP00000287820	0	0	0	0	0.062	0	0	0.601	0.609
ICAM1	LDLR	9606.ENSP00000264832	9606.ENSP00000454071	0	0	0	0	0	0	0	0.635	0.635
ICAM1	IL6	9606.ENSP00000264832	9606.ENSP00000385675	0	0	0	0	0.152	0	0	0.876	0.89
ICAM1	IL10	9606.ENSP00000264832	9606.ENSP00000412237	0	0	0	0	0	0	0.9	0.775	0.976
IGFBP3	PPARG	9606.ENSP00000370473	9606.ENSP00000287820	0	0	0	0	0	0.27	0	0.849	0.885
IGFBP3	IL6	9606.ENSP00000370473	9606.ENSP00000385675	0	0	0	0	0.076	0	0	0.558	0.574
IGFBP3	MAPK8	9606.ENSP00000370473	9606.ENSP00000378974	0	0	0	0	0	0	0.9	0.198	0.916
IL10	SIRT1	9606.ENSP00000412237	9606.ENSP00000212015	0	0	0	0	0	0	0	0.481	0.481
IL10	IL2	9606.ENSP00000412237	9606.ENSP00000226730	0	0	0	0	0	0	0	0.918	0.918
IL10	IL4	9606.ENSP00000412237	9606.ENSP00000231449	0	0	0	0	0	0	0	0.937	0.937
IL10	PPARG	9606.ENSP00000412237	9606.ENSP00000287820	0	0	0	0	0	0	0	0.688	0.688
IL10	PTGES	9606.ENSP00000412237	9606.ENSP00000342385	0	0	0	0	0	0	0	0.455	0.455
IL10	MAPK8	9606.ENSP00000412237	9606.ENSP00000378974	0	0	0	0	0	0	0	0.469	0.469
IL10	IL6	9606.ENSP00000412237	9606.ENSP00000385675	0	0	0	0	0.073	0	0.3	0.96	0.972
IL10	LDLR	9606.ENSP00000412237	9606.ENSP00000454071	0	0	0	0	0	0	0	0.402	0.402
IL2	OPRM1	9606.ENSP00000226730	9606.ENSP00000394624	0	0	0	0	0	0	0	0.433	0.433
IL2	PPARG	9606.ENSP00000226730	9606.ENSP00000287820	0	0	0	0	0	0	0	0.46	0.459
IL2	IL6	9606.ENSP00000226730	9606.ENSP00000385675	0	0	0	0	0	0	0	0.914	0.914
IL2	MAPK8	9606.ENSP00000226730	9606.ENSP00000378974	0	0	0	0	0	0	0.9	0.401	0.937
IL2	IL4	9606.ENSP00000226730	9606.ENSP00000231449	0	0	0	0	0.063	0	0	0.936	0.938
IL4	MAPK8	9606.ENSP00000231449	9606.ENSP00000378974	0	0	0	0	0	0	0	0.401	0.4
IL4	PPARG	9606.ENSP00000231449	9606.ENSP00000287820	0	0	0	0	0.063	0	0	0.654	0.662
IL4	IL6	9606.ENSP00000231449	9606.ENSP00000385675	0	0	0	0	0	0	0.9	0.916	0.991
IL6	SIRT1	9606.ENSP00000385675	9606.ENSP00000212015	0	0	0	0	0	0	0	0.679	0.679
IL6	PLAT	9606.ENSP00000385675	9606.ENSP00000220809	0	0	0	0	0.076	0	0	0.611	0.625
IL6	PON1	9606.ENSP00000385675	9606.ENSP00000222381	0	0	0	0	0	0	0	0.505	0.505
IL6	PPARG	9606.ENSP00000385675	9606.ENSP00000287820	0	0	0	0	0	0	0	0.792	0.792
IL6	SLC2A4	9606.ENSP00000385675	9606.ENSP00000320935	0	0	0	0	0	0	0	0.652	0.652
IL6	PGR	9606.ENSP00000385675	9606.ENSP00000325120	0	0	0	0	0	0	0	0.459	0.459
IL6	NR1I2	9606.ENSP00000385675	9606.ENSP00000336528	0	0	0	0	0	0	0	0.469	0.469
IL6	PTGES	9606.ENSP00000385675	9606.ENSP00000342385	0	0	0	0	0.062	0	0	0.556	0.565
IL6	SREBF1	9606.ENSP00000385675	9606.ENSP00000348069	0	0	0	0	0	0	0	0.616	0.616
IL6	RUNX2	9606.ENSP00000385675	9606.ENSP00000360493	0	0	0	0	0	0	0	0.564	0.564
IL6	XDH	9606.ENSP00000385675	9606.ENSP00000368727	0	0	0	0	0	0	0	0.404	0.404
IL6	MAPK8	9606.ENSP00000385675	9606.ENSP00000378974	0	0	0	0	0	0	0	0.668	0.668
IL6	LDLR	9606.ENSP00000385675	9606.ENSP00000454071	0	0	0	0	0	0	0	0.521	0.521
LDLR	PLAT	9606.ENSP00000454071	9606.ENSP00000220809	0	0	0	0	0	0.056	0	0.477	0.485
LDLR	PON1	9606.ENSP00000454071	9606.ENSP00000222381	0	0	0	0	0	0	0.54	0.344	0.685
LDLR	PPARG	9606.ENSP00000454071	9606.ENSP00000287820	0	0	0	0	0	0.056	0	0.595	0.601
LDLR	SREBF1	9606.ENSP00000454071	9606.ENSP00000348069	0	0	0	0	0.062	0	0.9	0.707	0.97
LDLR	MTTP	9606.ENSP00000454071	9606.ENSP00000427679	0	0	0	0	0	0.179	0	0.518	0.587
MAPK8	SIRT1	9606.ENSP00000378974	9606.ENSP00000212015	0	0	0	0	0.065	0.347	0	0.585	0.725
MAPK8	RB1	9606.ENSP00000378974	9606.ENSP00000267163	0	0	0	0	0	0.308	0	0.198	0.422
MAPK8	PPARG	9606.ENSP00000378974	9606.ENSP00000287820	0	0	0	0	0	0.213	0	0.477	0.571
MAPK8	SLC2A4	9606.ENSP00000378974	9606.ENSP00000320935	0	0	0	0	0.047	0.182	0	0.54	0.61
MAPK8	PGR	9606.ENSP00000378974	9606.ENSP00000325120	0	0	0	0	0.062	0	0.8	0.246	0.846
MGAM	PYGM	9606.ENSP00000447378	9606.ENSP00000164139	0.069	0	0	0	0.063	0	0.9	0.305	0.931
MGAM	PPARG	9606.ENSP00000447378	9606.ENSP00000287820	0	0	0	0	0	0	0	0.561	0.561
MGAM	SLC2A4	9606.ENSP00000447378	9606.ENSP00000320935	0	0	0	0	0.062	0	0	0.574	0.583
MTTP	PPARG	9606.ENSP00000427679	9606.ENSP00000287820	0	0	0	0	0	0	0	0.512	0.512
MTTP	SREBF1	9606.ENSP00000427679	9606.ENSP00000348069	0	0	0	0	0	0	0	0.745	0.745
NCOA1	RB1	9606.ENSP00000385216	9606.ENSP00000267163	0	0	0	0	0	0.105	0	0.851	0.861
NCOA1	PPARG	9606.ENSP00000385216	9606.ENSP00000287820	0	0	0	0	0	0.984	0.9	0.987	0.999
NCOA1	PGR	9606.ENSP00000385216	9606.ENSP00000325120	0	0	0	0	0	0.894	0.8	0.851	0.996
NCOA1	NR1I2	9606.ENSP00000385216	9606.ENSP00000336528	0	0	0	0	0	0.981	0	0.988	0.999
NCOA1	RXRG	9606.ENSP00000385216	9606.ENSP00000352900	0	0	0	0	0	0.213	0.6	0.306	0.762
NCOA1	NR1I3	9606.ENSP00000385216	9606.ENSP00000356959	0	0	0	0	0	0.742	0	0.633	0.901
NCOA1	NCOA2	9606.ENSP00000385216	9606.ENSP00000399968	0	0	0	0.817	0.083	0.836	0.9	0.887	0.986
NCOA2	SIRT1	9606.ENSP00000399968	9606.ENSP00000212015	0	0	0	0	0	0.113	0.9	0.247	0.927
NCOA2	PPARG	9606.ENSP00000399968	9606.ENSP00000287820	0	0	0	0	0.062	0.954	0.9	0.843	0.999
NCOA2	PGR	9606.ENSP00000399968	9606.ENSP00000325120	0	0	0	0	0	0.578	0	0.569	0.81
NCOA2	NR1I2	9606.ENSP00000399968	9606.ENSP00000336528	0	0	0	0	0	0.436	0	0.382	0.636
NCOA2	RXRG	9606.ENSP00000399968	9606.ENSP00000352900	0	0	0	0	0	0.871	0.6	0.432	0.968
NCOA2	NR1I3	9606.ENSP00000399968	9606.ENSP00000356959	0	0	0	0	0	0.701	0	0.542	0.857
NR1I2	SIRT1	9606.ENSP00000336528	9606.ENSP00000212015	0	0	0	0	0	0.078	0	0.723	0.734
NR1I2	SREBF1	9606.ENSP00000336528	9606.ENSP00000348069	0	0	0	0	0	0	0	0.715	0.716
NR1I3	SREBF1	9606.ENSP00000356959	9606.ENSP00000348069	0	0	0	0	0.06	0	0	0.456	0.467
OPRM1	SLC6A3	9606.ENSP00000394624	9606.ENSP00000270349	0	0	0	0	0	0.057	0	0.681	0.686
OPRM1	PGR	9606.ENSP00000394624	9606.ENSP00000325120	0	0	0	0	0	0.056	0	0.649	0.654
PGR	SIRT1	9606.ENSP00000325120	9606.ENSP00000212015	0	0	0	0	0	0.078	0	0.441	0.463
PGR	RB1	9606.ENSP00000325120	9606.ENSP00000267163	0	0	0	0	0	0.077	0	0.688	0.7
PON1	PPARG	9606.ENSP00000222381	9606.ENSP00000287820	0	0	0	0	0.062	0	0	0.46	0.471
PPARG	SIRT1	9606.ENSP00000287820	9606.ENSP00000212015	0	0	0	0	0	0.495	0.8	0.987	0.998
PPARG	RB1	9606.ENSP00000287820	9606.ENSP00000267163	0	0	0	0	0	0.297	0.9	0.285	0.945
PPARG	XDH	9606.ENSP00000287820	9606.ENSP00000368727	0	0	0	0	0.063	0.133	0	0.364	0.438
PPARG	PTGES	9606.ENSP00000287820	9606.ENSP00000342385	0	0	0	0	0	0	0	0.458	0.457
PPARG	RUNX2	9606.ENSP00000287820	9606.ENSP00000360493	0	0	0	0	0	0.152	0	0.791	0.815
PPARG	RXRG	9606.ENSP00000287820	9606.ENSP00000352900	0	0	0	0.702	0	0.472	0.9	0.496	0.952
PPARG	SLC2A4	9606.ENSP00000287820	9606.ENSP00000320935	0	0	0	0	0.062	0.056	0.9	0.825	0.982
PPARG	SREBF1	9606.ENSP00000287820	9606.ENSP00000348069	0	0	0	0	0	0	0.9	0.873	0.986
PTGES	SIRT1	9606.ENSP00000342385	9606.ENSP00000212015	0	0	0	0	0	0	0	0.436	0.436
RB1	SIRT1	9606.ENSP00000267163	9606.ENSP00000212015	0	0	0	0	0.063	0.487	0.9	0.276	0.96
RB1	RUNX2	9606.ENSP00000267163	9606.ENSP00000360493	0	0	0	0	0	0.287	0.9	0.899	0.992
RUNX2	SIRT1	9606.ENSP00000360493	9606.ENSP00000212015	0	0	0	0	0	0	0	0.464	0.463
SIRT1	SLC2A4	9606.ENSP00000212015	9606.ENSP00000320935	0	0	0	0	0.062	0	0	0.615	0.624
SIRT1	TOP1	9606.ENSP00000212015	9606.ENSP00000354522	0	0	0	0	0.063	0.103	0	0.605	0.639
SIRT1	SREBF1	9606.ENSP00000212015	9606.ENSP00000348069	0	0	0	0	0	0.502	0	0.739	0.864
SLC2A4	SREBF1	9606.ENSP00000320935	9606.ENSP00000348069	0	0	0	0	0	0.061	0	0.72	0.726
