# Supplementary material for: Network Pharmacology and Molecular Docking Elucidate the Pharmacological Mechanism of the OSTEOWONDER Capsule for Treating Osteoporosis
Source: Front Genet. 2022 Feb 28;13:833027. doi: 10.3389/fgene.2022.833027 (PMC8918533; doi:10.3389/fgene.2022.833027)
Supplement: Supplementary file 1 [file DataSheet1.ZIP › Supplementary files/Table S15-hub genes degree.csv]

Top 5 in network string_interactions_short.tsv ranked by MCC method
Rank	Name	Score
1	EGFR	8347616.0
2	HIF1A	8343816.0
3	MAPK8	8280840.0
4	IL6	8269198.0
5	PPARG	8131532.0
