# Supplementary material for: Network Pharmacology and Molecular Docking Elucidate the Pharmacological Mechanism of the OSTEOWONDER Capsule for Treating Osteoporosis
Source: Front Genet. 2022 Feb 28;13:833027. doi: 10.3389/fgene.2022.833027 (PMC8918533; doi:10.3389/fgene.2022.833027)
Supplement: Supplementary file 1 [file DataSheet1.ZIP › Supplementary files/Table S16-Gene expression and clinical traits.xlsx]

## Sheet: Sheet1
id	EGFR	HIF1A	IL6	MAPK8	PPARG	bone mineral density	state
GSM1369756	7.53719	10.9292	5.74234	6.59503	5.6196	high BMD	postmenopausal
GSM1369757	7.66646	10.1986	5.68858	6.5734	5.72996	high BMD	postmenopausal
GSM1369758	7.60757	11.1429	5.78618	6.34164	5.65086	high BMD	postmenopausal
GSM1369759	7.79093	11.3177	5.5984	6.61816	5.74858	high BMD	postmenopausal
GSM1369760	7.41671	10.3755	5.65068	6.49039	5.59272	high BMD	postmenopausal
GSM1369761	7.5897	10.7622	5.53014	6.35542	5.54311	high BMD	postmenopausal
GSM1369762	7.97071	10.4312	5.78663	6.48188	5.99978	high BMD	postmenopausal
GSM1369763	7.84697	10.2978	5.86615	6.34898	5.79221	high BMD	premenopausal
GSM1369764	7.3138	10.8451	5.78822	6.5501	5.4408	high BMD	premenopausal
GSM1369765	7.85686	10.8074	5.40258	6.59382	5.57465	high BMD	postmenopausal
GSM1369766	7.74607	10.7307	5.59527	6.58162	5.5034	high BMD	premenopausal
GSM1369767	7.6884	10.7782	5.89754	6.67316	5.6059	high BMD	postmenopausal
GSM1369768	7.46283	10.3001	5.71421	6.40085	5.69231	high BMD	premenopausal
GSM1369769	7.53139	10.7836	5.64732	6.56106	5.64453	high BMD	postmenopausal
GSM1369770	7.47253	10.9879	5.63387	6.35978	5.4508	high BMD	premenopausal
GSM1369771	7.49416	10.8471	5.68147	6.35542	5.59367	high BMD	postmenopausal
GSM1369772	7.68962	10.6027	5.73841	6.68163	5.58643	high BMD	premenopausal
GSM1369773	7.62106	10.7184	5.60604	6.26029	5.45589	high BMD	premenopausal
GSM1369774	7.50084	10.8921	5.65152	6.55968	5.66665	high BMD	premenopausal
GSM1369775	7.46163	10.6962	5.68287	6.3849	5.64713	high BMD	premenopausal
GSM1369776	7.65613	10.6596	5.74512	6.27232	5.44417	high BMD	premenopausal
GSM1369777	7.59835	10.7811	5.81373	6.26983	5.75266	high BMD	postmenopausal
GSM1369778	7.64018	10.7161	5.72549	6.17259	5.63038	high BMD	postmenopausal
GSM1369779	7.63842	11.1859	5.72582	6.3699	5.49384	high BMD	postmenopausal
GSM1369780	7.40876	11.078	5.71985	6.23702	5.59616	high BMD	postmenopausal
GSM1369781	7.77722	10.7123	5.6444	6.40018	5.74648	high BMD	postmenopausal
GSM1369782	7.3641	11.0868	5.50531	6.2668	5.51834	high BMD	postmenopausal
GSM1369783	7.72464	10.2891	5.84432	6.37076	5.56069	high BMD	postmenopausal
GSM1369784	8.09411	10.6254	5.7356	6.27985	5.49904	high BMD	postmenopausal
GSM1369785	7.79605	10.5858	5.76613	6.54847	5.60908	high BMD	premenopausal
GSM1369786	7.74146	11.1749	5.6443	6.63539	5.65321	high BMD	premenopausal
GSM1369787	7.78566	10.3306	5.66567	6.95021	5.31539	high BMD	premenopausal
GSM1369788	7.55518	10.5008	5.83677	6.25385	5.74187	high BMD	premenopausal
GSM1369789	7.74645	10.1768	5.7381	6.58793	5.65429	high BMD	premenopausal
GSM1369790	7.73575	10.3191	5.68091	6.72559	5.50815	high BMD	premenopausal
GSM1369791	7.63983	9.93702	5.86331	6.43719	5.84895	high BMD	premenopausal
GSM1369792	7.65903	10.7502	5.79236	6.50245	5.51466	high BMD	postmenopausal
GSM1369793	8.04496	10.29	5.69619	6.69317	5.77536	high BMD	premenopausal
GSM1369794	7.91222	9.8632	5.54549	6.78983	5.71207	high BMD	premenopausal
GSM1369795	7.95664	10.0884	5.62843	6.79969	5.58585	high BMD	premenopausal
GSM1369796	7.69423	10.4054	5.60481	6.51009	5.5485	low BMD	premenopausal
GSM1369797	7.68685	10.9121	5.65176	6.34613	5.50454	low BMD	postmenopausal
GSM1369798	7.94871	10.3184	5.73789	6.5781	5.54309	low BMD	postmenopausal
GSM1369799	7.96917	10.5684	5.70199	6.73023	5.67527	low BMD	postmenopausal
GSM1369800	7.73373	10.6762	5.79736	6.67504	5.64258	low BMD	postmenopausal
GSM1369801	7.91395	10.8467	5.63429	6.36761	5.60427	low BMD	premenopausal
GSM1369802	7.75654	11.0487	5.65579	6.65445	5.51687	low BMD	postmenopausal
GSM1369803	7.84562	11.0857	5.73464	6.52657	5.65625	low BMD	postmenopausal
GSM1369804	7.9381	11.0526	5.78846	6.53265	5.53284	low BMD	premenopausal
GSM1369805	7.39279	10.1773	5.74251	6.57038	5.43455	low BMD	postmenopausal
GSM1369806	7.80402	11.0797	5.64431	6.6254	5.43524	low BMD	premenopausal
GSM1369807	7.66908	10.8847	5.83736	6.69039	5.52239	low BMD	postmenopausal
GSM1369808	7.78346	10.2175	5.66305	6.40797	5.62726	low BMD	premenopausal
GSM1369809	7.98531	10.7902	5.82486	6.62949	5.60974	low BMD	premenopausal
GSM1369810	7.73734	10.9085	5.72689	6.55966	5.59409	low BMD	postmenopausal
GSM1369811	7.63075	10.3824	5.67559	6.46714	5.75353	low BMD	premenopausal
GSM1369812	7.92789	10.6519	5.49598	6.42776	5.62319	low BMD	postmenopausal
GSM1369813	7.73734	10.7548	5.7229	6.57742	5.47144	low BMD	postmenopausal
GSM1369814	7.79708	11.4094	5.66904	6.50851	5.44689	low BMD	postmenopausal
GSM1369815	7.74315	10.6077	5.76157	6.59073	5.57066	low BMD	premenopausal
GSM1369816	7.84996	10.9612	5.78546	6.68326	5.63814	low BMD	postmenopausal
GSM1369817	7.84321	10.909	5.62231	6.29101	5.57524	low BMD	premenopausal
GSM1369818	7.81574	11.2269	5.50894	6.51857	5.53644	low BMD	premenopausal
GSM1369819	7.80742	10.5331	5.59825	6.41342	5.66517	low BMD	premenopausal
GSM1369820	7.9742	10.3821	5.83754	6.57145	5.78487	low BMD	premenopausal
GSM1369821	8.2024	10.3763	5.88481	6.48622	5.62643	low BMD	postmenopausal
GSM1369822	7.93753	10.7634	5.89282	6.76221	5.6635	low BMD	postmenopausal
GSM1369823	7.82777	10.6328	5.86325	6.66701	5.61739	low BMD	postmenopausal
GSM1369824	7.92406	9.9416	5.82148	6.46222	5.65813	low BMD	postmenopausal
GSM1369825	7.57496	10.6072	5.87111	6.55598	5.43149	low BMD	postmenopausal
GSM1369826	7.92282	10.8493	5.80412	6.92689	5.90708	low BMD	postmenopausal
GSM1369827	8.10825	10.4351	5.6465	6.53922	5.4994	low BMD	premenopausal
GSM1369828	7.88239	10.8262	5.88008	6.63309	5.57404	low BMD	postmenopausal
GSM1369829	7.43726	10.707	5.55524	6.36112	5.53153	low BMD	premenopausal
GSM1369830	7.99619	10.8262	5.64575	6.54439	5.60426	low BMD	premenopausal
GSM1369831	7.65713	10.3437	5.69206	6.66445	5.61691	low BMD	premenopausal
GSM1369832	8.05719	10.4582	5.64603	6.63083	5.64766	low BMD	premenopausal
GSM1369833	7.69142	10.4311	5.78564	6.69304	5.49626	low BMD	premenopausal
GSM1369834	7.738	11.1048	5.72782	6.37774	5.69614	low BMD	premenopausal
GSM1369835	7.84478	10.9766	5.73985	6.87627	5.7002	low BMD	premenopausal
