# Supplementary material for: Network Pharmacology and Molecular Docking Elucidate the Pharmacological Mechanism of the OSTEOWONDER Capsule for Treating Osteoporosis
Source: Front Genet. 2022 Feb 28;13:833027. doi: 10.3389/fgene.2022.833027 (PMC8918533; doi:10.3389/fgene.2022.833027)
Supplement: Supplementary file 1 [file DataSheet1.ZIP › Supplementary files/Table S1_Compounds-OB í▌ 30% and DL í▌ 0.18.xlsx]

## Sheet: Chenpi
Mol ID	Molecule Name	MW	AlogP	Hdon	Hacc	OB (%)	Caco-2	BBB	DL	FASA-	HL	Save
MOL000359	sitosterol	414.79	8.08	1	1	36.91	1.32	0.87	0.75	0.22	5.37
MOL004328	naringenin	272.27	2.3	3	5	59.29	0.28	-0.37	0.21	0.4	16.98
MOL005100	5,7-dihydroxy-2-(3-hydroxy-4-methoxyphenyl)chroman-4-one	302.3	2.28	3	6	47.74	0.28	-0.3	0.27	0.31	16.51
MOL005815	Citromitin	404.45	3	0	8	86.9	0.88	0.16	0.51	0.14	15.62
MOL005828	nobiletin	402.43	3.04	0	8	61.67	1.05	-0.08	0.52	0.13	16.2

## Sheet: Huangqi
Mol ID	Molecule Name	MW	AlogP	Hdon	Hacc	OB (%)	Caco-2	BBB	DL	FASA-	HL	Save
MOL000211	Mairin	456.78	6.52	2	3	55.38	0.73	0.22	0.78	0.26	8.87
MOL000239	Jaranol	314.31	2.09	2	6	50.83	0.61	-0.22	0.29	0.29	15.5
MOL000296	hederagenin	414.79	8.08	1	1	36.91	1.32	0.96	0.75	0	5.35
MOL000033	(3S,8S,9S,10R,13R,14S,17R)-10,13-dimethyl-17-[(2R,5S)-5-propan-2-yloctan-2-yl]-2,3,4,7,8,9,11,12,14,15,16,17-dodecahydro-1H-cyclopenta[a]phenanthren-3-ol	428.82	8.54	1	1	36.23	1.45	1.09	0.78	0	5.22
MOL000354	isorhamnetin	316.28	1.76	4	7	49.6	0.31	-0.54	0.31	0.32	14.34
MOL000371	3,9-di-O-methylnissolin	314.36	2.89	0	5	53.74	1.18	0.63	0.48	0	9
MOL000374	5'-hydroxyiso-muronulatol-2',5'-di-O-glucoside	642.67	-0.95	9	16	41.72	-2.47	-3.62	0.69	0	2.52
MOL000378	7-O-methylisomucronulatol	316.38	3.38	1	5	74.69	1.08	0.84	0.3	0	2.98
MOL000379	9,10-dimethoxypterocarpan-3-O-尾-D-glucoside	462.49	0.74	4	10	36.74	-0.63	-1.5	0.92	0	13.06
MOL000380	(6aR,11aR)-9,10-dimethoxy-6a,11a-dihydro-6H-benzofurano[3,2-c]chromen-3-ol	300.33	2.64	1	5	64.26	0.93	0.55	0.42	0	8.49
MOL000387	Bifendate	418.38	2.56	0	10	31.1	0.15	-0.06	0.67	0	17.96
MOL000392	formononetin	268.28	2.58	1	4	69.67	0.78	0.02	0.21	0	17.04
MOL000398	isoflavanone	316.33	2.42	2	6	109.99	0.53	0.17	0.3	0	15.51
MOL000417	Calycosin	284.28	2.32	2	5	47.75	0.52	-0.43	0.24	0	17.1
MOL000422	kaempferol	286.25	1.77	4	6	41.88	0.26	-0.55	0.24	0	14.74
MOL000433	FA	441.45	0.01	7	13	68.96	-1.5	-2.59	0.71	0	24.81
MOL000438	(3R)-3-(2-hydroxy-3,4-dimethoxyphenyl)chroman-7-ol	302.35	3.13	2	5	67.67	0.96	0.34	0.26	0	2.9
MOL000439	isomucronulatol-7,2'-di-O-glucosiole	626.67	-0.68	8	15	49.28	-2.22	-3.36	0.62	0	0.93
MOL000442	1,7-Dihydroxy-3,9-dimethoxy pterocarpene	314.31	3.11	2	6	39.05	0.89	-0.04	0.48	0	7.95
MOL000098	quercetin	302.25	1.5	5	7	46.43	0.05	-0.77	0.28	0.38	14.4

## Sheet: Renshen
Mol ID	Molecule Name	MW	AlogP	Hdon	Hacc	OB (%)	Caco-2	BBB	DL	FASA-	HL	Save
MOL002879	Diop	390.62	7.44	0	4	43.59	0.79	0.26	0.39	0.28	3.6
MOL000449	Stigmasterol	412.77	7.64	1	1	43.83	1.44	1	0.76	0.22	5.57
MOL000358	beta-sitosterol	414.79	8.08	1	1	36.91	1.32	0.99	0.75	0.23	5.36
MOL003648	Inermin	284.28	2.44	1	5	65.83	0.91	0.36	0.54	0.3	11.73
MOL000422	kaempferol	286.25	1.77	4	6	41.88	0.26	-0.55	0.24	0	14.74
MOL004492	Chrysanthemaxanthin	584.96	8.24	2	3	38.72	0.51	-0.98	0.58	0.3	17.47
MOL005308	Aposiopolamine	271.34	1.39	1	4	66.65	0.66	0.4	0.22	0.35	3.54
MOL005314	Celabenzine	379.55	2.29	2	5	101.88	0.77	0.05	0.49	0.35	8.15
MOL005317	Deoxyharringtonine	515.66	3.13	1	9	39.27	0.19	-0.25	0.81	0.23	7.9
MOL005318	Dianthramine	289.26	2.05	5	7	40.45	-0.23	-0.97	0.2	0.42	5.14
MOL005320	arachidonate	304.52	6.41	1	2	45.57	1.27	0.58	0.2	0.26	7.56
MOL005321	Frutinone A	264.24	2.7	0	4	65.9	0.89	0.46	0.34	0.47	19.1
MOL005344	ginsenoside rh2	622.98	4.04	6	8	36.32	-0.51	-1.38	0.56	0.24	11.08
MOL005348	Ginsenoside-Rh4_qt	458.8	5.59	3	3	31.11	0.5	-0.18	0.78	0.25	6.97
MOL005356	Girinimbin	263.36	4.6	1	1	61.22	1.72	1.22	0.31	0.33	8.17
MOL005357	Gomisin B	514.62	2.73	1	9	31.99	0.6	0.18	0.83	0.19	7.81
MOL005360	malkangunin	432.56	1.84	2	7	57.71	0.22	-0.17	0.63	0.3	4.09
MOL005376	Panaxadiol	460.82	5.46	2	3	33.09	0.82	0.23	0.79	0.22	6.34
MOL005384	suchilactone	368.41	3.73	0	6	57.52	0.82	0.28	0.56	0.28	9.03
MOL005399	alexandrin_qt	414.79	8.08	1	1	36.91	1.3	0.88	0.75	0.23	5.53
MOL005401	ginsenoside Rg5_qt	442.8	6.8	2	2	39.56	0.88	0.21	0.79	0.24	5.65
MOL000787	Fumarine	353.4	2.95	0	6	59.26	0.56	-0.13	0.83	0.3	23.46

## Sheet: Honghua
Mol ID	Molecule Name	MW	AlogP	Hdon	Hacc	OB (%)	Caco-2	BBB	DL	FASA-	HL	Save
MOL001771	poriferast-5-en-3beta-ol	414.79	8.08	1	1	36.91	1.45	1.14	0.75	0	5.07
MOL002680	Flavoxanthin	584.96	8.24	2	3	60.41	0.97	-0.9	0.56	0.32	16.38
MOL002694	4-[(E)-4-(3,5-dimethoxy-4-oxo-1-cyclohexa-2,5-dienylidene)but-2-enylidene]-2,6-dimethoxycyclohexa-2,5-dien-1-one	356.4	0.36	0	6	48.47	0.81	-0.34	0.36	0.27	3.24
MOL002695	lignan	458.55	3.78	0	8	43.32	0.42	-0.16	0.65	0.19	14.88
MOL002698	lupeol-palmitate	665.26	14.38	0	2	33.98	1.52	0.89	0.32	0.21	10.21
MOL002706	Phytoene	545.04	14.54	0	0	39.56	2.22	1.7	0.5	0.3	2
MOL002707	phytofluene	543.02	14.1	0	0	43.18	2.29	1.76	0.5	0.3	2.6
MOL002710	Pyrethrin II	372.5	3.74	0	5	48.36	0.53	-0.21	0.35	0.32	1.79
MOL002712	6-Hydroxykaempferol	302.25	1.5	5	7	62.13	0.16	-0.71	0.27	0.35	14.29
MOL002714	baicalein	270.25	2.33	3	5	33.52	0.63	-0.05	0.21	0.36	16.25
MOL002717	qt_carthamone	286.25	0.7	3	6	51.03	-0.31	-0.92	0.2	0.47	3.64
MOL002719	6-Hydroxynaringenin	288.27	2.03	4	6	33.23	0.27	-0.27	0.24	0.34	15.67
MOL002721	quercetagetin	318.25	1.24	6	8	45.01	-0.06	-0.93	0.31	0.34	13.82
MOL002757	7,8-dimethyl-1H-pyrimido[5,6-g]quinoxaline-2,4-dione	242.26	0.59	2	6	45.75	0.06	-0.67	0.19	0.39	-0.72
MOL002773	beta-carotene	536.96	12	0	0	37.18	2.25	1.52	0.58	0.33	4.36
MOL002776	Baicalin	446.39	0.64	6	11	40.12	-0.85	-1.74	0.75	0.36	17.36
MOL000358	beta-sitosterol	414.79	8.08	1	1	36.91	1.32	0.99	0.75	0.23	5.36
MOL000422	kaempferol	286.25	1.77	4	6	41.88	0.26	-0.55	0.24	0	14.74
MOL000449	Stigmasterol	412.77	7.64	1	1	43.83	1.44	1	0.76	0.22	5.57
MOL000006	luteolin	286.25	2.07	4	6	36.16	0.19	-0.84	0.25	0.39	15.94
MOL000953	CLR	386.73	7.38	1	1	37.87	1.43	1.13	0.68	0.2	4.52
MOL000098	quercetin	302.25	1.5	5	7	46.43	0.05	-0.77	0.28	0.38	14.4

## Sheet: Sanqi
Mol ID	Molecule Name	MW	AlogP	Hdon	Hacc	OB (%)	Caco-2	BBB	DL	FASA-	HL	Save
MOL001494	Mandenol	308.56	6.99	0	2	42	1.46	1.14	0.19	0.25	5.39
MOL001792	DFV	256.27	2.57	2	4	32.76	0.51	-0.29	0.18	0.42	17.89
MOL002879	Diop	390.62	7.44	0	4	43.59	0.79	0.26	0.39	0.28	3.6
MOL000358	beta-sitosterol	414.79	8.08	1	1	36.91	1.32	0.99	0.75	0.23	5.36
MOL000449	Stigmasterol	412.77	7.64	1	1	43.83	1.44	1	0.76	0.22	5.57
MOL005344	ginsenoside rh2	622.98	4.04	6	8	36.32	-0.51	-1.38	0.56	0.24	11.08
MOL007475	ginsenoside f2	785.14	2.3	9	13	36.43	-1.8	-3.03	0.25	0.22	13.11
MOL000098	quercetin	302.25	1.5	5	7	46.43	0.05	-0.77	0.28	0.38	14.4

## Sheet: Duzhong
Mol ID	Molecule Name	MW	AlogP	Hdon	Hacc	OB (%)	Caco-2	BBB	DL	FASA-	HL	Save
MOL002058	40957-99-1	388.45	2.12	2	7	57.2	0.49	-0.29	0.62	0.2	2.04
MOL000211	Mairin	456.78	6.52	2	3	55.38	0.73	0.22	0.78	0.26	8.87
MOL000358	beta-sitosterol	414.79	8.08	1	1	36.91	1.32	0.99	0.75	0.23	5.36
MOL000422	kaempferol	286.25	1.77	4	6	41.88	0.26	-0.55	0.24	0	14.74
MOL004367	olivil	376.44	1.68	4	7	62.23	-0.16	-0.75	0.41	0	2.27
MOL000443	Erythraline	297.38	2.06	0	4	49.18	0.91	0.55	0.55	0.22	11.11
MOL005922	Acanthoside B	580.64	0.2	5	13	43.35	-0.93	-1.88	0.77	0.17	2.94
MOL006709	AIDS214634	374.42	1.62	3	7	92.43	0.18	-0.56	0.55	0.24	1.83
MOL007059	3-beta-Hydroxymethyllenetanshiquinone	294.32	3.16	1	4	32.16	0.38	-0.48	0.41	0.36	22.51
MOL000073	ent-Epicatechin	290.29	1.92	5	6	48.96	0.02	-0.64	0.24	0.34	0.63
MOL007563	Yangambin	446.54	2.6	0	8	57.53	0.67	0.01	0.81	0.14	3.61
MOL009007	Eucommin A	550.61	0.21	5	12	30.51	-0.97	-1.71	0.85	0.24	4.5
MOL009009	(+)-medioresinol	388.45	2.12	2	7	87.19	0.5	-0.29	0.62	0.2	1.39
MOL009015	(-)-Tabernemontanine	354.49	3.45	1	4	58.67	0.66	0.36	0.61	0.27	19.73
MOL009027	Cyclopamine	411.69	4.26	2	3	55.42	0.77	0	0.82	0.22	14.67
MOL009029	Dehydrodiconiferyl alcohol 4,gamma'-di-O-beta-D-glucopyanoside_qt	358.42	2.16	3	6	51.44	0.04	-1.16	0.4	0.27	7.54
MOL009030	Dehydrodieugenol	326.42	4.8	2	4	30.1	1.19	0.63	0.24	0.28	2.2
MOL009031	Cinchonan-9-al, 6'-methoxy-, (9R)-	324.46	2.73	1	4	68.22	0.63	0.17	0.4	0.25	3.94
MOL009038	GBGB	550.57	-4	8	15	45.58	-3.29	-5.43	0.83	0.26	10.25
MOL009042	Helenalin	262.33	1.3	1	4	77.01	0.06	-0.22	0.19	0.42	4.34
MOL009047	(+)-Eudesmin	386.48	2.64	0	6	33.29	0.93	0.19	0.62	0.18	2.24
MOL009053	4-[(2S,3R)-5-[(E)-3-hydroxyprop-1-enyl]-7-methoxy-3-methylol-2,3-dihydrobenzofuran-2-yl]-2-methoxy-phenol	358.42	2.16	3	6	50.76	0.03	-0.98	0.39	0.27	7.58
MOL009055	hirsutin_qt	345.35	2.15	3	7	49.81	0.62	0.02	0.37	0.21	1.4
MOL009057	liriodendrin_qt	450.48	1.57	4	10	53.14	0.34	-0.3	0.8	0.11	3.78
MOL000098	quercetin	302.25	1.5	5	7	46.43	0.05	-0.77	0.28	0.38	14.4
MOL002773	beta-carotene	536.96	12	0	0	37.18	2.25	1.52	0.58	0.33	4.36
MOL008240	(E)-3-[4-[(1R,2R)-2-hydroxy-2-(4-hydroxy-3-methoxy-phenyl)-1-methylol-ethoxy]-3-methoxy-phenyl]acrolein	374.42	2.19	3	7	56.32	-0.16	-1.11	0.36	0.32	4.18
MOL011604	Syringetin	346.31	1.74	4	8	36.82	0.05	-0.59	0.37	0.32	14.74

## Sheet: Yangjinhua
Mol ID	Molecule Name	MW	AlogP	Hdon	Hacc	OB (%)	Caco-2	BBB	DL	FASA-	HL	Save
MOL011093	apohyoscine	285.37	1.93	0	4	59.68	0.84	0.68	0.25	0.33	2.71
MOL001554	Scopolamine	303.39	0.82	1	5	67.97	0.37	-0.01	0.27	0.3	4.16
MOL011470	12-Deoxywithastramonolide	472.68	3.2	2	6	109.97	-0.02	-0.48	0.75	0.24	6.34
MOL011484	Datuarmeteloside A	650.84	0.36	6	12	36.13	-1.54	-2.09	0.25	0.23	10.7
MOL011486	Datuarmeteloside B	632.82	1.43	5	11	31.74	-1.3	-1.94	0.26	0.26	10.5
MOL011487	Datuarmeteloside B_qt	470.66	3.18	2	6	62.06	0.03	-0.44	0.75	0.26	6.85
MOL011488	Datuarmeteloside C	648.82	0.33	6	12	41.16	-1.71	-2.42	0.25	0.27	10.6
MOL011490	Datumetelin	468.69	3.64	0	5	56.04	0.52	0.11	0.68	0.25	4.88
MOL011491	Datumetine	275.38	2.3	0	4	84.74	0.99	0.85	0.18	0.29	3.16
MOL011495	Daturametelin A_qt	438.66	5.11	1	4	42.04	0.37	-0.12	0.89	0.28	6.67
MOL011497	(6R)-6-[(1R)-2-hydroxy-1-[(8S,9S,10R,13S,14S,17R)-1-keto-10,13-dimethyl-4,7,8,9,11,12,14,15,16,17-decahydrocyclopenta[a]phenanthren-17-yl]ethyl]-4-methyl-3-methylol-5,6-dihydropyran-2-one	454.66	3.89	2	5	53.86	-0.01	-0.73	0.9	0.26	8.14
MOL011498	(1R,2R,5R,6S)-2-[(8S,9S,10R,13S,14S,17R)-10,13-dimethyl-1-oxo-4,7,8,9,11,12,14,15,16,17-decahydrocyclopenta[a]phenanthren-17-yl]-6-(methoxymethyl)-5-methyl-4,8-dioxabicyclo[3.3.1]nonan-7-one	468.69	3.64	0	5	81.26	0.46	0.01	0.68	0.26	5.45
MOL011499	Daturameteline A	486.66	2	3	7	50.4	-0.52	-0.95	0.73	0.3	7.33
MOL011505	Daturameteloside E	650.84	0.67	7	12	36	-1.6	-2.43	0.37	0.27	12.04
MOL011507	Daturameteloside F	666.84	-0.43	8	13	45.1	-2.05	-2.79	0.35	0.27	12.48
MOL011519	hyoscine	303.39	0.82	1	5	49.84	0.21	-0.19	0.27	0.3	3.44
MOL011520	hypaconitine	615.79	-0.1	2	11	31.39	-0.15	-0.4	0.26	0.19	22.36
MOL011531	Secowithamerclin	468.69	4.3	1	5	50.21	0.27	-0.2	0.89	0.27	7.07
MOL011539	Withametelin	436.64	4.34	0	4	83.59	0.65	0.37	0.77	0.3	6.38
MOL011540	withanolide D	454.66	4.34	1	5	58.29	0.16	-0.58	0.76	0.29	6.02
MOL003283	(2R,3R,4S)-4-(4-hydroxy-3-methoxy-phenyl)-7-methoxy-2,3-dimethylol-tetralin-6-ol	360.44	2.25	4	6	66.51	-0.2	-1.17	0.39	0.23	1.26
MOL003644	Withaferine	470.66	3.25	2	6	33.14	-0.21	-1.07	0.73	0.3	6.1
MOL000422	kaempferol	286.25	1.77	4	6	41.88	0.26	-0.55	0.24	0	14.74
MOL005406	atropine	289.41	1.72	1	4	45.97	0.43	0.01	0.19	0.28	2.75
MOL000631	coumaroyltyramine	283.35	2.88	3	4	112.9	0.6	-0.22	0.2	0.41	5.63
MOL007923	2-(4-hydroxyphenyl)ethyl (E)-3-(4-hydroxyphenyl)prop-2-enoate	284.33	3.52	2	4	93.36	0.68	-0.28	0.21	0.42	5.24
MOL000098	quercetin	302.25	1.5	5	7	46.43	0.05	-0.77	0.28	0.38	14.4

## Sheet: Zuandifeng
Mol ID	Molecule Name	MW	AlogP	Hdon	Hacc	OB (%)	Caco-2	BBB	DL	FASA-	HL
MOL000019	D-Camphene	136.26	2.93	0	0	34.98	1.81	2.19	0.04	0	11.29
MOL000125	(-)-alpha-Pinene	136.26	2.87	0	0	46.25	1.85	2.3	0.05	0	11.42
MOL000197	Myrcene	136.26	3.69	0	0	24.96	1.84	1.98	0.02	0	0
MOL000916	Car-3-ene	136.26	2.87	0	0	45.15	1.85	2.18	0.04	0	11.44
MOL000036	beta-caryophyllene	204.39	4.75	0	0	29.7	1.83	2.07	0.09	0	0
MOL005970	Eucalyptol	266.36	3.64	1	2	60.62	1.1	0.62	0.32	37.3	2.58
MOL000202	Moslene	136.26	3.45	0	0	33.02	1.88	2.05	0.02	0	11.08
MOL000920	LINALOOL (D)	154.28	2.74	1	1	38.29	1.29	1.33	0.02	20.23	6.29
MOL002004	endo-fenchol	154.28	2.11	1	1	76.43	1.3	1.63	0.05	20.23	11.22
MOL000130	CAM	152.26	1.94	0	1	67.17	1.29	1.71	0.05	17.07	11.34
MOL000118	(L)-alpha-Terpineol	154.28	2.42	1	1	48.8	1.39	1.72	0.03	20.23	11.35
MOL000232	()-alpha-Terpineol	154.28	2.42	1	1	46.3	1.28	1.4	0.03	20.23	10.75
MOL000203	Izosafrol	162.2	2.55	0	2	56.92	1.45	1.31	0.05	18.46	5.14
MOL001600	copaene	204.39	4.17	0	0	29.47	1.81	2.04	0.12	0	0
MOL000615	delta-amorphene	204.39	4.94	0	0	17.95	1.85	1.99	0.08	0	0
MOL004708	alpha-cadinol	222.41	3.78	1	1	14.03	1.33	1.45	0.09	20.23	0
