# Supplementary material for: Network Pharmacology and Molecular Docking Elucidate the Pharmacological Mechanism of the OSTEOWONDER Capsule for Treating Osteoporosis
Source: Front Genet. 2022 Feb 28;13:833027. doi: 10.3389/fgene.2022.833027 (PMC8918533; doi:10.3389/fgene.2022.833027)
Supplement: Supplementary file 1 [file DataSheet1.ZIP › Supplementary files/Table S2_Conpounds-targets.xlsx]

## Sheet: Chenpi
Mol ID	Molecule name	Target name	Source	Mol ID
MOL000359	sitosterol	Progesterone receptor	DrugBank	MOL000359	PGR
MOL000359	sitosterol	Nuclear receptor coactivator 2	DrugBank	MOL000359	NCOA2
MOL000359	sitosterol	Mineralocorticoid receptor		MOL000359	NR3C2
MOL004328	naringenin	Prostaglandin G/H synthase 1	DrugBank	MOL004328	PTGS1
MOL004328	naringenin	Estrogen receptor	DrugBank	MOL004328	ESR1
MOL004328	naringenin	Prostaglandin G/H synthase 2	DrugBank	MOL004328	PTGS2
MOL004328	naringenin	Heat shock protein HSP 90	DrugBank	MOL004328	HSP90AA1
MOL004328	naringenin	Beta-lactamase	DrugBank	MOL004328	LACTBL1
MOL004328	naringenin	mRNA of PKA Catalytic Subunit C-alpha	DrugBank	MOL004328	#N/A
MOL004328	naringenin	Phosphatidylinositol-4,5-bisphosphate 3-kinase catalytic subunit, gamma isoform	DrugBank	MOL004328	#N/A
MOL004328	naringenin	Transcription factor p65	N/A	MOL004328	RELA
MOL004328	naringenin	RAC-alpha serine/threonine-protein kinase		MOL004328	AKT1
MOL004328	naringenin	Apoptosis regulator Bcl-2	DrugBank	MOL004328	BCL2
MOL004328	naringenin	Mitogen-activated protein kinase 3	DrugBank	MOL004328	MAPK3
MOL004328	naringenin	Mitogen-activated protein kinase 1	DrugBank	MOL004328	MAPK1
MOL004328	naringenin	Caspase-3	N/A	MOL004328	CASP3
MOL004328	naringenin	Fatty acid synthase	DrugBank	MOL004328	FASN
MOL004328	naringenin	Low-density lipoprotein receptor	DrugBank	MOL004328	LDLR
MOL004328	naringenin	Bcl2 antagonist of cell death	N/A	MOL004328	BAD
MOL004328	naringenin	Superoxide dismutase [Cu-Zn]	DrugBank	MOL004328	SOD1
MOL004328	naringenin	Catalase	DrugBank	MOL004328	CAT
MOL004328	naringenin	Peroxisome proliferator-activated receptor gamma	N/A	MOL004328	PPARG
MOL004328	naringenin	Microsomal triglyceride transfer protein large subunit	N/A	MOL004328	MTTP
MOL004328	naringenin	Apolipoprotein B-100	N/A	MOL004328	APOB
MOL004328	naringenin	Phospholipase B1, membrane-associated	N/A	MOL004328	PLB1
MOL004328	naringenin	3-hydroxy-3-methylglutaryl-coenzyme A reductase	DrugBank	MOL004328	HMGCR
MOL004328	naringenin	Cytochrome P450 19A1		MOL004328	CYP19A1
MOL004328	naringenin	Glutathione S-transferase P	DrugBank	MOL004328	GSTP1
MOL004328	naringenin	UDP-glucuronosyltransferase 1-1	N/A	MOL004328	UGT1A8
MOL004328	naringenin	Peroxisome proliferator-activated receptor alpha	N/A	MOL004328	PPARA
MOL004328	naringenin	Sterol regulatory element-binding protein 1	N/A	MOL004328	SREBF1
MOL004328	naringenin	Glutathione reductase, mitochondrial	DrugBank	MOL004328	GSR
MOL004328	naringenin	Multidrug resistance-associated protein 1	DrugBank	MOL004328	ABCC1
MOL004328	naringenin	Adiponectin	N/A	MOL004328	ADIPOQ
MOL004328	naringenin	Sterol O-acyltransferase 2	N/A	MOL004328	SOAT2
MOL004328	naringenin	Aldo-keto reductase family 1 member C1	DrugBank	MOL004328	AKR1C1
MOL004328	naringenin	Aspartate aminotransferase, cytoplasmic	DrugBank	MOL004328	GOT1
MOL004328	naringenin	4-aminobutyrate aminotransferase, mitochondrial	DrugBank	MOL004328	ABAT
MOL004328	naringenin	Liver carboxylesterase 1	N/A	MOL004328	CES1
MOL004328	naringenin	Sterol O-acyltransferase 1	DrugBank	MOL004328	SOAT1
MOL005100	5,7-dihydroxy-2-(3-hydroxy-4-methoxyphenyl)chroman-4-one	Prostaglandin G/H synthase 1	DrugBank	MOL005100	PTGS1
MOL005100	5,7-dihydroxy-2-(3-hydroxy-4-methoxyphenyl)chroman-4-one	Prostaglandin G/H synthase 2	DrugBank	MOL005100	PTGS2
MOL005100	5,7-dihydroxy-2-(3-hydroxy-4-methoxyphenyl)chroman-4-one	Heat shock protein HSP 90	DrugBank	MOL005100	HSP90AA1
MOL005100	5,7-dihydroxy-2-(3-hydroxy-4-methoxyphenyl)chroman-4-one	mRNA of PKA Catalytic Subunit C-alpha	DrugBank	MOL005100	#N/A
MOL005100	5,7-dihydroxy-2-(3-hydroxy-4-methoxyphenyl)chroman-4-one	Calmodulin	DrugBank	MOL005100	CALM2
MOL005100	5,7-dihydroxy-2-(3-hydroxy-4-methoxyphenyl)chroman-4-one	Sodium channel protein type 5 subunit alpha	DrugBank	MOL005100	SCN5A
MOL005100	5,7-dihydroxy-2-(3-hydroxy-4-methoxyphenyl)chroman-4-one	Phosphatidylinositol-4,5-bisphosphate 3-kinase catalytic subunit, gamma isoform	DrugBank	MOL005100	#N/A
MOL005100	5,7-dihydroxy-2-(3-hydroxy-4-methoxyphenyl)chroman-4-one	Nuclear receptor coactivator 2	DrugBank	MOL005100	NCOA2
MOL005100	5,7-dihydroxy-2-(3-hydroxy-4-methoxyphenyl)chroman-4-one	Nuclear receptor coactivator 1	DrugBank	MOL005100	NCOA1
MOL005100	5,7-dihydroxy-2-(3-hydroxy-4-methoxyphenyl)chroman-4-one	DNA topoisomerase II	DrugBank	MOL005100	TOP2B
MOL005815	Citromitin	Potassium voltage-gated channel subfamily H member 2	DrugBank	MOL005815	KCNH2
MOL005815	Citromitin	Sodium channel protein type 5 subunit alpha	DrugBank	MOL005815	SCN5A
MOL005815	Citromitin	Coagulation factor Xa	DrugBank	MOL005815	F7
MOL005815	Citromitin	Prostaglandin G/H synthase 2	DrugBank	MOL005815	PTGS2
MOL005815	Citromitin	Coagulation factor VII	DrugBank	MOL005815	F7
MOL005815	Citromitin	DNA topoisomerase II	DrugBank	MOL005815	TOP2B
MOL005815	Citromitin	Heat shock protein HSP 90	DrugBank	MOL005815	HSP90AA1
MOL005815	Citromitin	Nuclear receptor coactivator 2	DrugBank	MOL005815	NCOA2
MOL005815	Citromitin	Calcium-activated potassium channel subunit alpha 1	DrugBank	MOL005815	#N/A
MOL005815	Citromitin	Calmodulin	DrugBank	MOL005815	CALM2
MOL005828	nobiletin	Nitric oxide synthase, inducible	DrugBank	MOL005828	NOS2
MOL005828	nobiletin	Prostaglandin G/H synthase 1	DrugBank	MOL005828	PTGS1
MOL005828	nobiletin	Thrombin	DrugBank	MOL005828	SERPIND1
MOL005828	nobiletin	Potassium voltage-gated channel subfamily H member 2	DrugBank	MOL005828	KCNH2
MOL005828	nobiletin	Estrogen receptor	DrugBank	MOL005828	ESR1
MOL005828	nobiletin	Androgen receptor	DrugBank	MOL005828	AR
MOL005828	nobiletin	Peroxisome proliferator activated receptor gamma	DrugBank	MOL005828	PPARG
MOL005828	nobiletin	Coagulation factor Xa	DrugBank	MOL005828	F7
MOL005828	nobiletin	Prostaglandin G/H synthase 2	DrugBank	MOL005828	PTGS2
MOL005828	nobiletin	Coagulation factor VII	DrugBank	MOL005828	F7
MOL005828	nobiletin	mRNA of Protein-tyrosine phosphatase, non-receptor type 1	DrugBank	MOL005828	#N/A
MOL005828	nobiletin	DNA topoisomerase II	DrugBank	MOL005828	TOP2B
MOL005828	nobiletin	Estrogen receptor beta		MOL005828	ESR2
MOL005828	nobiletin	Dipeptidyl peptidase IV	DrugBank	MOL005828	DPP4
MOL005828	nobiletin	Heat shock protein HSP 90	DrugBank	MOL005828	HSP90AA1
MOL005828	nobiletin	Serine/threonine-protein kinase Chk1	DrugBank	MOL005828	CHEK1
MOL005828	nobiletin	Trypsin-1	DrugBank	MOL005828	PRSS1
MOL005828	nobiletin	Nuclear receptor coactivator 2	DrugBank	MOL005828	NCOA2
MOL005828	nobiletin	Calcium-activated potassium channel subunit alpha 1	DrugBank	MOL005828	#N/A
MOL005828	nobiletin	Calmodulin	DrugBank	MOL005828	CALM2
MOL005828	nobiletin	Glycogen synthase kinase-3 beta	DrugBank	MOL005828	GSK3B
MOL005828	nobiletin	Sodium channel protein type 5 subunit alpha	DrugBank	MOL005828	SCN5A
MOL005828	nobiletin	Apoptosis regulator Bcl-2	DrugBank	MOL005828	BCL2
MOL005828	nobiletin	Apoptosis regulator BAX	N/A	MOL005828	BAX
MOL005828	nobiletin	Caspase-9	N/A	MOL005828	CASP9
MOL005828	nobiletin	Matrix metalloproteinase-9	N/A	MOL005828	MMP9
MOL005828	nobiletin	Transcription factor AP-1	DrugBank	MOL005828	JUN
MOL005828	nobiletin	Cellular tumor antigen p53		MOL005828	TP53
MOL005828	nobiletin	Mitogen-activated protein kinase 8	DrugBank	MOL005828	MAPK8
MOL005828	nobiletin	Metalloproteinase inhibitor 1	N/A	MOL005828	TIMP1
MOL005828	nobiletin	Peroxisome proliferator-activated receptor gamma	N/A	MOL005828	PPARG
MOL005828	nobiletin	Cyclic AMP-responsive element-binding protein 1	N/A	MOL005828	CREB1
MOL005828	nobiletin	Cytosolic phospholipase A2	DrugBank	MOL005828	PLA2G4A
MOL005828	nobiletin	Scavenger receptor cysteine-rich type 1 protein M130	N/A	MOL005828	CD163
MOL005828	nobiletin	Ephrin type-B receptor 2	N/A	MOL005828	EPHB2

## Sheet: Huangqi
Mol ID	Molecule name	Target name	Source		Mol ID
MOL000211	Mairin	Progesterone receptor		PGR	MOL000211	PGR
MOL000239	Jaranol	Nitric oxide synthase, inducible	DrugBank	NOS2	MOL000239	NOS2
MOL000239	Jaranol	Prostaglandin G/H synthase 1	DrugBank	PTGS1	MOL000239	PTGS1
MOL000239	Jaranol	Androgen receptor	DrugBank	AR	MOL000239	AR
MOL000239	Jaranol	Sodium channel protein type 5 subunit alpha	DrugBank	SCN5A	MOL000239	SCN5A
MOL000239	Jaranol	Prostaglandin G/H synthase 2	DrugBank	PTGS2	MOL000239	PTGS2
MOL000239	Jaranol	Estrogen receptor beta	DrugBank	ESR2	MOL000239	ESR2
MOL000239	Jaranol	Dipeptidyl peptidase IV	DrugBank	DPP4	MOL000239	DPP4
MOL000239	Jaranol	Heat shock protein HSP 90	DrugBank	HSP90AA1	MOL000239	HSP90AA1
MOL000239	Jaranol	Cell division protein kinase 2	DrugBank	CDK2	MOL000239	CDK2
MOL000239	Jaranol	Serine/threonine-protein kinase Chk1	DrugBank	CHEK1	MOL000239	CHEK1
MOL000239	Jaranol	Trypsin-1	DrugBank	PRSS1	MOL000239	PRSS1
MOL000239	Jaranol	Nuclear receptor coactivator 2	DrugBank	NCOA2	MOL000239	NCOA2
MOL000239	Jaranol	Calmodulin	DrugBank	CALM2	MOL000239	CALM2
MOL000296	hederagenin	Progesterone receptor	DrugBank	PGR	MOL000296	PGR
MOL000296	hederagenin	Nuclear receptor coactivator 2	DrugBank	NCOA2	MOL000296	NCOA2
MOL000296	hederagenin	Muscarinic acetylcholine receptor M3	DrugBank	CHRM3	MOL000296	CHRM3
MOL000296	hederagenin	Muscarinic acetylcholine receptor M1	DrugBank	CHRM1	MOL000296	CHRM1
MOL000296	hederagenin	Gamma-aminobutyric-acid receptor alpha-2 subunit	DrugBank	#N/A	MOL000296	#N/A
MOL000296	hederagenin	Gamma-aminobutyric-acid receptor alpha-3 subunit	DrugBank	#N/A	MOL000296	#N/A
MOL000296	hederagenin	Muscarinic acetylcholine receptor M2	DrugBank	CHRM2	MOL000296	CHRM2
MOL000296	hederagenin	Alpha-1B adrenergic receptor	DrugBank	ADRA1B	MOL000296	ADRA1B
MOL000296	hederagenin	Gamma-aminobutyric acid receptor subunit alpha-1	DrugBank	GABRA1	MOL000296	GABRA1
MOL000296	hederagenin	Glutamate receptor 2	DrugBank	GRIA2	MOL000296	GRIA2
MOL000296	hederagenin	Gamma-aminobutyric-acid receptor subunit alpha-6	DrugBank	#N/A	MOL000296	#N/A
MOL000296	hederagenin	Gamma-aminobutyric-acid receptor alpha-5 subunit	DrugBank	#N/A	MOL000296	#N/A
MOL000296	hederagenin	Ig gamma-1 chain C region	DrugBank	#N/A	MOL000296	#N/A
MOL000296	hederagenin	Alcohol dehydrogenase 1B	DrugBank	ADH1B	MOL000296	ADH1B
MOL000296	hederagenin	Alcohol dehydrogenase 1C	DrugBank	ADH1C	MOL000296	ADH1C
MOL000296	hederagenin	Lysozyme	DrugBank	LYZ	MOL000296	LYZ
MOL000296	hederagenin	Nicotinate-nucleotide--dimethylbenzimidazole phosphoribosyltransferase	DrugBank	#N/A	MOL000296	#N/A
MOL000296	hederagenin	Prostaglandin G/H synthase 1	DrugBank	PTGS1	MOL000296	PTGS1
MOL000296	hederagenin	Sodium channel protein type 5 subunit alpha	DrugBank	SCN5A	MOL000296	SCN5A
MOL000296	hederagenin	Prostaglandin G/H synthase 2	DrugBank	PTGS2	MOL000296	PTGS2
MOL000296	hederagenin	Retinoic acid receptor RXR-alpha	DrugBank	RXRA	MOL000296	RXRA
MOL000296	hederagenin	CGMP-inhibited 3',5'-cyclic phosphodiesterase A	DrugBank	PDE3A	MOL000296	PDE3A
MOL000296	hederagenin	Sodium-dependent noradrenaline transporter	DrugBank	SLC6A2	MOL000296	SLC6A2
MOL000296	hederagenin	Cytochrome P450-cam	DrugBank	#N/A	MOL000296	#N/A
MOL000033	(3S,8S,9S,10R,13R,14S,17R)-10,13-dimethyl-17-[(2R,5S)-5-propan-2-yloctan-2-yl]-2,3,4,7,8,9,11,12,14,15,16,17-dodecahydro-1H-cyclopenta[a]phenanthren-3-ol	Progesterone receptor		PGR	MOL000033	PGR
MOL000354	isorhamnetin	Nitric oxide synthase, inducible	DrugBank	NOS2	MOL000354	NOS2
MOL000354	isorhamnetin	Prostaglandin G/H synthase 1	DrugBank	PTGS1	MOL000354	PTGS1
MOL000354	isorhamnetin	Estrogen receptor	DrugBank	ESR1	MOL000354	ESR1
MOL000354	isorhamnetin	Androgen receptor	DrugBank	AR	MOL000354	AR
MOL000354	isorhamnetin	Peroxisome proliferator activated receptor gamma	DrugBank	PPARG	MOL000354	PPARG
MOL000354	isorhamnetin	Prostaglandin G/H synthase 2	DrugBank	PTGS2	MOL000354	PTGS2
MOL000354	isorhamnetin	mRNA of Protein-tyrosine phosphatase, non-receptor type 1	DrugBank	#N/A	MOL000354	#N/A
MOL000354	isorhamnetin	Estrogen receptor beta	DrugBank	ESR2	MOL000354	ESR2
MOL000354	isorhamnetin	Dipeptidyl peptidase IV	DrugBank	DPP4	MOL000354	DPP4
MOL000354	isorhamnetin	Mitogen-activated protein kinase 14		MAPK14	MOL000354	MAPK14
MOL000354	isorhamnetin	Glycogen synthase kinase-3 beta	DrugBank	GSK3B	MOL000354	GSK3B
MOL000354	isorhamnetin	Heat shock protein HSP 90	DrugBank	HSP90AA1	MOL000354	HSP90AA1
MOL000354	isorhamnetin	Cell division protein kinase 2	DrugBank	CDK2	MOL000354	CDK2
MOL000354	isorhamnetin	Phosphatidylinositol-4,5-bisphosphate 3-kinase catalytic subunit, gamma isoform	DrugBank	#N/A	MOL000354	#N/A
MOL000354	isorhamnetin	mRNA of PKA Catalytic Subunit C-alpha	DrugBank	#N/A	MOL000354	#N/A
MOL000354	isorhamnetin	Trypsin-1	DrugBank	PRSS1	MOL000354	PRSS1
MOL000354	isorhamnetin	Proto-oncogene serine/threonine-protein kinase Pim-1	DrugBank	#N/A	MOL000354	#N/A
MOL000354	isorhamnetin	Cyclin-A2	DrugBank	CCNA2	MOL000354	CCNA2
MOL000354	isorhamnetin	Nuclear receptor coactivator 2	DrugBank	NCOA2	MOL000354	NCOA2
MOL000354	isorhamnetin	Calmodulin		CALM2	MOL000354	CALM2
MOL000354	isorhamnetin	Glycogen phosphorylase, muscle form	DrugBank	PYGM	MOL000354	PYGM
MOL000354	isorhamnetin	Peroxisome proliferator activated receptor delta	DrugBank	PPARD	MOL000354	PPARD
MOL000354	isorhamnetin	Serine/threonine-protein kinase Chk1	DrugBank	CHEK1	MOL000354	CHEK1
MOL000354	isorhamnetin	Aldose reductase	DrugBank	AKR1B1	MOL000354	AKR1B1
MOL000354	isorhamnetin	Nuclear receptor coactivator 1	DrugBank	NCOA1	MOL000354	NCOA1
MOL000354	isorhamnetin	Coagulation factor VII	DrugBank	F7	MOL000354	F7
MOL000354	isorhamnetin	Thrombin	DrugBank	SERPIND1	MOL000354	SERPIND1
MOL000354	isorhamnetin	Nitric-oxide synthase, endothelial	DrugBank	#N/A	MOL000354	#N/A
MOL000354	isorhamnetin	Acetylcholinesterase	DrugBank	ACHE	MOL000354	ACHE
MOL000354	isorhamnetin	Gamma-aminobutyric acid receptor subunit alpha-1		GABRA1	MOL000354	GABRA1
MOL000354	isorhamnetin	Amine oxidase [flavin-containing] B	DrugBank	MAOB	MOL000354	MAOB
MOL000354	isorhamnetin	Glutamate receptor 2	DrugBank	GRIA2	MOL000354	GRIA2
MOL000354	isorhamnetin	Cytochrome P450-cam	DrugBank	#N/A	MOL000354	#N/A
MOL000354	isorhamnetin	Transcription factor p65	N/A	RELA	MOL000354	RELA
MOL000354	isorhamnetin	Xanthine dehydrogenase/oxidase	DrugBank	XDH	MOL000354	XDH
MOL000354	isorhamnetin	Neutrophil cytosol factor 1	N/A	NCF1	MOL000354	NCF1
MOL000354	isorhamnetin	Oxidized low-density lipoprotein receptor 1		OLR1	MOL000354	OLR1
MOL000371	3,9-di-O-methylnissolin	Nitric oxide synthase, inducible	DrugBank	NOS2	MOL000371	NOS2
MOL000371	3,9-di-O-methylnissolin	Prostaglandin G/H synthase 1	DrugBank	PTGS1	MOL000371	PTGS1
MOL000371	3,9-di-O-methylnissolin	Muscarinic acetylcholine receptor M3	DrugBank	CHRM3	MOL000371	CHRM3
MOL000371	3,9-di-O-methylnissolin	Thrombin	DrugBank	SERPIND1	MOL000371	SERPIND1
MOL000371	3,9-di-O-methylnissolin	Muscarinic acetylcholine receptor M1	DrugBank	CHRM1	MOL000371	CHRM1
MOL000371	3,9-di-O-methylnissolin	Estrogen receptor	DrugBank	ESR1	MOL000371	ESR1
MOL000371	3,9-di-O-methylnissolin	Beta-1 adrenergic receptor	DrugBank	ADRB1	MOL000371	ADRB1
MOL000371	3,9-di-O-methylnissolin	Sodium channel protein type 5 subunit alpha	DrugBank	SCN5A	MOL000371	SCN5A
MOL000371	3,9-di-O-methylnissolin	Prostaglandin G/H synthase 2	DrugBank	PTGS2	MOL000371	PTGS2
MOL000371	3,9-di-O-methylnissolin	Nitric-oxide synthase, endothelial		#N/A	MOL000371	#N/A
MOL000371	3,9-di-O-methylnissolin	5-hydroxytryptamine receptor 3A	DrugBank	HTR3A	MOL000371	HTR3A
MOL000371	3,9-di-O-methylnissolin	Alpha-2C adrenergic receptor	DrugBank	ADRA2C	MOL000371	ADRA2C
MOL000371	3,9-di-O-methylnissolin	Retinoic acid receptor RXR-alpha	DrugBank	RXRA	MOL000371	RXRA
MOL000371	3,9-di-O-methylnissolin	Acetylcholinesterase	DrugBank	ACHE	MOL000371	ACHE
MOL000371	3,9-di-O-methylnissolin	CGMP-inhibited 3',5'-cyclic phosphodiesterase A	DrugBank	PDE3A	MOL000371	PDE3A
MOL000371	3,9-di-O-methylnissolin	Alpha-1B adrenergic receptor	DrugBank	ADRA1B	MOL000371	ADRA1B
MOL000371	3,9-di-O-methylnissolin	Beta-2 adrenergic receptor	DrugBank	ADRB2	MOL000371	ADRB2
MOL000371	3,9-di-O-methylnissolin	Alpha-1D adrenergic receptor	DrugBank	ADRA1D	MOL000371	ADRA1D
MOL000371	3,9-di-O-methylnissolin	Mu-type opioid receptor	DrugBank	OPRM1	MOL000371	OPRM1
MOL000371	3,9-di-O-methylnissolin	Gamma-aminobutyric acid receptor subunit alpha-1		GABRA1	MOL000371	GABRA1
MOL000371	3,9-di-O-methylnissolin	Trypsin-1	DrugBank	PRSS1	MOL000371	PRSS1
MOL000371	3,9-di-O-methylnissolin	Nuclear receptor coactivator 2	DrugBank	NCOA2	MOL000371	NCOA2
MOL000371	3,9-di-O-methylnissolin	Calmodulin		CALM2	MOL000371	CALM2
MOL000374	5'-hydroxyiso-muronulatol-2',5'-di-O-glucoside	-		-	MOL000374	-
MOL000378	7-O-methylisomucronulatol	Nitric oxide synthase, inducible	DrugBank	NOS2	MOL000378	NOS2
MOL000378	7-O-methylisomucronulatol	Prostaglandin G/H synthase 1	DrugBank	PTGS1	MOL000378	PTGS1
MOL000378	7-O-methylisomucronulatol	Dopamine D1 receptor	DrugBank	DRD1	MOL000378	DRD1
MOL000378	7-O-methylisomucronulatol	Muscarinic acetylcholine receptor M3	DrugBank	CHRM3	MOL000378	CHRM3
MOL000378	7-O-methylisomucronulatol	Thrombin	DrugBank	SERPIND1	MOL000378	SERPIND1
MOL000378	7-O-methylisomucronulatol	Potassium voltage-gated channel subfamily H member 2	DrugBank	KCNH2	MOL000378	KCNH2
MOL000378	7-O-methylisomucronulatol	Muscarinic acetylcholine receptor M1	DrugBank	CHRM1	MOL000378	CHRM1
MOL000378	7-O-methylisomucronulatol	Estrogen receptor	DrugBank	ESR1	MOL000378	ESR1
MOL000378	7-O-methylisomucronulatol	Androgen receptor	DrugBank	AR	MOL000378	AR
MOL000378	7-O-methylisomucronulatol	Beta-1 adrenergic receptor		ADRB1	MOL000378	ADRB1
MOL000378	7-O-methylisomucronulatol	Sodium channel protein type 5 subunit alpha	DrugBank	SCN5A	MOL000378	SCN5A
MOL000378	7-O-methylisomucronulatol	Peroxisome proliferator activated receptor gamma	DrugBank	PPARG	MOL000378	PPARG
MOL000378	7-O-methylisomucronulatol	Coagulation factor Xa	DrugBank	F7	MOL000378	F7
MOL000378	7-O-methylisomucronulatol	Muscarinic acetylcholine receptor M5	DrugBank	CHRM5	MOL000378	CHRM5
MOL000378	7-O-methylisomucronulatol	Prostaglandin G/H synthase 2	DrugBank	PTGS2	MOL000378	PTGS2
MOL000378	7-O-methylisomucronulatol	Nitric-oxide synthase, endothelial	DrugBank	#N/A	MOL000378	#N/A
MOL000378	7-O-methylisomucronulatol	Alpha-2C adrenergic receptor	DrugBank	ADRA2C	MOL000378	ADRA2C
MOL000378	7-O-methylisomucronulatol	Muscarinic acetylcholine receptor M4	DrugBank	CHRM4	MOL000378	CHRM4
MOL000378	7-O-methylisomucronulatol	Retinoic acid receptor RXR-alpha	DrugBank	RXRA	MOL000378	RXRA
MOL000378	7-O-methylisomucronulatol	Delta-type opioid receptor		OPRD1	MOL000378	OPRD1
MOL000378	7-O-methylisomucronulatol	CGMP-inhibited 3',5'-cyclic phosphodiesterase A	DrugBank	PDE3A	MOL000378	PDE3A
MOL000378	7-O-methylisomucronulatol	5-hydroxytryptamine 2A receptor	DrugBank	HTR2A	MOL000378	HTR2A
MOL000378	7-O-methylisomucronulatol	Alpha-1A adrenergic receptor	DrugBank	ADRA1D	MOL000378	ADRA1D
MOL000378	7-O-methylisomucronulatol	Muscarinic acetylcholine receptor M2	DrugBank	CHRM2	MOL000378	CHRM2
MOL000378	7-O-methylisomucronulatol	Alpha-1B adrenergic receptor	DrugBank	ADRA1B	MOL000378	ADRA1B
MOL000378	7-O-methylisomucronulatol	Sodium-dependent dopamine transporter	DrugBank	SLC6A3	MOL000378	SLC6A3
MOL000378	7-O-methylisomucronulatol	Beta-2 adrenergic receptor	DrugBank	ADRB2	MOL000378	ADRB2
MOL000378	7-O-methylisomucronulatol	Alpha-1D adrenergic receptor	DrugBank	ADRA1D	MOL000378	ADRA1D
MOL000378	7-O-methylisomucronulatol	Sodium-dependent serotonin transporter	DrugBank	SLC6A4	MOL000378	SLC6A4
MOL000378	7-O-methylisomucronulatol	Estrogen receptor beta		ESR2	MOL000378	ESR2
MOL000378	7-O-methylisomucronulatol	Gamma-aminobutyric acid receptor subunit alpha-1	DrugBank	GABRA1	MOL000378	GABRA1
MOL000378	7-O-methylisomucronulatol	Dipeptidyl peptidase IV	DrugBank	DPP4	MOL000378	DPP4
MOL000378	7-O-methylisomucronulatol	Mitogen-activated protein kinase 14	DrugBank	MAPK14	MOL000378	MAPK14
MOL000378	7-O-methylisomucronulatol	Glycogen synthase kinase-3 beta	DrugBank	GSK3B	MOL000378	GSK3B
MOL000378	7-O-methylisomucronulatol	Heat shock protein HSP 90	DrugBank	HSP90AA1	MOL000378	HSP90AA1
MOL000378	7-O-methylisomucronulatol	Cell division protein kinase 2	DrugBank	CDK2	MOL000378	CDK2
MOL000378	7-O-methylisomucronulatol	Serine/threonine-protein kinase Chk1	DrugBank	CHEK1	MOL000378	CHEK1
MOL000378	7-O-methylisomucronulatol	mRNA of PKA Catalytic Subunit C-alpha	DrugBank	#N/A	MOL000378	#N/A
MOL000378	7-O-methylisomucronulatol	Retinoic acid receptor RXR-beta	DrugBank	RXRB	MOL000378	RXRB
MOL000378	7-O-methylisomucronulatol	Trypsin-1		PRSS1	MOL000378	PRSS1
MOL000378	7-O-methylisomucronulatol	Proto-oncogene serine/threonine-protein kinase Pim-1	DrugBank	#N/A	MOL000378	#N/A
MOL000378	7-O-methylisomucronulatol	Cyclin-A2	DrugBank	CCNA2	MOL000378	CCNA2
MOL000378	7-O-methylisomucronulatol	Nuclear receptor coactivator 2	DrugBank	NCOA2	MOL000378	NCOA2
MOL000378	7-O-methylisomucronulatol	Calcium-activated potassium channel subunit alpha 1	DrugBank	#N/A	MOL000378	#N/A
MOL000378	7-O-methylisomucronulatol	Calmodulin		CALM2	MOL000378	CALM2
MOL000379	9,10-dimethoxypterocarpan-3-O-尾-D-glucoside	Prostaglandin G/H synthase 2	DrugBank	PTGS2	MOL000379	PTGS2
MOL000379	9,10-dimethoxypterocarpan-3-O-尾-D-glucoside	DNA topoisomerase II	DrugBank	TOP2B	MOL000379	TOP2B
MOL000379	9,10-dimethoxypterocarpan-3-O-尾-D-glucoside	Nuclear receptor coactivator 2		NCOA2	MOL000379	NCOA2
MOL000380	(6aR,11aR)-9,10-dimethoxy-6a,11a-dihydro-6H-benzofurano[3,2-c]chromen-3-ol	Nitric oxide synthase, inducible	DrugBank	NOS2	MOL000380	NOS2
MOL000380	(6aR,11aR)-9,10-dimethoxy-6a,11a-dihydro-6H-benzofurano[3,2-c]chromen-3-ol	Prostaglandin G/H synthase 1	DrugBank	PTGS1	MOL000380	PTGS1
MOL000380	(6aR,11aR)-9,10-dimethoxy-6a,11a-dihydro-6H-benzofurano[3,2-c]chromen-3-ol	Muscarinic acetylcholine receptor M3	DrugBank	CHRM3	MOL000380	CHRM3
MOL000380	(6aR,11aR)-9,10-dimethoxy-6a,11a-dihydro-6H-benzofurano[3,2-c]chromen-3-ol	Thrombin	DrugBank	SERPIND1	MOL000380	SERPIND1
MOL000380	(6aR,11aR)-9,10-dimethoxy-6a,11a-dihydro-6H-benzofurano[3,2-c]chromen-3-ol	Muscarinic acetylcholine receptor M1	DrugBank	CHRM1	MOL000380	CHRM1
MOL000380	(6aR,11aR)-9,10-dimethoxy-6a,11a-dihydro-6H-benzofurano[3,2-c]chromen-3-ol	Estrogen receptor	DrugBank	ESR1	MOL000380	ESR1
MOL000380	(6aR,11aR)-9,10-dimethoxy-6a,11a-dihydro-6H-benzofurano[3,2-c]chromen-3-ol	Sodium channel protein type 5 subunit alpha	DrugBank	SCN5A	MOL000380	SCN5A
MOL000380	(6aR,11aR)-9,10-dimethoxy-6a,11a-dihydro-6H-benzofurano[3,2-c]chromen-3-ol	Prostaglandin G/H synthase 2	DrugBank	PTGS2	MOL000380	PTGS2
MOL000380	(6aR,11aR)-9,10-dimethoxy-6a,11a-dihydro-6H-benzofurano[3,2-c]chromen-3-ol	5-hydroxytryptamine receptor 3A	DrugBank	HTR3A	MOL000380	HTR3A
MOL000380	(6aR,11aR)-9,10-dimethoxy-6a,11a-dihydro-6H-benzofurano[3,2-c]chromen-3-ol	Retinoic acid receptor RXR-alpha		RXRA	MOL000380	RXRA
MOL000380	(6aR,11aR)-9,10-dimethoxy-6a,11a-dihydro-6H-benzofurano[3,2-c]chromen-3-ol	Acetylcholinesterase	DrugBank	ACHE	MOL000380	ACHE
MOL000380	(6aR,11aR)-9,10-dimethoxy-6a,11a-dihydro-6H-benzofurano[3,2-c]chromen-3-ol	Alpha-1B adrenergic receptor	DrugBank	ADRA1B	MOL000380	ADRA1B
MOL000380	(6aR,11aR)-9,10-dimethoxy-6a,11a-dihydro-6H-benzofurano[3,2-c]chromen-3-ol	Beta-2 adrenergic receptor	DrugBank	ADRB2	MOL000380	ADRB2
MOL000380	(6aR,11aR)-9,10-dimethoxy-6a,11a-dihydro-6H-benzofurano[3,2-c]chromen-3-ol	Alpha-1D adrenergic receptor	DrugBank	ADRA1D	MOL000380	ADRA1D
MOL000380	(6aR,11aR)-9,10-dimethoxy-6a,11a-dihydro-6H-benzofurano[3,2-c]chromen-3-ol	Gamma-aminobutyric acid receptor subunit alpha-1	DrugBank	GABRA1	MOL000380	GABRA1
MOL000380	(6aR,11aR)-9,10-dimethoxy-6a,11a-dihydro-6H-benzofurano[3,2-c]chromen-3-ol	Heat shock protein HSP 90	DrugBank	HSP90AA1	MOL000380	HSP90AA1
MOL000380	(6aR,11aR)-9,10-dimethoxy-6a,11a-dihydro-6H-benzofurano[3,2-c]chromen-3-ol	Neuronal acetylcholine receptor protein, alpha-7 chain	DrugBank	#N/A	MOL000380	#N/A
MOL000380	(6aR,11aR)-9,10-dimethoxy-6a,11a-dihydro-6H-benzofurano[3,2-c]chromen-3-ol	Trypsin-1	DrugBank	PRSS1	MOL000380	PRSS1
MOL000380	(6aR,11aR)-9,10-dimethoxy-6a,11a-dihydro-6H-benzofurano[3,2-c]chromen-3-ol	Nuclear receptor coactivator 2	DrugBank	NCOA2	MOL000380	NCOA2
MOL000380	(6aR,11aR)-9,10-dimethoxy-6a,11a-dihydro-6H-benzofurano[3,2-c]chromen-3-ol	Nuclear receptor coactivator 1		NCOA1	MOL000380	NCOA1
MOL000380	(6aR,11aR)-9,10-dimethoxy-6a,11a-dihydro-6H-benzofurano[3,2-c]chromen-3-ol	Calmodulin	DrugBank	CALM2	MOL000380	CALM2
MOL000380	(6aR,11aR)-9,10-dimethoxy-6a,11a-dihydro-6H-benzofurano[3,2-c]chromen-3-ol	Muscarinic acetylcholine receptor M4		CHRM4	MOL000380	CHRM4
MOL000387	Bifendate	Prostaglandin G/H synthase 2	DrugBank	PTGS2	MOL000387	PTGS2
MOL000387	Bifendate	Vascular endothelial growth factor receptor 2	DrugBank	KDR	MOL000387	KDR
MOL000387	Bifendate	Hepatocyte growth factor receptor	DrugBank	MET	MOL000387	MET
MOL000387	Bifendate	Heat shock protein HSP 90	DrugBank	HSP90AA1	MOL000387	HSP90AA1
MOL000387	Bifendate	Calcium-activated potassium channel subunit alpha 1	DrugBank	#N/A	MOL000387	#N/A
MOL000387	Bifendate	Prostaglandin G/H synthase 1	DrugBank	PTGS1	MOL000387	PTGS1
MOL000387	Bifendate	DNA topoisomerase II		TOP2B	MOL000387	TOP2B
MOL000392	formononetin	Nitric oxide synthase, inducible	DrugBank	NOS2	MOL000392	NOS2
MOL000392	formononetin	Prostaglandin G/H synthase 1	DrugBank	PTGS1	MOL000392	PTGS1
MOL000392	formononetin	Muscarinic acetylcholine receptor M1	DrugBank	CHRM1	MOL000392	CHRM1
MOL000392	formononetin	Estrogen receptor	DrugBank	ESR1	MOL000392	ESR1
MOL000392	formononetin	Androgen receptor	DrugBank	AR	MOL000392	AR
MOL000392	formononetin	Peroxisome proliferator activated receptor gamma	DrugBank	PPARG	MOL000392	PPARG
MOL000392	formononetin	Prostaglandin G/H synthase 2	DrugBank	PTGS2	MOL000392	PTGS2
MOL000392	formononetin	Retinoic acid receptor RXR-alpha	DrugBank	RXRA	MOL000392	RXRA
MOL000392	formononetin	CGMP-inhibited 3',5'-cyclic phosphodiesterase A	DrugBank	PDE3A	MOL000392	PDE3A
MOL000392	formononetin	Alpha-1A adrenergic receptor		ADRA1D	MOL000392	ADRA1D
MOL000392	formononetin	Sodium-dependent dopamine transporter	DrugBank	SLC6A3	MOL000392	SLC6A3
MOL000392	formononetin	Beta-2 adrenergic receptor	DrugBank	ADRB2	MOL000392	ADRB2
MOL000392	formononetin	Sodium-dependent serotonin transporter	DrugBank	SLC6A4	MOL000392	SLC6A4
MOL000392	formononetin	Estrogen receptor beta	DrugBank	ESR2	MOL000392	ESR2
MOL000392	formononetin	Dipeptidyl peptidase IV	DrugBank	DPP4	MOL000392	DPP4
MOL000392	formononetin	Mitogen-activated protein kinase 14	DrugBank	MAPK14	MOL000392	MAPK14
MOL000392	formononetin	Glycogen synthase kinase-3 beta	DrugBank	GSK3B	MOL000392	GSK3B
MOL000392	formononetin	Heat shock protein HSP 90	DrugBank	HSP90AA1	MOL000392	HSP90AA1
MOL000392	formononetin	Cell division protein kinase 2	DrugBank	CDK2	MOL000392	CDK2
MOL000392	formononetin	Amine oxidase [flavin-containing] B		MAOB	MOL000392	MAOB
MOL000392	formononetin	Serine/threonine-protein kinase Chk1	DrugBank	CHEK1	MOL000392	CHEK1
MOL000392	formononetin	mRNA of PKA Catalytic Subunit C-alpha	DrugBank	#N/A	MOL000392	#N/A
MOL000392	formononetin	Trypsin-1	DrugBank	PRSS1	MOL000392	PRSS1
MOL000392	formononetin	Proto-oncogene serine/threonine-protein kinase Pim-1	DrugBank	#N/A	MOL000392	#N/A
MOL000392	formononetin	Cyclin-A2	DrugBank	CCNA2	MOL000392	CCNA2
MOL000392	formononetin	Calmodulin	DrugBank	CALM2	MOL000392	CALM2
MOL000392	formononetin	cAMP-dependent protein kinase inhibitor alpha	DrugBank	PKIA	MOL000392	PKIA
MOL000392	formononetin	Thrombin	DrugBank	SERPIND1	MOL000392	SERPIND1
MOL000392	formononetin	Nitric-oxide synthase, endothelial	DrugBank	#N/A	MOL000392	#N/A
MOL000392	formononetin	Acetylcholinesterase		ACHE	MOL000392	ACHE
MOL000392	formononetin	Beta-lactamase	DrugBank	LACTBL1	MOL000392	LACTBL1
MOL000392	formononetin	Transcription factor AP-1	DrugBank	JUN	MOL000392	JUN
MOL000392	formononetin	Peroxisome proliferator-activated receptor gamma	N/A	PPARG	MOL000392	PPARG
MOL000392	formononetin	Interleukin-4	N/A	IL4	MOL000392	IL4
MOL000392	formononetin	NAD-dependent deacetylase sirtuin-1	N/A	SIRT1	MOL000392	SIRT1
MOL000392	formononetin	ATP synthase subunit beta, mitochondrial	DrugBank	ATP5B	MOL000392	ATP5B
MOL000392	formononetin	NADH-ubiquinone oxidoreductase chain 6	DrugBank	MT-ND6	MOL000392	MT-ND6
MOL000392	formononetin	3 beta-hydroxysteroid dehydrogenase/Delta 5-->4-isomerase type 2	N/A	#N/A	MOL000392	#N/A
MOL000392	formononetin	3 beta-hydroxysteroid dehydrogenase/Delta 5-->4-isomerase type 1		#N/A	MOL000392	#N/A
MOL000398	isoflavanone	-		-	MOL000398	-
MOL000417	Calycosin	Nitric oxide synthase, inducible	DrugBank	NOS2	MOL000417	NOS2
MOL000417	Calycosin	Prostaglandin G/H synthase 1	DrugBank	PTGS1	MOL000417	PTGS1
MOL000417	Calycosin	Estrogen receptor	DrugBank	ESR1	MOL000417	ESR1
MOL000417	Calycosin	Androgen receptor	DrugBank	AR	MOL000417	AR
MOL000417	Calycosin	Peroxisome proliferator activated receptor gamma	DrugBank	PPARG	MOL000417	PPARG
MOL000417	Calycosin	Prostaglandin G/H synthase 2	DrugBank	PTGS2	MOL000417	PTGS2
MOL000417	Calycosin	Retinoic acid receptor RXR-alpha	DrugBank	RXRA	MOL000417	RXRA
MOL000417	Calycosin	CGMP-inhibited 3',5'-cyclic phosphodiesterase A	DrugBank	PDE3A	MOL000417	PDE3A
MOL000417	Calycosin	Estrogen receptor beta	DrugBank	ESR2	MOL000417	ESR2
MOL000417	Calycosin	Dipeptidyl peptidase IV		DPP4	MOL000417	DPP4
MOL000417	Calycosin	Mitogen-activated protein kinase 14	DrugBank	MAPK14	MOL000417	MAPK14
MOL000417	Calycosin	Glycogen synthase kinase-3 beta	DrugBank	GSK3B	MOL000417	GSK3B
MOL000417	Calycosin	Heat shock protein HSP 90	DrugBank	HSP90AA1	MOL000417	HSP90AA1
MOL000417	Calycosin	Cell division protein kinase 2	DrugBank	CDK2	MOL000417	CDK2
MOL000417	Calycosin	Serine/threonine-protein kinase Chk1	DrugBank	CHEK1	MOL000417	CHEK1
MOL000417	Calycosin	mRNA of PKA Catalytic Subunit C-alpha	DrugBank	#N/A	MOL000417	#N/A
MOL000417	Calycosin	Trypsin-1	DrugBank	PRSS1	MOL000417	PRSS1
MOL000417	Calycosin	Proto-oncogene serine/threonine-protein kinase Pim-1	DrugBank	#N/A	MOL000417	#N/A
MOL000417	Calycosin	Cyclin-A2	DrugBank	CCNA2	MOL000417	CCNA2
MOL000417	Calycosin	Nuclear receptor coactivator 2		NCOA2	MOL000417	NCOA2
MOL000417	Calycosin	Calmodulin	DrugBank	CALM2	MOL000417	CALM2
MOL000417	Calycosin	Beta-2 adrenergic receptor		ADRB2	MOL000417	ADRB2
MOL000422	kaempferol	Nitric oxide synthase, inducible	DrugBank	NOS2	MOL000422	NOS2
MOL000422	kaempferol	Prostaglandin G/H synthase 1	DrugBank	PTGS1	MOL000422	PTGS1
MOL000422	kaempferol	Androgen receptor	DrugBank	AR	MOL000422	AR
MOL000422	kaempferol	Peroxisome proliferator activated receptor gamma	DrugBank	PPARG	MOL000422	PPARG
MOL000422	kaempferol	Prostaglandin G/H synthase 2	DrugBank	PTGS2	MOL000422	PTGS2
MOL000422	kaempferol	Heat shock protein HSP 90	DrugBank	HSP90AA1	MOL000422	HSP90AA1
MOL000422	kaempferol	Phosphatidylinositol-4,5-bisphosphate 3-kinase catalytic subunit, gamma isoform	DrugBank	#N/A	MOL000422	#N/A
MOL000422	kaempferol	mRNA of PKA Catalytic Subunit C-alpha	DrugBank	#N/A	MOL000422	#N/A
MOL000422	kaempferol	Nuclear receptor coactivator 2	DrugBank	NCOA2	MOL000422	NCOA2
MOL000422	kaempferol	Dipeptidyl peptidase IV		DPP4	MOL000422	DPP4
MOL000422	kaempferol	Trypsin-1	DrugBank	PRSS1	MOL000422	PRSS1
MOL000422	kaempferol	Progesterone receptor	DrugBank	PGR	MOL000422	PGR
MOL000422	kaempferol	Thrombin	DrugBank	SERPIND1	MOL000422	SERPIND1
MOL000422	kaempferol	Muscarinic acetylcholine receptor M1	DrugBank	CHRM1	MOL000422	CHRM1
MOL000422	kaempferol	Nitric-oxide synthase, endothelial	DrugBank	#N/A	MOL000422	#N/A
MOL000422	kaempferol	Gamma-aminobutyric-acid receptor alpha-2 subunit	DrugBank	#N/A	MOL000422	#N/A
MOL000422	kaempferol	Acetylcholinesterase	DrugBank	ACHE	MOL000422	ACHE
MOL000422	kaempferol	Sodium-dependent noradrenaline transporter	DrugBank	SLC6A2	MOL000422	SLC6A2
MOL000422	kaempferol	Muscarinic acetylcholine receptor M2	DrugBank	CHRM2	MOL000422	CHRM2
MOL000422	kaempferol	Alpha-1B adrenergic receptor		ADRA1B	MOL000422	ADRA1B
MOL000422	kaempferol	Gamma-aminobutyric acid receptor subunit alpha-1	DrugBank	GABRA1	MOL000422	GABRA1
MOL000422	kaempferol	DNA topoisomerase II	DrugBank	TOP2B	MOL000422	TOP2B
MOL000422	kaempferol	Coagulation factor VII	DrugBank	F7	MOL000422	F7
MOL000422	kaempferol	Calmodulin	DrugBank	CALM2	MOL000422	CALM2
MOL000422	kaempferol	Transcription factor p65	N/A	RELA	MOL000422	RELA
MOL000422	kaempferol	Inhibitor of nuclear factor kappa-B kinase subunit beta	N/A	IKBKB	MOL000422	IKBKB
MOL000422	kaempferol	RAC-alpha serine/threonine-protein kinase	N/A	AKT1	MOL000422	AKT1
MOL000422	kaempferol	Apoptosis regulator Bcl-2	DrugBank	BCL2	MOL000422	BCL2
MOL000422	kaempferol	Apoptosis regulator BAX	N/A	BAX	MOL000422	BAX
MOL000422	kaempferol	Tumor necrosis factor		CD40LG	MOL000422	CD40LG
MOL000422	kaempferol	Transcription factor AP-1	DrugBank	JUN	MOL000422	JUN
MOL000422	kaempferol	Activator of 90 kDa heat shock protein ATPase homolog 1	N/A	AHSA1	MOL000422	AHSA1
MOL000422	kaempferol	Caspase-3	N/A	CASP3	MOL000422	CASP3
MOL000422	kaempferol	Mitogen-activated protein kinase 8	DrugBank	MAPK8	MOL000422	MAPK8
MOL000422	kaempferol	Xanthine dehydrogenase/oxidase	DrugBank	XDH	MOL000422	XDH
MOL000422	kaempferol	Interstitial collagenase	DrugBank	MMP1	MOL000422	MMP1
MOL000422	kaempferol	Signal transducer and activator of transcription 1-alpha/beta	N/A	STAT1	MOL000422	STAT1
MOL000422	kaempferol	Cell division control protein 2 homolog	DrugBank	CDK1	MOL000422	CDK1
MOL000422	kaempferol	Peroxisome proliferator-activated receptor gamma	N/A	PPARG	MOL000422	PPARG
MOL000422	kaempferol	Heme oxygenase 1		HMOX1	MOL000422	HMOX1
MOL000422	kaempferol	Cytochrome P450 3A4	DrugBank	CYP3A4	MOL000422	CYP3A4
MOL000422	kaempferol	Cytochrome P450 1A2	DrugBank	CYP1A2	MOL000422	CYP1A2
MOL000422	kaempferol	Cytochrome P450 1A1	N/A	CYP1A1	MOL000422	CYP1A1
MOL000422	kaempferol	Intercellular adhesion molecule 1	N/A	ICAM1	MOL000422	ICAM1
MOL000422	kaempferol	E-selectin	DrugBank	SELE	MOL000422	SELE
MOL000422	kaempferol	Vascular cell adhesion protein 1	DrugBank	VCAM1	MOL000422	VCAM1
MOL000422	kaempferol	Nuclear receptor subfamily 1 group I member 2	N/A	NR1I2	MOL000422	NR1I2
MOL000422	kaempferol	Cytochrome P450 1B1	N/A	CYP1B1	MOL000422	CYP1B1
MOL000422	kaempferol	Arachidonate 5-lipoxygenase	DrugBank	ALOX5	MOL000422	ALOX5
MOL000422	kaempferol	Hyaluronan synthase 2		HAS2	MOL000422	HAS2
MOL000422	kaempferol	Glutathione S-transferase P	DrugBank	GSTP1	MOL000422	GSTP1
MOL000422	kaempferol	Aryl hydrocarbon receptor	DrugBank	AHR	MOL000422	AHR
MOL000422	kaempferol	26S proteasome non-ATPase regulatory subunit 3	N/A	PSMD3	MOL000422	PSMD3
MOL000422	kaempferol	Solute carrier family 2, facilitated glucose transporter member 4	N/A	SLC2A4	MOL000422	SLC2A4
MOL000422	kaempferol	Nuclear receptor subfamily 1 group I member 3	N/A	NR1I3	MOL000422	NR1I3
MOL000422	kaempferol	Insulin receptor	DrugBank	INSR	MOL000422	INSR
MOL000422	kaempferol	Type I iodothyronine deiodinase	N/A	DIO1	MOL000422	DIO1
MOL000422	kaempferol	Serine/threonine-protein phosphatase 2B catalytic subunit alpha isoform	DrugBank	#N/A	MOL000422	#N/A
MOL000422	kaempferol	Peroxidase C1A	N/A	#N/A	MOL000422	#N/A
MOL000422	kaempferol	Glutathione S-transferase Mu 1		GSTM1	MOL000422	GSTM1
MOL000422	kaempferol	Glutathione S-transferase Mu 2	DrugBank	GSTM2	MOL000422	GSTM2
MOL000422	kaempferol	Aldo-keto reductase family 1 member C3	DrugBank	AKR1C3	MOL000422	AKR1C3
MOL000422	kaempferol	Antileukoproteinase		SLPI	MOL000422	SLPI
MOL000433	FA	Cell division protein kinase 2	DrugBank	CDK2	MOL000433	CDK2
MOL000433	FA	Thrombin	DrugBank	SERPIND1	MOL000433	SERPIND1
MOL000433	FA	Glycogen synthase kinase-3 beta		GSK3B	MOL000433	GSK3B
MOL000438	(3R)-3-(2-hydroxy-3,4-dimethoxyphenyl)chroman-7-ol	-		-	MOL000438	-
MOL000439	isomucronulatol-7,2'-di-O-glucosiole	DNA topoisomerase II		TOP2B	MOL000439	TOP2B
MOL000442	1,7-Dihydroxy-3,9-dimethoxy pterocarpene	Prostaglandin G/H synthase 2	DrugBank	PTGS2	MOL000442	PTGS2
MOL000442	1,7-Dihydroxy-3,9-dimethoxy pterocarpene	Retinoic acid receptor RXR-alpha	DrugBank	RXRA	MOL000442	RXRA
MOL000442	1,7-Dihydroxy-3,9-dimethoxy pterocarpene	Heat shock protein HSP 90	DrugBank	HSP90AA1	MOL000442	HSP90AA1
MOL000442	1,7-Dihydroxy-3,9-dimethoxy pterocarpene	Trypsin-1		PRSS1	MOL000442	PRSS1
MOL000098	quercetin	Ras GTPase-activating protein 1	N/A	RASA1	MOL000098	RASA1
MOL000098	quercetin	Peroxidase C1A	N/A	#N/A	MOL000098	#N/A
MOL000098	quercetin	Glutathione S-transferase Mu 1	DrugBank	GSTM1	MOL000098	GSTM1
MOL000098	quercetin	Glutathione S-transferase Mu 2		GSTM2	MOL000098	GSTM2
MOL000098	quercetin	Insulin-like growth factor II	N/A	IGF2	MOL000098	IGF2
MOL000098	quercetin	CD40 ligand	N/A	CD40LG	MOL000098	CD40LG
MOL000098	quercetin	Interferon regulatory factor 1	N/A	IRF1	MOL000098	IRF1
MOL000098	quercetin	Receptor tyrosine-protein kinase erbB-3	N/A	ERBB3	MOL000098	ERBB3
MOL000098	quercetin	Serum paraoxonase/arylesterase 1	DrugBank	PON1	MOL000098	PON1
MOL000098	quercetin	Type I iodothyronine deiodinase	N/A	DIO1	MOL000098	DIO1
MOL000098	quercetin	Procollagen C-endopeptidase enhancer 1	N/A	PCOLCE	MOL000098	PCOLCE
MOL000098	quercetin	Puromycin-sensitive aminopeptidase	N/A	NPEPPS	MOL000098	NPEPPS
MOL000098	quercetin	Hexokinase-2	N/A	HK2	MOL000098	HK2
MOL000098	quercetin	Homeobox protein Nkx-3.1		NKX3-1	MOL000098	NKX3-1
MOL000098	quercetin	C-X-C motif chemokine 10	N/A	CXCL10	MOL000098	CXCL10
MOL000098	quercetin	Inhibitor of nuclear factor kappa-B kinase subunit alpha	N/A	CHUK	MOL000098	CHUK
MOL000098	quercetin	Osteopontin	N/A	SPP1	MOL000098	SPP1
MOL000098	quercetin	Runt-related transcription factor 2	N/A	RUNX2	MOL000098	RUNX2
MOL000098	quercetin	Ras association domain-containing protein 1	N/A	RASSF1	MOL000098	RASSF1
MOL000098	quercetin	Transcription factor E2F1	N/A	E2F1	MOL000098	E2F1
MOL000098	quercetin	Transcription factor E2F2	N/A	E2F2	MOL000098	E2F2
MOL000098	quercetin	Prostatic acid phosphatase	DrugBank	ACPP	MOL000098	ACPP
MOL000098	quercetin	Cathepsin D	DrugBank	CTSD	MOL000098	CTSD
MOL000098	quercetin	Insulin-like growth factor-binding protein 3		IGFBP3	MOL000098	IGFBP3
MOL000098	quercetin	C-X-C motif chemokine 2	N/A	CXCL2	MOL000098	CXCL2
MOL000098	quercetin	DDB1- and CUL4-associated factor 5	N/A	DCAF5	MOL000098	DCAF5
MOL000098	quercetin	Nuclear receptor subfamily 1 group I member 3	N/A	NR1I3	MOL000098	NR1I3
MOL000098	quercetin	Serine/threonine-protein kinase Chk2	N/A	CHEK2	MOL000098	CHEK2
MOL000098	quercetin	Insulin receptor	DrugBank	INSR	MOL000098	INSR
MOL000098	quercetin	Claudin-4	N/A	CLDN4	MOL000098	CLDN4
MOL000098	quercetin	Peroxisome proliferator-activated receptor alpha	N/A	PPARA	MOL000098	PPARA
MOL000098	quercetin	Peroxisome proliferator-activated receptor delta	N/A	PPARD	MOL000098	PPARD
MOL000098	quercetin	Heat shock factor protein 1	N/A	HSF1	MOL000098	HSF1
MOL000098	quercetin	C-reactive protein		CRP	MOL000098	CRP
MOL000098	quercetin	Glutathione S-transferase P	DrugBank	GSTP1	MOL000098	GSTP1
MOL000098	quercetin	Nuclear factor erythroid 2-related factor 2	N/A	NFE2L2	MOL000098	NFE2L2
MOL000098	quercetin	NAD(P)H dehydrogenase [quinone] 1	DrugBank	NQO1	MOL000098	NQO1
MOL000098	quercetin	Poly [ADP-ribose] polymerase 1	N/A	PARP1	MOL000098	PARP1
MOL000098	quercetin	Aryl hydrocarbon receptor	DrugBank	AHR	MOL000098	AHR
MOL000098	quercetin	26S proteasome non-ATPase regulatory subunit 3	N/A	PSMD3	MOL000098	PSMD3
MOL000098	quercetin	Solute carrier family 2, facilitated glucose transporter member 4	N/A	SLC2A4	MOL000098	SLC2A4
MOL000098	quercetin	Collagen alpha-1(III) chain	DrugBank	COL3A1	MOL000098	COL3A1
MOL000098	quercetin	DNA gyrase subunit B	DrugBank	#N/A	MOL000098	#N/A
MOL000098	quercetin	C-X-C motif chemokine 11		CXCL11	MOL000098	CXCL11
MOL000098	quercetin	Collagen alpha-1(I) chain	DrugBank	COL1A1	MOL000098	COL1A1
MOL000098	quercetin	Interferon gamma	DrugBank	IFNG	MOL000098	IFNG
MOL000098	quercetin	Arachidonate 5-lipoxygenase	DrugBank	ALOX5	MOL000098	ALOX5
MOL000098	quercetin	Phosphatidylinositol-3,4,5-trisphosphate 3-phosphatase and dual-specificity protein phosphatase PTEN	N/A	#N/A	MOL000098	#N/A
MOL000098	quercetin	Interleukin-1 alpha	N/A	IL1A	MOL000098	IL1A
MOL000098	quercetin	Myeloperoxidase	DrugBank	MPO	MOL000098	MPO
MOL000098	quercetin	DNA topoisomerase 2-alpha	N/A	TOP2A	MOL000098	TOP2A
MOL000098	quercetin	Neutrophil cytosol factor 1	N/A	NCF1	MOL000098	NCF1
MOL000098	quercetin	ATP-binding cassette sub-family G member 2	N/A	ABCG2	MOL000098	ABCG2
MOL000098	quercetin	Hyaluronan synthase 2		HAS2	MOL000098	HAS2
MOL000098	quercetin	Transforming growth factor beta-1	N/A	TGFB1	MOL000098	TGFB1
MOL000098	quercetin	Estrogen sulfotransferase	DrugBank	SULT1E1	MOL000098	SULT1E1
MOL000098	quercetin	Maltase-glucoamylase, intestinal	DrugBank	MGAM	MOL000098	MGAM
MOL000098	quercetin	Interleukin-2	DrugBank	IL2	MOL000098	IL2
MOL000098	quercetin	Nuclear receptor subfamily 1 group I member 2	N/A	NR1I2	MOL000098	NR1I2
MOL000098	quercetin	Cytochrome P450 1B1	N/A	CYP1B1	MOL000098	CYP1B1
MOL000098	quercetin	G2/mitotic-specific cyclin-B1	N/A	CCNB1	MOL000098	CCNB1
MOL000098	quercetin	Tissue-type plasminogen activator	DrugBank	PLAT	MOL000098	PLAT
MOL000098	quercetin	Thrombomodulin	DrugBank	THBD	MOL000098	THBD
MOL000098	quercetin	Plasminogen activator inhibitor 1		SERPINE1	MOL000098	SERPINE1
MOL000098	quercetin	C-C motif chemokine 2	DrugBank	CCL2	MOL000098	CCL2
MOL000098	quercetin	E-selectin	DrugBank	SELE	MOL000098	SELE
MOL000098	quercetin	Vascular cell adhesion protein 1	DrugBank	VCAM1	MOL000098	VCAM1
MOL000098	quercetin	Prostaglandin E2 receptor EP3 subtype	DrugBank	PTGER3	MOL000098	PTGER3
MOL000098	quercetin	Interleukin-8	N/A	CXCL8	MOL000098	CXCL8
MOL000098	quercetin	Protein kinase C beta type	N/A	PRKCB	MOL000098	PRKCB
MOL000098	quercetin	Baculoviral IAP repeat-containing protein 5	N/A	BIRC5	MOL000098	BIRC5
MOL000098	quercetin	Dual oxidase 2	N/A	DUOX2	MOL000098	DUOX2
MOL000098	quercetin	Nitric oxide synthase, endothelial	N/A	NOS3	MOL000098	NOS3
MOL000098	quercetin	Heat shock protein beta-1		HSPB1	MOL000098	HSPB1
MOL000098	quercetin	Heme oxygenase 1	DrugBank	HMOX1	MOL000098	HMOX1
MOL000098	quercetin	Cytochrome P450 3A4	DrugBank	CYP3A4	MOL000098	CYP3A4
MOL000098	quercetin	Cytochrome P450 1A2	DrugBank	CYP1A2	MOL000098	CYP1A2
MOL000098	quercetin	Caveolin-1	N/A	CAV1	MOL000098	CAV1
MOL000098	quercetin	Myc proto-oncogene protein	N/A	MYC	MOL000098	MYC
MOL000098	quercetin	Tissue factor	DrugBank	F3	MOL000098	F3
MOL000098	quercetin	Gap junction alpha-1 protein	DrugBank	GJA1	MOL000098	GJA1
MOL000098	quercetin	Cytochrome P450 1A1	N/A	CYP1A1	MOL000098	CYP1A1
MOL000098	quercetin	Intercellular adhesion molecule 1	N/A	ICAM1	MOL000098	ICAM1
MOL000098	quercetin	Interleukin-1 beta		IL1B	MOL000098	IL1B
MOL000098	quercetin	Interstitial collagenase	DrugBank	MMP1	MOL000098	MMP1
MOL000098	quercetin	Hypoxia-inducible factor 1-alpha	N/A	HIF1A	MOL000098	HIF1A
MOL000098	quercetin	Signal transducer and activator of transcription 1-alpha/beta	N/A	STAT1	MOL000098	STAT1
MOL000098	quercetin	Protein CBFA2T1	N/A	RUNX1T1	MOL000098	RUNX1T1
MOL000098	quercetin	Probable E3 ubiquitin-protein ligase HERC5	N/A	#N/A	MOL000098	#N/A
MOL000098	quercetin	Cell division control protein 2 homolog	DrugBank	CDK1	MOL000098	CDK1
MOL000098	quercetin	78 kDa glucose-regulated protein	DrugBank	HSPA5	MOL000098	HSPA5
MOL000098	quercetin	Receptor tyrosine-protein kinase erbB-2	N/A	ERBB2	MOL000098	ERBB2
MOL000098	quercetin	Peroxisome proliferator-activated receptor gamma	N/A	PPARG	MOL000098	PPARG
MOL000098	quercetin	Acetyl-CoA carboxylase 1		ACACA	MOL000098	ACACA
MOL000098	quercetin	ETS domain-containing protein Elk-1	N/A	ELK1	MOL000098	ELK1
MOL000098	quercetin	NF-kappa-B inhibitor alpha	N/A	NFKBIA	MOL000098	NFKBIA
MOL000098	quercetin	NADPH--cytochrome P450 reductase	DrugBank	POR	MOL000098	POR
MOL000098	quercetin	Ornithine decarboxylase	DrugBank	ODC1	MOL000098	ODC1
MOL000098	quercetin	Xanthine dehydrogenase/oxidase	DrugBank	XDH	MOL000098	XDH
MOL000098	quercetin	Caspase-8	N/A	CASP8	MOL000098	CASP8
MOL000098	quercetin	DNA topoisomerase 1	DrugBank	TOP1	MOL000098	TOP1
MOL000098	quercetin	RAF proto-oncogene serine/threonine-protein kinase	N/A	#N/A	MOL000098	#N/A
MOL000098	quercetin	Superoxide dismutase [Cu-Zn]	DrugBank	SOD1	MOL000098	SOD1
MOL000098	quercetin	Protein kinase C alpha type		PRKCA	MOL000098	PRKCA
MOL000098	quercetin	Interleukin-10	N/A	IL10	MOL000098	IL10
MOL000098	quercetin	Pro-epidermal growth factor	DrugBank	EGF	MOL000098	EGF
MOL000098	quercetin	Retinoblastoma-associated protein	DrugBank	RB1	MOL000098	RB1
MOL000098	quercetin	Tumor necrosis factor	DrugBank	CD40LG	MOL000098	CD40LG
MOL000098	quercetin	Transcription factor AP-1	DrugBank	JUN	MOL000098	JUN
MOL000098	quercetin	Interleukin-6	DrugBank	IL6	MOL000098	IL6
MOL000098	quercetin	Cyclin-dependent kinase inhibitor 2A, isoforms 1/2/3	N/A	#N/A	MOL000098	#N/A
MOL000098	quercetin	Activator of 90 kDa heat shock protein ATPase homolog 1	N/A	AHSA1	MOL000098	AHSA1
MOL000098	quercetin	Caspase-3	N/A	CASP3	MOL000098	CASP3
MOL000098	quercetin	Cellular tumor antigen p53		TP53	MOL000098	TP53
MOL000098	quercetin	Bcl-2-like protein 1	N/A	BCL2L1	MOL000098	BCL2L1
MOL000098	quercetin	Proto-oncogene c-Fos	N/A	FOS	MOL000098	FOS
MOL000098	quercetin	Cyclin-dependent kinase inhibitor 1	N/A	CDKN1A	MOL000098	CDKN1A
MOL000098	quercetin	Eukaryotic translation initiation factor 6	N/A	EIF6	MOL000098	EIF6
MOL000098	quercetin	Apoptosis regulator BAX	N/A	BAX	MOL000098	BAX
MOL000098	quercetin	Caspase-9	N/A	CASP9	MOL000098	CASP9
MOL000098	quercetin	Urokinase-type plasminogen activator	DrugBank	PLAU	MOL000098	PLAU
MOL000098	quercetin	72 kDa type IV collagenase	DrugBank	MMP2	MOL000098	MMP2
MOL000098	quercetin	Matrix metalloproteinase-9	N/A	MMP9	MOL000098	MMP9
MOL000098	quercetin	Mitogen-activated protein kinase 1		MAPK1	MOL000098	MAPK1
MOL000098	quercetin	Retinoic acid receptor RXR-alpha	DrugBank	RXRA	MOL000098	RXRA
MOL000098	quercetin	Acetylcholinesterase	DrugBank	ACHE	MOL000098	ACHE
MOL000098	quercetin	Gamma-aminobutyric acid receptor subunit alpha-1	DrugBank	GABRA1	MOL000098	GABRA1
MOL000098	quercetin	Amine oxidase [flavin-containing] B	DrugBank	MAOB	MOL000098	MAOB
MOL000098	quercetin	Transcription factor p65	N/A	RELA	MOL000098	RELA
MOL000098	quercetin	Epidermal growth factor receptor	DrugBank	EGFR	MOL000098	EGFR
MOL000098	quercetin	RAC-alpha serine/threonine-protein kinase	N/A	AKT1	MOL000098	AKT1
MOL000098	quercetin	Vascular endothelial growth factor A	DrugBank	VEGFA	MOL000098	VEGFA
MOL000098	quercetin	G1/S-specific cyclin-D1	N/A	CCND1	MOL000098	CCND1
MOL000098	quercetin	Apoptosis regulator Bcl-2		BCL2	MOL000098	BCL2
MOL000098	quercetin	DNA topoisomerase II	DrugBank	TOP2B	MOL000098	TOP2B
MOL000098	quercetin	Thrombin	DrugBank	SERPIND1	MOL000098	SERPIND1
MOL000098	quercetin	Potassium voltage-gated channel subfamily H member 2	DrugBank	KCNH2	MOL000098	KCNH2
MOL000098	quercetin	Sodium channel protein type 5 subunit alpha	DrugBank	SCN5A	MOL000098	SCN5A
MOL000098	quercetin	Coagulation factor Xa	DrugBank	F7	MOL000098	F7
MOL000098	quercetin	Beta-2 adrenergic receptor	DrugBank	ADRB2	MOL000098	ADRB2
MOL000098	quercetin	Stromelysin-1	DrugBank	MMP3	MOL000098	MMP3
MOL000098	quercetin	mRNA of PKA Catalytic Subunit C-alpha	DrugBank	#N/A	MOL000098	#N/A
MOL000098	quercetin	Coagulation factor VII	DrugBank	F7	MOL000098	F7
MOL000098	quercetin	Nitric-oxide synthase, endothelial		#N/A	MOL000098	#N/A
MOL000098	quercetin	Prostaglandin G/H synthase 1	DrugBank	PTGS1	MOL000098	PTGS1
MOL000098	quercetin	Androgen receptor	DrugBank	AR	MOL000098	AR
MOL000098	quercetin	Peroxisome proliferator activated receptor gamma	DrugBank	PPARG	MOL000098	PPARG
MOL000098	quercetin	Prostaglandin G/H synthase 2	DrugBank	PTGS2	MOL000098	PTGS2
MOL000098	quercetin	Heat shock protein HSP 90	DrugBank	HSP90AA1	MOL000098	HSP90AA1
MOL000098	quercetin	Phosphatidylinositol-4,5-bisphosphate 3-kinase catalytic subunit, gamma isoform	DrugBank	#N/A	MOL000098	#N/A
MOL000098	quercetin	Nuclear receptor coactivator 2	DrugBank	NCOA2	MOL000098	NCOA2
MOL000098	quercetin	Dipeptidyl peptidase IV	DrugBank	DPP4	MOL000098	DPP4
MOL000098	quercetin	Aldose reductase	DrugBank	AKR1B1	MOL000098	AKR1B1
MOL000098	quercetin	Trypsin-1		PRSS1	MOL000098	PRSS1

## Sheet: Renshen
Mol ID	Molecule name	Target name	Source		Mol ID
MOL002879	Diop	Sodium channel protein type 5 subunit alpha	DrugBank	SCN5A	MOL002879	SCN5A
MOL002879	Diop	Beta-2 adrenergic receptor	DrugBank	ADRB2	MOL002879	ADRB2
MOL002879	Diop	Muscarinic acetylcholine receptor M3		CHRM3	MOL002879	CHRM3
MOL000449	Stigmasterol	Progesterone receptor	DrugBank	PGR	MOL000449	PGR
MOL000449	Stigmasterol	Mineralocorticoid receptor	DrugBank	NR3C2	MOL000449	NR3C2
MOL000449	Stigmasterol	Nuclear receptor coactivator 2	DrugBank	NCOA2	MOL000449	NCOA2
MOL000449	Stigmasterol	Alcohol dehydrogenase 1C	DrugBank	ADH1C	MOL000449	ADH1C
MOL000449	Stigmasterol	Ig gamma-1 chain C region	DrugBank	#N/A	MOL000449	#N/A
MOL000449	Stigmasterol	Retinoic acid receptor RXR-alpha	DrugBank	RXRA	MOL000449	RXRA
MOL000449	Stigmasterol	Nuclear receptor coactivator 1	DrugBank	NCOA1	MOL000449	NCOA1
MOL000449	Stigmasterol	Prostaglandin G/H synthase 1	DrugBank	PTGS1	MOL000449	PTGS1
MOL000449	Stigmasterol	Prostaglandin G/H synthase 2	DrugBank	PTGS2	MOL000449	PTGS2
MOL000449	Stigmasterol	Alpha-2A adrenergic receptor		ADRA2A	MOL000449	ADRA2A
MOL000449	Stigmasterol	Sodium-dependent noradrenaline transporter	DrugBank	SLC6A2	MOL000449	SLC6A2
MOL000449	Stigmasterol	Sodium-dependent dopamine transporter	DrugBank	SLC6A3	MOL000449	SLC6A3
MOL000449	Stigmasterol	Beta-2 adrenergic receptor	DrugBank	ADRB2	MOL000449	ADRB2
MOL000449	Stigmasterol	Aldose reductase	DrugBank	AKR1B1	MOL000449	AKR1B1
MOL000449	Stigmasterol	Urokinase-type plasminogen activator	DrugBank	PLAU	MOL000449	PLAU
MOL000449	Stigmasterol	Leukotriene A-4 hydrolase	DrugBank	LTA4H	MOL000449	LTA4H
MOL000449	Stigmasterol	Amine oxidase [flavin-containing] B	DrugBank	MAOB	MOL000449	MAOB
MOL000449	Stigmasterol	Amine oxidase [flavin-containing] A	DrugBank	MAOA	MOL000449	MAOA
MOL000449	Stigmasterol	mRNA of PKA Catalytic Subunit C-alpha	DrugBank	#N/A	MOL000449	#N/A
MOL000449	Stigmasterol	Chymotrypsinogen B		CTRB1	MOL000449	CTRB1
MOL000449	Stigmasterol	Muscarinic acetylcholine receptor M3	DrugBank	CHRM3	MOL000449	CHRM3
MOL000449	Stigmasterol	Muscarinic acetylcholine receptor M1	DrugBank	CHRM1	MOL000449	CHRM1
MOL000449	Stigmasterol	Beta-1 adrenergic receptor	DrugBank	ADRB1	MOL000449	ADRB1
MOL000449	Stigmasterol	Sodium channel protein type 5 subunit alpha	DrugBank	SCN5A	MOL000449	SCN5A
MOL000449	Stigmasterol	5-hydroxytryptamine 2A receptor	DrugBank	HTR2A	MOL000449	HTR2A
MOL000449	Stigmasterol	Alpha-1A adrenergic receptor	DrugBank	ADRA1D	MOL000449	ADRA1D
MOL000449	Stigmasterol	Gamma-aminobutyric-acid receptor alpha-3 subunit	DrugBank	#N/A	MOL000449	#N/A
MOL000449	Stigmasterol	Muscarinic acetylcholine receptor M2	DrugBank	CHRM2	MOL000449	CHRM2
MOL000449	Stigmasterol	Alpha-1B adrenergic receptor	DrugBank	ADRA1B	MOL000449	ADRA1B
MOL000449	Stigmasterol	Gamma-aminobutyric acid receptor subunit alpha-1		GABRA1	MOL000449	GABRA1
MOL000449	Stigmasterol	Neuronal acetylcholine receptor protein, alpha-7 chain		#N/A	MOL000449	#N/A
MOL000358	beta-sitosterol	Progesterone receptor	DrugBank	PGR	MOL000358	PGR
MOL000358	beta-sitosterol	Nuclear receptor coactivator 2	DrugBank	NCOA2	MOL000358	NCOA2
MOL000358	beta-sitosterol	Prostaglandin G/H synthase 1	DrugBank	PTGS1	MOL000358	PTGS1
MOL000358	beta-sitosterol	Prostaglandin G/H synthase 2	DrugBank	PTGS2	MOL000358	PTGS2
MOL000358	beta-sitosterol	Heat shock protein HSP 90	DrugBank	HSP90AA1	MOL000358	HSP90AA1
MOL000358	beta-sitosterol	Phosphatidylinositol-4,5-bisphosphate 3-kinase catalytic subunit, gamma isoform	DrugBank	#N/A	MOL000358	#N/A
MOL000358	beta-sitosterol	Potassium voltage-gated channel subfamily H member 2	DrugBank	KCNH2	MOL000358	KCNH2
MOL000358	beta-sitosterol	mRNA of PKA Catalytic Subunit C-alpha	DrugBank	#N/A	MOL000358	#N/A
MOL000358	beta-sitosterol	Dopamine D1 receptor	DrugBank	DRD1	MOL000358	DRD1
MOL000358	beta-sitosterol	Muscarinic acetylcholine receptor M3		CHRM3	MOL000358	CHRM3
MOL000358	beta-sitosterol	Muscarinic acetylcholine receptor M1	DrugBank	CHRM1	MOL000358	CHRM1
MOL000358	beta-sitosterol	Sodium channel protein type 5 subunit alpha	DrugBank	SCN5A	MOL000358	SCN5A
MOL000358	beta-sitosterol	Gamma-aminobutyric-acid receptor alpha-2 subunit	DrugBank	#N/A	MOL000358	#N/A
MOL000358	beta-sitosterol	Muscarinic acetylcholine receptor M4	DrugBank	CHRM4	MOL000358	CHRM4
MOL000358	beta-sitosterol	CGMP-inhibited 3',5'-cyclic phosphodiesterase A	DrugBank	PDE3A	MOL000358	PDE3A
MOL000358	beta-sitosterol	5-hydroxytryptamine 2A receptor	DrugBank	HTR2A	MOL000358	HTR2A
MOL000358	beta-sitosterol	Gamma-aminobutyric-acid receptor alpha-5 subunit	DrugBank	#N/A	MOL000358	#N/A
MOL000358	beta-sitosterol	Alpha-1A adrenergic receptor	DrugBank	ADRA1D	MOL000358	ADRA1D
MOL000358	beta-sitosterol	Gamma-aminobutyric-acid receptor alpha-3 subunit	DrugBank	#N/A	MOL000358	#N/A
MOL000358	beta-sitosterol	Muscarinic acetylcholine receptor M2		CHRM2	MOL000358	CHRM2
MOL000358	beta-sitosterol	Alpha-1B adrenergic receptor	DrugBank	ADRA1B	MOL000358	ADRA1B
MOL000358	beta-sitosterol	Beta-2 adrenergic receptor	DrugBank	ADRB2	MOL000358	ADRB2
MOL000358	beta-sitosterol	Neuronal acetylcholine receptor subunit alpha-2	DrugBank	CHRNA2	MOL000358	CHRNA2
MOL000358	beta-sitosterol	Sodium-dependent serotonin transporter	DrugBank	SLC6A4	MOL000358	SLC6A4
MOL000358	beta-sitosterol	Mu-type opioid receptor	DrugBank	OPRM1	MOL000358	OPRM1
MOL000358	beta-sitosterol	Gamma-aminobutyric acid receptor subunit alpha-1	DrugBank	GABRA1	MOL000358	GABRA1
MOL000358	beta-sitosterol	Neuronal acetylcholine receptor protein, alpha-7 chain	DrugBank	#N/A	MOL000358	#N/A
MOL000358	beta-sitosterol	Cytochrome P450-cam	DrugBank	#N/A	MOL000358	#N/A
MOL000358	beta-sitosterol	Apoptosis regulator Bcl-2	DrugBank	BCL2	MOL000358	BCL2
MOL000358	beta-sitosterol	Apoptosis regulator BAX		BAX	MOL000358	BAX
MOL000358	beta-sitosterol	Caspase-9	N/A	CASP9	MOL000358	CASP9
MOL000358	beta-sitosterol	Transcription factor AP-1	DrugBank	JUN	MOL000358	JUN
MOL000358	beta-sitosterol	Caspase-3	N/A	CASP3	MOL000358	CASP3
MOL000358	beta-sitosterol	Caspase-8	N/A	CASP8	MOL000358	CASP8
MOL000358	beta-sitosterol	Protein kinase C alpha type	N/A	PRKCA	MOL000358	PRKCA
MOL000358	beta-sitosterol	Transforming growth factor beta-1	N/A	TGFB1	MOL000358	TGFB1
MOL000358	beta-sitosterol	Serum paraoxonase/arylesterase 1	DrugBank	PON1	MOL000358	PON1
MOL000358	beta-sitosterol	Microtubule-associated protein 2		MAP2	MOL000358	MAP2
MOL003648	Inermin	Prostaglandin G/H synthase 1	DrugBank	PTGS1	MOL003648	PTGS1
MOL003648	Inermin	Muscarinic acetylcholine receptor M3	DrugBank	CHRM3	MOL003648	CHRM3
MOL003648	Inermin	Sodium channel protein type 5 subunit alpha	DrugBank	SCN5A	MOL003648	SCN5A
MOL003648	Inermin	Prostaglandin G/H synthase 2	DrugBank	PTGS2	MOL003648	PTGS2
MOL003648	Inermin	5-hydroxytryptamine receptor 3A	DrugBank	HTR3A	MOL003648	HTR3A
MOL003648	Inermin	Retinoic acid receptor RXR-alpha	DrugBank	RXRA	MOL003648	RXRA
MOL003648	Inermin	Alpha-1B adrenergic receptor	DrugBank	ADRA1B	MOL003648	ADRA1B
MOL003648	Inermin	Beta-2 adrenergic receptor	DrugBank	ADRB2	MOL003648	ADRB2
MOL003648	Inermin	Alpha-1D adrenergic receptor	DrugBank	ADRA1D	MOL003648	ADRA1D
MOL003648	Inermin	Sodium-dependent serotonin transporter		SLC6A4	MOL003648	SLC6A4
MOL003648	Inermin	Heat shock protein HSP 90	DrugBank	HSP90AA1	MOL003648	HSP90AA1
MOL003648	Inermin	Phosphatidylinositol-4,5-bisphosphate 3-kinase catalytic subunit, gamma isoform	DrugBank	#N/A	MOL003648	#N/A
MOL003648	Inermin	Neuronal acetylcholine receptor protein, alpha-7 chain	DrugBank	#N/A	MOL003648	#N/A
MOL003648	Inermin	mRNA of PKA Catalytic Subunit C-alpha	DrugBank	#N/A	MOL003648	#N/A
MOL003648	Inermin	Ig gamma-1 chain C region	DrugBank	#N/A	MOL003648	#N/A
MOL003648	Inermin	Trypsin-1	DrugBank	PRSS1	MOL003648	PRSS1
MOL003648	Inermin	Nuclear receptor coactivator 1	DrugBank	NCOA1	MOL003648	NCOA1
MOL003648	Inermin	Calmodulin		CALM2	MOL003648	CALM2
MOL000422	kaempferol	Nitric oxide synthase, inducible	DrugBank	NOS2	MOL000422	NOS2
MOL000422	kaempferol	Prostaglandin G/H synthase 1	DrugBank	PTGS1	MOL000422	PTGS1
MOL000422	kaempferol	Androgen receptor	DrugBank	AR	MOL000422	AR
MOL000422	kaempferol	Peroxisome proliferator activated receptor gamma	DrugBank	PPARG	MOL000422	PPARG
MOL000422	kaempferol	Prostaglandin G/H synthase 2	DrugBank	PTGS2	MOL000422	PTGS2
MOL000422	kaempferol	Heat shock protein HSP 90	DrugBank	HSP90AA1	MOL000422	HSP90AA1
MOL000422	kaempferol	Phosphatidylinositol-4,5-bisphosphate 3-kinase catalytic subunit, gamma isoform	DrugBank	#N/A	MOL000422	#N/A
MOL000422	kaempferol	mRNA of PKA Catalytic Subunit C-alpha	DrugBank	#N/A	MOL000422	#N/A
MOL000422	kaempferol	Nuclear receptor coactivator 2	DrugBank	NCOA2	MOL000422	NCOA2
MOL000422	kaempferol	Dipeptidyl peptidase IV		DPP4	MOL000422	DPP4
MOL000422	kaempferol	Trypsin-1	DrugBank	PRSS1	MOL000422	PRSS1
MOL000422	kaempferol	Progesterone receptor	DrugBank	PGR	MOL000422	PGR
MOL000422	kaempferol	Thrombin	DrugBank	SERPIND1	MOL000422	SERPIND1
MOL000422	kaempferol	Muscarinic acetylcholine receptor M1	DrugBank	CHRM1	MOL000422	CHRM1
MOL000422	kaempferol	Nitric-oxide synthase, endothelial	DrugBank	#N/A	MOL000422	#N/A
MOL000422	kaempferol	Gamma-aminobutyric-acid receptor alpha-2 subunit	DrugBank	#N/A	MOL000422	#N/A
MOL000422	kaempferol	Acetylcholinesterase	DrugBank	ACHE	MOL000422	ACHE
MOL000422	kaempferol	Sodium-dependent noradrenaline transporter	DrugBank	SLC6A2	MOL000422	SLC6A2
MOL000422	kaempferol	Muscarinic acetylcholine receptor M2	DrugBank	CHRM2	MOL000422	CHRM2
MOL000422	kaempferol	Alpha-1B adrenergic receptor		ADRA1B	MOL000422	ADRA1B
MOL000422	kaempferol	Gamma-aminobutyric acid receptor subunit alpha-1	DrugBank	GABRA1	MOL000422	GABRA1
MOL000422	kaempferol	DNA topoisomerase II	DrugBank	TOP2B	MOL000422	TOP2B
MOL000422	kaempferol	Coagulation factor VII	DrugBank	F7	MOL000422	F7
MOL000422	kaempferol	Calmodulin	DrugBank	CALM2	MOL000422	CALM2
MOL000422	kaempferol	Transcription factor p65	N/A	RELA	MOL000422	RELA
MOL000422	kaempferol	Inhibitor of nuclear factor kappa-B kinase subunit beta	N/A	IKBKB	MOL000422	IKBKB
MOL000422	kaempferol	RAC-alpha serine/threonine-protein kinase	N/A	AKT1	MOL000422	AKT1
MOL000422	kaempferol	Apoptosis regulator Bcl-2	DrugBank	BCL2	MOL000422	BCL2
MOL000422	kaempferol	Apoptosis regulator BAX	N/A	BAX	MOL000422	BAX
MOL000422	kaempferol	Tumor necrosis factor		CD40LG	MOL000422	CD40LG
MOL000422	kaempferol	Transcription factor AP-1	DrugBank	JUN	MOL000422	JUN
MOL000422	kaempferol	Activator of 90 kDa heat shock protein ATPase homolog 1	N/A	AHSA1	MOL000422	AHSA1
MOL000422	kaempferol	Caspase-3	N/A	CASP3	MOL000422	CASP3
MOL000422	kaempferol	Mitogen-activated protein kinase 8	DrugBank	MAPK8	MOL000422	MAPK8
MOL000422	kaempferol	Xanthine dehydrogenase/oxidase	DrugBank	XDH	MOL000422	XDH
MOL000422	kaempferol	Interstitial collagenase	DrugBank	MMP1	MOL000422	MMP1
MOL000422	kaempferol	Signal transducer and activator of transcription 1-alpha/beta	N/A	STAT1	MOL000422	STAT1
MOL000422	kaempferol	Cell division control protein 2 homolog	DrugBank	CDK1	MOL000422	CDK1
MOL000422	kaempferol	Peroxisome proliferator-activated receptor gamma	N/A	PPARG	MOL000422	PPARG
MOL000422	kaempferol	Heme oxygenase 1		HMOX1	MOL000422	HMOX1
MOL000422	kaempferol	Cytochrome P450 3A4	DrugBank	CYP3A4	MOL000422	CYP3A4
MOL000422	kaempferol	Cytochrome P450 1A2	DrugBank	CYP1A2	MOL000422	CYP1A2
MOL000422	kaempferol	Cytochrome P450 1A1	N/A	CYP1A1	MOL000422	CYP1A1
MOL000422	kaempferol	Intercellular adhesion molecule 1	N/A	ICAM1	MOL000422	ICAM1
MOL000422	kaempferol	E-selectin	DrugBank	SELE	MOL000422	SELE
MOL000422	kaempferol	Vascular cell adhesion protein 1	DrugBank	VCAM1	MOL000422	VCAM1
MOL000422	kaempferol	Nuclear receptor subfamily 1 group I member 2	N/A	NR1I2	MOL000422	NR1I2
MOL000422	kaempferol	Cytochrome P450 1B1	N/A	CYP1B1	MOL000422	CYP1B1
MOL000422	kaempferol	Arachidonate 5-lipoxygenase	DrugBank	ALOX5	MOL000422	ALOX5
MOL000422	kaempferol	Hyaluronan synthase 2		HAS2	MOL000422	HAS2
MOL000422	kaempferol	Glutathione S-transferase P	DrugBank	GSTP1	MOL000422	GSTP1
MOL000422	kaempferol	Aryl hydrocarbon receptor	DrugBank	AHR	MOL000422	AHR
MOL000422	kaempferol	26S proteasome non-ATPase regulatory subunit 3	N/A	PSMD3	MOL000422	PSMD3
MOL000422	kaempferol	Solute carrier family 2, facilitated glucose transporter member 4	N/A	SLC2A4	MOL000422	SLC2A4
MOL000422	kaempferol	Nuclear receptor subfamily 1 group I member 3	N/A	NR1I3	MOL000422	NR1I3
MOL000422	kaempferol	Insulin receptor	DrugBank	INSR	MOL000422	INSR
MOL000422	kaempferol	Type I iodothyronine deiodinase	N/A	DIO1	MOL000422	DIO1
MOL000422	kaempferol	Serine/threonine-protein phosphatase 2B catalytic subunit alpha isoform	DrugBank	#N/A	MOL000422	#N/A
MOL000422	kaempferol	Peroxidase C1A	N/A	#N/A	MOL000422	#N/A
MOL000422	kaempferol	Glutathione S-transferase Mu 1		GSTM1	MOL000422	GSTM1
MOL000422	kaempferol	Glutathione S-transferase Mu 2	DrugBank	GSTM2	MOL000422	GSTM2
MOL000422	kaempferol	Aldo-keto reductase family 1 member C3	DrugBank	AKR1C3	MOL000422	AKR1C3
MOL000422	kaempferol	Antileukoproteinase		SLPI	MOL000422	SLPI
MOL004492	Chrysanthemaxanthin	-		-	MOL004492	-
MOL005308	Aposiopolamine	Muscarinic acetylcholine receptor M3	DrugBank	CHRM3	MOL005308	CHRM3
MOL005308	Aposiopolamine	Muscarinic acetylcholine receptor M1	DrugBank	CHRM1	MOL005308	CHRM1
MOL005308	Aposiopolamine	Sodium-dependent noradrenaline transporter	DrugBank	SLC6A2	MOL005308	SLC6A2
MOL005308	Aposiopolamine	Sodium-dependent dopamine transporter	DrugBank	SLC6A3	MOL005308	SLC6A3
MOL005308	Aposiopolamine	Beta-2 adrenergic receptor	DrugBank	ADRB2	MOL005308	ADRB2
MOL005308	Aposiopolamine	Sodium-dependent serotonin transporter	DrugBank	SLC6A4	MOL005308	SLC6A4
MOL005308	Aposiopolamine	Gamma-aminobutyric acid receptor subunit alpha-1	DrugBank	GABRA1	MOL005308	GABRA1
MOL005308	Aposiopolamine	Dipeptidyl peptidase IV		DPP4	MOL005308	DPP4
MOL005314	Celabenzine	-		-	MOL005314	-
MOL005317	Deoxyharringtonine	Androgen receptor	DrugBank	AR	MOL005317	AR
MOL005317	Deoxyharringtonine	Mineralocorticoid receptor		NR3C2	MOL005317	NR3C2
MOL005320	arachidonate	Prostaglandin G/H synthase 1	DrugBank	PTGS1	MOL005320	PTGS1
MOL005320	arachidonate	Prostaglandin G/H synthase 2	DrugBank	PTGS2	MOL005320	PTGS2
MOL005320	arachidonate	Retinoic acid receptor RXR-gamma	DrugBank	RXRG	MOL005320	RXRG
MOL005320	arachidonate	Nuclear receptor coactivator 2		NCOA2	MOL005320	NCOA2
MOL005318	Dianthramine	Prostaglandin G/H synthase 1	DrugBank	PTGS1	MOL005318	PTGS1
MOL005318	Dianthramine	Prostaglandin G/H synthase 2	DrugBank	PTGS2	MOL005318	PTGS2
MOL005318	Dianthramine	Heat shock protein HSP 90		HSP90AA1	MOL005318	HSP90AA1
MOL005321	Frutinone A	Prostaglandin G/H synthase 1	DrugBank	PTGS1	MOL005321	PTGS1
MOL005321	Frutinone A	Thrombin	DrugBank	SERPIND1	MOL005321	SERPIND1
MOL005321	Frutinone A	Androgen receptor	DrugBank	AR	MOL005321	AR
MOL005321	Frutinone A	Sodium channel protein type 5 subunit alpha	DrugBank	SCN5A	MOL005321	SCN5A
MOL005321	Frutinone A	Peroxisome proliferator activated receptor gamma	DrugBank	PPARG	MOL005321	PPARG
MOL005321	Frutinone A	Prostaglandin G/H synthase 2	DrugBank	PTGS2	MOL005321	PTGS2
MOL005321	Frutinone A	Retinoic acid receptor RXR-alpha	DrugBank	RXRA	MOL005321	RXRA
MOL005321	Frutinone A	CGMP-inhibited 3',5'-cyclic phosphodiesterase A	DrugBank	PDE3A	MOL005321	PDE3A
MOL005321	Frutinone A	Beta-2 adrenergic receptor	DrugBank	ADRB2	MOL005321	ADRB2
MOL005321	Frutinone A	Gamma-aminobutyric acid receptor subunit alpha-1		GABRA1	MOL005321	GABRA1
MOL005321	Frutinone A	Dipeptidyl peptidase IV	DrugBank	DPP4	MOL005321	DPP4
MOL005321	Frutinone A	Heat shock protein HSP 90	DrugBank	HSP90AA1	MOL005321	HSP90AA1
MOL005321	Frutinone A	Phosphatidylinositol-4,5-bisphosphate 3-kinase catalytic subunit, gamma isoform	DrugBank	#N/A	MOL005321	#N/A
MOL005321	Frutinone A	Neuronal acetylcholine receptor protein, alpha-7 chain	DrugBank	#N/A	MOL005321	#N/A
MOL005321	Frutinone A	mRNA of PKA Catalytic Subunit C-alpha	DrugBank	#N/A	MOL005321	#N/A
MOL005321	Frutinone A	Acetylcholinesterase		ACHE	MOL005321	ACHE
MOL005344	ginsenoside rh2	Apoptosis regulator BAX	N/A	BAX	MOL005344	BAX
MOL005344	ginsenoside rh2	Tumor necrosis factor	DrugBank	CD40LG	MOL005344	CD40LG
MOL005344	ginsenoside rh2	Caspase-3	N/A	CASP3	MOL005344	CASP3
MOL005344	ginsenoside rh2	Prostaglandin G/H synthase 2	DrugBank	PTGS2	MOL005344	PTGS2
MOL005344	ginsenoside rh2	NF-kappa-B inhibitor alpha	N/A	NFKBIA	MOL005344	NFKBIA
MOL005344	ginsenoside rh2	Interleukin-1 beta	DrugBank	IL1B	MOL005344	IL1B
MOL005344	ginsenoside rh2	Caspase-1	N/A	CASP1	MOL005344	CASP1
MOL005344	ginsenoside rh2	Interferon gamma	DrugBank	IFNG	MOL005344	IFNG
MOL005344	ginsenoside rh2	Pituitary adenylate cyclase-activating polypeptide	DrugBank	ADCYAP1	MOL005344	ADCYAP1
MOL005344	ginsenoside rh2	Proteasome assembly chaperone 1		PSMG1	MOL005344	PSMG1
MOL005344	ginsenoside rh2	Dual specificity mitogen-activated protein kinase kinase 4	N/A	MAP2K4	MOL005344	MAP2K4
MOL005344	ginsenoside rh2	Solute carrier family 2, facilitated glucose transporter member 4		SLC2A4	MOL005344	SLC2A4
MOL005348	Ginsenoside-Rh4_qt	Mineralocorticoid receptor	DrugBank	NR3C2	MOL005348	NR3C2
MOL005348	Ginsenoside-Rh4_qt	Nuclear receptor coactivator 2		NCOA2	MOL005348	NCOA2
MOL005356	Girinimbin	Prostaglandin G/H synthase 1	DrugBank	PTGS1	MOL005356	PTGS1
MOL005356	Girinimbin	Sodium channel protein type 5 subunit alpha	DrugBank	SCN5A	MOL005356	SCN5A
MOL005356	Girinimbin	Prostaglandin G/H synthase 2	DrugBank	PTGS2	MOL005356	PTGS2
MOL005356	Girinimbin	Retinoic acid receptor RXR-alpha	DrugBank	RXRA	MOL005356	RXRA
MOL005356	Girinimbin	Beta-2 adrenergic receptor	DrugBank	ADRB2	MOL005356	ADRB2
MOL005356	Girinimbin	Gamma-aminobutyric acid receptor subunit alpha-1	DrugBank	GABRA1	MOL005356	GABRA1
MOL005356	Girinimbin	Phosphatidylinositol-4,5-bisphosphate 3-kinase catalytic subunit, gamma isoform	DrugBank	#N/A	MOL005356	#N/A
MOL005356	Girinimbin	Neuronal acetylcholine receptor protein, alpha-7 chain	DrugBank	#N/A	MOL005356	#N/A
MOL005356	Girinimbin	mRNA of PKA Catalytic Subunit C-alpha	DrugBank	#N/A	MOL005356	#N/A
MOL005356	Girinimbin	Nuclear receptor coactivator 2		NCOA2	MOL005356	NCOA2
MOL005357	Gomisin B	-		-	MOL005357	-
MOL005360	malkangunin	-		-	MOL005360	-
MOL005376	Panaxadiol	Glucocorticoid receptor		NR3C1	MOL005376	NR3C1
MOL005384	suchilactone	Potassium voltage-gated channel subfamily H member 2	DrugBank	KCNH2	MOL005384	KCNH2
MOL005384	suchilactone	Sodium channel protein type 5 subunit alpha	DrugBank	SCN5A	MOL005384	SCN5A
MOL005384	suchilactone	Coagulation factor Xa	DrugBank	F7	MOL005384	F7
MOL005384	suchilactone	Prostaglandin G/H synthase 2	DrugBank	PTGS2	MOL005384	PTGS2
MOL005384	suchilactone	Coagulation factor VII	DrugBank	F7	MOL005384	F7
MOL005384	suchilactone	mRNA of Protein-tyrosine phosphatase, non-receptor type 1	DrugBank	#N/A	MOL005384	#N/A
MOL005384	suchilactone	Beta-2 adrenergic receptor	DrugBank	ADRB2	MOL005384	ADRB2
MOL005384	suchilactone	Heat shock protein HSP 90	DrugBank	HSP90AA1	MOL005384	HSP90AA1
MOL005384	suchilactone	Nuclear receptor coactivator 1	DrugBank	NCOA1	MOL005384	NCOA1
MOL005384	suchilactone	Calcium-activated potassium channel subunit alpha 1		#N/A	MOL005384	#N/A
MOL005384	suchilactone	Calmodulin	DrugBank	CALM2	MOL005384	CALM2
MOL005384	suchilactone	Prostaglandin G/H synthase 1	DrugBank	PTGS1	MOL005384	PTGS1
MOL005384	suchilactone	Retinoic acid receptor RXR-alpha	DrugBank	RXRA	MOL005384	RXRA
MOL005384	suchilactone	CGMP-inhibited 3',5'-cyclic phosphodiesterase A	DrugBank	PDE3A	MOL005384	PDE3A
MOL005384	suchilactone	Alpha-1D adrenergic receptor	DrugBank	ADRA1D	MOL005384	ADRA1D
MOL005384	suchilactone	mRNA of PKA Catalytic Subunit C-alpha		#N/A	MOL005384	#N/A
MOL005399	alexandrin_qt	Progesterone receptor		PGR	MOL005399	PGR
MOL005401	ginsenoside Rg5_qt	-		-	MOL005401	-
MOL000787	Fumarine	Prostaglandin G/H synthase 1	DrugBank	PTGS1	MOL000787	PTGS1
MOL000787	Fumarine	Muscarinic acetylcholine receptor M3	DrugBank	CHRM3	MOL000787	CHRM3
MOL000787	Fumarine	Potassium voltage-gated channel subfamily H member 2	DrugBank	KCNH2	MOL000787	KCNH2
MOL000787	Fumarine	Muscarinic acetylcholine receptor M1	DrugBank	CHRM1	MOL000787	CHRM1
MOL000787	Fumarine	Sodium channel protein type 5 subunit alpha	DrugBank	SCN5A	MOL000787	SCN5A
MOL000787	Fumarine	Coagulation factor Xa	DrugBank	F7	MOL000787	F7
MOL000787	Fumarine	Muscarinic acetylcholine receptor M5	DrugBank	CHRM5	MOL000787	CHRM5
MOL000787	Fumarine	Prostaglandin G/H synthase 2	DrugBank	PTGS2	MOL000787	PTGS2
MOL000787	Fumarine	5-hydroxytryptamine receptor 3A	DrugBank	HTR3A	MOL000787	HTR3A
MOL000787	Fumarine	Coagulation factor VII		F7	MOL000787	F7
MOL000787	Fumarine	Muscarinic acetylcholine receptor M4	DrugBank	CHRM4	MOL000787	CHRM4
MOL000787	Fumarine	Delta-type opioid receptor	DrugBank	OPRD1	MOL000787	OPRD1
MOL000787	Fumarine	5-hydroxytryptamine 2A receptor	DrugBank	HTR2A	MOL000787	HTR2A
MOL000787	Fumarine	Alpha-1B adrenergic receptor	DrugBank	ADRA1B	MOL000787	ADRA1B
MOL000787	Fumarine	Beta-2 adrenergic receptor	DrugBank	ADRB2	MOL000787	ADRB2
MOL000787	Fumarine	Alpha-1D adrenergic receptor	DrugBank	ADRA1D	MOL000787	ADRA1D
MOL000787	Fumarine	Mu-type opioid receptor	DrugBank	OPRM1	MOL000787	OPRM1
MOL000787	Fumarine	Heat shock protein HSP 90	DrugBank	HSP90AA1	MOL000787	HSP90AA1
MOL000787	Fumarine	mRNA of PKA Catalytic Subunit C-alpha	DrugBank	#N/A	MOL000787	#N/A
MOL000787	Fumarine	Calmodulin		CALM2	MOL000787	CALM2
MOL000787	Fumarine	Sodium-dependent serotonin transporter	DrugBank	SLC6A4	MOL000787	SLC6A4
MOL000787	Fumarine	Voltage-dependent L-type calcium channel subunit alpha-1S	DrugBank	CACNA1S	MOL000787	CACNA1S
MOL000787	Fumarine	CGMP-inhibited 3',5'-cyclic phosphodiesterase A	DrugBank	PDE3A	MOL000787	PDE3A
MOL000787	Fumarine	Sodium-dependent dopamine transporter	DrugBank	SLC6A3	MOL000787	SLC6A3
MOL000787	Fumarine	Type IV phosphodiesterase	DrugBank	#N/A	MOL000787	#N/A
MOL000787	Fumarine	DNA topoisomerase II	DrugBank	TOP2B	MOL000787	TOP2B
MOL000787	Fumarine	Dopamine D1 receptor	DrugBank	DRD1	MOL000787	DRD1
MOL000787	Fumarine	Vascular endothelial growth factor receptor 2		KDR	MOL000787	KDR

## Sheet: Honghua
Mol ID	Molecule name	Target name	Source		Mol ID
MOL002680	Flavoxanthin	-		-	MOL002680	-
MOL001771	poriferast-5-en-3beta-ol	Progesterone receptor	DrugBank	PGR	MOL001771	PGR
MOL001771	poriferast-5-en-3beta-ol	Nuclear receptor coactivator 2		NCOA2	MOL001771	NCOA2
MOL002694	4-[(E)-4-(3,5-dimethoxy-4-oxo-1-cyclohexa-2,5-dienylidene)but-2-enylidene]-2,6-dimethoxycyclohexa-2,5-dien-1-one	Thrombin	DrugBank	SERPIND1	MOL002694	SERPIND1
MOL002694	4-[(E)-4-(3,5-dimethoxy-4-oxo-1-cyclohexa-2,5-dienylidene)but-2-enylidene]-2,6-dimethoxycyclohexa-2,5-dien-1-one	Prostaglandin G/H synthase 2	DrugBank	PTGS2	MOL002694	PTGS2
MOL002694	4-[(E)-4-(3,5-dimethoxy-4-oxo-1-cyclohexa-2,5-dienylidene)but-2-enylidene]-2,6-dimethoxycyclohexa-2,5-dien-1-one	Nuclear receptor coactivator 2		NCOA2	MOL002694	NCOA2
MOL002695	lignan	Estrogen receptor	DrugBank	ESR1	MOL002695	ESR1
MOL002695	lignan	Coagulation factor Xa	DrugBank	F7	MOL002695	F7
MOL002695	lignan	Prostaglandin G/H synthase 2	DrugBank	PTGS2	MOL002695	PTGS2
MOL002695	lignan	Carbonic anhydrase II	DrugBank	CA2	MOL002695	CA2
MOL002695	lignan	DNA topoisomerase II	DrugBank	TOP2B	MOL002695	TOP2B
MOL002695	lignan	Nuclear receptor coactivator 2	DrugBank	NCOA2	MOL002695	NCOA2
MOL002695	lignan	Calcium-activated potassium channel subunit alpha 1	DrugBank	#N/A	MOL002695	#N/A
MOL002695	lignan	Calmodulin		CALM2	MOL002695	CALM2
MOL002706	Phytoene	-		-	MOL002706	-
MOL002707	phytofluene	-		-	MOL002707	-
MOL002710	Pyrethrin II	Prostaglandin G/H synthase 2	DrugBank	PTGS2	MOL002710	PTGS2
MOL002710	Pyrethrin II	Nuclear receptor coactivator 2		NCOA2	MOL002710	NCOA2
MOL002712	6-Hydroxykaempferol	Nitric oxide synthase, inducible	DrugBank	NOS2	MOL002712	NOS2
MOL002712	6-Hydroxykaempferol	Prostaglandin G/H synthase 1	DrugBank	PTGS1	MOL002712	PTGS1
MOL002712	6-Hydroxykaempferol	Androgen receptor	DrugBank	AR	MOL002712	AR
MOL002712	6-Hydroxykaempferol	Peroxisome proliferator activated receptor gamma	DrugBank	PPARG	MOL002712	PPARG
MOL002712	6-Hydroxykaempferol	Prostaglandin G/H synthase 2	DrugBank	PTGS2	MOL002712	PTGS2
MOL002712	6-Hydroxykaempferol	Heat shock protein HSP 90	DrugBank	HSP90AA1	MOL002712	HSP90AA1
MOL002712	6-Hydroxykaempferol	Phosphatidylinositol-4,5-bisphosphate 3-kinase catalytic subunit, gamma isoform	DrugBank	#N/A	MOL002712	#N/A
MOL002712	6-Hydroxykaempferol	Trypsin-1	DrugBank	PRSS1	MOL002712	PRSS1
MOL002712	6-Hydroxykaempferol	Nuclear receptor coactivator 2	DrugBank	NCOA2	MOL002712	NCOA2
MOL002712	6-Hydroxykaempferol	Dipeptidyl peptidase IV		DPP4	MOL002712	DPP4
MOL002714	baicalein	Prostaglandin G/H synthase 1	DrugBank	PTGS1	MOL002714	PTGS1
MOL002714	baicalein	Androgen receptor	DrugBank	AR	MOL002714	AR
MOL002714	baicalein	Prostaglandin G/H synthase 2	DrugBank	PTGS2	MOL002714	PTGS2
MOL002714	baicalein	Heat shock protein HSP 90	DrugBank	HSP90AA1	MOL002714	HSP90AA1
MOL002714	baicalein	mRNA of PKA Catalytic Subunit C-alpha	DrugBank	#N/A	MOL002714	#N/A
MOL002714	baicalein	Dipeptidyl peptidase IV	DrugBank	DPP4	MOL002714	DPP4
MOL002714	baicalein	Phosphatidylinositol-4,5-bisphosphate 3-kinase catalytic subunit, gamma isoform	DrugBank	#N/A	MOL002714	#N/A
MOL002714	baicalein	CGMP-inhibited 3',5'-cyclic phosphodiesterase A	DrugBank	PDE3A	MOL002714	PDE3A
MOL002714	baicalein	Trypsin-1	DrugBank	PRSS1	MOL002714	PRSS1
MOL002714	baicalein	Nuclear receptor coactivator 2		NCOA2	MOL002714	NCOA2
MOL002714	baicalein	Nuclear receptor coactivator 1	DrugBank	NCOA1	MOL002714	NCOA1
MOL002714	baicalein	Calmodulin	DrugBank	CALM2	MOL002714	CALM2
MOL002714	baicalein	Transcription factor p65	N/A	RELA	MOL002714	RELA
MOL002714	baicalein	RAC-alpha serine/threonine-protein kinase	N/A	AKT1	MOL002714	AKT1
MOL002714	baicalein	Vascular endothelial growth factor A	DrugBank	VEGFA	MOL002714	VEGFA
MOL002714	baicalein	Apoptosis regulator Bcl-2	DrugBank	BCL2	MOL002714	BCL2
MOL002714	baicalein	Proto-oncogene c-Fos	N/A	FOS	MOL002714	FOS
MOL002714	baicalein	Apoptosis regulator BAX	N/A	BAX	MOL002714	BAX
MOL002714	baicalein	Matrix metalloproteinase-9	N/A	MMP9	MOL002714	MMP9
MOL002714	baicalein	Caspase-3		CASP3	MOL002714	CASP3
MOL002714	baicalein	Cellular tumor antigen p53	DrugBank	TP53	MOL002714	TP53
MOL002714	baicalein	Hypoxia-inducible factor 1-alpha	N/A	HIF1A	MOL002714	HIF1A
MOL002714	baicalein	Fos-related antigen 1	N/A	FOSL1	MOL002714	FOSL1
MOL002714	baicalein	Fos-related antigen 2	N/A	FOSL2	MOL002714	FOSL2
MOL002714	baicalein	Cell division control protein 2 homolog	DrugBank	CDK1	MOL002714	CDK1
MOL002714	baicalein	G2/mitotic-specific cyclin-B1	N/A	CCNB1	MOL002714	CCNB1
MOL002714	baicalein	Myeloperoxidase	DrugBank	MPO	MOL002714	MPO
MOL002714	baicalein	Aryl hydrocarbon receptor	DrugBank	AHR	MOL002714	AHR
MOL002714	baicalein	Insulin-like growth factor II	N/A	IGF2	MOL002714	IGF2
MOL002714	baicalein	Cytochrome c		CYCS	MOL002714	CYCS
MOL002714	baicalein	Arachidonate 12-lipoxygenase, 12S-type	N/A	ALOX12	MOL002714	ALOX12
MOL002714	baicalein	Nuclear factor of activated T-cells, cytoplasmic 1	N/A	NFATC1	MOL002714	NFATC1
MOL002714	baicalein	Tudor domain-containing protein 7	N/A	TDRD7	MOL002714	TDRD7
MOL002714	baicalein	Egl nine homolog 1	DrugBank	EGLN1	MOL002714	EGLN1
MOL002714	baicalein	NADPH oxidase 5	N/A	NOX5	MOL002714	NOX5
MOL002714	baicalein	Fatty acid-binding protein, epidermal	N/A	FABP5	MOL002714	FABP5
MOL002714	baicalein	Apolipoprotein D		APOD	MOL002714	APOD
MOL002717	qt_carthamone	Prostaglandin G/H synthase 1	DrugBank	PTGS1	MOL002717	PTGS1
MOL002717	qt_carthamone	Prostaglandin G/H synthase 2	DrugBank	PTGS2	MOL002717	PTGS2
MOL002717	qt_carthamone	Heat shock protein HSP 90		HSP90AA1	MOL002717	HSP90AA1
MOL002719	6-Hydroxynaringenin	-		-	MOL002719	-
MOL002721	quercetagetin	Androgen receptor	DrugBank	AR	MOL002721	AR
MOL002721	quercetagetin	Peroxisome proliferator activated receptor gamma	DrugBank	PPARG	MOL002721	PPARG
MOL002721	quercetagetin	Prostaglandin G/H synthase 2	DrugBank	PTGS2	MOL002721	PTGS2
MOL002721	quercetagetin	Heat shock protein HSP 90	DrugBank	HSP90AA1	MOL002721	HSP90AA1
MOL002721	quercetagetin	Phosphatidylinositol-4,5-bisphosphate 3-kinase catalytic subunit, gamma isoform	DrugBank	#N/A	MOL002721	#N/A
MOL002721	quercetagetin	Dipeptidyl peptidase IV	DrugBank	DPP4	MOL002721	DPP4
MOL002721	quercetagetin	Trypsin-1	DrugBank	PRSS1	MOL002721	PRSS1
MOL002721	quercetagetin	DNA topoisomerase II		TOP2B	MOL002721	TOP2B
MOL002757	7,8-dimethyl-1H-pyrimido[5,6-g]quinoxaline-2,4-dione	Prostaglandin G/H synthase 1	DrugBank	PTGS1	MOL002757	PTGS1
MOL002757	7,8-dimethyl-1H-pyrimido[5,6-g]quinoxaline-2,4-dione	Prostaglandin G/H synthase 2	DrugBank	PTGS2	MOL002757	PTGS2
MOL002757	7,8-dimethyl-1H-pyrimido[5,6-g]quinoxaline-2,4-dione	Gamma-aminobutyric acid receptor subunit alpha-1	DrugBank	GABRA1	MOL002757	GABRA1
MOL002757	7,8-dimethyl-1H-pyrimido[5,6-g]quinoxaline-2,4-dione	Heat shock protein HSP 90	DrugBank	HSP90AA1	MOL002757	HSP90AA1
MOL002757	7,8-dimethyl-1H-pyrimido[5,6-g]quinoxaline-2,4-dione	mRNA of PKA Catalytic Subunit C-alpha		#N/A	MOL002757	#N/A
MOL002773	beta-carotene	RAC-alpha serine/threonine-protein kinase	N/A	AKT1	MOL002773	AKT1
MOL002773	beta-carotene	Vascular endothelial growth factor A	DrugBank	VEGFA	MOL002773	VEGFA
MOL002773	beta-carotene	Apoptosis regulator Bcl-2	DrugBank	BCL2	MOL002773	BCL2
MOL002773	beta-carotene	Caspase-9	N/A	CASP9	MOL002773	CASP9
MOL002773	beta-carotene	72 kDa type IV collagenase	DrugBank	MMP2	MOL002773	MMP2
MOL002773	beta-carotene	Transcription factor AP-1	DrugBank	JUN	MOL002773	JUN
MOL002773	beta-carotene	Caspase-3	N/A	CASP3	MOL002773	CASP3
MOL002773	beta-carotene	Prostaglandin G/H synthase 2	DrugBank	PTGS2	MOL002773	PTGS2
MOL002773	beta-carotene	Caspase-8	N/A	CASP8	MOL002773	CASP8
MOL002773	beta-carotene	Interstitial collagenase		MMP1	MOL002773	MMP1
MOL002773	beta-carotene	Heme oxygenase 1	DrugBank	HMOX1	MOL002773	HMOX1
MOL002773	beta-carotene	Cytochrome P450 3A4	DrugBank	CYP3A4	MOL002773	CYP3A4
MOL002773	beta-carotene	Cytochrome P450 2B1	N/A	#N/A	MOL002773	#N/A
MOL002773	beta-carotene	Cytochrome P450 1A2	DrugBank	CYP1A2	MOL002773	CYP1A2
MOL002773	beta-carotene	Serum albumin	N/A	ALB	MOL002773	ALB
MOL002773	beta-carotene	Caveolin-1	N/A	CAV1	MOL002773	CAV1
MOL002773	beta-carotene	Catenin beta-1	N/A	CTNNB1	MOL002773	CTNNB1
MOL002773	beta-carotene	Myc proto-oncogene protein	N/A	MYC	MOL002773	MYC
MOL002773	beta-carotene	Caspase-7	DrugBank	CASP7	MOL002773	CASP7
MOL002773	beta-carotene	Tissue factor		F3	MOL002773	F3
MOL002773	beta-carotene	Gap junction alpha-1 protein	DrugBank	GJA1	MOL002773	GJA1
MOL002773	beta-carotene	Stromelysin-2		MMP10	MOL002773	MMP10
MOL002776	Baicalin	Coagulation factor Xa	DrugBank	F7	MOL002776	F7
MOL002776	Baicalin	mRNA of Protein-tyrosine phosphatase, non-receptor type 1		#N/A	MOL002776	#N/A
MOL000358	beta-sitosterol	Progesterone receptor	DrugBank	PGR	MOL000358	PGR
MOL000358	beta-sitosterol	Nuclear receptor coactivator 2	DrugBank	NCOA2	MOL000358	NCOA2
MOL000358	beta-sitosterol	Prostaglandin G/H synthase 1	DrugBank	PTGS1	MOL000358	PTGS1
MOL000358	beta-sitosterol	Prostaglandin G/H synthase 2	DrugBank	PTGS2	MOL000358	PTGS2
MOL000358	beta-sitosterol	Heat shock protein HSP 90	DrugBank	HSP90AA1	MOL000358	HSP90AA1
MOL000358	beta-sitosterol	Phosphatidylinositol-4,5-bisphosphate 3-kinase catalytic subunit, gamma isoform	DrugBank	#N/A	MOL000358	#N/A
MOL000358	beta-sitosterol	Potassium voltage-gated channel subfamily H member 2	DrugBank	KCNH2	MOL000358	KCNH2
MOL000358	beta-sitosterol	mRNA of PKA Catalytic Subunit C-alpha	DrugBank	#N/A	MOL000358	#N/A
MOL000358	beta-sitosterol	Dopamine D1 receptor	DrugBank	DRD1	MOL000358	DRD1
MOL000358	beta-sitosterol	Muscarinic acetylcholine receptor M3		CHRM3	MOL000358	CHRM3
MOL000358	beta-sitosterol	Muscarinic acetylcholine receptor M1	DrugBank	CHRM1	MOL000358	CHRM1
MOL000358	beta-sitosterol	Sodium channel protein type 5 subunit alpha	DrugBank	SCN5A	MOL000358	SCN5A
MOL000358	beta-sitosterol	Gamma-aminobutyric-acid receptor alpha-2 subunit	DrugBank	#N/A	MOL000358	#N/A
MOL000358	beta-sitosterol	Muscarinic acetylcholine receptor M4	DrugBank	CHRM4	MOL000358	CHRM4
MOL000358	beta-sitosterol	CGMP-inhibited 3',5'-cyclic phosphodiesterase A	DrugBank	PDE3A	MOL000358	PDE3A
MOL000358	beta-sitosterol	5-hydroxytryptamine 2A receptor	DrugBank	HTR2A	MOL000358	HTR2A
MOL000358	beta-sitosterol	Gamma-aminobutyric-acid receptor alpha-5 subunit	DrugBank	#N/A	MOL000358	#N/A
MOL000358	beta-sitosterol	Alpha-1A adrenergic receptor	DrugBank	ADRA1D	MOL000358	ADRA1D
MOL000358	beta-sitosterol	Gamma-aminobutyric-acid receptor alpha-3 subunit	DrugBank	#N/A	MOL000358	#N/A
MOL000358	beta-sitosterol	Muscarinic acetylcholine receptor M2		CHRM2	MOL000358	CHRM2
MOL000358	beta-sitosterol	Alpha-1B adrenergic receptor	DrugBank	ADRA1B	MOL000358	ADRA1B
MOL000358	beta-sitosterol	Beta-2 adrenergic receptor	DrugBank	ADRB2	MOL000358	ADRB2
MOL000358	beta-sitosterol	Neuronal acetylcholine receptor subunit alpha-2	DrugBank	CHRNA2	MOL000358	CHRNA2
MOL000358	beta-sitosterol	Sodium-dependent serotonin transporter	DrugBank	SLC6A4	MOL000358	SLC6A4
MOL000358	beta-sitosterol	Mu-type opioid receptor	DrugBank	OPRM1	MOL000358	OPRM1
MOL000358	beta-sitosterol	Gamma-aminobutyric acid receptor subunit alpha-1	DrugBank	GABRA1	MOL000358	GABRA1
MOL000358	beta-sitosterol	Neuronal acetylcholine receptor protein, alpha-7 chain	DrugBank	#N/A	MOL000358	#N/A
MOL000358	beta-sitosterol	Cytochrome P450-cam	DrugBank	#N/A	MOL000358	#N/A
MOL000358	beta-sitosterol	Apoptosis regulator Bcl-2	DrugBank	BCL2	MOL000358	BCL2
MOL000358	beta-sitosterol	Apoptosis regulator BAX		BAX	MOL000358	BAX
MOL000358	beta-sitosterol	Caspase-9	N/A	CASP9	MOL000358	CASP9
MOL000358	beta-sitosterol	Transcription factor AP-1	DrugBank	JUN	MOL000358	JUN
MOL000358	beta-sitosterol	Caspase-3	N/A	CASP3	MOL000358	CASP3
MOL000358	beta-sitosterol	Caspase-8	N/A	CASP8	MOL000358	CASP8
MOL000358	beta-sitosterol	Protein kinase C alpha type	N/A	PRKCA	MOL000358	PRKCA
MOL000358	beta-sitosterol	Transforming growth factor beta-1	N/A	TGFB1	MOL000358	TGFB1
MOL000358	beta-sitosterol	Serum paraoxonase/arylesterase 1	DrugBank	PON1	MOL000358	PON1
MOL000358	beta-sitosterol	Microtubule-associated protein 2		MAP2	MOL000358	MAP2
MOL000422	kaempferol	Nitric oxide synthase, inducible	DrugBank	NOS2	MOL000422	NOS2
MOL000422	kaempferol	Prostaglandin G/H synthase 1	DrugBank	PTGS1	MOL000422	PTGS1
MOL000422	kaempferol	Androgen receptor	DrugBank	AR	MOL000422	AR
MOL000422	kaempferol	Peroxisome proliferator activated receptor gamma	DrugBank	PPARG	MOL000422	PPARG
MOL000422	kaempferol	Prostaglandin G/H synthase 2	DrugBank	PTGS2	MOL000422	PTGS2
MOL000422	kaempferol	Heat shock protein HSP 90	DrugBank	HSP90AA1	MOL000422	HSP90AA1
MOL000422	kaempferol	Phosphatidylinositol-4,5-bisphosphate 3-kinase catalytic subunit, gamma isoform	DrugBank	#N/A	MOL000422	#N/A
MOL000422	kaempferol	mRNA of PKA Catalytic Subunit C-alpha	DrugBank	#N/A	MOL000422	#N/A
MOL000422	kaempferol	Nuclear receptor coactivator 2	DrugBank	NCOA2	MOL000422	NCOA2
MOL000422	kaempferol	Dipeptidyl peptidase IV		DPP4	MOL000422	DPP4
MOL000422	kaempferol	Trypsin-1	DrugBank	PRSS1	MOL000422	PRSS1
MOL000422	kaempferol	Progesterone receptor	DrugBank	PGR	MOL000422	PGR
MOL000422	kaempferol	Thrombin	DrugBank	SERPIND1	MOL000422	SERPIND1
MOL000422	kaempferol	Muscarinic acetylcholine receptor M1	DrugBank	CHRM1	MOL000422	CHRM1
MOL000422	kaempferol	Nitric-oxide synthase, endothelial	DrugBank	#N/A	MOL000422	#N/A
MOL000422	kaempferol	Gamma-aminobutyric-acid receptor alpha-2 subunit	DrugBank	#N/A	MOL000422	#N/A
MOL000422	kaempferol	Acetylcholinesterase	DrugBank	ACHE	MOL000422	ACHE
MOL000422	kaempferol	Sodium-dependent noradrenaline transporter	DrugBank	SLC6A2	MOL000422	SLC6A2
MOL000422	kaempferol	Muscarinic acetylcholine receptor M2	DrugBank	CHRM2	MOL000422	CHRM2
MOL000422	kaempferol	Alpha-1B adrenergic receptor		ADRA1B	MOL000422	ADRA1B
MOL000422	kaempferol	Gamma-aminobutyric acid receptor subunit alpha-1	DrugBank	GABRA1	MOL000422	GABRA1
MOL000422	kaempferol	DNA topoisomerase II	DrugBank	TOP2B	MOL000422	TOP2B
MOL000422	kaempferol	Coagulation factor VII	DrugBank	F7	MOL000422	F7
MOL000422	kaempferol	Calmodulin	DrugBank	CALM2	MOL000422	CALM2
MOL000422	kaempferol	Transcription factor p65	N/A	RELA	MOL000422	RELA
MOL000422	kaempferol	Inhibitor of nuclear factor kappa-B kinase subunit beta	N/A	IKBKB	MOL000422	IKBKB
MOL000422	kaempferol	RAC-alpha serine/threonine-protein kinase	N/A	AKT1	MOL000422	AKT1
MOL000422	kaempferol	Apoptosis regulator Bcl-2	DrugBank	BCL2	MOL000422	BCL2
MOL000422	kaempferol	Apoptosis regulator BAX	N/A	BAX	MOL000422	BAX
MOL000422	kaempferol	Tumor necrosis factor		CD40LG	MOL000422	CD40LG
MOL000422	kaempferol	Transcription factor AP-1	DrugBank	JUN	MOL000422	JUN
MOL000422	kaempferol	Activator of 90 kDa heat shock protein ATPase homolog 1	N/A	AHSA1	MOL000422	AHSA1
MOL000422	kaempferol	Caspase-3	N/A	CASP3	MOL000422	CASP3
MOL000422	kaempferol	Mitogen-activated protein kinase 8	DrugBank	MAPK8	MOL000422	MAPK8
MOL000422	kaempferol	Xanthine dehydrogenase/oxidase	DrugBank	XDH	MOL000422	XDH
MOL000422	kaempferol	Interstitial collagenase	DrugBank	MMP1	MOL000422	MMP1
MOL000422	kaempferol	Signal transducer and activator of transcription 1-alpha/beta	N/A	STAT1	MOL000422	STAT1
MOL000422	kaempferol	Cell division control protein 2 homolog	DrugBank	CDK1	MOL000422	CDK1
MOL000422	kaempferol	Peroxisome proliferator-activated receptor gamma	N/A	PPARG	MOL000422	PPARG
MOL000422	kaempferol	Heme oxygenase 1		HMOX1	MOL000422	HMOX1
MOL000422	kaempferol	Cytochrome P450 3A4	DrugBank	CYP3A4	MOL000422	CYP3A4
MOL000422	kaempferol	Cytochrome P450 1A2	DrugBank	CYP1A2	MOL000422	CYP1A2
MOL000422	kaempferol	Cytochrome P450 1A1	N/A	CYP1A1	MOL000422	CYP1A1
MOL000422	kaempferol	Intercellular adhesion molecule 1	N/A	ICAM1	MOL000422	ICAM1
MOL000422	kaempferol	E-selectin	DrugBank	SELE	MOL000422	SELE
MOL000422	kaempferol	Vascular cell adhesion protein 1	DrugBank	VCAM1	MOL000422	VCAM1
MOL000422	kaempferol	Nuclear receptor subfamily 1 group I member 2	N/A	NR1I2	MOL000422	NR1I2
MOL000422	kaempferol	Cytochrome P450 1B1	N/A	CYP1B1	MOL000422	CYP1B1
MOL000422	kaempferol	Arachidonate 5-lipoxygenase	DrugBank	ALOX5	MOL000422	ALOX5
MOL000422	kaempferol	Hyaluronan synthase 2		HAS2	MOL000422	HAS2
MOL000422	kaempferol	Glutathione S-transferase P	DrugBank	GSTP1	MOL000422	GSTP1
MOL000422	kaempferol	Aryl hydrocarbon receptor	DrugBank	AHR	MOL000422	AHR
MOL000422	kaempferol	26S proteasome non-ATPase regulatory subunit 3	N/A	PSMD3	MOL000422	PSMD3
MOL000422	kaempferol	Solute carrier family 2, facilitated glucose transporter member 4	N/A	SLC2A4	MOL000422	SLC2A4
MOL000422	kaempferol	Nuclear receptor subfamily 1 group I member 3	N/A	NR1I3	MOL000422	NR1I3
MOL000422	kaempferol	Insulin receptor	DrugBank	INSR	MOL000422	INSR
MOL000422	kaempferol	Type I iodothyronine deiodinase	N/A	DIO1	MOL000422	DIO1
MOL000422	kaempferol	Serine/threonine-protein phosphatase 2B catalytic subunit alpha isoform	DrugBank	#N/A	MOL000422	#N/A
MOL000422	kaempferol	Peroxidase C1A	N/A	#N/A	MOL000422	#N/A
MOL000422	kaempferol	Glutathione S-transferase Mu 1		GSTM1	MOL000422	GSTM1
MOL000422	kaempferol	Glutathione S-transferase Mu 2	DrugBank	GSTM2	MOL000422	GSTM2
MOL000422	kaempferol	Aldo-keto reductase family 1 member C3	DrugBank	AKR1C3	MOL000422	AKR1C3
MOL000422	kaempferol	Antileukoproteinase		SLPI	MOL000422	SLPI
MOL000449	Stigmasterol	Progesterone receptor	DrugBank	PGR	MOL000449	PGR
MOL000449	Stigmasterol	Mineralocorticoid receptor	DrugBank	NR3C2	MOL000449	NR3C2
MOL000449	Stigmasterol	Nuclear receptor coactivator 2	DrugBank	NCOA2	MOL000449	NCOA2
MOL000449	Stigmasterol	Alcohol dehydrogenase 1C	DrugBank	ADH1C	MOL000449	ADH1C
MOL000449	Stigmasterol	Ig gamma-1 chain C region	DrugBank	#N/A	MOL000449	#N/A
MOL000449	Stigmasterol	Retinoic acid receptor RXR-alpha	DrugBank	RXRA	MOL000449	RXRA
MOL000449	Stigmasterol	Nuclear receptor coactivator 1	DrugBank	NCOA1	MOL000449	NCOA1
MOL000449	Stigmasterol	Prostaglandin G/H synthase 1	DrugBank	PTGS1	MOL000449	PTGS1
MOL000449	Stigmasterol	Prostaglandin G/H synthase 2	DrugBank	PTGS2	MOL000449	PTGS2
MOL000449	Stigmasterol	Alpha-2A adrenergic receptor		ADRA2A	MOL000449	ADRA2A
MOL000449	Stigmasterol	Sodium-dependent noradrenaline transporter	DrugBank	SLC6A2	MOL000449	SLC6A2
MOL000449	Stigmasterol	Sodium-dependent dopamine transporter	DrugBank	SLC6A3	MOL000449	SLC6A3
MOL000449	Stigmasterol	Beta-2 adrenergic receptor	DrugBank	ADRB2	MOL000449	ADRB2
MOL000449	Stigmasterol	Aldose reductase	DrugBank	AKR1B1	MOL000449	AKR1B1
MOL000449	Stigmasterol	Urokinase-type plasminogen activator	DrugBank	PLAU	MOL000449	PLAU
MOL000449	Stigmasterol	Leukotriene A-4 hydrolase	DrugBank	LTA4H	MOL000449	LTA4H
MOL000449	Stigmasterol	Amine oxidase [flavin-containing] B	DrugBank	MAOB	MOL000449	MAOB
MOL000449	Stigmasterol	Amine oxidase [flavin-containing] A	DrugBank	MAOA	MOL000449	MAOA
MOL000449	Stigmasterol	mRNA of PKA Catalytic Subunit C-alpha	DrugBank	#N/A	MOL000449	#N/A
MOL000449	Stigmasterol	Chymotrypsinogen B		CTRB1	MOL000449	CTRB1
MOL000449	Stigmasterol	Muscarinic acetylcholine receptor M3	DrugBank	CHRM3	MOL000449	CHRM3
MOL000449	Stigmasterol	Muscarinic acetylcholine receptor M1	DrugBank	CHRM1	MOL000449	CHRM1
MOL000449	Stigmasterol	Beta-1 adrenergic receptor	DrugBank	ADRB1	MOL000449	ADRB1
MOL000449	Stigmasterol	Sodium channel protein type 5 subunit alpha	DrugBank	SCN5A	MOL000449	SCN5A
MOL000449	Stigmasterol	5-hydroxytryptamine 2A receptor	DrugBank	HTR2A	MOL000449	HTR2A
MOL000449	Stigmasterol	Alpha-1A adrenergic receptor	DrugBank	ADRA1D	MOL000449	ADRA1D
MOL000449	Stigmasterol	Gamma-aminobutyric-acid receptor alpha-3 subunit	DrugBank	#N/A	MOL000449	#N/A
MOL000449	Stigmasterol	Muscarinic acetylcholine receptor M2	DrugBank	CHRM2	MOL000449	CHRM2
MOL000449	Stigmasterol	Alpha-1B adrenergic receptor	DrugBank	ADRA1B	MOL000449	ADRA1B
MOL000449	Stigmasterol	Gamma-aminobutyric acid receptor subunit alpha-1		GABRA1	MOL000449	GABRA1
MOL000449	Stigmasterol	Neuronal acetylcholine receptor protein, alpha-7 chain		#N/A	MOL000449	#N/A
MOL000006	luteolin	Prostaglandin G/H synthase 1	DrugBank	PTGS1	MOL000006	PTGS1
MOL000006	luteolin	Androgen receptor	DrugBank	AR	MOL000006	AR
MOL000006	luteolin	Prostaglandin G/H synthase 2	DrugBank	PTGS2	MOL000006	PTGS2
MOL000006	luteolin	Heat shock protein HSP 90	DrugBank	HSP90AA1	MOL000006	HSP90AA1
MOL000006	luteolin	Trypsin-1	DrugBank	PRSS1	MOL000006	PRSS1
MOL000006	luteolin	Nuclear receptor coactivator 2	DrugBank	NCOA2	MOL000006	NCOA2
MOL000006	luteolin	mRNA of PKA Catalytic Subunit C-alpha	DrugBank	#N/A	MOL000006	#N/A
MOL000006	luteolin	Dipeptidyl peptidase IV	DrugBank	DPP4	MOL000006	DPP4
MOL000006	luteolin	Phosphatidylinositol-4,5-bisphosphate 3-kinase catalytic subunit, gamma isoform	DrugBank	#N/A	MOL000006	#N/A
MOL000006	luteolin	Transcription factor p65		RELA	MOL000006	RELA
MOL000006	luteolin	Epidermal growth factor receptor	DrugBank	EGFR	MOL000006	EGFR
MOL000006	luteolin	RAC-alpha serine/threonine-protein kinase	N/A	AKT1	MOL000006	AKT1
MOL000006	luteolin	Vascular endothelial growth factor A	DrugBank	VEGFA	MOL000006	VEGFA
MOL000006	luteolin	G1/S-specific cyclin-D1	N/A	CCND1	MOL000006	CCND1
MOL000006	luteolin	Bcl-2-like protein 1	N/A	BCL2L1	MOL000006	BCL2L1
MOL000006	luteolin	Cyclin-dependent kinase inhibitor 1	N/A	CDKN1A	MOL000006	CDKN1A
MOL000006	luteolin	Caspase-9	N/A	CASP9	MOL000006	CASP9
MOL000006	luteolin	72 kDa type IV collagenase	DrugBank	MMP2	MOL000006	MMP2
MOL000006	luteolin	Matrix metalloproteinase-9	N/A	MMP9	MOL000006	MMP9
MOL000006	luteolin	Mitogen-activated protein kinase 1		MAPK1	MOL000006	MAPK1
MOL000006	luteolin	Interleukin-10	N/A	IL10	MOL000006	IL10
MOL000006	luteolin	Retinoblastoma-associated protein	DrugBank	RB1	MOL000006	RB1
MOL000006	luteolin	Cell division protein kinase 4	DrugBank	CDK4	MOL000006	CDK4
MOL000006	luteolin	Tumor necrosis factor	DrugBank	CD40LG	MOL000006	CD40LG
MOL000006	luteolin	Transcription factor AP-1	DrugBank	JUN	MOL000006	JUN
MOL000006	luteolin	Interleukin-6	DrugBank	IL6	MOL000006	IL6
MOL000006	luteolin	Caspase-3	N/A	CASP3	MOL000006	CASP3
MOL000006	luteolin	Cellular tumor antigen p53	DrugBank	TP53	MOL000006	TP53
MOL000006	luteolin	NF-kappa-B inhibitor alpha	N/A	NFKBIA	MOL000006	NFKBIA
MOL000006	luteolin	Xanthine dehydrogenase/oxidase		XDH	MOL000006	XDH
MOL000006	luteolin	DNA topoisomerase 1	DrugBank	TOP1	MOL000006	TOP1
MOL000006	luteolin	E3 ubiquitin-protein ligase Mdm2	N/A	MDM2	MOL000006	MDM2
MOL000006	luteolin	Amyloid beta A4 protein	DrugBank	APP	MOL000006	APP
MOL000006	luteolin	Interstitial collagenase	DrugBank	MMP1	MOL000006	MMP1
MOL000006	luteolin	Proliferating cell nuclear antigen	N/A	PCNA	MOL000006	PCNA
MOL000006	luteolin	Receptor tyrosine-protein kinase erbB-2	N/A	ERBB2	MOL000006	ERBB2
MOL000006	luteolin	Peroxisome proliferator-activated receptor gamma	N/A	PPARG	MOL000006	PPARG
MOL000006	luteolin	Heme oxygenase 1	DrugBank	HMOX1	MOL000006	HMOX1
MOL000006	luteolin	Caspase-7	DrugBank	CASP7	MOL000006	CASP7
MOL000006	luteolin	Intercellular adhesion molecule 1		ICAM1	MOL000006	ICAM1
MOL000006	luteolin	Induced myeloid leukemia cell differentiation protein Mcl-1	N/A	MCL1	MOL000006	MCL1
MOL000006	luteolin	Baculoviral IAP repeat-containing protein 5	N/A	BIRC5	MOL000006	BIRC5
MOL000006	luteolin	Interleukin-2	DrugBank	IL2	MOL000006	IL2
MOL000006	luteolin	G2/mitotic-specific cyclin-B1	N/A	CCNB1	MOL000006	CCNB1
MOL000006	luteolin	Tyrosinase	N/A	TYR	MOL000006	TYR
MOL000006	luteolin	Interferon gamma	DrugBank	IFNG	MOL000006	IFNG
MOL000006	luteolin	Interleukin-4	N/A	IL4	MOL000006	IL4
MOL000006	luteolin	DNA topoisomerase 2-alpha	N/A	TOP2A	MOL000006	TOP2A
MOL000006	luteolin	Glutathione S-transferase P	DrugBank	GSTP1	MOL000006	GSTP1
MOL000006	luteolin	Baculoviral IAP repeat-containing protein 4		XIAP	MOL000006	XIAP
MOL000006	luteolin	Solute carrier family 2, facilitated glucose transporter member 4	N/A	SLC2A4	MOL000006	SLC2A4
MOL000006	luteolin	Insulin receptor	DrugBank	INSR	MOL000006	INSR
MOL000006	luteolin	CD40 ligand	N/A	CD40LG	MOL000006	CD40LG
MOL000006	luteolin	Prostaglandin E synthase	N/A	PTGES	MOL000006	PTGES
MOL000006	luteolin	Kinetochore protein Nuf2	N/A	NUF2	MOL000006	NUF2
MOL000006	luteolin	Adenylate cyclase type 2	N/A	ADCY2	MOL000006	ADCY2
MOL000006	luteolin	Hepatocyte growth factor receptor		MET	MOL000006	MET
MOL000953	CLR	Progesterone receptor	DrugBank	PGR	MOL000953	PGR
MOL000953	CLR	Mineralocorticoid receptor	DrugBank	NR3C2	MOL000953	NR3C2
MOL000953	CLR	Cytochrome P450-cam	DrugBank	#N/A	MOL000953	#N/A
MOL000953	CLR	Nuclear receptor coactivator 2		NCOA2	MOL000953	NCOA2
MOL000098	quercetin	Ras GTPase-activating protein 1	N/A	RASA1	MOL000098	RASA1
MOL000098	quercetin	Peroxidase C1A	N/A	#N/A	MOL000098	#N/A
MOL000098	quercetin	Glutathione S-transferase Mu 1	DrugBank	GSTM1	MOL000098	GSTM1
MOL000098	quercetin	Glutathione S-transferase Mu 2		GSTM2	MOL000098	GSTM2
MOL000098	quercetin	Insulin-like growth factor II	N/A	IGF2	MOL000098	IGF2
MOL000098	quercetin	CD40 ligand	N/A	CD40LG	MOL000098	CD40LG
MOL000098	quercetin	Interferon regulatory factor 1	N/A	IRF1	MOL000098	IRF1
MOL000098	quercetin	Receptor tyrosine-protein kinase erbB-3	N/A	ERBB3	MOL000098	ERBB3
MOL000098	quercetin	Serum paraoxonase/arylesterase 1	DrugBank	PON1	MOL000098	PON1
MOL000098	quercetin	Type I iodothyronine deiodinase	N/A	DIO1	MOL000098	DIO1
MOL000098	quercetin	Procollagen C-endopeptidase enhancer 1	N/A	PCOLCE	MOL000098	PCOLCE
MOL000098	quercetin	Puromycin-sensitive aminopeptidase	N/A	NPEPPS	MOL000098	NPEPPS
MOL000098	quercetin	Hexokinase-2	N/A	HK2	MOL000098	HK2
MOL000098	quercetin	Homeobox protein Nkx-3.1		NKX3-1	MOL000098	NKX3-1
MOL000098	quercetin	C-X-C motif chemokine 10	N/A	CXCL10	MOL000098	CXCL10
MOL000098	quercetin	Inhibitor of nuclear factor kappa-B kinase subunit alpha	N/A	CHUK	MOL000098	CHUK
MOL000098	quercetin	Osteopontin	N/A	SPP1	MOL000098	SPP1
MOL000098	quercetin	Runt-related transcription factor 2	N/A	RUNX2	MOL000098	RUNX2
MOL000098	quercetin	Ras association domain-containing protein 1	N/A	RASSF1	MOL000098	RASSF1
MOL000098	quercetin	Transcription factor E2F1	N/A	E2F1	MOL000098	E2F1
MOL000098	quercetin	Transcription factor E2F2	N/A	E2F2	MOL000098	E2F2
MOL000098	quercetin	Prostatic acid phosphatase	DrugBank	ACPP	MOL000098	ACPP
MOL000098	quercetin	Cathepsin D	DrugBank	CTSD	MOL000098	CTSD
MOL000098	quercetin	Insulin-like growth factor-binding protein 3		IGFBP3	MOL000098	IGFBP3
MOL000098	quercetin	C-X-C motif chemokine 2	N/A	CXCL2	MOL000098	CXCL2
MOL000098	quercetin	DDB1- and CUL4-associated factor 5	N/A	DCAF5	MOL000098	DCAF5
MOL000098	quercetin	Nuclear receptor subfamily 1 group I member 3	N/A	NR1I3	MOL000098	NR1I3
MOL000098	quercetin	Serine/threonine-protein kinase Chk2	N/A	CHEK2	MOL000098	CHEK2
MOL000098	quercetin	Insulin receptor	DrugBank	INSR	MOL000098	INSR
MOL000098	quercetin	Claudin-4	N/A	CLDN4	MOL000098	CLDN4
MOL000098	quercetin	Peroxisome proliferator-activated receptor alpha	N/A	PPARA	MOL000098	PPARA
MOL000098	quercetin	Peroxisome proliferator-activated receptor delta	N/A	PPARD	MOL000098	PPARD
MOL000098	quercetin	Heat shock factor protein 1	N/A	HSF1	MOL000098	HSF1
MOL000098	quercetin	C-reactive protein		CRP	MOL000098	CRP
MOL000098	quercetin	Glutathione S-transferase P	DrugBank	GSTP1	MOL000098	GSTP1
MOL000098	quercetin	Nuclear factor erythroid 2-related factor 2	N/A	NFE2L2	MOL000098	NFE2L2
MOL000098	quercetin	NAD(P)H dehydrogenase [quinone] 1	DrugBank	NQO1	MOL000098	NQO1
MOL000098	quercetin	Poly [ADP-ribose] polymerase 1	N/A	PARP1	MOL000098	PARP1
MOL000098	quercetin	Aryl hydrocarbon receptor	DrugBank	AHR	MOL000098	AHR
MOL000098	quercetin	26S proteasome non-ATPase regulatory subunit 3	N/A	PSMD3	MOL000098	PSMD3
MOL000098	quercetin	Solute carrier family 2, facilitated glucose transporter member 4	N/A	SLC2A4	MOL000098	SLC2A4
MOL000098	quercetin	Collagen alpha-1(III) chain	DrugBank	COL3A1	MOL000098	COL3A1
MOL000098	quercetin	DNA gyrase subunit B	DrugBank	#N/A	MOL000098	#N/A
MOL000098	quercetin	C-X-C motif chemokine 11		CXCL11	MOL000098	CXCL11
MOL000098	quercetin	Collagen alpha-1(I) chain	DrugBank	COL1A1	MOL000098	COL1A1
MOL000098	quercetin	Interferon gamma	DrugBank	IFNG	MOL000098	IFNG
MOL000098	quercetin	Arachidonate 5-lipoxygenase	DrugBank	ALOX5	MOL000098	ALOX5
MOL000098	quercetin	Phosphatidylinositol-3,4,5-trisphosphate 3-phosphatase and dual-specificity protein phosphatase PTEN	N/A	#N/A	MOL000098	#N/A
MOL000098	quercetin	Interleukin-1 alpha	N/A	IL1A	MOL000098	IL1A
MOL000098	quercetin	Myeloperoxidase	DrugBank	MPO	MOL000098	MPO
MOL000098	quercetin	DNA topoisomerase 2-alpha	N/A	TOP2A	MOL000098	TOP2A
MOL000098	quercetin	Neutrophil cytosol factor 1	N/A	NCF1	MOL000098	NCF1
MOL000098	quercetin	ATP-binding cassette sub-family G member 2	N/A	ABCG2	MOL000098	ABCG2
MOL000098	quercetin	Hyaluronan synthase 2		HAS2	MOL000098	HAS2
MOL000098	quercetin	Transforming growth factor beta-1	N/A	TGFB1	MOL000098	TGFB1
MOL000098	quercetin	Estrogen sulfotransferase	DrugBank	SULT1E1	MOL000098	SULT1E1
MOL000098	quercetin	Maltase-glucoamylase, intestinal	DrugBank	MGAM	MOL000098	MGAM
MOL000098	quercetin	Interleukin-2	DrugBank	IL2	MOL000098	IL2
MOL000098	quercetin	Nuclear receptor subfamily 1 group I member 2	N/A	NR1I2	MOL000098	NR1I2
MOL000098	quercetin	Cytochrome P450 1B1	N/A	CYP1B1	MOL000098	CYP1B1
MOL000098	quercetin	G2/mitotic-specific cyclin-B1	N/A	CCNB1	MOL000098	CCNB1
MOL000098	quercetin	Tissue-type plasminogen activator	DrugBank	PLAT	MOL000098	PLAT
MOL000098	quercetin	Thrombomodulin	DrugBank	THBD	MOL000098	THBD
MOL000098	quercetin	Plasminogen activator inhibitor 1		SERPINE1	MOL000098	SERPINE1
MOL000098	quercetin	C-C motif chemokine 2	DrugBank	CCL2	MOL000098	CCL2
MOL000098	quercetin	E-selectin	DrugBank	SELE	MOL000098	SELE
MOL000098	quercetin	Vascular cell adhesion protein 1	DrugBank	VCAM1	MOL000098	VCAM1
MOL000098	quercetin	Prostaglandin E2 receptor EP3 subtype	DrugBank	PTGER3	MOL000098	PTGER3
MOL000098	quercetin	Interleukin-8	N/A	CXCL8	MOL000098	CXCL8
MOL000098	quercetin	Protein kinase C beta type	N/A	PRKCB	MOL000098	PRKCB
MOL000098	quercetin	Baculoviral IAP repeat-containing protein 5	N/A	BIRC5	MOL000098	BIRC5
MOL000098	quercetin	Dual oxidase 2	N/A	DUOX2	MOL000098	DUOX2
MOL000098	quercetin	Nitric oxide synthase, endothelial	N/A	NOS3	MOL000098	NOS3
MOL000098	quercetin	Heat shock protein beta-1		HSPB1	MOL000098	HSPB1
MOL000098	quercetin	Heme oxygenase 1	DrugBank	HMOX1	MOL000098	HMOX1
MOL000098	quercetin	Cytochrome P450 3A4	DrugBank	CYP3A4	MOL000098	CYP3A4
MOL000098	quercetin	Cytochrome P450 1A2	DrugBank	CYP1A2	MOL000098	CYP1A2
MOL000098	quercetin	Caveolin-1	N/A	CAV1	MOL000098	CAV1
MOL000098	quercetin	Myc proto-oncogene protein	N/A	MYC	MOL000098	MYC
MOL000098	quercetin	Tissue factor	DrugBank	F3	MOL000098	F3
MOL000098	quercetin	Gap junction alpha-1 protein	DrugBank	GJA1	MOL000098	GJA1
MOL000098	quercetin	Cytochrome P450 1A1	N/A	CYP1A1	MOL000098	CYP1A1
MOL000098	quercetin	Intercellular adhesion molecule 1	N/A	ICAM1	MOL000098	ICAM1
MOL000098	quercetin	Interleukin-1 beta		IL1B	MOL000098	IL1B
MOL000098	quercetin	Interstitial collagenase	DrugBank	MMP1	MOL000098	MMP1
MOL000098	quercetin	Hypoxia-inducible factor 1-alpha	N/A	HIF1A	MOL000098	HIF1A
MOL000098	quercetin	Signal transducer and activator of transcription 1-alpha/beta	N/A	STAT1	MOL000098	STAT1
MOL000098	quercetin	Protein CBFA2T1	N/A	RUNX1T1	MOL000098	RUNX1T1
MOL000098	quercetin	Probable E3 ubiquitin-protein ligase HERC5	N/A	#N/A	MOL000098	#N/A
MOL000098	quercetin	Cell division control protein 2 homolog	DrugBank	CDK1	MOL000098	CDK1
MOL000098	quercetin	78 kDa glucose-regulated protein	DrugBank	HSPA5	MOL000098	HSPA5
MOL000098	quercetin	Receptor tyrosine-protein kinase erbB-2	N/A	ERBB2	MOL000098	ERBB2
MOL000098	quercetin	Peroxisome proliferator-activated receptor gamma	N/A	PPARG	MOL000098	PPARG
MOL000098	quercetin	Acetyl-CoA carboxylase 1		ACACA	MOL000098	ACACA
MOL000098	quercetin	ETS domain-containing protein Elk-1	N/A	ELK1	MOL000098	ELK1
MOL000098	quercetin	NF-kappa-B inhibitor alpha	N/A	NFKBIA	MOL000098	NFKBIA
MOL000098	quercetin	NADPH--cytochrome P450 reductase	DrugBank	POR	MOL000098	POR
MOL000098	quercetin	Ornithine decarboxylase	DrugBank	ODC1	MOL000098	ODC1
MOL000098	quercetin	Xanthine dehydrogenase/oxidase	DrugBank	XDH	MOL000098	XDH
MOL000098	quercetin	Caspase-8	N/A	CASP8	MOL000098	CASP8
MOL000098	quercetin	DNA topoisomerase 1	DrugBank	TOP1	MOL000098	TOP1
MOL000098	quercetin	RAF proto-oncogene serine/threonine-protein kinase	N/A	#N/A	MOL000098	#N/A
MOL000098	quercetin	Superoxide dismutase [Cu-Zn]	DrugBank	SOD1	MOL000098	SOD1
MOL000098	quercetin	Protein kinase C alpha type		PRKCA	MOL000098	PRKCA
MOL000098	quercetin	Interleukin-10	N/A	IL10	MOL000098	IL10
MOL000098	quercetin	Pro-epidermal growth factor	DrugBank	EGF	MOL000098	EGF
MOL000098	quercetin	Retinoblastoma-associated protein	DrugBank	RB1	MOL000098	RB1
MOL000098	quercetin	Tumor necrosis factor	DrugBank	CD40LG	MOL000098	CD40LG
MOL000098	quercetin	Transcription factor AP-1	DrugBank	JUN	MOL000098	JUN
MOL000098	quercetin	Interleukin-6	DrugBank	IL6	MOL000098	IL6
MOL000098	quercetin	Cyclin-dependent kinase inhibitor 2A, isoforms 1/2/3	N/A	#N/A	MOL000098	#N/A
MOL000098	quercetin	Activator of 90 kDa heat shock protein ATPase homolog 1	N/A	AHSA1	MOL000098	AHSA1
MOL000098	quercetin	Caspase-3	N/A	CASP3	MOL000098	CASP3
MOL000098	quercetin	Cellular tumor antigen p53		TP53	MOL000098	TP53
MOL000098	quercetin	Bcl-2-like protein 1	N/A	BCL2L1	MOL000098	BCL2L1
MOL000098	quercetin	Proto-oncogene c-Fos	N/A	FOS	MOL000098	FOS
MOL000098	quercetin	Cyclin-dependent kinase inhibitor 1	N/A	CDKN1A	MOL000098	CDKN1A
MOL000098	quercetin	Eukaryotic translation initiation factor 6	N/A	EIF6	MOL000098	EIF6
MOL000098	quercetin	Apoptosis regulator BAX	N/A	BAX	MOL000098	BAX
MOL000098	quercetin	Caspase-9	N/A	CASP9	MOL000098	CASP9
MOL000098	quercetin	Urokinase-type plasminogen activator	DrugBank	PLAU	MOL000098	PLAU
MOL000098	quercetin	72 kDa type IV collagenase	DrugBank	MMP2	MOL000098	MMP2
MOL000098	quercetin	Matrix metalloproteinase-9	N/A	MMP9	MOL000098	MMP9
MOL000098	quercetin	Mitogen-activated protein kinase 1		MAPK1	MOL000098	MAPK1
MOL000098	quercetin	Retinoic acid receptor RXR-alpha	DrugBank	RXRA	MOL000098	RXRA
MOL000098	quercetin	Acetylcholinesterase	DrugBank	ACHE	MOL000098	ACHE
MOL000098	quercetin	Gamma-aminobutyric acid receptor subunit alpha-1	DrugBank	GABRA1	MOL000098	GABRA1
MOL000098	quercetin	Amine oxidase [flavin-containing] B	DrugBank	MAOB	MOL000098	MAOB
MOL000098	quercetin	Transcription factor p65	N/A	RELA	MOL000098	RELA
MOL000098	quercetin	Epidermal growth factor receptor	DrugBank	EGFR	MOL000098	EGFR
MOL000098	quercetin	RAC-alpha serine/threonine-protein kinase	N/A	AKT1	MOL000098	AKT1
MOL000098	quercetin	Vascular endothelial growth factor A	DrugBank	VEGFA	MOL000098	VEGFA
MOL000098	quercetin	G1/S-specific cyclin-D1	N/A	CCND1	MOL000098	CCND1
MOL000098	quercetin	Apoptosis regulator Bcl-2		BCL2	MOL000098	BCL2
MOL000098	quercetin	DNA topoisomerase II	DrugBank	TOP2B	MOL000098	TOP2B
MOL000098	quercetin	Thrombin	DrugBank	SERPIND1	MOL000098	SERPIND1
MOL000098	quercetin	Potassium voltage-gated channel subfamily H member 2	DrugBank	KCNH2	MOL000098	KCNH2
MOL000098	quercetin	Sodium channel protein type 5 subunit alpha	DrugBank	SCN5A	MOL000098	SCN5A
MOL000098	quercetin	Coagulation factor Xa	DrugBank	F7	MOL000098	F7
MOL000098	quercetin	Beta-2 adrenergic receptor	DrugBank	ADRB2	MOL000098	ADRB2
MOL000098	quercetin	Stromelysin-1	DrugBank	MMP3	MOL000098	MMP3
MOL000098	quercetin	mRNA of PKA Catalytic Subunit C-alpha	DrugBank	#N/A	MOL000098	#N/A
MOL000098	quercetin	Coagulation factor VII	DrugBank	F7	MOL000098	F7
MOL000098	quercetin	Nitric-oxide synthase, endothelial		#N/A	MOL000098	#N/A
MOL000098	quercetin	Prostaglandin G/H synthase 1	DrugBank	PTGS1	MOL000098	PTGS1
MOL000098	quercetin	Androgen receptor	DrugBank	AR	MOL000098	AR
MOL000098	quercetin	Peroxisome proliferator activated receptor gamma	DrugBank	PPARG	MOL000098	PPARG
MOL000098	quercetin	Prostaglandin G/H synthase 2	DrugBank	PTGS2	MOL000098	PTGS2
MOL000098	quercetin	Heat shock protein HSP 90	DrugBank	HSP90AA1	MOL000098	HSP90AA1
MOL000098	quercetin	Phosphatidylinositol-4,5-bisphosphate 3-kinase catalytic subunit, gamma isoform	DrugBank	#N/A	MOL000098	#N/A
MOL000098	quercetin	Nuclear receptor coactivator 2	DrugBank	NCOA2	MOL000098	NCOA2
MOL000098	quercetin	Dipeptidyl peptidase IV	DrugBank	DPP4	MOL000098	DPP4
MOL000098	quercetin	Aldose reductase	DrugBank	AKR1B1	MOL000098	AKR1B1
MOL000098	quercetin	Trypsin-1		PRSS1	MOL000098	PRSS1

## Sheet: Sanqi
Mol ID	Molecule name	Target name	Source		Mol ID
MOL000358	beta-sitosterol	Progesterone receptor	DrugBank	PGR	MOL000358	PGR
MOL000358	beta-sitosterol	Nuclear receptor coactivator 2	DrugBank	NCOA2	MOL000358	NCOA2
MOL000358	beta-sitosterol	Prostaglandin G/H synthase 1	DrugBank	PTGS1	MOL000358	PTGS1
MOL000358	beta-sitosterol	Prostaglandin G/H synthase 2	DrugBank	PTGS2	MOL000358	PTGS2
MOL000358	beta-sitosterol	Heat shock protein HSP 90	DrugBank	HSP90AA1	MOL000358	HSP90AA1
MOL000358	beta-sitosterol	Phosphatidylinositol-4,5-bisphosphate 3-kinase catalytic subunit, gamma isoform	DrugBank	#N/A	MOL000358	#N/A
MOL000358	beta-sitosterol	Potassium voltage-gated channel subfamily H member 2	DrugBank	KCNH2	MOL000358	KCNH2
MOL000358	beta-sitosterol	mRNA of PKA Catalytic Subunit C-alpha	DrugBank	#N/A	MOL000358	#N/A
MOL000358	beta-sitosterol	Dopamine D1 receptor	DrugBank	DRD1	MOL000358	DRD1
MOL000358	beta-sitosterol	Muscarinic acetylcholine receptor M3		CHRM3	MOL000358	CHRM3
MOL000358	beta-sitosterol	Muscarinic acetylcholine receptor M1	DrugBank	CHRM1	MOL000358	CHRM1
MOL000358	beta-sitosterol	Sodium channel protein type 5 subunit alpha	DrugBank	SCN5A	MOL000358	SCN5A
MOL000358	beta-sitosterol	Gamma-aminobutyric-acid receptor alpha-2 subunit	DrugBank	#N/A	MOL000358	#N/A
MOL000358	beta-sitosterol	Muscarinic acetylcholine receptor M4	DrugBank	CHRM4	MOL000358	CHRM4
MOL000358	beta-sitosterol	CGMP-inhibited 3',5'-cyclic phosphodiesterase A	DrugBank	PDE3A	MOL000358	PDE3A
MOL000358	beta-sitosterol	5-hydroxytryptamine 2A receptor	DrugBank	HTR2A	MOL000358	HTR2A
MOL000358	beta-sitosterol	Gamma-aminobutyric-acid receptor alpha-5 subunit	DrugBank	#N/A	MOL000358	#N/A
MOL000358	beta-sitosterol	Alpha-1A adrenergic receptor	DrugBank	ADRA1D	MOL000358	ADRA1D
MOL000358	beta-sitosterol	Gamma-aminobutyric-acid receptor alpha-3 subunit	DrugBank	#N/A	MOL000358	#N/A
MOL000358	beta-sitosterol	Muscarinic acetylcholine receptor M2		CHRM2	MOL000358	CHRM2
MOL000358	beta-sitosterol	Alpha-1B adrenergic receptor	DrugBank	ADRA1B	MOL000358	ADRA1B
MOL000358	beta-sitosterol	Beta-2 adrenergic receptor	DrugBank	ADRB2	MOL000358	ADRB2
MOL000358	beta-sitosterol	Neuronal acetylcholine receptor subunit alpha-2	DrugBank	CHRNA2	MOL000358	CHRNA2
MOL000358	beta-sitosterol	Sodium-dependent serotonin transporter	DrugBank	SLC6A4	MOL000358	SLC6A4
MOL000358	beta-sitosterol	Mu-type opioid receptor	DrugBank	OPRM1	MOL000358	OPRM1
MOL000358	beta-sitosterol	Gamma-aminobutyric acid receptor subunit alpha-1	DrugBank	GABRA1	MOL000358	GABRA1
MOL000358	beta-sitosterol	Neuronal acetylcholine receptor protein, alpha-7 chain	DrugBank	#N/A	MOL000358	#N/A
MOL000358	beta-sitosterol	Cytochrome P450-cam	DrugBank	#N/A	MOL000358	#N/A
MOL000358	beta-sitosterol	Apoptosis regulator Bcl-2	DrugBank	BCL2	MOL000358	BCL2
MOL000358	beta-sitosterol	Apoptosis regulator BAX		BAX	MOL000358	BAX
MOL000358	beta-sitosterol	Caspase-9	N/A	CASP9	MOL000358	CASP9
MOL000358	beta-sitosterol	Transcription factor AP-1	DrugBank	JUN	MOL000358	JUN
MOL000358	beta-sitosterol	Caspase-3	N/A	CASP3	MOL000358	CASP3
MOL000358	beta-sitosterol	Caspase-8	N/A	CASP8	MOL000358	CASP8
MOL000358	beta-sitosterol	Protein kinase C alpha type	N/A	PRKCA	MOL000358	PRKCA
MOL000358	beta-sitosterol	Transforming growth factor beta-1	N/A	TGFB1	MOL000358	TGFB1
MOL000358	beta-sitosterol	Serum paraoxonase/arylesterase 1	DrugBank	PON1	MOL000358	PON1
MOL000358	beta-sitosterol	Microtubule-associated protein 2		MAP2	MOL000358	MAP2
MOL000449	Stigmasterol	Progesterone receptor	DrugBank	PGR	MOL000449	PGR
MOL000449	Stigmasterol	Mineralocorticoid receptor	DrugBank	NR3C2	MOL000449	NR3C2
MOL000449	Stigmasterol	Nuclear receptor coactivator 2	DrugBank	NCOA2	MOL000449	NCOA2
MOL000449	Stigmasterol	Alcohol dehydrogenase 1C	DrugBank	ADH1C	MOL000449	ADH1C
MOL000449	Stigmasterol	Ig gamma-1 chain C region	DrugBank	#N/A	MOL000449	#N/A
MOL000449	Stigmasterol	Retinoic acid receptor RXR-alpha	DrugBank	RXRA	MOL000449	RXRA
MOL000449	Stigmasterol	Nuclear receptor coactivator 1	DrugBank	NCOA1	MOL000449	NCOA1
MOL000449	Stigmasterol	Prostaglandin G/H synthase 1	DrugBank	PTGS1	MOL000449	PTGS1
MOL000449	Stigmasterol	Prostaglandin G/H synthase 2	DrugBank	PTGS2	MOL000449	PTGS2
MOL000449	Stigmasterol	Alpha-2A adrenergic receptor		ADRA2A	MOL000449	ADRA2A
MOL000449	Stigmasterol	Sodium-dependent noradrenaline transporter	DrugBank	SLC6A2	MOL000449	SLC6A2
MOL000449	Stigmasterol	Sodium-dependent dopamine transporter	DrugBank	SLC6A3	MOL000449	SLC6A3
MOL000449	Stigmasterol	Beta-2 adrenergic receptor	DrugBank	ADRB2	MOL000449	ADRB2
MOL000449	Stigmasterol	Aldose reductase	DrugBank	AKR1B1	MOL000449	AKR1B1
MOL000449	Stigmasterol	Urokinase-type plasminogen activator	DrugBank	PLAU	MOL000449	PLAU
MOL000449	Stigmasterol	Leukotriene A-4 hydrolase	DrugBank	LTA4H	MOL000449	LTA4H
MOL000449	Stigmasterol	Amine oxidase [flavin-containing] B	DrugBank	MAOB	MOL000449	MAOB
MOL000449	Stigmasterol	Amine oxidase [flavin-containing] A	DrugBank	MAOA	MOL000449	MAOA
MOL000449	Stigmasterol	mRNA of PKA Catalytic Subunit C-alpha	DrugBank	#N/A	MOL000449	#N/A
MOL000449	Stigmasterol	Chymotrypsinogen B		CTRB1	MOL000449	CTRB1
MOL000449	Stigmasterol	Muscarinic acetylcholine receptor M3	DrugBank	CHRM3	MOL000449	CHRM3
MOL000449	Stigmasterol	Muscarinic acetylcholine receptor M1	DrugBank	CHRM1	MOL000449	CHRM1
MOL000449	Stigmasterol	Beta-1 adrenergic receptor	DrugBank	ADRB1	MOL000449	ADRB1
MOL000449	Stigmasterol	Sodium channel protein type 5 subunit alpha	DrugBank	SCN5A	MOL000449	SCN5A
MOL000449	Stigmasterol	5-hydroxytryptamine 2A receptor	DrugBank	HTR2A	MOL000449	HTR2A
MOL000449	Stigmasterol	Alpha-1A adrenergic receptor	DrugBank	ADRA1D	MOL000449	ADRA1D
MOL000449	Stigmasterol	Gamma-aminobutyric-acid receptor alpha-3 subunit	DrugBank	#N/A	MOL000449	#N/A
MOL000449	Stigmasterol	Muscarinic acetylcholine receptor M2	DrugBank	CHRM2	MOL000449	CHRM2
MOL000449	Stigmasterol	Alpha-1B adrenergic receptor	DrugBank	ADRA1B	MOL000449	ADRA1B
MOL000449	Stigmasterol	Gamma-aminobutyric acid receptor subunit alpha-1		GABRA1	MOL000449	GABRA1
MOL000449	Stigmasterol	Neuronal acetylcholine receptor protein, alpha-7 chain		#N/A	MOL000449	#N/A
MOL000098	quercetin	Ras GTPase-activating protein 1	N/A	RASA1	MOL000098	RASA1
MOL000098	quercetin	Peroxidase C1A	N/A	#N/A	MOL000098	#N/A
MOL000098	quercetin	Glutathione S-transferase Mu 1	DrugBank	GSTM1	MOL000098	GSTM1
MOL000098	quercetin	Glutathione S-transferase Mu 2		GSTM2	MOL000098	GSTM2
MOL000098	quercetin	Insulin-like growth factor II	N/A	IGF2	MOL000098	IGF2
MOL000098	quercetin	CD40 ligand	N/A	CD40LG	MOL000098	CD40LG
MOL000098	quercetin	Interferon regulatory factor 1	N/A	IRF1	MOL000098	IRF1
MOL000098	quercetin	Receptor tyrosine-protein kinase erbB-3	N/A	ERBB3	MOL000098	ERBB3
MOL000098	quercetin	Serum paraoxonase/arylesterase 1	DrugBank	PON1	MOL000098	PON1
MOL000098	quercetin	Type I iodothyronine deiodinase	N/A	DIO1	MOL000098	DIO1
MOL000098	quercetin	Procollagen C-endopeptidase enhancer 1	N/A	PCOLCE	MOL000098	PCOLCE
MOL000098	quercetin	Puromycin-sensitive aminopeptidase	N/A	NPEPPS	MOL000098	NPEPPS
MOL000098	quercetin	Hexokinase-2	N/A	HK2	MOL000098	HK2
MOL000098	quercetin	Homeobox protein Nkx-3.1		NKX3-1	MOL000098	NKX3-1
MOL000098	quercetin	C-X-C motif chemokine 10	N/A	CXCL10	MOL000098	CXCL10
MOL000098	quercetin	Inhibitor of nuclear factor kappa-B kinase subunit alpha	N/A	CHUK	MOL000098	CHUK
MOL000098	quercetin	Osteopontin	N/A	SPP1	MOL000098	SPP1
MOL000098	quercetin	Runt-related transcription factor 2	N/A	RUNX2	MOL000098	RUNX2
MOL000098	quercetin	Ras association domain-containing protein 1	N/A	RASSF1	MOL000098	RASSF1
MOL000098	quercetin	Transcription factor E2F1	N/A	E2F1	MOL000098	E2F1
MOL000098	quercetin	Transcription factor E2F2	N/A	E2F2	MOL000098	E2F2
MOL000098	quercetin	Prostatic acid phosphatase	DrugBank	ACPP	MOL000098	ACPP
MOL000098	quercetin	Cathepsin D	DrugBank	CTSD	MOL000098	CTSD
MOL000098	quercetin	Insulin-like growth factor-binding protein 3		IGFBP3	MOL000098	IGFBP3
MOL000098	quercetin	C-X-C motif chemokine 2	N/A	CXCL2	MOL000098	CXCL2
MOL000098	quercetin	DDB1- and CUL4-associated factor 5	N/A	DCAF5	MOL000098	DCAF5
MOL000098	quercetin	Nuclear receptor subfamily 1 group I member 3	N/A	NR1I3	MOL000098	NR1I3
MOL000098	quercetin	Serine/threonine-protein kinase Chk2	N/A	CHEK2	MOL000098	CHEK2
MOL000098	quercetin	Insulin receptor	DrugBank	INSR	MOL000098	INSR
MOL000098	quercetin	Claudin-4	N/A	CLDN4	MOL000098	CLDN4
MOL000098	quercetin	Peroxisome proliferator-activated receptor alpha	N/A	PPARA	MOL000098	PPARA
MOL000098	quercetin	Peroxisome proliferator-activated receptor delta	N/A	PPARD	MOL000098	PPARD
MOL000098	quercetin	Heat shock factor protein 1	N/A	HSF1	MOL000098	HSF1
MOL000098	quercetin	C-reactive protein		CRP	MOL000098	CRP
MOL000098	quercetin	Glutathione S-transferase P	DrugBank	GSTP1	MOL000098	GSTP1
MOL000098	quercetin	Nuclear factor erythroid 2-related factor 2	N/A	NFE2L2	MOL000098	NFE2L2
MOL000098	quercetin	NAD(P)H dehydrogenase [quinone] 1	DrugBank	NQO1	MOL000098	NQO1
MOL000098	quercetin	Poly [ADP-ribose] polymerase 1	N/A	PARP1	MOL000098	PARP1
MOL000098	quercetin	Aryl hydrocarbon receptor	DrugBank	AHR	MOL000098	AHR
MOL000098	quercetin	26S proteasome non-ATPase regulatory subunit 3	N/A	PSMD3	MOL000098	PSMD3
MOL000098	quercetin	Solute carrier family 2, facilitated glucose transporter member 4	N/A	SLC2A4	MOL000098	SLC2A4
MOL000098	quercetin	Collagen alpha-1(III) chain	DrugBank	COL3A1	MOL000098	COL3A1
MOL000098	quercetin	DNA gyrase subunit B	DrugBank	#N/A	MOL000098	#N/A
MOL000098	quercetin	C-X-C motif chemokine 11		CXCL11	MOL000098	CXCL11
MOL000098	quercetin	Collagen alpha-1(I) chain	DrugBank	COL1A1	MOL000098	COL1A1
MOL000098	quercetin	Interferon gamma	DrugBank	IFNG	MOL000098	IFNG
MOL000098	quercetin	Arachidonate 5-lipoxygenase	DrugBank	ALOX5	MOL000098	ALOX5
MOL000098	quercetin	Phosphatidylinositol-3,4,5-trisphosphate 3-phosphatase and dual-specificity protein phosphatase PTEN	N/A	#N/A	MOL000098	#N/A
MOL000098	quercetin	Interleukin-1 alpha	N/A	IL1A	MOL000098	IL1A
MOL000098	quercetin	Myeloperoxidase	DrugBank	MPO	MOL000098	MPO
MOL000098	quercetin	DNA topoisomerase 2-alpha	N/A	TOP2A	MOL000098	TOP2A
MOL000098	quercetin	Neutrophil cytosol factor 1	N/A	NCF1	MOL000098	NCF1
MOL000098	quercetin	ATP-binding cassette sub-family G member 2	N/A	ABCG2	MOL000098	ABCG2
MOL000098	quercetin	Hyaluronan synthase 2		HAS2	MOL000098	HAS2
MOL000098	quercetin	Transforming growth factor beta-1	N/A	TGFB1	MOL000098	TGFB1
MOL000098	quercetin	Estrogen sulfotransferase	DrugBank	SULT1E1	MOL000098	SULT1E1
MOL000098	quercetin	Maltase-glucoamylase, intestinal	DrugBank	MGAM	MOL000098	MGAM
MOL000098	quercetin	Interleukin-2	DrugBank	IL2	MOL000098	IL2
MOL000098	quercetin	Nuclear receptor subfamily 1 group I member 2	N/A	NR1I2	MOL000098	NR1I2
MOL000098	quercetin	Cytochrome P450 1B1	N/A	CYP1B1	MOL000098	CYP1B1
MOL000098	quercetin	G2/mitotic-specific cyclin-B1	N/A	CCNB1	MOL000098	CCNB1
MOL000098	quercetin	Tissue-type plasminogen activator	DrugBank	PLAT	MOL000098	PLAT
MOL000098	quercetin	Thrombomodulin	DrugBank	THBD	MOL000098	THBD
MOL000098	quercetin	Plasminogen activator inhibitor 1		SERPINE1	MOL000098	SERPINE1
MOL000098	quercetin	C-C motif chemokine 2	DrugBank	CCL2	MOL000098	CCL2
MOL000098	quercetin	E-selectin	DrugBank	SELE	MOL000098	SELE
MOL000098	quercetin	Vascular cell adhesion protein 1	DrugBank	VCAM1	MOL000098	VCAM1
MOL000098	quercetin	Prostaglandin E2 receptor EP3 subtype	DrugBank	PTGER3	MOL000098	PTGER3
MOL000098	quercetin	Interleukin-8	N/A	CXCL8	MOL000098	CXCL8
MOL000098	quercetin	Protein kinase C beta type	N/A	PRKCB	MOL000098	PRKCB
MOL000098	quercetin	Baculoviral IAP repeat-containing protein 5	N/A	BIRC5	MOL000098	BIRC5
MOL000098	quercetin	Dual oxidase 2	N/A	DUOX2	MOL000098	DUOX2
MOL000098	quercetin	Nitric oxide synthase, endothelial	N/A	NOS3	MOL000098	NOS3
MOL000098	quercetin	Heat shock protein beta-1		HSPB1	MOL000098	HSPB1
MOL000098	quercetin	Heme oxygenase 1	DrugBank	HMOX1	MOL000098	HMOX1
MOL000098	quercetin	Cytochrome P450 3A4	DrugBank	CYP3A4	MOL000098	CYP3A4
MOL000098	quercetin	Cytochrome P450 1A2	DrugBank	CYP1A2	MOL000098	CYP1A2
MOL000098	quercetin	Caveolin-1	N/A	CAV1	MOL000098	CAV1
MOL000098	quercetin	Myc proto-oncogene protein	N/A	MYC	MOL000098	MYC
MOL000098	quercetin	Tissue factor	DrugBank	F3	MOL000098	F3
MOL000098	quercetin	Gap junction alpha-1 protein	DrugBank	GJA1	MOL000098	GJA1
MOL000098	quercetin	Cytochrome P450 1A1	N/A	CYP1A1	MOL000098	CYP1A1
MOL000098	quercetin	Intercellular adhesion molecule 1	N/A	ICAM1	MOL000098	ICAM1
MOL000098	quercetin	Interleukin-1 beta		IL1B	MOL000098	IL1B
MOL000098	quercetin	Interstitial collagenase	DrugBank	MMP1	MOL000098	MMP1
MOL000098	quercetin	Hypoxia-inducible factor 1-alpha	N/A	HIF1A	MOL000098	HIF1A
MOL000098	quercetin	Signal transducer and activator of transcription 1-alpha/beta	N/A	STAT1	MOL000098	STAT1
MOL000098	quercetin	Protein CBFA2T1	N/A	RUNX1T1	MOL000098	RUNX1T1
MOL000098	quercetin	Probable E3 ubiquitin-protein ligase HERC5	N/A	#N/A	MOL000098	#N/A
MOL000098	quercetin	Cell division control protein 2 homolog	DrugBank	CDK1	MOL000098	CDK1
MOL000098	quercetin	78 kDa glucose-regulated protein	DrugBank	HSPA5	MOL000098	HSPA5
MOL000098	quercetin	Receptor tyrosine-protein kinase erbB-2	N/A	ERBB2	MOL000098	ERBB2
MOL000098	quercetin	Peroxisome proliferator-activated receptor gamma	N/A	PPARG	MOL000098	PPARG
MOL000098	quercetin	Acetyl-CoA carboxylase 1		ACACA	MOL000098	ACACA
MOL000098	quercetin	ETS domain-containing protein Elk-1	N/A	ELK1	MOL000098	ELK1
MOL000098	quercetin	NF-kappa-B inhibitor alpha	N/A	NFKBIA	MOL000098	NFKBIA
MOL000098	quercetin	NADPH--cytochrome P450 reductase	DrugBank	POR	MOL000098	POR
MOL000098	quercetin	Ornithine decarboxylase	DrugBank	ODC1	MOL000098	ODC1
MOL000098	quercetin	Xanthine dehydrogenase/oxidase	DrugBank	XDH	MOL000098	XDH
MOL000098	quercetin	Caspase-8	N/A	CASP8	MOL000098	CASP8
MOL000098	quercetin	DNA topoisomerase 1	DrugBank	TOP1	MOL000098	TOP1
MOL000098	quercetin	RAF proto-oncogene serine/threonine-protein kinase	N/A	#N/A	MOL000098	#N/A
MOL000098	quercetin	Superoxide dismutase [Cu-Zn]	DrugBank	SOD1	MOL000098	SOD1
MOL000098	quercetin	Protein kinase C alpha type		PRKCA	MOL000098	PRKCA
MOL000098	quercetin	Interleukin-10	N/A	IL10	MOL000098	IL10
MOL000098	quercetin	Pro-epidermal growth factor	DrugBank	EGF	MOL000098	EGF
MOL000098	quercetin	Retinoblastoma-associated protein	DrugBank	RB1	MOL000098	RB1
MOL000098	quercetin	Tumor necrosis factor	DrugBank	CD40LG	MOL000098	CD40LG
MOL000098	quercetin	Transcription factor AP-1	DrugBank	JUN	MOL000098	JUN
MOL000098	quercetin	Interleukin-6	DrugBank	IL6	MOL000098	IL6
MOL000098	quercetin	Cyclin-dependent kinase inhibitor 2A, isoforms 1/2/3	N/A	#N/A	MOL000098	#N/A
MOL000098	quercetin	Activator of 90 kDa heat shock protein ATPase homolog 1	N/A	AHSA1	MOL000098	AHSA1
MOL000098	quercetin	Caspase-3	N/A	CASP3	MOL000098	CASP3
MOL000098	quercetin	Cellular tumor antigen p53		TP53	MOL000098	TP53
MOL000098	quercetin	Bcl-2-like protein 1	N/A	BCL2L1	MOL000098	BCL2L1
MOL000098	quercetin	Proto-oncogene c-Fos	N/A	FOS	MOL000098	FOS
MOL000098	quercetin	Cyclin-dependent kinase inhibitor 1	N/A	CDKN1A	MOL000098	CDKN1A
MOL000098	quercetin	Eukaryotic translation initiation factor 6	N/A	EIF6	MOL000098	EIF6
MOL000098	quercetin	Apoptosis regulator BAX	N/A	BAX	MOL000098	BAX
MOL000098	quercetin	Caspase-9	N/A	CASP9	MOL000098	CASP9
MOL000098	quercetin	Urokinase-type plasminogen activator	DrugBank	PLAU	MOL000098	PLAU
MOL000098	quercetin	72 kDa type IV collagenase	DrugBank	MMP2	MOL000098	MMP2
MOL000098	quercetin	Matrix metalloproteinase-9	N/A	MMP9	MOL000098	MMP9
MOL000098	quercetin	Mitogen-activated protein kinase 1		MAPK1	MOL000098	MAPK1
MOL000098	quercetin	Retinoic acid receptor RXR-alpha	DrugBank	RXRA	MOL000098	RXRA
MOL000098	quercetin	Acetylcholinesterase	DrugBank	ACHE	MOL000098	ACHE
MOL000098	quercetin	Gamma-aminobutyric acid receptor subunit alpha-1	DrugBank	GABRA1	MOL000098	GABRA1
MOL000098	quercetin	Amine oxidase [flavin-containing] B	DrugBank	MAOB	MOL000098	MAOB
MOL000098	quercetin	Transcription factor p65	N/A	RELA	MOL000098	RELA
MOL000098	quercetin	Epidermal growth factor receptor	DrugBank	EGFR	MOL000098	EGFR
MOL000098	quercetin	RAC-alpha serine/threonine-protein kinase	N/A	AKT1	MOL000098	AKT1
MOL000098	quercetin	Vascular endothelial growth factor A	DrugBank	VEGFA	MOL000098	VEGFA
MOL000098	quercetin	G1/S-specific cyclin-D1	N/A	CCND1	MOL000098	CCND1
MOL000098	quercetin	Apoptosis regulator Bcl-2		BCL2	MOL000098	BCL2
MOL000098	quercetin	DNA topoisomerase II	DrugBank	TOP2B	MOL000098	TOP2B
MOL000098	quercetin	Thrombin	DrugBank	SERPIND1	MOL000098	SERPIND1
MOL000098	quercetin	Potassium voltage-gated channel subfamily H member 2	DrugBank	KCNH2	MOL000098	KCNH2
MOL000098	quercetin	Sodium channel protein type 5 subunit alpha	DrugBank	SCN5A	MOL000098	SCN5A
MOL000098	quercetin	Coagulation factor Xa	DrugBank	F7	MOL000098	F7
MOL000098	quercetin	Beta-2 adrenergic receptor	DrugBank	ADRB2	MOL000098	ADRB2
MOL000098	quercetin	Stromelysin-1	DrugBank	MMP3	MOL000098	MMP3
MOL000098	quercetin	mRNA of PKA Catalytic Subunit C-alpha	DrugBank	#N/A	MOL000098	#N/A
MOL000098	quercetin	Coagulation factor VII	DrugBank	F7	MOL000098	F7
MOL000098	quercetin	Nitric-oxide synthase, endothelial		#N/A	MOL000098	#N/A
MOL000098	quercetin	Prostaglandin G/H synthase 1	DrugBank	PTGS1	MOL000098	PTGS1
MOL000098	quercetin	Androgen receptor	DrugBank	AR	MOL000098	AR
MOL000098	quercetin	Peroxisome proliferator activated receptor gamma	DrugBank	PPARG	MOL000098	PPARG
MOL000098	quercetin	Prostaglandin G/H synthase 2	DrugBank	PTGS2	MOL000098	PTGS2
MOL000098	quercetin	Heat shock protein HSP 90	DrugBank	HSP90AA1	MOL000098	HSP90AA1
MOL000098	quercetin	Phosphatidylinositol-4,5-bisphosphate 3-kinase catalytic subunit, gamma isoform	DrugBank	#N/A	MOL000098	#N/A
MOL000098	quercetin	Nuclear receptor coactivator 2	DrugBank	NCOA2	MOL000098	NCOA2
MOL000098	quercetin	Dipeptidyl peptidase IV	DrugBank	DPP4	MOL000098	DPP4
MOL000098	quercetin	Aldose reductase	DrugBank	AKR1B1	MOL000098	AKR1B1
MOL000098	quercetin	Trypsin-1		PRSS1	MOL000098	PRSS1
MOL005344	ginsenoside rh2	Apoptosis regulator BAX	N/A	BAX	MOL005344	BAX
MOL005344	ginsenoside rh2	Tumor necrosis factor	DrugBank	CD40LG	MOL005344	CD40LG
MOL005344	ginsenoside rh2	Caspase-3	N/A	CASP3	MOL005344	CASP3
MOL005344	ginsenoside rh2	Prostaglandin G/H synthase 2	DrugBank	PTGS2	MOL005344	PTGS2
MOL005344	ginsenoside rh2	NF-kappa-B inhibitor alpha	N/A	NFKBIA	MOL005344	NFKBIA
MOL005344	ginsenoside rh2	Interleukin-1 beta	DrugBank	IL1B	MOL005344	IL1B
MOL005344	ginsenoside rh2	Caspase-1	N/A	CASP1	MOL005344	CASP1
MOL005344	ginsenoside rh2	Interferon gamma	DrugBank	IFNG	MOL005344	IFNG
MOL005344	ginsenoside rh2	Pituitary adenylate cyclase-activating polypeptide	DrugBank	ADCYAP1	MOL005344	ADCYAP1
MOL005344	ginsenoside rh2	Proteasome assembly chaperone 1		PSMG1	MOL005344	PSMG1
MOL005344	ginsenoside rh2	Dual specificity mitogen-activated protein kinase kinase 4	N/A	MAP2K4	MOL005344	MAP2K4
MOL005344	ginsenoside rh2	Solute carrier family 2, facilitated glucose transporter member 4		SLC2A4	MOL005344	SLC2A4
MOL005348	Ginsenoside-Rh4_qt	Mineralocorticoid receptor	DrugBank	NR3C2	MOL005348	NR3C2
MOL005348	Ginsenoside-Rh4_qt	Nuclear receptor coactivator 2		NCOA2	MOL005348	NCOA2
MOL002879	Diop	Sodium channel protein type 5 subunit alpha	DrugBank	SCN5A	MOL002879	SCN5A
MOL002879	Diop	Beta-2 adrenergic receptor	DrugBank	ADRB2	MOL002879	ADRB2
MOL002879	Diop	Muscarinic acetylcholine receptor M3		CHRM3	MOL002879	CHRM3
MOL001792	DFV	Prostaglandin G/H synthase 1	DrugBank	PTGS1	MOL001792	PTGS1
MOL001792	DFV	Estrogen receptor	DrugBank	ESR1	MOL001792	ESR1
MOL001792	DFV	Prostaglandin G/H synthase 2	DrugBank	PTGS2	MOL001792	PTGS2
MOL001792	DFV	Retinoic acid receptor RXR-alpha	DrugBank	RXRA	MOL001792	RXRA
MOL001792	DFV	Beta-2 adrenergic receptor	DrugBank	ADRB2	MOL001792	ADRB2
MOL001792	DFV	Heat shock protein HSP 90	DrugBank	HSP90AA1	MOL001792	HSP90AA1
MOL001792	DFV	Phosphatidylinositol-4,5-bisphosphate 3-kinase catalytic subunit, gamma isoform	DrugBank	#N/A	MOL001792	#N/A
MOL001792	DFV	mRNA of PKA Catalytic Subunit C-alpha	DrugBank	#N/A	MOL001792	#N/A
MOL001792	DFV	Beta-lactamase	DrugBank	LACTBL1	MOL001792	LACTBL1
MOL001792	DFV	Amine oxidase [flavin-containing] B		MAOB	MOL001792	MAOB
MOL001792	DFV	Sodium-dependent serotonin transporter	DrugBank	SLC6A4	MOL001792	SLC6A4
MOL001792	DFV	cAMP-dependent protein kinase inhibitor alpha		PKIA	MOL001792	PKIA
MOL001494	Mandenol	Prostaglandin G/H synthase 1	DrugBank	PTGS1	MOL001494	PTGS1
MOL001494	Mandenol	Prostaglandin G/H synthase 2	DrugBank	PTGS2	MOL001494	PTGS2
MOL001494	Mandenol	Nuclear receptor coactivator 2		NCOA2	MOL001494	NCOA2

## Sheet: Duzhong
Mol ID	Molecule name	Target name	Source		Mol ID
MOL000358	beta-sitosterol	Progesterone receptor	DrugBank	PGR	MOL000358	PGR
MOL000358	beta-sitosterol	Nuclear receptor coactivator 2	DrugBank	NCOA2	MOL000358	NCOA2
MOL000358	beta-sitosterol	Prostaglandin G/H synthase 1	DrugBank	PTGS1	MOL000358	PTGS1
MOL000358	beta-sitosterol	Prostaglandin G/H synthase 2	DrugBank	PTGS2	MOL000358	PTGS2
MOL000358	beta-sitosterol	Heat shock protein HSP 90	DrugBank	HSP90AA1	MOL000358	HSP90AA1
MOL000358	beta-sitosterol	Phosphatidylinositol-4,5-bisphosphate 3-kinase catalytic subunit, gamma isoform	DrugBank	#N/A	MOL000358	#N/A
MOL000358	beta-sitosterol	Potassium voltage-gated channel subfamily H member 2	DrugBank	KCNH2	MOL000358	KCNH2
MOL000358	beta-sitosterol	mRNA of PKA Catalytic Subunit C-alpha	DrugBank	#N/A	MOL000358	#N/A
MOL000358	beta-sitosterol	Dopamine D1 receptor	DrugBank	DRD1	MOL000358	DRD1
MOL000358	beta-sitosterol	Muscarinic acetylcholine receptor M3		CHRM3	MOL000358	CHRM3
MOL000358	beta-sitosterol	Muscarinic acetylcholine receptor M1	DrugBank	CHRM1	MOL000358	CHRM1
MOL000358	beta-sitosterol	Sodium channel protein type 5 subunit alpha	DrugBank	SCN5A	MOL000358	SCN5A
MOL000358	beta-sitosterol	Gamma-aminobutyric-acid receptor alpha-2 subunit	DrugBank	#N/A	MOL000358	#N/A
MOL000358	beta-sitosterol	Muscarinic acetylcholine receptor M4	DrugBank	CHRM4	MOL000358	CHRM4
MOL000358	beta-sitosterol	CGMP-inhibited 3',5'-cyclic phosphodiesterase A	DrugBank	PDE3A	MOL000358	PDE3A
MOL000358	beta-sitosterol	5-hydroxytryptamine 2A receptor	DrugBank	HTR2A	MOL000358	HTR2A
MOL000358	beta-sitosterol	Gamma-aminobutyric-acid receptor alpha-5 subunit	DrugBank	#N/A	MOL000358	#N/A
MOL000358	beta-sitosterol	Alpha-1A adrenergic receptor	DrugBank	ADRA1D	MOL000358	ADRA1D
MOL000358	beta-sitosterol	Gamma-aminobutyric-acid receptor alpha-3 subunit	DrugBank	#N/A	MOL000358	#N/A
MOL000358	beta-sitosterol	Muscarinic acetylcholine receptor M2		CHRM2	MOL000358	CHRM2
MOL000358	beta-sitosterol	Alpha-1B adrenergic receptor	DrugBank	ADRA1B	MOL000358	ADRA1B
MOL000358	beta-sitosterol	Beta-2 adrenergic receptor	DrugBank	ADRB2	MOL000358	ADRB2
MOL000358	beta-sitosterol	Neuronal acetylcholine receptor subunit alpha-2	DrugBank	CHRNA2	MOL000358	CHRNA2
MOL000358	beta-sitosterol	Sodium-dependent serotonin transporter	DrugBank	SLC6A4	MOL000358	SLC6A4
MOL000358	beta-sitosterol	Mu-type opioid receptor	DrugBank	OPRM1	MOL000358	OPRM1
MOL000358	beta-sitosterol	Gamma-aminobutyric acid receptor subunit alpha-1	DrugBank	GABRA1	MOL000358	GABRA1
MOL000358	beta-sitosterol	Neuronal acetylcholine receptor protein, alpha-7 chain	DrugBank	#N/A	MOL000358	#N/A
MOL000358	beta-sitosterol	Cytochrome P450-cam	DrugBank	#N/A	MOL000358	#N/A
MOL000358	beta-sitosterol	Apoptosis regulator Bcl-2	DrugBank	BCL2	MOL000358	BCL2
MOL000358	beta-sitosterol	Apoptosis regulator BAX		BAX	MOL000358	BAX
MOL000358	beta-sitosterol	Caspase-9	N/A	CASP9	MOL000358	CASP9
MOL000358	beta-sitosterol	Transcription factor AP-1	DrugBank	JUN	MOL000358	JUN
MOL000358	beta-sitosterol	Caspase-3	N/A	CASP3	MOL000358	CASP3
MOL000358	beta-sitosterol	Caspase-8	N/A	CASP8	MOL000358	CASP8
MOL000358	beta-sitosterol	Protein kinase C alpha type	N/A	PRKCA	MOL000358	PRKCA
MOL000358	beta-sitosterol	Transforming growth factor beta-1	N/A	TGFB1	MOL000358	TGFB1
MOL000358	beta-sitosterol	Serum paraoxonase/arylesterase 1	DrugBank	PON1	MOL000358	PON1
MOL000358	beta-sitosterol	Microtubule-associated protein 2		MAP2	MOL000358	MAP2
MOL000098	quercetin	Ras GTPase-activating protein 1	N/A	RASA1	MOL000098	RASA1
MOL000098	quercetin	Peroxidase C1A	N/A	#N/A	MOL000098	#N/A
MOL000098	quercetin	Glutathione S-transferase Mu 1	DrugBank	GSTM1	MOL000098	GSTM1
MOL000098	quercetin	Glutathione S-transferase Mu 2		GSTM2	MOL000098	GSTM2
MOL000098	quercetin	Insulin-like growth factor II	N/A	IGF2	MOL000098	IGF2
MOL000098	quercetin	CD40 ligand	N/A	CD40LG	MOL000098	CD40LG
MOL000098	quercetin	Interferon regulatory factor 1	N/A	IRF1	MOL000098	IRF1
MOL000098	quercetin	Receptor tyrosine-protein kinase erbB-3	N/A	ERBB3	MOL000098	ERBB3
MOL000098	quercetin	Serum paraoxonase/arylesterase 1	DrugBank	PON1	MOL000098	PON1
MOL000098	quercetin	Type I iodothyronine deiodinase	N/A	DIO1	MOL000098	DIO1
MOL000098	quercetin	Procollagen C-endopeptidase enhancer 1	N/A	PCOLCE	MOL000098	PCOLCE
MOL000098	quercetin	Puromycin-sensitive aminopeptidase	N/A	NPEPPS	MOL000098	NPEPPS
MOL000098	quercetin	Hexokinase-2	N/A	HK2	MOL000098	HK2
MOL000098	quercetin	Homeobox protein Nkx-3.1		NKX3-1	MOL000098	NKX3-1
MOL000098	quercetin	C-X-C motif chemokine 10	N/A	CXCL10	MOL000098	CXCL10
MOL000098	quercetin	Inhibitor of nuclear factor kappa-B kinase subunit alpha	N/A	CHUK	MOL000098	CHUK
MOL000098	quercetin	Osteopontin	N/A	SPP1	MOL000098	SPP1
MOL000098	quercetin	Runt-related transcription factor 2	N/A	RUNX2	MOL000098	RUNX2
MOL000098	quercetin	Ras association domain-containing protein 1	N/A	RASSF1	MOL000098	RASSF1
MOL000098	quercetin	Transcription factor E2F1	N/A	E2F1	MOL000098	E2F1
MOL000098	quercetin	Transcription factor E2F2	N/A	E2F2	MOL000098	E2F2
MOL000098	quercetin	Prostatic acid phosphatase	DrugBank	ACPP	MOL000098	ACPP
MOL000098	quercetin	Cathepsin D	DrugBank	CTSD	MOL000098	CTSD
MOL000098	quercetin	Insulin-like growth factor-binding protein 3		IGFBP3	MOL000098	IGFBP3
MOL000098	quercetin	C-X-C motif chemokine 2	N/A	CXCL2	MOL000098	CXCL2
MOL000098	quercetin	DDB1- and CUL4-associated factor 5	N/A	DCAF5	MOL000098	DCAF5
MOL000098	quercetin	Nuclear receptor subfamily 1 group I member 3	N/A	NR1I3	MOL000098	NR1I3
MOL000098	quercetin	Serine/threonine-protein kinase Chk2	N/A	CHEK2	MOL000098	CHEK2
MOL000098	quercetin	Insulin receptor	DrugBank	INSR	MOL000098	INSR
MOL000098	quercetin	Claudin-4	N/A	CLDN4	MOL000098	CLDN4
MOL000098	quercetin	Peroxisome proliferator-activated receptor alpha	N/A	PPARA	MOL000098	PPARA
MOL000098	quercetin	Peroxisome proliferator-activated receptor delta	N/A	PPARD	MOL000098	PPARD
MOL000098	quercetin	Heat shock factor protein 1	N/A	HSF1	MOL000098	HSF1
MOL000098	quercetin	C-reactive protein		CRP	MOL000098	CRP
MOL000098	quercetin	Glutathione S-transferase P	DrugBank	GSTP1	MOL000098	GSTP1
MOL000098	quercetin	Nuclear factor erythroid 2-related factor 2	N/A	NFE2L2	MOL000098	NFE2L2
MOL000098	quercetin	NAD(P)H dehydrogenase [quinone] 1	DrugBank	NQO1	MOL000098	NQO1
MOL000098	quercetin	Poly [ADP-ribose] polymerase 1	N/A	PARP1	MOL000098	PARP1
MOL000098	quercetin	Aryl hydrocarbon receptor	DrugBank	AHR	MOL000098	AHR
MOL000098	quercetin	26S proteasome non-ATPase regulatory subunit 3	N/A	PSMD3	MOL000098	PSMD3
MOL000098	quercetin	Solute carrier family 2, facilitated glucose transporter member 4	N/A	SLC2A4	MOL000098	SLC2A4
MOL000098	quercetin	Collagen alpha-1(III) chain	DrugBank	COL3A1	MOL000098	COL3A1
MOL000098	quercetin	DNA gyrase subunit B	DrugBank	#N/A	MOL000098	#N/A
MOL000098	quercetin	C-X-C motif chemokine 11		CXCL11	MOL000098	CXCL11
MOL000098	quercetin	Collagen alpha-1(I) chain	DrugBank	COL1A1	MOL000098	COL1A1
MOL000098	quercetin	Interferon gamma	DrugBank	IFNG	MOL000098	IFNG
MOL000098	quercetin	Arachidonate 5-lipoxygenase	DrugBank	ALOX5	MOL000098	ALOX5
MOL000098	quercetin	Phosphatidylinositol-3,4,5-trisphosphate 3-phosphatase and dual-specificity protein phosphatase PTEN	N/A	#N/A	MOL000098	#N/A
MOL000098	quercetin	Interleukin-1 alpha	N/A	IL1A	MOL000098	IL1A
MOL000098	quercetin	Myeloperoxidase	DrugBank	MPO	MOL000098	MPO
MOL000098	quercetin	DNA topoisomerase 2-alpha	N/A	TOP2A	MOL000098	TOP2A
MOL000098	quercetin	Neutrophil cytosol factor 1	N/A	NCF1	MOL000098	NCF1
MOL000098	quercetin	ATP-binding cassette sub-family G member 2	N/A	ABCG2	MOL000098	ABCG2
MOL000098	quercetin	Hyaluronan synthase 2		HAS2	MOL000098	HAS2
MOL000098	quercetin	Transforming growth factor beta-1	N/A	TGFB1	MOL000098	TGFB1
MOL000098	quercetin	Estrogen sulfotransferase	DrugBank	SULT1E1	MOL000098	SULT1E1
MOL000098	quercetin	Maltase-glucoamylase, intestinal	DrugBank	MGAM	MOL000098	MGAM
MOL000098	quercetin	Interleukin-2	DrugBank	IL2	MOL000098	IL2
MOL000098	quercetin	Nuclear receptor subfamily 1 group I member 2	N/A	NR1I2	MOL000098	NR1I2
MOL000098	quercetin	Cytochrome P450 1B1	N/A	CYP1B1	MOL000098	CYP1B1
MOL000098	quercetin	G2/mitotic-specific cyclin-B1	N/A	CCNB1	MOL000098	CCNB1
MOL000098	quercetin	Tissue-type plasminogen activator	DrugBank	PLAT	MOL000098	PLAT
MOL000098	quercetin	Thrombomodulin	DrugBank	THBD	MOL000098	THBD
MOL000098	quercetin	Plasminogen activator inhibitor 1		SERPINE1	MOL000098	SERPINE1
MOL000098	quercetin	C-C motif chemokine 2	DrugBank	CCL2	MOL000098	CCL2
MOL000098	quercetin	E-selectin	DrugBank	SELE	MOL000098	SELE
MOL000098	quercetin	Vascular cell adhesion protein 1	DrugBank	VCAM1	MOL000098	VCAM1
MOL000098	quercetin	Prostaglandin E2 receptor EP3 subtype	DrugBank	PTGER3	MOL000098	PTGER3
MOL000098	quercetin	Interleukin-8	N/A	CXCL8	MOL000098	CXCL8
MOL000098	quercetin	Protein kinase C beta type	N/A	PRKCB	MOL000098	PRKCB
MOL000098	quercetin	Baculoviral IAP repeat-containing protein 5	N/A	BIRC5	MOL000098	BIRC5
MOL000098	quercetin	Dual oxidase 2	N/A	DUOX2	MOL000098	DUOX2
MOL000098	quercetin	Nitric oxide synthase, endothelial	N/A	NOS3	MOL000098	NOS3
MOL000098	quercetin	Heat shock protein beta-1		HSPB1	MOL000098	HSPB1
MOL000098	quercetin	Heme oxygenase 1	DrugBank	HMOX1	MOL000098	HMOX1
MOL000098	quercetin	Cytochrome P450 3A4	DrugBank	CYP3A4	MOL000098	CYP3A4
MOL000098	quercetin	Cytochrome P450 1A2	DrugBank	CYP1A2	MOL000098	CYP1A2
MOL000098	quercetin	Caveolin-1	N/A	CAV1	MOL000098	CAV1
MOL000098	quercetin	Myc proto-oncogene protein	N/A	MYC	MOL000098	MYC
MOL000098	quercetin	Tissue factor	DrugBank	F3	MOL000098	F3
MOL000098	quercetin	Gap junction alpha-1 protein	DrugBank	GJA1	MOL000098	GJA1
MOL000098	quercetin	Cytochrome P450 1A1	N/A	CYP1A1	MOL000098	CYP1A1
MOL000098	quercetin	Intercellular adhesion molecule 1	N/A	ICAM1	MOL000098	ICAM1
MOL000098	quercetin	Interleukin-1 beta		IL1B	MOL000098	IL1B
MOL000098	quercetin	Interstitial collagenase	DrugBank	MMP1	MOL000098	MMP1
MOL000098	quercetin	Hypoxia-inducible factor 1-alpha	N/A	HIF1A	MOL000098	HIF1A
MOL000098	quercetin	Signal transducer and activator of transcription 1-alpha/beta	N/A	STAT1	MOL000098	STAT1
MOL000098	quercetin	Protein CBFA2T1	N/A	RUNX1T1	MOL000098	RUNX1T1
MOL000098	quercetin	Probable E3 ubiquitin-protein ligase HERC5	N/A	#N/A	MOL000098	#N/A
MOL000098	quercetin	Cell division control protein 2 homolog	DrugBank	CDK1	MOL000098	CDK1
MOL000098	quercetin	78 kDa glucose-regulated protein	DrugBank	HSPA5	MOL000098	HSPA5
MOL000098	quercetin	Receptor tyrosine-protein kinase erbB-2	N/A	ERBB2	MOL000098	ERBB2
MOL000098	quercetin	Peroxisome proliferator-activated receptor gamma	N/A	PPARG	MOL000098	PPARG
MOL000098	quercetin	Acetyl-CoA carboxylase 1		ACACA	MOL000098	ACACA
MOL000098	quercetin	ETS domain-containing protein Elk-1	N/A	ELK1	MOL000098	ELK1
MOL000098	quercetin	NF-kappa-B inhibitor alpha	N/A	NFKBIA	MOL000098	NFKBIA
MOL000098	quercetin	NADPH--cytochrome P450 reductase	DrugBank	POR	MOL000098	POR
MOL000098	quercetin	Ornithine decarboxylase	DrugBank	ODC1	MOL000098	ODC1
MOL000098	quercetin	Xanthine dehydrogenase/oxidase	DrugBank	XDH	MOL000098	XDH
MOL000098	quercetin	Caspase-8	N/A	CASP8	MOL000098	CASP8
MOL000098	quercetin	DNA topoisomerase 1	DrugBank	TOP1	MOL000098	TOP1
MOL000098	quercetin	RAF proto-oncogene serine/threonine-protein kinase	N/A	#N/A	MOL000098	#N/A
MOL000098	quercetin	Superoxide dismutase [Cu-Zn]	DrugBank	SOD1	MOL000098	SOD1
MOL000098	quercetin	Protein kinase C alpha type		PRKCA	MOL000098	PRKCA
MOL000098	quercetin	Interleukin-10	N/A	IL10	MOL000098	IL10
MOL000098	quercetin	Pro-epidermal growth factor	DrugBank	EGF	MOL000098	EGF
MOL000098	quercetin	Retinoblastoma-associated protein	DrugBank	RB1	MOL000098	RB1
MOL000098	quercetin	Tumor necrosis factor	DrugBank	CD40LG	MOL000098	CD40LG
MOL000098	quercetin	Transcription factor AP-1	DrugBank	JUN	MOL000098	JUN
MOL000098	quercetin	Interleukin-6	DrugBank	IL6	MOL000098	IL6
MOL000098	quercetin	Cyclin-dependent kinase inhibitor 2A, isoforms 1/2/3	N/A	#N/A	MOL000098	#N/A
MOL000098	quercetin	Activator of 90 kDa heat shock protein ATPase homolog 1	N/A	AHSA1	MOL000098	AHSA1
MOL000098	quercetin	Caspase-3	N/A	CASP3	MOL000098	CASP3
MOL000098	quercetin	Cellular tumor antigen p53		TP53	MOL000098	TP53
MOL000098	quercetin	Bcl-2-like protein 1	N/A	BCL2L1	MOL000098	BCL2L1
MOL000098	quercetin	Proto-oncogene c-Fos	N/A	FOS	MOL000098	FOS
MOL000098	quercetin	Cyclin-dependent kinase inhibitor 1	N/A	CDKN1A	MOL000098	CDKN1A
MOL000098	quercetin	Eukaryotic translation initiation factor 6	N/A	EIF6	MOL000098	EIF6
MOL000098	quercetin	Apoptosis regulator BAX	N/A	BAX	MOL000098	BAX
MOL000098	quercetin	Caspase-9	N/A	CASP9	MOL000098	CASP9
MOL000098	quercetin	Urokinase-type plasminogen activator	DrugBank	PLAU	MOL000098	PLAU
MOL000098	quercetin	72 kDa type IV collagenase	DrugBank	MMP2	MOL000098	MMP2
MOL000098	quercetin	Matrix metalloproteinase-9	N/A	MMP9	MOL000098	MMP9
MOL000098	quercetin	Mitogen-activated protein kinase 1		MAPK1	MOL000098	MAPK1
MOL000098	quercetin	Retinoic acid receptor RXR-alpha	DrugBank	RXRA	MOL000098	RXRA
MOL000098	quercetin	Acetylcholinesterase	DrugBank	ACHE	MOL000098	ACHE
MOL000098	quercetin	Gamma-aminobutyric acid receptor subunit alpha-1	DrugBank	GABRA1	MOL000098	GABRA1
MOL000098	quercetin	Amine oxidase [flavin-containing] B	DrugBank	MAOB	MOL000098	MAOB
MOL000098	quercetin	Transcription factor p65	N/A	RELA	MOL000098	RELA
MOL000098	quercetin	Epidermal growth factor receptor	DrugBank	EGFR	MOL000098	EGFR
MOL000098	quercetin	RAC-alpha serine/threonine-protein kinase	N/A	AKT1	MOL000098	AKT1
MOL000098	quercetin	Vascular endothelial growth factor A	DrugBank	VEGFA	MOL000098	VEGFA
MOL000098	quercetin	G1/S-specific cyclin-D1	N/A	CCND1	MOL000098	CCND1
MOL000098	quercetin	Apoptosis regulator Bcl-2		BCL2	MOL000098	BCL2
MOL000098	quercetin	DNA topoisomerase II	DrugBank	TOP2B	MOL000098	TOP2B
MOL000098	quercetin	Thrombin	DrugBank	SERPIND1	MOL000098	SERPIND1
MOL000098	quercetin	Potassium voltage-gated channel subfamily H member 2	DrugBank	KCNH2	MOL000098	KCNH2
MOL000098	quercetin	Sodium channel protein type 5 subunit alpha	DrugBank	SCN5A	MOL000098	SCN5A
MOL000098	quercetin	Coagulation factor Xa	DrugBank	F7	MOL000098	F7
MOL000098	quercetin	Beta-2 adrenergic receptor	DrugBank	ADRB2	MOL000098	ADRB2
MOL000098	quercetin	Stromelysin-1	DrugBank	MMP3	MOL000098	MMP3
MOL000098	quercetin	mRNA of PKA Catalytic Subunit C-alpha	DrugBank	#N/A	MOL000098	#N/A
MOL000098	quercetin	Coagulation factor VII	DrugBank	F7	MOL000098	F7
MOL000098	quercetin	Nitric-oxide synthase, endothelial		#N/A	MOL000098	#N/A
MOL000098	quercetin	Prostaglandin G/H synthase 1	DrugBank	PTGS1	MOL000098	PTGS1
MOL000098	quercetin	Androgen receptor	DrugBank	AR	MOL000098	AR
MOL000098	quercetin	Peroxisome proliferator activated receptor gamma	DrugBank	PPARG	MOL000098	PPARG
MOL000098	quercetin	Prostaglandin G/H synthase 2	DrugBank	PTGS2	MOL000098	PTGS2
MOL000098	quercetin	Heat shock protein HSP 90	DrugBank	HSP90AA1	MOL000098	HSP90AA1
MOL000098	quercetin	Phosphatidylinositol-4,5-bisphosphate 3-kinase catalytic subunit, gamma isoform	DrugBank	#N/A	MOL000098	#N/A
MOL000098	quercetin	Nuclear receptor coactivator 2	DrugBank	NCOA2	MOL000098	NCOA2
MOL000098	quercetin	Dipeptidyl peptidase IV	DrugBank	DPP4	MOL000098	DPP4
MOL000098	quercetin	Aldose reductase	DrugBank	AKR1B1	MOL000098	AKR1B1
MOL000098	quercetin	Trypsin-1		PRSS1	MOL000098	PRSS1
MOL002058	40957-99-1	Potassium voltage-gated channel subfamily H member 2	DrugBank	KCNH2	MOL002058	KCNH2
MOL002058	40957-99-1	Sodium channel protein type 5 subunit alpha	DrugBank	SCN5A	MOL002058	SCN5A
MOL002058	40957-99-1	Coagulation factor Xa	DrugBank	F7	MOL002058	F7
MOL002058	40957-99-1	Prostaglandin G/H synthase 2	DrugBank	PTGS2	MOL002058	PTGS2
MOL002058	40957-99-1	DNA topoisomerase II	DrugBank	TOP2B	MOL002058	TOP2B
MOL002058	40957-99-1	Calmodulin	DrugBank	CALM2	MOL002058	CALM2
MOL002058	40957-99-1	Prostaglandin G/H synthase 1	DrugBank	PTGS1	MOL002058	PTGS1
MOL002058	40957-99-1	Nitric-oxide synthase, endothelial	DrugBank	#N/A	MOL002058	#N/A
MOL002058	40957-99-1	Heat shock protein HSP 90	DrugBank	HSP90AA1	MOL002058	HSP90AA1
MOL002058	40957-99-1	Nuclear receptor coactivator 2		NCOA2	MOL002058	NCOA2
MOL002058	40957-99-1	Coagulation factor VII		F7	MOL002058	F7
MOL000211	Mairin	Progesterone receptor		PGR	MOL000211	PGR
MOL000422	kaempferol	Nitric oxide synthase, inducible	DrugBank	NOS2	MOL000422	NOS2
MOL000422	kaempferol	Prostaglandin G/H synthase 1	DrugBank	PTGS1	MOL000422	PTGS1
MOL000422	kaempferol	Androgen receptor	DrugBank	AR	MOL000422	AR
MOL000422	kaempferol	Peroxisome proliferator activated receptor gamma	DrugBank	PPARG	MOL000422	PPARG
MOL000422	kaempferol	Prostaglandin G/H synthase 2	DrugBank	PTGS2	MOL000422	PTGS2
MOL000422	kaempferol	Heat shock protein HSP 90	DrugBank	HSP90AA1	MOL000422	HSP90AA1
MOL000422	kaempferol	Phosphatidylinositol-4,5-bisphosphate 3-kinase catalytic subunit, gamma isoform	DrugBank	#N/A	MOL000422	#N/A
MOL000422	kaempferol	mRNA of PKA Catalytic Subunit C-alpha	DrugBank	#N/A	MOL000422	#N/A
MOL000422	kaempferol	Nuclear receptor coactivator 2	DrugBank	NCOA2	MOL000422	NCOA2
MOL000422	kaempferol	Dipeptidyl peptidase IV		DPP4	MOL000422	DPP4
MOL000422	kaempferol	Trypsin-1	DrugBank	PRSS1	MOL000422	PRSS1
MOL000422	kaempferol	Progesterone receptor	DrugBank	PGR	MOL000422	PGR
MOL000422	kaempferol	Thrombin	DrugBank	SERPIND1	MOL000422	SERPIND1
MOL000422	kaempferol	Muscarinic acetylcholine receptor M1	DrugBank	CHRM1	MOL000422	CHRM1
MOL000422	kaempferol	Nitric-oxide synthase, endothelial	DrugBank	#N/A	MOL000422	#N/A
MOL000422	kaempferol	Gamma-aminobutyric-acid receptor alpha-2 subunit	DrugBank	#N/A	MOL000422	#N/A
MOL000422	kaempferol	Acetylcholinesterase	DrugBank	ACHE	MOL000422	ACHE
MOL000422	kaempferol	Sodium-dependent noradrenaline transporter	DrugBank	SLC6A2	MOL000422	SLC6A2
MOL000422	kaempferol	Muscarinic acetylcholine receptor M2	DrugBank	CHRM2	MOL000422	CHRM2
MOL000422	kaempferol	Alpha-1B adrenergic receptor		ADRA1B	MOL000422	ADRA1B
MOL000422	kaempferol	Gamma-aminobutyric acid receptor subunit alpha-1	DrugBank	GABRA1	MOL000422	GABRA1
MOL000422	kaempferol	DNA topoisomerase II	DrugBank	TOP2B	MOL000422	TOP2B
MOL000422	kaempferol	Coagulation factor VII	DrugBank	F7	MOL000422	F7
MOL000422	kaempferol	Calmodulin	DrugBank	CALM2	MOL000422	CALM2
MOL000422	kaempferol	Transcription factor p65	N/A	RELA	MOL000422	RELA
MOL000422	kaempferol	Inhibitor of nuclear factor kappa-B kinase subunit beta	N/A	IKBKB	MOL000422	IKBKB
MOL000422	kaempferol	RAC-alpha serine/threonine-protein kinase	N/A	AKT1	MOL000422	AKT1
MOL000422	kaempferol	Apoptosis regulator Bcl-2	DrugBank	BCL2	MOL000422	BCL2
MOL000422	kaempferol	Apoptosis regulator BAX	N/A	BAX	MOL000422	BAX
MOL000422	kaempferol	Tumor necrosis factor		CD40LG	MOL000422	CD40LG
MOL000422	kaempferol	Transcription factor AP-1	DrugBank	JUN	MOL000422	JUN
MOL000422	kaempferol	Activator of 90 kDa heat shock protein ATPase homolog 1	N/A	AHSA1	MOL000422	AHSA1
MOL000422	kaempferol	Caspase-3	N/A	CASP3	MOL000422	CASP3
MOL000422	kaempferol	Mitogen-activated protein kinase 8	DrugBank	MAPK8	MOL000422	MAPK8
MOL000422	kaempferol	Xanthine dehydrogenase/oxidase	DrugBank	XDH	MOL000422	XDH
MOL000422	kaempferol	Interstitial collagenase	DrugBank	MMP1	MOL000422	MMP1
MOL000422	kaempferol	Signal transducer and activator of transcription 1-alpha/beta	N/A	STAT1	MOL000422	STAT1
MOL000422	kaempferol	Cell division control protein 2 homolog	DrugBank	CDK1	MOL000422	CDK1
MOL000422	kaempferol	Peroxisome proliferator-activated receptor gamma	N/A	PPARG	MOL000422	PPARG
MOL000422	kaempferol	Heme oxygenase 1		HMOX1	MOL000422	HMOX1
MOL000422	kaempferol	Cytochrome P450 3A4	DrugBank	CYP3A4	MOL000422	CYP3A4
MOL000422	kaempferol	Cytochrome P450 1A2	DrugBank	CYP1A2	MOL000422	CYP1A2
MOL000422	kaempferol	Cytochrome P450 1A1	N/A	CYP1A1	MOL000422	CYP1A1
MOL000422	kaempferol	Intercellular adhesion molecule 1	N/A	ICAM1	MOL000422	ICAM1
MOL000422	kaempferol	E-selectin	DrugBank	SELE	MOL000422	SELE
MOL000422	kaempferol	Vascular cell adhesion protein 1	DrugBank	VCAM1	MOL000422	VCAM1
MOL000422	kaempferol	Nuclear receptor subfamily 1 group I member 2	N/A	NR1I2	MOL000422	NR1I2
MOL000422	kaempferol	Cytochrome P450 1B1	N/A	CYP1B1	MOL000422	CYP1B1
MOL000422	kaempferol	Arachidonate 5-lipoxygenase	DrugBank	ALOX5	MOL000422	ALOX5
MOL000422	kaempferol	Hyaluronan synthase 2		HAS2	MOL000422	HAS2
MOL000422	kaempferol	Glutathione S-transferase P	DrugBank	GSTP1	MOL000422	GSTP1
MOL000422	kaempferol	Aryl hydrocarbon receptor	DrugBank	AHR	MOL000422	AHR
MOL000422	kaempferol	26S proteasome non-ATPase regulatory subunit 3	N/A	PSMD3	MOL000422	PSMD3
MOL000422	kaempferol	Solute carrier family 2, facilitated glucose transporter member 4	N/A	SLC2A4	MOL000422	SLC2A4
MOL000422	kaempferol	Nuclear receptor subfamily 1 group I member 3	N/A	NR1I3	MOL000422	NR1I3
MOL000422	kaempferol	Insulin receptor	DrugBank	INSR	MOL000422	INSR
MOL000422	kaempferol	Type I iodothyronine deiodinase	N/A	DIO1	MOL000422	DIO1
MOL000422	kaempferol	Serine/threonine-protein phosphatase 2B catalytic subunit alpha isoform	DrugBank	#N/A	MOL000422	#N/A
MOL000422	kaempferol	Peroxidase C1A	N/A	#N/A	MOL000422	#N/A
MOL000422	kaempferol	Glutathione S-transferase Mu 1		GSTM1	MOL000422	GSTM1
MOL000422	kaempferol	Glutathione S-transferase Mu 2	DrugBank	GSTM2	MOL000422	GSTM2
MOL000422	kaempferol	Aldo-keto reductase family 1 member C3	DrugBank	AKR1C3	MOL000422	AKR1C3
MOL000422	kaempferol	Antileukoproteinase		SLPI	MOL000422	SLPI
MOL004367	olivil	Prostaglandin G/H synthase 2	DrugBank	PTGS2	MOL004367	PTGS2
MOL004367	olivil	Heat shock protein HSP 90	DrugBank	HSP90AA1	MOL004367	HSP90AA1
MOL004367	olivil	Nuclear receptor coactivator 2	DrugBank	NCOA2	MOL004367	NCOA2
MOL004367	olivil	Calmodulin		CALM2	MOL004367	CALM2
MOL000443	Erythraline	Prostaglandin G/H synthase 1	DrugBank	PTGS1	MOL000443	PTGS1
MOL000443	Erythraline	Muscarinic acetylcholine receptor M3	DrugBank	CHRM3	MOL000443	CHRM3
MOL000443	Erythraline	Muscarinic acetylcholine receptor M1	DrugBank	CHRM1	MOL000443	CHRM1
MOL000443	Erythraline	Sodium channel protein type 5 subunit alpha	DrugBank	SCN5A	MOL000443	SCN5A
MOL000443	Erythraline	Muscarinic acetylcholine receptor M5	DrugBank	CHRM5	MOL000443	CHRM5
MOL000443	Erythraline	Prostaglandin G/H synthase 2	DrugBank	PTGS2	MOL000443	PTGS2
MOL000443	Erythraline	Muscarinic acetylcholine receptor M4	DrugBank	CHRM4	MOL000443	CHRM4
MOL000443	Erythraline	Retinoic acid receptor RXR-alpha	DrugBank	RXRA	MOL000443	RXRA
MOL000443	Erythraline	Delta-type opioid receptor	DrugBank	OPRD1	MOL000443	OPRD1
MOL000443	Erythraline	Muscarinic acetylcholine receptor M2		CHRM2	MOL000443	CHRM2
MOL000443	Erythraline	Alpha-2B adrenergic receptor	DrugBank	ADRA2B	MOL000443	ADRA2B
MOL000443	Erythraline	Alpha-1B adrenergic receptor	DrugBank	ADRA1B	MOL000443	ADRA1B
MOL000443	Erythraline	Beta-2 adrenergic receptor	DrugBank	ADRB2	MOL000443	ADRB2
MOL000443	Erythraline	Alpha-1D adrenergic receptor	DrugBank	ADRA1D	MOL000443	ADRA1D
MOL000443	Erythraline	Neuronal acetylcholine receptor subunit alpha-2	DrugBank	CHRNA2	MOL000443	CHRNA2
MOL000443	Erythraline	Mu-type opioid receptor	DrugBank	OPRM1	MOL000443	OPRM1
MOL000443	Erythraline	Gamma-aminobutyric acid receptor subunit alpha-1	DrugBank	GABRA1	MOL000443	GABRA1
MOL000443	Erythraline	Phosphatidylinositol-4,5-bisphosphate 3-kinase catalytic subunit, gamma isoform	DrugBank	#N/A	MOL000443	#N/A
MOL000443	Erythraline	Neuronal acetylcholine receptor protein, alpha-7 chain	DrugBank	#N/A	MOL000443	#N/A
MOL000443	Erythraline	Dopamine D1 receptor		DRD1	MOL000443	DRD1
MOL005922	Acanthoside B	DNA topoisomerase II		TOP2B	MOL005922	TOP2B
MOL006709	AIDS214634	Prostaglandin G/H synthase 2	DrugBank	PTGS2	MOL006709	PTGS2
MOL006709	AIDS214634	Nuclear receptor coactivator 2	DrugBank	NCOA2	MOL006709	NCOA2
MOL006709	AIDS214634	Calmodulin	DrugBank	CALM2	MOL006709	CALM2
MOL006709	AIDS214634	Potassium voltage-gated channel subfamily H member 2	DrugBank	KCNH2	MOL006709	KCNH2
MOL006709	AIDS214634	Coagulation factor Xa	DrugBank	F7	MOL006709	F7
MOL006709	AIDS214634	Coagulation factor VII		F7	MOL006709	F7
MOL007059	3-beta-Hydroxymethyllenetanshiquinone	Dopamine D1 receptor	DrugBank	DRD1	MOL007059	DRD1
MOL007059	3-beta-Hydroxymethyllenetanshiquinone	Thrombin	DrugBank	SERPIND1	MOL007059	SERPIND1
MOL007059	3-beta-Hydroxymethyllenetanshiquinone	Muscarinic acetylcholine receptor M1	DrugBank	CHRM1	MOL007059	CHRM1
MOL007059	3-beta-Hydroxymethyllenetanshiquinone	Prostaglandin G/H synthase 2	DrugBank	PTGS2	MOL007059	PTGS2
MOL007059	3-beta-Hydroxymethyllenetanshiquinone	Carbonic anhydrase II	DrugBank	CA2	MOL007059	CA2
MOL007059	3-beta-Hydroxymethyllenetanshiquinone	Retinoic acid receptor RXR-alpha	DrugBank	RXRA	MOL007059	RXRA
MOL007059	3-beta-Hydroxymethyllenetanshiquinone	Delta-type opioid receptor	DrugBank	OPRD1	MOL007059	OPRD1
MOL007059	3-beta-Hydroxymethyllenetanshiquinone	Acetylcholinesterase	DrugBank	ACHE	MOL007059	ACHE
MOL007059	3-beta-Hydroxymethyllenetanshiquinone	Alpha-1A adrenergic receptor	DrugBank	ADRA1D	MOL007059	ADRA1D
MOL007059	3-beta-Hydroxymethyllenetanshiquinone	Beta-2 adrenergic receptor		ADRB2	MOL007059	ADRB2
MOL007059	3-beta-Hydroxymethyllenetanshiquinone	Mu-type opioid receptor	DrugBank	OPRM1	MOL007059	OPRM1
MOL007059	3-beta-Hydroxymethyllenetanshiquinone	Dipeptidyl peptidase IV	DrugBank	DPP4	MOL007059	DPP4
MOL007059	3-beta-Hydroxymethyllenetanshiquinone	Heat shock protein HSP 90	DrugBank	HSP90AA1	MOL007059	HSP90AA1
MOL007059	3-beta-Hydroxymethyllenetanshiquinone	Neuronal acetylcholine receptor protein, alpha-7 chain	DrugBank	#N/A	MOL007059	#N/A
MOL007059	3-beta-Hydroxymethyllenetanshiquinone	Ig gamma-1 chain C region	DrugBank	#N/A	MOL007059	#N/A
MOL007059	3-beta-Hydroxymethyllenetanshiquinone	Trypsin-1	DrugBank	PRSS1	MOL007059	PRSS1
MOL007059	3-beta-Hydroxymethyllenetanshiquinone	Nuclear receptor coactivator 1		NCOA1	MOL007059	NCOA1
MOL000073	ent-Epicatechin	Prostaglandin G/H synthase 1	DrugBank	PTGS1	MOL000073	PTGS1
MOL000073	ent-Epicatechin	Estrogen receptor	DrugBank	ESR1	MOL000073	ESR1
MOL000073	ent-Epicatechin	Prostaglandin G/H synthase 2	DrugBank	PTGS2	MOL000073	PTGS2
MOL000073	ent-Epicatechin	Heat shock protein HSP 90	DrugBank	HSP90AA1	MOL000073	HSP90AA1
MOL000073	ent-Epicatechin	Beta-lactamase	DrugBank	LACTBL1	MOL000073	LACTBL1
MOL000073	ent-Epicatechin	mRNA of PKA Catalytic Subunit C-alpha		#N/A	MOL000073	#N/A
MOL007563	Yangambin	Potassium voltage-gated channel subfamily H member 2	DrugBank	KCNH2	MOL007563	KCNH2
MOL007563	Yangambin	Sodium channel protein type 5 subunit alpha	DrugBank	SCN5A	MOL007563	SCN5A
MOL007563	Yangambin	Coagulation factor Xa	DrugBank	F7	MOL007563	F7
MOL007563	Yangambin	Prostaglandin G/H synthase 2	DrugBank	PTGS2	MOL007563	PTGS2
MOL007563	Yangambin	DNA topoisomerase II	DrugBank	TOP2B	MOL007563	TOP2B
MOL007563	Yangambin	Voltage-dependent L-type calcium channel subunit alpha-1S	DrugBank	CACNA1S	MOL007563	CACNA1S
MOL007563	Yangambin	Nuclear receptor coactivator 2	DrugBank	NCOA2	MOL007563	NCOA2
MOL007563	Yangambin	Calmodulin	DrugBank	CALM2	MOL007563	CALM2
MOL007563	Yangambin	Calcium-activated potassium channel subunit alpha 1		#N/A	MOL007563	#N/A
MOL009007	Eucommin A	DNA topoisomerase II		TOP2B	MOL009007	TOP2B
MOL009009	(+)-medioresinol	Potassium voltage-gated channel subfamily H member 2	DrugBank	KCNH2	MOL009009	KCNH2
MOL009009	(+)-medioresinol	Sodium channel protein type 5 subunit alpha	DrugBank	SCN5A	MOL009009	SCN5A
MOL009009	(+)-medioresinol	Coagulation factor Xa	DrugBank	F7	MOL009009	F7
MOL009009	(+)-medioresinol	Prostaglandin G/H synthase 2	DrugBank	PTGS2	MOL009009	PTGS2
MOL009009	(+)-medioresinol	Nitric-oxide synthase, endothelial	DrugBank	#N/A	MOL009009	#N/A
MOL009009	(+)-medioresinol	Coagulation factor VII	DrugBank	F7	MOL009009	F7
MOL009009	(+)-medioresinol	Alpha-1B adrenergic receptor	DrugBank	ADRA1B	MOL009009	ADRA1B
MOL009009	(+)-medioresinol	DNA topoisomerase II	DrugBank	TOP2B	MOL009009	TOP2B
MOL009009	(+)-medioresinol	Heat shock protein HSP 90	DrugBank	HSP90AA1	MOL009009	HSP90AA1
MOL009009	(+)-medioresinol	Nuclear receptor coactivator 2		NCOA2	MOL009009	NCOA2
MOL009009	(+)-medioresinol	Calmodulin		CALM2	MOL009009	CALM2
MOL009015	(-)-Tabernemontanine	Prostaglandin G/H synthase 1	DrugBank	PTGS1	MOL009015	PTGS1
MOL009015	(-)-Tabernemontanine	Dopamine D1 receptor	DrugBank	DRD1	MOL009015	DRD1
MOL009015	(-)-Tabernemontanine	Muscarinic acetylcholine receptor M3	DrugBank	CHRM3	MOL009015	CHRM3
MOL009015	(-)-Tabernemontanine	Potassium voltage-gated channel subfamily H member 2	DrugBank	KCNH2	MOL009015	KCNH2
MOL009015	(-)-Tabernemontanine	Muscarinic acetylcholine receptor M1	DrugBank	CHRM1	MOL009015	CHRM1
MOL009015	(-)-Tabernemontanine	Androgen receptor	DrugBank	AR	MOL009015	AR
MOL009015	(-)-Tabernemontanine	D(1B) dopamine receptor	DrugBank	DRD5	MOL009015	DRD5
MOL009015	(-)-Tabernemontanine	Sodium channel protein type 5 subunit alpha	DrugBank	SCN5A	MOL009015	SCN5A
MOL009015	(-)-Tabernemontanine	Coagulation factor Xa	DrugBank	F7	MOL009015	F7
MOL009015	(-)-Tabernemontanine	Muscarinic acetylcholine receptor M5		CHRM5	MOL009015	CHRM5
MOL009015	(-)-Tabernemontanine	Prostaglandin G/H synthase 2	DrugBank	PTGS2	MOL009015	PTGS2
MOL009015	(-)-Tabernemontanine	Alpha-2A adrenergic receptor	DrugBank	ADRA2A	MOL009015	ADRA2A
MOL009015	(-)-Tabernemontanine	5-hydroxytryptamine receptor 3A	DrugBank	HTR3A	MOL009015	HTR3A
MOL009015	(-)-Tabernemontanine	5-hydroxytryptamine 2B receptor	DrugBank	HTR2B	MOL009015	HTR2B
MOL009015	(-)-Tabernemontanine	Muscarinic acetylcholine receptor M4	DrugBank	CHRM4	MOL009015	CHRM4
MOL009015	(-)-Tabernemontanine	Delta-type opioid receptor	DrugBank	OPRD1	MOL009015	OPRD1
MOL009015	(-)-Tabernemontanine	Acetylcholinesterase	DrugBank	ACHE	MOL009015	ACHE
MOL009015	(-)-Tabernemontanine	CGMP-inhibited 3',5'-cyclic phosphodiesterase A	DrugBank	PDE3A	MOL009015	PDE3A
MOL009015	(-)-Tabernemontanine	5-hydroxytryptamine 2A receptor	DrugBank	HTR2A	MOL009015	HTR2A
MOL009015	(-)-Tabernemontanine	Sodium-dependent noradrenaline transporter		SLC6A2	MOL009015	SLC6A2
MOL009015	(-)-Tabernemontanine	Alpha-1A adrenergic receptor	DrugBank	ADRA1D	MOL009015	ADRA1D
MOL009015	(-)-Tabernemontanine	5-hydroxytryptamine 2C receptor	DrugBank	HTR2C	MOL009015	HTR2C
MOL009015	(-)-Tabernemontanine	Muscarinic acetylcholine receptor M2	DrugBank	CHRM2	MOL009015	CHRM2
MOL009015	(-)-Tabernemontanine	Alpha-2B adrenergic receptor	DrugBank	ADRA2B	MOL009015	ADRA2B
MOL009015	(-)-Tabernemontanine	Alpha-1B adrenergic receptor	DrugBank	ADRA1B	MOL009015	ADRA1B
MOL009015	(-)-Tabernemontanine	D(3) dopamine receptor	DrugBank	DRD3	MOL009015	DRD3
MOL009015	(-)-Tabernemontanine	5-hydroxytryptamine 7 receptor	DrugBank	HTR7	MOL009015	HTR7
MOL009015	(-)-Tabernemontanine	5-hydroxytryptamine 1D receptor	DrugBank	HTR1D	MOL009015	HTR1D
MOL009015	(-)-Tabernemontanine	Beta-2 adrenergic receptor	DrugBank	ADRB2	MOL009015	ADRB2
MOL009015	(-)-Tabernemontanine	Alpha-1D adrenergic receptor		ADRA1D	MOL009015	ADRA1D
MOL009015	(-)-Tabernemontanine	Neuronal acetylcholine receptor subunit alpha-2	DrugBank	CHRNA2	MOL009015	CHRNA2
MOL009015	(-)-Tabernemontanine	Sodium-dependent serotonin transporter	DrugBank	SLC6A4	MOL009015	SLC6A4
MOL009015	(-)-Tabernemontanine	D(2) dopamine receptor	DrugBank	DRD2	MOL009015	DRD2
MOL009015	(-)-Tabernemontanine	Mu-type opioid receptor	DrugBank	OPRM1	MOL009015	OPRM1
MOL009015	(-)-Tabernemontanine	Gamma-aminobutyric acid receptor subunit alpha-1	DrugBank	GABRA1	MOL009015	GABRA1
MOL009015	(-)-Tabernemontanine	5-hydroxytryptamine 1B receptor	DrugBank	HTR1B	MOL009015	HTR1B
MOL009015	(-)-Tabernemontanine	Heat shock protein HSP 90	DrugBank	HSP90AA1	MOL009015	HSP90AA1
MOL009015	(-)-Tabernemontanine	Phosphatidylinositol-4,5-bisphosphate 3-kinase catalytic subunit, gamma isoform	DrugBank	#N/A	MOL009015	#N/A
MOL009015	(-)-Tabernemontanine	Neuronal acetylcholine receptor protein, alpha-7 chain	DrugBank	#N/A	MOL009015	#N/A
MOL009015	(-)-Tabernemontanine	cAMP and cAMP-inhibited cGMP 3',5'-cyclic phosphodiesterase 10A		PDE10A	MOL009015	PDE10A
MOL009015	(-)-Tabernemontanine	Calmodulin		CALM2	MOL009015	CALM2
MOL009027	Cyclopamine	Androgen receptor	DrugBank	AR	MOL009027	AR
MOL009027	Cyclopamine	Mineralocorticoid receptor	DrugBank	NR3C2	MOL009027	NR3C2
MOL009027	Cyclopamine	Glucocorticoid receptor		NR3C1	MOL009027	NR3C1
MOL009029	Dehydrodiconiferyl alcohol 4,gamma'-di-O-beta-D-glucopyanoside_qt	Prostaglandin G/H synthase 1	DrugBank	PTGS1	MOL009029	PTGS1
MOL009029	Dehydrodiconiferyl alcohol 4,gamma'-di-O-beta-D-glucopyanoside_qt	Thrombin	DrugBank	SERPIND1	MOL009029	SERPIND1
MOL009029	Dehydrodiconiferyl alcohol 4,gamma'-di-O-beta-D-glucopyanoside_qt	Potassium voltage-gated channel subfamily H member 2	DrugBank	KCNH2	MOL009029	KCNH2
MOL009029	Dehydrodiconiferyl alcohol 4,gamma'-di-O-beta-D-glucopyanoside_qt	Estrogen receptor	DrugBank	ESR1	MOL009029	ESR1
MOL009029	Dehydrodiconiferyl alcohol 4,gamma'-di-O-beta-D-glucopyanoside_qt	Prostaglandin G/H synthase 2	DrugBank	PTGS2	MOL009029	PTGS2
MOL009029	Dehydrodiconiferyl alcohol 4,gamma'-di-O-beta-D-glucopyanoside_qt	Coagulation factor VII	DrugBank	F7	MOL009029	F7
MOL009029	Dehydrodiconiferyl alcohol 4,gamma'-di-O-beta-D-glucopyanoside_qt	Acetylcholinesterase	DrugBank	ACHE	MOL009029	ACHE
MOL009029	Dehydrodiconiferyl alcohol 4,gamma'-di-O-beta-D-glucopyanoside_qt	Dipeptidyl peptidase IV	DrugBank	DPP4	MOL009029	DPP4
MOL009029	Dehydrodiconiferyl alcohol 4,gamma'-di-O-beta-D-glucopyanoside_qt	Heat shock protein HSP 90	DrugBank	HSP90AA1	MOL009029	HSP90AA1
MOL009029	Dehydrodiconiferyl alcohol 4,gamma'-di-O-beta-D-glucopyanoside_qt	Trypsin-1		PRSS1	MOL009029	PRSS1
MOL009029	Dehydrodiconiferyl alcohol 4,gamma'-di-O-beta-D-glucopyanoside_qt	Proto-oncogene serine/threonine-protein kinase Pim-1	DrugBank	#N/A	MOL009029	#N/A
MOL009029	Dehydrodiconiferyl alcohol 4,gamma'-di-O-beta-D-glucopyanoside_qt	Cyclin-A2	DrugBank	CCNA2	MOL009029	CCNA2
MOL009029	Dehydrodiconiferyl alcohol 4,gamma'-di-O-beta-D-glucopyanoside_qt	Calmodulin		CALM2	MOL009029	CALM2
MOL009030	Dehydrodieugenol	-		#N/A	MOL009030	#N/A
MOL009031	Cinchonan-9-al, 6'-methoxy-, (9R)-	Prostaglandin G/H synthase 1	DrugBank	PTGS1	MOL009031	PTGS1
MOL009031	Cinchonan-9-al, 6'-methoxy-, (9R)-	Dopamine D1 receptor	DrugBank	DRD1	MOL009031	DRD1
MOL009031	Cinchonan-9-al, 6'-methoxy-, (9R)-	Muscarinic acetylcholine receptor M3	DrugBank	CHRM3	MOL009031	CHRM3
MOL009031	Cinchonan-9-al, 6'-methoxy-, (9R)-	Potassium voltage-gated channel subfamily H member 2	DrugBank	KCNH2	MOL009031	KCNH2
MOL009031	Cinchonan-9-al, 6'-methoxy-, (9R)-	Muscarinic acetylcholine receptor M1	DrugBank	CHRM1	MOL009031	CHRM1
MOL009031	Cinchonan-9-al, 6'-methoxy-, (9R)-	Beta-1 adrenergic receptor	DrugBank	ADRB1	MOL009031	ADRB1
MOL009031	Cinchonan-9-al, 6'-methoxy-, (9R)-	Sodium channel protein type 5 subunit alpha	DrugBank	SCN5A	MOL009031	SCN5A
MOL009031	Cinchonan-9-al, 6'-methoxy-, (9R)-	Coagulation factor Xa	DrugBank	F7	MOL009031	F7
MOL009031	Cinchonan-9-al, 6'-methoxy-, (9R)-	Muscarinic acetylcholine receptor M5	DrugBank	CHRM5	MOL009031	CHRM5
MOL009031	Cinchonan-9-al, 6'-methoxy-, (9R)-	Prostaglandin G/H synthase 2		PTGS2	MOL009031	PTGS2
MOL009031	Cinchonan-9-al, 6'-methoxy-, (9R)-	Alpha-2A adrenergic receptor	DrugBank	ADRA2A	MOL009031	ADRA2A
MOL009031	Cinchonan-9-al, 6'-methoxy-, (9R)-	5-hydroxytryptamine receptor 3A	DrugBank	HTR3A	MOL009031	HTR3A
MOL009031	Cinchonan-9-al, 6'-methoxy-, (9R)-	Alpha-2C adrenergic receptor	DrugBank	ADRA2C	MOL009031	ADRA2C
MOL009031	Cinchonan-9-al, 6'-methoxy-, (9R)-	D(4) dopamine receptor	DrugBank	DRD4	MOL009031	DRD4
MOL009031	Cinchonan-9-al, 6'-methoxy-, (9R)-	Muscarinic acetylcholine receptor M4	DrugBank	CHRM4	MOL009031	CHRM4
MOL009031	Cinchonan-9-al, 6'-methoxy-, (9R)-	Retinoic acid receptor RXR-alpha	DrugBank	RXRA	MOL009031	RXRA
MOL009031	Cinchonan-9-al, 6'-methoxy-, (9R)-	Delta-type opioid receptor	DrugBank	OPRD1	MOL009031	OPRD1
MOL009031	Cinchonan-9-al, 6'-methoxy-, (9R)-	CGMP-inhibited 3',5'-cyclic phosphodiesterase A	DrugBank	PDE3A	MOL009031	PDE3A
MOL009031	Cinchonan-9-al, 6'-methoxy-, (9R)-	5-hydroxytryptamine 2A receptor	DrugBank	HTR2A	MOL009031	HTR2A
MOL009031	Cinchonan-9-al, 6'-methoxy-, (9R)-	Sodium-dependent noradrenaline transporter		SLC6A2	MOL009031	SLC6A2
MOL009031	Cinchonan-9-al, 6'-methoxy-, (9R)-	Alpha-1A adrenergic receptor	DrugBank	ADRA1D	MOL009031	ADRA1D
MOL009031	Cinchonan-9-al, 6'-methoxy-, (9R)-	5-hydroxytryptamine 2C receptor	DrugBank	HTR2C	MOL009031	HTR2C
MOL009031	Cinchonan-9-al, 6'-methoxy-, (9R)-	Muscarinic acetylcholine receptor M2	DrugBank	CHRM2	MOL009031	CHRM2
MOL009031	Cinchonan-9-al, 6'-methoxy-, (9R)-	Alpha-2B adrenergic receptor	DrugBank	ADRA2B	MOL009031	ADRA2B
MOL009031	Cinchonan-9-al, 6'-methoxy-, (9R)-	Alpha-1B adrenergic receptor	DrugBank	ADRA1B	MOL009031	ADRA1B
MOL009031	Cinchonan-9-al, 6'-methoxy-, (9R)-	D(3) dopamine receptor	DrugBank	DRD3	MOL009031	DRD3
MOL009031	Cinchonan-9-al, 6'-methoxy-, (9R)-	Sodium-dependent dopamine transporter	DrugBank	SLC6A3	MOL009031	SLC6A3
MOL009031	Cinchonan-9-al, 6'-methoxy-, (9R)-	5-hydroxytryptamine 7 receptor	DrugBank	HTR7	MOL009031	HTR7
MOL009031	Cinchonan-9-al, 6'-methoxy-, (9R)-	Beta-2 adrenergic receptor	DrugBank	ADRB2	MOL009031	ADRB2
MOL009031	Cinchonan-9-al, 6'-methoxy-, (9R)-	Alpha-1D adrenergic receptor		ADRA1D	MOL009031	ADRA1D
MOL009031	Cinchonan-9-al, 6'-methoxy-, (9R)-	Sodium-dependent serotonin transporter	DrugBank	SLC6A4	MOL009031	SLC6A4
MOL009031	Cinchonan-9-al, 6'-methoxy-, (9R)-	D(2) dopamine receptor	DrugBank	DRD2	MOL009031	DRD2
MOL009031	Cinchonan-9-al, 6'-methoxy-, (9R)-	Epidermal growth factor receptor	DrugBank	EGFR	MOL009031	EGFR
MOL009031	Cinchonan-9-al, 6'-methoxy-, (9R)-	Mu-type opioid receptor	DrugBank	OPRM1	MOL009031	OPRM1
MOL009031	Cinchonan-9-al, 6'-methoxy-, (9R)-	Heat shock protein HSP 90	DrugBank	HSP90AA1	MOL009031	HSP90AA1
MOL009031	Cinchonan-9-al, 6'-methoxy-, (9R)-	Neuronal acetylcholine receptor protein, alpha-7 chain	DrugBank	#N/A	MOL009031	#N/A
MOL009031	Cinchonan-9-al, 6'-methoxy-, (9R)-	mRNA of PKA Catalytic Subunit C-alpha	DrugBank	#N/A	MOL009031	#N/A
MOL009031	Cinchonan-9-al, 6'-methoxy-, (9R)-	Calmodulin		CALM2	MOL009031	CALM2
MOL009038	GBGB	-		#N/A	MOL009038	#N/A
MOL009042	Helenalin	Gamma-aminobutyric acid receptor subunit alpha-1		GABRA1	MOL009042	GABRA1
MOL009047	(+)-Eudesmin	Muscarinic acetylcholine receptor M3	DrugBank	CHRM3	MOL009047	CHRM3
MOL009047	(+)-Eudesmin	Potassium voltage-gated channel subfamily H member 2	DrugBank	KCNH2	MOL009047	KCNH2
MOL009047	(+)-Eudesmin	Sodium channel protein type 5 subunit alpha	DrugBank	SCN5A	MOL009047	SCN5A
MOL009047	(+)-Eudesmin	Coagulation factor Xa	DrugBank	F7	MOL009047	F7
MOL009047	(+)-Eudesmin	Prostaglandin G/H synthase 2	DrugBank	PTGS2	MOL009047	PTGS2
MOL009047	(+)-Eudesmin	Alpha-1B adrenergic receptor	DrugBank	ADRA1B	MOL009047	ADRA1B
MOL009047	(+)-Eudesmin	Beta-2 adrenergic receptor	DrugBank	ADRB2	MOL009047	ADRB2
MOL009047	(+)-Eudesmin	Heat shock protein HSP 90	DrugBank	HSP90AA1	MOL009047	HSP90AA1
MOL009047	(+)-Eudesmin	Nuclear receptor coactivator 2	DrugBank	NCOA2	MOL009047	NCOA2
MOL009047	(+)-Eudesmin	Calmodulin		CALM2	MOL009047	CALM2
MOL009053	4-[(2S,3R)-5-[(E)-3-hydroxyprop-1-enyl]-7-methoxy-3-methylol-2,3-dihydrobenzofuran-2-yl]-2-methoxy-phenol	Thrombin	DrugBank	SERPIND1	MOL009053	SERPIND1
MOL009053	4-[(2S,3R)-5-[(E)-3-hydroxyprop-1-enyl]-7-methoxy-3-methylol-2,3-dihydrobenzofuran-2-yl]-2-methoxy-phenol	Potassium voltage-gated channel subfamily H member 2	DrugBank	KCNH2	MOL009053	KCNH2
MOL009053	4-[(2S,3R)-5-[(E)-3-hydroxyprop-1-enyl]-7-methoxy-3-methylol-2,3-dihydrobenzofuran-2-yl]-2-methoxy-phenol	Estrogen receptor	DrugBank	ESR1	MOL009053	ESR1
MOL009053	4-[(2S,3R)-5-[(E)-3-hydroxyprop-1-enyl]-7-methoxy-3-methylol-2,3-dihydrobenzofuran-2-yl]-2-methoxy-phenol	Coagulation factor Xa	DrugBank	F7	MOL009053	F7
MOL009053	4-[(2S,3R)-5-[(E)-3-hydroxyprop-1-enyl]-7-methoxy-3-methylol-2,3-dihydrobenzofuran-2-yl]-2-methoxy-phenol	Prostaglandin G/H synthase 2	DrugBank	PTGS2	MOL009053	PTGS2
MOL009053	4-[(2S,3R)-5-[(E)-3-hydroxyprop-1-enyl]-7-methoxy-3-methylol-2,3-dihydrobenzofuran-2-yl]-2-methoxy-phenol	Dipeptidyl peptidase IV	DrugBank	DPP4	MOL009053	DPP4
MOL009053	4-[(2S,3R)-5-[(E)-3-hydroxyprop-1-enyl]-7-methoxy-3-methylol-2,3-dihydrobenzofuran-2-yl]-2-methoxy-phenol	Heat shock protein HSP 90	DrugBank	HSP90AA1	MOL009053	HSP90AA1
MOL009053	4-[(2S,3R)-5-[(E)-3-hydroxyprop-1-enyl]-7-methoxy-3-methylol-2,3-dihydrobenzofuran-2-yl]-2-methoxy-phenol	Trypsin-1	DrugBank	PRSS1	MOL009053	PRSS1
MOL009053	4-[(2S,3R)-5-[(E)-3-hydroxyprop-1-enyl]-7-methoxy-3-methylol-2,3-dihydrobenzofuran-2-yl]-2-methoxy-phenol	Proto-oncogene serine/threonine-protein kinase Pim-1	DrugBank	#N/A	MOL009053	#N/A
MOL009053	4-[(2S,3R)-5-[(E)-3-hydroxyprop-1-enyl]-7-methoxy-3-methylol-2,3-dihydrobenzofuran-2-yl]-2-methoxy-phenol	Calmodulin		CALM2	MOL009053	CALM2
MOL009053	4-[(2S,3R)-5-[(E)-3-hydroxyprop-1-enyl]-7-methoxy-3-methylol-2,3-dihydrobenzofuran-2-yl]-2-methoxy-phenol	Acetylcholinesterase		ACHE	MOL009053	ACHE
MOL009055	hirsutin_qt	Nitric oxide synthase, inducible	DrugBank	NOS2	MOL009055	NOS2
MOL009055	hirsutin_qt	Prostaglandin G/H synthase 1	DrugBank	PTGS1	MOL009055	PTGS1
MOL009055	hirsutin_qt	Sodium channel protein type 5 subunit alpha	DrugBank	SCN5A	MOL009055	SCN5A
MOL009055	hirsutin_qt	Coagulation factor Xa	DrugBank	F7	MOL009055	F7
MOL009055	hirsutin_qt	Prostaglandin G/H synthase 2	DrugBank	PTGS2	MOL009055	PTGS2
MOL009055	hirsutin_qt	Carbonic anhydrase II	DrugBank	CA2	MOL009055	CA2
MOL009055	hirsutin_qt	Coagulation factor VII	DrugBank	F7	MOL009055	F7
MOL009055	hirsutin_qt	Vascular endothelial growth factor receptor 2	DrugBank	KDR	MOL009055	KDR
MOL009055	hirsutin_qt	Estrogen receptor beta	DrugBank	ESR2	MOL009055	ESR2
MOL009055	hirsutin_qt	Mitogen-activated protein kinase 14		MAPK14	MOL009055	MAPK14
MOL009055	hirsutin_qt	Glycogen synthase kinase-3 beta	DrugBank	GSK3B	MOL009055	GSK3B
MOL009055	hirsutin_qt	Heat shock protein HSP 90	DrugBank	HSP90AA1	MOL009055	HSP90AA1
MOL009055	hirsutin_qt	Ig gamma-1 chain C region	DrugBank	#N/A	MOL009055	#N/A
MOL009055	hirsutin_qt	Nuclear receptor coactivator 2	DrugBank	NCOA2	MOL009055	NCOA2
MOL009055	hirsutin_qt	Calmodulin		CALM2	MOL009055	CALM2
MOL009057	liriodendrin_qt	Nuclear receptor coactivator 2		NCOA2	MOL009057	NCOA2
MOL002773	beta-carotene	RAC-alpha serine/threonine-protein kinase	N/A	AKT1	MOL002773	AKT1
MOL002773	beta-carotene	Vascular endothelial growth factor A	DrugBank	VEGFA	MOL002773	VEGFA
MOL002773	beta-carotene	Apoptosis regulator Bcl-2	DrugBank	BCL2	MOL002773	BCL2
MOL002773	beta-carotene	Caspase-9	N/A	CASP9	MOL002773	CASP9
MOL002773	beta-carotene	72 kDa type IV collagenase	DrugBank	MMP2	MOL002773	MMP2
MOL002773	beta-carotene	Transcription factor AP-1	DrugBank	JUN	MOL002773	JUN
MOL002773	beta-carotene	Caspase-3	N/A	CASP3	MOL002773	CASP3
MOL002773	beta-carotene	Prostaglandin G/H synthase 2	DrugBank	PTGS2	MOL002773	PTGS2
MOL002773	beta-carotene	Caspase-8	N/A	CASP8	MOL002773	CASP8
MOL002773	beta-carotene	Interstitial collagenase		MMP1	MOL002773	MMP1
MOL002773	beta-carotene	Heme oxygenase 1	DrugBank	HMOX1	MOL002773	HMOX1
MOL002773	beta-carotene	Cytochrome P450 3A4	DrugBank	CYP3A4	MOL002773	CYP3A4
MOL002773	beta-carotene	Cytochrome P450 2B1	N/A	#N/A	MOL002773	#N/A
MOL002773	beta-carotene	Cytochrome P450 1A2	DrugBank	CYP1A2	MOL002773	CYP1A2
MOL002773	beta-carotene	Serum albumin	N/A	ALB	MOL002773	ALB
MOL002773	beta-carotene	Caveolin-1	N/A	CAV1	MOL002773	CAV1
MOL002773	beta-carotene	Catenin beta-1	N/A	CTNNB1	MOL002773	CTNNB1
MOL002773	beta-carotene	Myc proto-oncogene protein	N/A	MYC	MOL002773	MYC
MOL002773	beta-carotene	Caspase-7	DrugBank	CASP7	MOL002773	CASP7
MOL002773	beta-carotene	Tissue factor		F3	MOL002773	F3
MOL002773	beta-carotene	Gap junction alpha-1 protein	DrugBank	GJA1	MOL002773	GJA1
MOL002773	beta-carotene	Stromelysin-2		MMP10	MOL002773	MMP10
MOL008240	(E)-3-[4-[(1R,2R)-2-hydroxy-2-(4-hydroxy-3-methoxy-phenyl)-1-methylol-ethoxy]-3-methoxy-phenyl]acrolein	Nitric oxide synthase, inducible	DrugBank	NOS2	MOL008240	NOS2
MOL008240	(E)-3-[4-[(1R,2R)-2-hydroxy-2-(4-hydroxy-3-methoxy-phenyl)-1-methylol-ethoxy]-3-methoxy-phenyl]acrolein	Thrombin	DrugBank	SERPIND1	MOL008240	SERPIND1
MOL008240	(E)-3-[4-[(1R,2R)-2-hydroxy-2-(4-hydroxy-3-methoxy-phenyl)-1-methylol-ethoxy]-3-methoxy-phenyl]acrolein	Estrogen receptor	DrugBank	ESR1	MOL008240	ESR1
MOL008240	(E)-3-[4-[(1R,2R)-2-hydroxy-2-(4-hydroxy-3-methoxy-phenyl)-1-methylol-ethoxy]-3-methoxy-phenyl]acrolein	Peroxisome proliferator activated receptor gamma	DrugBank	PPARG	MOL008240	PPARG
MOL008240	(E)-3-[4-[(1R,2R)-2-hydroxy-2-(4-hydroxy-3-methoxy-phenyl)-1-methylol-ethoxy]-3-methoxy-phenyl]acrolein	Coagulation factor Xa	DrugBank	F7	MOL008240	F7
MOL008240	(E)-3-[4-[(1R,2R)-2-hydroxy-2-(4-hydroxy-3-methoxy-phenyl)-1-methylol-ethoxy]-3-methoxy-phenyl]acrolein	Prostaglandin G/H synthase 2	DrugBank	PTGS2	MOL008240	PTGS2
MOL008240	(E)-3-[4-[(1R,2R)-2-hydroxy-2-(4-hydroxy-3-methoxy-phenyl)-1-methylol-ethoxy]-3-methoxy-phenyl]acrolein	Coagulation factor VII	DrugBank	F7	MOL008240	F7
MOL008240	(E)-3-[4-[(1R,2R)-2-hydroxy-2-(4-hydroxy-3-methoxy-phenyl)-1-methylol-ethoxy]-3-methoxy-phenyl]acrolein	Dipeptidyl peptidase IV	DrugBank	DPP4	MOL008240	DPP4
MOL008240	(E)-3-[4-[(1R,2R)-2-hydroxy-2-(4-hydroxy-3-methoxy-phenyl)-1-methylol-ethoxy]-3-methoxy-phenyl]acrolein	Mitogen-activated protein kinase 14	DrugBank	MAPK14	MOL008240	MAPK14
MOL008240	(E)-3-[4-[(1R,2R)-2-hydroxy-2-(4-hydroxy-3-methoxy-phenyl)-1-methylol-ethoxy]-3-methoxy-phenyl]acrolein	Glycogen synthase kinase-3 beta		GSK3B	MOL008240	GSK3B
MOL008240	(E)-3-[4-[(1R,2R)-2-hydroxy-2-(4-hydroxy-3-methoxy-phenyl)-1-methylol-ethoxy]-3-methoxy-phenyl]acrolein	Heat shock protein HSP 90	DrugBank	HSP90AA1	MOL008240	HSP90AA1
MOL008240	(E)-3-[4-[(1R,2R)-2-hydroxy-2-(4-hydroxy-3-methoxy-phenyl)-1-methylol-ethoxy]-3-methoxy-phenyl]acrolein	Cell division protein kinase 2	DrugBank	CDK2	MOL008240	CDK2
MOL008240	(E)-3-[4-[(1R,2R)-2-hydroxy-2-(4-hydroxy-3-methoxy-phenyl)-1-methylol-ethoxy]-3-methoxy-phenyl]acrolein	Trypsin-1	DrugBank	PRSS1	MOL008240	PRSS1
MOL008240	(E)-3-[4-[(1R,2R)-2-hydroxy-2-(4-hydroxy-3-methoxy-phenyl)-1-methylol-ethoxy]-3-methoxy-phenyl]acrolein	Proto-oncogene serine/threonine-protein kinase Pim-1	DrugBank	#N/A	MOL008240	#N/A
MOL008240	(E)-3-[4-[(1R,2R)-2-hydroxy-2-(4-hydroxy-3-methoxy-phenyl)-1-methylol-ethoxy]-3-methoxy-phenyl]acrolein	Cyclin-A2	DrugBank	CCNA2	MOL008240	CCNA2
MOL008240	(E)-3-[4-[(1R,2R)-2-hydroxy-2-(4-hydroxy-3-methoxy-phenyl)-1-methylol-ethoxy]-3-methoxy-phenyl]acrolein	Calmodulin		CALM2	MOL008240	CALM2
MOL011604	Syringetin	Nitric oxide synthase, inducible	DrugBank	NOS2	MOL011604	NOS2
MOL011604	Syringetin	Estrogen receptor	DrugBank	ESR1	MOL011604	ESR1
MOL011604	Syringetin	Androgen receptor	DrugBank	AR	MOL011604	AR
MOL011604	Syringetin	Sodium channel protein type 5 subunit alpha	DrugBank	SCN5A	MOL011604	SCN5A
MOL011604	Syringetin	Peroxisome proliferator activated receptor gamma	DrugBank	PPARG	MOL011604	PPARG
MOL011604	Syringetin	Prostaglandin G/H synthase 2	DrugBank	PTGS2	MOL011604	PTGS2
MOL011604	Syringetin	Coagulation factor VII	DrugBank	F7	MOL011604	F7
MOL011604	Syringetin	DNA topoisomerase II	DrugBank	TOP2B	MOL011604	TOP2B
MOL011604	Syringetin	Estrogen receptor beta	DrugBank	ESR2	MOL011604	ESR2
MOL011604	Syringetin	Dipeptidyl peptidase IV		DPP4	MOL011604	DPP4
MOL011604	Syringetin	Mitogen-activated protein kinase 14	DrugBank	MAPK14	MOL011604	MAPK14
MOL011604	Syringetin	Glycogen synthase kinase-3 beta	DrugBank	GSK3B	MOL011604	GSK3B
MOL011604	Syringetin	Heat shock protein HSP 90	DrugBank	HSP90AA1	MOL011604	HSP90AA1
MOL011604	Syringetin	Cell division protein kinase 2	DrugBank	CDK2	MOL011604	CDK2
MOL011604	Syringetin	Trypsin-1	DrugBank	PRSS1	MOL011604	PRSS1
MOL011604	Syringetin	Proto-oncogene serine/threonine-protein kinase Pim-1	DrugBank	#N/A	MOL011604	#N/A
MOL011604	Syringetin	Cyclin-A2	DrugBank	CCNA2	MOL011604	CCNA2
MOL011604	Syringetin	Calmodulin	DrugBank	CALM2	MOL011604	CALM2
MOL011604	Syringetin	Nuclear receptor coactivator 2		NCOA2	MOL011604	NCOA2

## Sheet: Yangjinhua
Mol ID	Molecule name	Target name	Source		Mol ID
MOL011093	apohyoscine	Muscarinic acetylcholine receptor M3	DrugBank	CHRM3	MOL011093	CHRM3
MOL011093	apohyoscine	Muscarinic acetylcholine receptor M1	DrugBank	CHRM1	MOL011093	CHRM1
MOL011093	apohyoscine	D(1B) dopamine receptor	DrugBank	DRD5	MOL011093	DRD5
MOL011093	apohyoscine	Sodium channel protein type 5 subunit alpha	DrugBank	SCN5A	MOL011093	SCN5A
MOL011093	apohyoscine	Muscarinic acetylcholine receptor M5	DrugBank	CHRM5	MOL011093	CHRM5
MOL011093	apohyoscine	Alpha-2C adrenergic receptor	DrugBank	ADRA2C	MOL011093	ADRA2C
MOL011093	apohyoscine	Muscarinic acetylcholine receptor M4	DrugBank	CHRM4	MOL011093	CHRM4
MOL011093	apohyoscine	Delta-type opioid receptor	DrugBank	OPRD1	MOL011093	OPRD1
MOL011093	apohyoscine	5-hydroxytryptamine 2A receptor	DrugBank	HTR2A	MOL011093	HTR2A
MOL011093	apohyoscine	Sodium-dependent noradrenaline transporter		SLC6A2	MOL011093	SLC6A2
MOL011093	apohyoscine	Alpha-1A adrenergic receptor	DrugBank	ADRA1D	MOL011093	ADRA1D
MOL011093	apohyoscine	5-hydroxytryptamine 2C receptor	DrugBank	HTR2C	MOL011093	HTR2C
MOL011093	apohyoscine	Muscarinic acetylcholine receptor M2	DrugBank	CHRM2	MOL011093	CHRM2
MOL011093	apohyoscine	Alpha-2B adrenergic receptor	DrugBank	ADRA2B	MOL011093	ADRA2B
MOL011093	apohyoscine	Alpha-1B adrenergic receptor	DrugBank	ADRA1B	MOL011093	ADRA1B
MOL011093	apohyoscine	Sodium-dependent dopamine transporter	DrugBank	SLC6A3	MOL011093	SLC6A3
MOL011093	apohyoscine	Beta-2 adrenergic receptor	DrugBank	ADRB2	MOL011093	ADRB2
MOL011093	apohyoscine	Sodium-dependent serotonin transporter	DrugBank	SLC6A4	MOL011093	SLC6A4
MOL011093	apohyoscine	D(2) dopamine receptor	DrugBank	DRD2	MOL011093	DRD2
MOL011093	apohyoscine	Mu-type opioid receptor		OPRM1	MOL011093	OPRM1
MOL011093	apohyoscine	Gamma-aminobutyric acid receptor subunit alpha-1	DrugBank	GABRA1	MOL011093	GABRA1
MOL011093	apohyoscine	Dipeptidyl peptidase IV	DrugBank	DPP4	MOL011093	DPP4
MOL011093	apohyoscine	Neuronal acetylcholine receptor protein, alpha-7 chain		#N/A	MOL011093	#N/A
MOL001554	Scopolamine	Muscarinic acetylcholine receptor M3	DrugBank	CHRM3	MOL001554	CHRM3
MOL001554	Scopolamine	Muscarinic acetylcholine receptor M1	DrugBank	CHRM1	MOL001554	CHRM1
MOL001554	Scopolamine	Sodium channel protein type 5 subunit alpha	DrugBank	SCN5A	MOL001554	SCN5A
MOL001554	Scopolamine	Muscarinic acetylcholine receptor M5	DrugBank	CHRM5	MOL001554	CHRM5
MOL001554	Scopolamine	Alpha-2C adrenergic receptor	DrugBank	ADRA2C	MOL001554	ADRA2C
MOL001554	Scopolamine	Muscarinic acetylcholine receptor M4	DrugBank	CHRM4	MOL001554	CHRM4
MOL001554	Scopolamine	Delta-type opioid receptor	DrugBank	OPRD1	MOL001554	OPRD1
MOL001554	Scopolamine	5-hydroxytryptamine 2A receptor	DrugBank	HTR2A	MOL001554	HTR2A
MOL001554	Scopolamine	Sodium-dependent noradrenaline transporter	DrugBank	SLC6A2	MOL001554	SLC6A2
MOL001554	Scopolamine	Alpha-1A adrenergic receptor		ADRA1D	MOL001554	ADRA1D
MOL001554	Scopolamine	5-hydroxytryptamine 2C receptor	DrugBank	HTR2C	MOL001554	HTR2C
MOL001554	Scopolamine	Muscarinic acetylcholine receptor M2	DrugBank	CHRM2	MOL001554	CHRM2
MOL001554	Scopolamine	Alpha-2B adrenergic receptor	DrugBank	ADRA2B	MOL001554	ADRA2B
MOL001554	Scopolamine	Alpha-1B adrenergic receptor	DrugBank	ADRA1B	MOL001554	ADRA1B
MOL001554	Scopolamine	Sodium-dependent dopamine transporter	DrugBank	SLC6A3	MOL001554	SLC6A3
MOL001554	Scopolamine	Beta-2 adrenergic receptor	DrugBank	ADRB2	MOL001554	ADRB2
MOL001554	Scopolamine	Sodium-dependent serotonin transporter	DrugBank	SLC6A4	MOL001554	SLC6A4
MOL001554	Scopolamine	D(2) dopamine receptor	DrugBank	DRD2	MOL001554	DRD2
MOL001554	Scopolamine	Mu-type opioid receptor	DrugBank	OPRM1	MOL001554	OPRM1
MOL001554	Scopolamine	Gamma-aminobutyric acid receptor subunit alpha-1		GABRA1	MOL001554	GABRA1
MOL001554	Scopolamine	Dipeptidyl peptidase IV		DPP4	MOL001554	DPP4
MOL011470	12-Deoxywithastramonolide	-		#N/A	MOL011470	#N/A
MOL011484	Datuarmeteloside A	-		#N/A	MOL011484	#N/A
MOL011486	Datuarmeteloside B	-		#N/A	MOL011486	#N/A
MOL011487	Datuarmeteloside B_qt	-		#N/A	MOL011487	#N/A
MOL011488	Datuarmeteloside C	-		#N/A	MOL011488	#N/A
MOL011490	Datumetelin	-		#N/A	MOL011490	#N/A
MOL011491	Datumetine	Dopamine D1 receptor	DrugBank	DRD1	MOL011491	DRD1
MOL011491	Datumetine	Muscarinic acetylcholine receptor M3	DrugBank	CHRM3	MOL011491	CHRM3
MOL011491	Datumetine	Muscarinic acetylcholine receptor M1	DrugBank	CHRM1	MOL011491	CHRM1
MOL011491	Datumetine	Beta-1 adrenergic receptor	DrugBank	ADRB1	MOL011491	ADRB1
MOL011491	Datumetine	Sodium channel protein type 10 subunit alpha	DrugBank	SCN10A	MOL011491	SCN10A
MOL011491	Datumetine	Sodium channel protein type 5 subunit alpha	DrugBank	SCN5A	MOL011491	SCN5A
MOL011491	Datumetine	Muscarinic acetylcholine receptor M5	DrugBank	CHRM5	MOL011491	CHRM5
MOL011491	Datumetine	Alpha-2A adrenergic receptor	DrugBank	ADRA2A	MOL011491	ADRA2A
MOL011491	Datumetine	Alpha-2C adrenergic receptor	DrugBank	ADRA2C	MOL011491	ADRA2C
MOL011491	Datumetine	Muscarinic acetylcholine receptor M4		CHRM4	MOL011491	CHRM4
MOL011491	Datumetine	Delta-type opioid receptor	DrugBank	OPRD1	MOL011491	OPRD1
MOL011491	Datumetine	5-hydroxytryptamine 2A receptor	DrugBank	HTR2A	MOL011491	HTR2A
MOL011491	Datumetine	Sodium-dependent noradrenaline transporter	DrugBank	SLC6A2	MOL011491	SLC6A2
MOL011491	Datumetine	Alpha-1A adrenergic receptor	DrugBank	ADRA1D	MOL011491	ADRA1D
MOL011491	Datumetine	5-hydroxytryptamine 2C receptor	DrugBank	HTR2C	MOL011491	HTR2C
MOL011491	Datumetine	Muscarinic acetylcholine receptor M2	DrugBank	CHRM2	MOL011491	CHRM2
MOL011491	Datumetine	Alpha-2B adrenergic receptor	DrugBank	ADRA2B	MOL011491	ADRA2B
MOL011491	Datumetine	Alpha-1B adrenergic receptor	DrugBank	ADRA1B	MOL011491	ADRA1B
MOL011491	Datumetine	Sodium-dependent dopamine transporter	DrugBank	SLC6A3	MOL011491	SLC6A3
MOL011491	Datumetine	Beta-2 adrenergic receptor		ADRB2	MOL011491	ADRB2
MOL011491	Datumetine	Sodium-dependent serotonin transporter	DrugBank	SLC6A4	MOL011491	SLC6A4
MOL011491	Datumetine	D(2) dopamine receptor	DrugBank	DRD2	MOL011491	DRD2
MOL011491	Datumetine	Mu-type opioid receptor		OPRM1	MOL011491	OPRM1
MOL011495	Daturametelin A_qt	Progesterone receptor	DrugBank	PGR	MOL011495	PGR
MOL011495	Daturametelin A_qt	Glucocorticoid receptor		NR3C1	MOL011495	NR3C1
MOL011497	(6R)-6-[(1R)-2-hydroxy-1-[(8S,9S,10R,13S,14S,17R)-1-keto-10,13-dimethyl-4,7,8,9,11,12,14,15,16,17-decahydrocyclopenta[a]phenanthren-17-yl]ethyl]-4-methyl-3-methylol-5,6-dihydropyran-2-one	Glucocorticoid receptor		NR3C1	MOL011497	NR3C1
MOL011498	(1R,2R,5R,6S)-2-[(8S,9S,10R,13S,14S,17R)-10,13-dimethyl-1-oxo-4,7,8,9,11,12,14,15,16,17-decahydrocyclopenta[a]phenanthren-17-yl]-6-(methoxymethyl)-5-methyl-4,8-dioxabicyclo[3.3.1]nonan-7-one	-		#N/A	MOL011498	#N/A
MOL011499	Daturameteline A	-		#N/A	MOL011499	#N/A
MOL011505	Daturameteloside E	-		#N/A	MOL011505	#N/A
MOL011507	Daturameteloside F	-		#N/A	MOL011507	#N/A
MOL011519	hyoscine	Dopamine D1 receptor	DrugBank	DRD1	MOL011519	DRD1
MOL011519	hyoscine	Muscarinic acetylcholine receptor M3	DrugBank	CHRM3	MOL011519	CHRM3
MOL011519	hyoscine	Muscarinic acetylcholine receptor M1	DrugBank	CHRM1	MOL011519	CHRM1
MOL011519	hyoscine	Sodium channel protein type 5 subunit alpha	DrugBank	SCN5A	MOL011519	SCN5A
MOL011519	hyoscine	Muscarinic acetylcholine receptor M5	DrugBank	CHRM5	MOL011519	CHRM5
MOL011519	hyoscine	Alpha-2C adrenergic receptor	DrugBank	ADRA2C	MOL011519	ADRA2C
MOL011519	hyoscine	Muscarinic acetylcholine receptor M4	DrugBank	CHRM4	MOL011519	CHRM4
MOL011519	hyoscine	Delta-type opioid receptor	DrugBank	OPRD1	MOL011519	OPRD1
MOL011519	hyoscine	5-hydroxytryptamine 2A receptor	DrugBank	HTR2A	MOL011519	HTR2A
MOL011519	hyoscine	Sodium-dependent noradrenaline transporter		SLC6A2	MOL011519	SLC6A2
MOL011519	hyoscine	Alpha-1A adrenergic receptor	DrugBank	ADRA1D	MOL011519	ADRA1D
MOL011519	hyoscine	5-hydroxytryptamine 2C receptor	DrugBank	HTR2C	MOL011519	HTR2C
MOL011519	hyoscine	Muscarinic acetylcholine receptor M2	DrugBank	CHRM2	MOL011519	CHRM2
MOL011519	hyoscine	Alpha-2B adrenergic receptor	DrugBank	ADRA2B	MOL011519	ADRA2B
MOL011519	hyoscine	Alpha-1B adrenergic receptor	DrugBank	ADRA1B	MOL011519	ADRA1B
MOL011519	hyoscine	Sodium-dependent dopamine transporter	DrugBank	SLC6A3	MOL011519	SLC6A3
MOL011519	hyoscine	Beta-2 adrenergic receptor	DrugBank	ADRB2	MOL011519	ADRB2
MOL011519	hyoscine	Sodium-dependent serotonin transporter	DrugBank	SLC6A4	MOL011519	SLC6A4
MOL011519	hyoscine	D(2) dopamine receptor	DrugBank	DRD2	MOL011519	DRD2
MOL011519	hyoscine	Mu-type opioid receptor		OPRM1	MOL011519	OPRM1
MOL011519	hyoscine	Gamma-aminobutyric acid receptor subunit alpha-1	DrugBank	GABRA1	MOL011519	GABRA1
MOL011519	hyoscine	Dipeptidyl peptidase IV		DPP4	MOL011519	DPP4
MOL011520	hypaconitine	-		#N/A	MOL011520	#N/A
MOL011531	Secowithamerclin	Glucocorticoid receptor		NR3C1	MOL011531	NR3C1
MOL011539	Withametelin	Mineralocorticoid receptor	DrugBank	NR3C2	MOL011539	NR3C2
MOL011539	Withametelin	Glucocorticoid receptor		NR3C1	MOL011539	NR3C1
MOL011540	withanolide D	Glucocorticoid receptor		NR3C1	MOL011540	NR3C1
MOL003283	(2R,3R,4S)-4-(4-hydroxy-3-methoxy-phenyl)-7-methoxy-2,3-dimethylol-tetralin-6-ol	Estrogen receptor	DrugBank	ESR1	MOL003283	ESR1
MOL003283	(2R,3R,4S)-4-(4-hydroxy-3-methoxy-phenyl)-7-methoxy-2,3-dimethylol-tetralin-6-ol	Androgen receptor	DrugBank	AR	MOL003283	AR
MOL003283	(2R,3R,4S)-4-(4-hydroxy-3-methoxy-phenyl)-7-methoxy-2,3-dimethylol-tetralin-6-ol	Peroxisome proliferator activated receptor gamma	DrugBank	PPARG	MOL003283	PPARG
MOL003283	(2R,3R,4S)-4-(4-hydroxy-3-methoxy-phenyl)-7-methoxy-2,3-dimethylol-tetralin-6-ol	Coagulation factor Xa	DrugBank	F7	MOL003283	F7
MOL003283	(2R,3R,4S)-4-(4-hydroxy-3-methoxy-phenyl)-7-methoxy-2,3-dimethylol-tetralin-6-ol	Prostaglandin G/H synthase 2	DrugBank	PTGS2	MOL003283	PTGS2
MOL003283	(2R,3R,4S)-4-(4-hydroxy-3-methoxy-phenyl)-7-methoxy-2,3-dimethylol-tetralin-6-ol	Nitric-oxide synthase, endothelial	DrugBank	#N/A	MOL003283	#N/A
MOL003283	(2R,3R,4S)-4-(4-hydroxy-3-methoxy-phenyl)-7-methoxy-2,3-dimethylol-tetralin-6-ol	Carbonic anhydrase II	DrugBank	CA2	MOL003283	CA2
MOL003283	(2R,3R,4S)-4-(4-hydroxy-3-methoxy-phenyl)-7-methoxy-2,3-dimethylol-tetralin-6-ol	Coagulation factor VII	DrugBank	F7	MOL003283	F7
MOL003283	(2R,3R,4S)-4-(4-hydroxy-3-methoxy-phenyl)-7-methoxy-2,3-dimethylol-tetralin-6-ol	Beta-2 adrenergic receptor	DrugBank	ADRB2	MOL003283	ADRB2
MOL003283	(2R,3R,4S)-4-(4-hydroxy-3-methoxy-phenyl)-7-methoxy-2,3-dimethylol-tetralin-6-ol	DNA topoisomerase II		TOP2B	MOL003283	TOP2B
MOL003283	(2R,3R,4S)-4-(4-hydroxy-3-methoxy-phenyl)-7-methoxy-2,3-dimethylol-tetralin-6-ol	Estrogen receptor beta	DrugBank	ESR2	MOL003283	ESR2
MOL003283	(2R,3R,4S)-4-(4-hydroxy-3-methoxy-phenyl)-7-methoxy-2,3-dimethylol-tetralin-6-ol	Mitogen-activated protein kinase 14	DrugBank	MAPK14	MOL003283	MAPK14
MOL003283	(2R,3R,4S)-4-(4-hydroxy-3-methoxy-phenyl)-7-methoxy-2,3-dimethylol-tetralin-6-ol	Glycogen synthase kinase-3 beta	DrugBank	GSK3B	MOL003283	GSK3B
MOL003283	(2R,3R,4S)-4-(4-hydroxy-3-methoxy-phenyl)-7-methoxy-2,3-dimethylol-tetralin-6-ol	Heat shock protein HSP 90	DrugBank	HSP90AA1	MOL003283	HSP90AA1
MOL003283	(2R,3R,4S)-4-(4-hydroxy-3-methoxy-phenyl)-7-methoxy-2,3-dimethylol-tetralin-6-ol	Serine/threonine-protein kinase Chk1	DrugBank	CHEK1	MOL003283	CHEK1
MOL003283	(2R,3R,4S)-4-(4-hydroxy-3-methoxy-phenyl)-7-methoxy-2,3-dimethylol-tetralin-6-ol	Proto-oncogene serine/threonine-protein kinase Pim-1	DrugBank	#N/A	MOL003283	#N/A
MOL003283	(2R,3R,4S)-4-(4-hydroxy-3-methoxy-phenyl)-7-methoxy-2,3-dimethylol-tetralin-6-ol	Nuclear receptor coactivator 2	DrugBank	NCOA2	MOL003283	NCOA2
MOL003283	(2R,3R,4S)-4-(4-hydroxy-3-methoxy-phenyl)-7-methoxy-2,3-dimethylol-tetralin-6-ol	Calmodulin	DrugBank	CALM2	MOL003283	CALM2
MOL003283	(2R,3R,4S)-4-(4-hydroxy-3-methoxy-phenyl)-7-methoxy-2,3-dimethylol-tetralin-6-ol	Sodium channel protein type 5 subunit alpha	DrugBank	SCN5A	MOL003283	SCN5A
MOL003283	(2R,3R,4S)-4-(4-hydroxy-3-methoxy-phenyl)-7-methoxy-2,3-dimethylol-tetralin-6-ol	Cyclin-A2		CCNA2	MOL003283	CCNA2
MOL003283	(2R,3R,4S)-4-(4-hydroxy-3-methoxy-phenyl)-7-methoxy-2,3-dimethylol-tetralin-6-ol	Prostaglandin G/H synthase 1	DrugBank	PTGS1	MOL003283	PTGS1
MOL003283	(2R,3R,4S)-4-(4-hydroxy-3-methoxy-phenyl)-7-methoxy-2,3-dimethylol-tetralin-6-ol	Ig gamma-1 chain C region		#N/A	MOL003283	#N/A
MOL003644	Withaferine	-		#N/A	MOL003644	#N/A
MOL000422	kaempferol	Nitric oxide synthase, inducible	DrugBank	NOS2	MOL000422	NOS2
MOL000422	kaempferol	Prostaglandin G/H synthase 1	DrugBank	PTGS1	MOL000422	PTGS1
MOL000422	kaempferol	Androgen receptor	DrugBank	AR	MOL000422	AR
MOL000422	kaempferol	Peroxisome proliferator activated receptor gamma	DrugBank	PPARG	MOL000422	PPARG
MOL000422	kaempferol	Prostaglandin G/H synthase 2	DrugBank	PTGS2	MOL000422	PTGS2
MOL000422	kaempferol	Heat shock protein HSP 90	DrugBank	HSP90AA1	MOL000422	HSP90AA1
MOL000422	kaempferol	Phosphatidylinositol-4,5-bisphosphate 3-kinase catalytic subunit, gamma isoform	DrugBank	#N/A	MOL000422	#N/A
MOL000422	kaempferol	mRNA of PKA Catalytic Subunit C-alpha	DrugBank	#N/A	MOL000422	#N/A
MOL000422	kaempferol	Nuclear receptor coactivator 2	DrugBank	NCOA2	MOL000422	NCOA2
MOL000422	kaempferol	Dipeptidyl peptidase IV		DPP4	MOL000422	DPP4
MOL000422	kaempferol	Trypsin-1	DrugBank	PRSS1	MOL000422	PRSS1
MOL000422	kaempferol	Progesterone receptor	DrugBank	PGR	MOL000422	PGR
MOL000422	kaempferol	Thrombin	DrugBank	SERPIND1	MOL000422	SERPIND1
MOL000422	kaempferol	Muscarinic acetylcholine receptor M1	DrugBank	CHRM1	MOL000422	CHRM1
MOL000422	kaempferol	Nitric-oxide synthase, endothelial	DrugBank	#N/A	MOL000422	#N/A
MOL000422	kaempferol	Gamma-aminobutyric-acid receptor alpha-2 subunit	DrugBank	#N/A	MOL000422	#N/A
MOL000422	kaempferol	Acetylcholinesterase	DrugBank	ACHE	MOL000422	ACHE
MOL000422	kaempferol	Sodium-dependent noradrenaline transporter	DrugBank	SLC6A2	MOL000422	SLC6A2
MOL000422	kaempferol	Muscarinic acetylcholine receptor M2	DrugBank	CHRM2	MOL000422	CHRM2
MOL000422	kaempferol	Alpha-1B adrenergic receptor		ADRA1B	MOL000422	ADRA1B
MOL000422	kaempferol	Gamma-aminobutyric acid receptor subunit alpha-1	DrugBank	GABRA1	MOL000422	GABRA1
MOL000422	kaempferol	DNA topoisomerase II	DrugBank	TOP2B	MOL000422	TOP2B
MOL000422	kaempferol	Coagulation factor VII	DrugBank	F7	MOL000422	F7
MOL000422	kaempferol	Calmodulin	DrugBank	CALM2	MOL000422	CALM2
MOL000422	kaempferol	Transcription factor p65	N/A	RELA	MOL000422	RELA
MOL000422	kaempferol	Inhibitor of nuclear factor kappa-B kinase subunit beta	N/A	IKBKB	MOL000422	IKBKB
MOL000422	kaempferol	RAC-alpha serine/threonine-protein kinase	N/A	AKT1	MOL000422	AKT1
MOL000422	kaempferol	Apoptosis regulator Bcl-2	DrugBank	BCL2	MOL000422	BCL2
MOL000422	kaempferol	Apoptosis regulator BAX	N/A	BAX	MOL000422	BAX
MOL000422	kaempferol	Tumor necrosis factor		CD40LG	MOL000422	CD40LG
MOL000422	kaempferol	Transcription factor AP-1	DrugBank	JUN	MOL000422	JUN
MOL000422	kaempferol	Activator of 90 kDa heat shock protein ATPase homolog 1	N/A	AHSA1	MOL000422	AHSA1
MOL000422	kaempferol	Caspase-3	N/A	CASP3	MOL000422	CASP3
MOL000422	kaempferol	Mitogen-activated protein kinase 8	DrugBank	MAPK8	MOL000422	MAPK8
MOL000422	kaempferol	Xanthine dehydrogenase/oxidase	DrugBank	XDH	MOL000422	XDH
MOL000422	kaempferol	Interstitial collagenase	DrugBank	MMP1	MOL000422	MMP1
MOL000422	kaempferol	Signal transducer and activator of transcription 1-alpha/beta	N/A	STAT1	MOL000422	STAT1
MOL000422	kaempferol	Cell division control protein 2 homolog	DrugBank	CDK1	MOL000422	CDK1
MOL000422	kaempferol	Peroxisome proliferator-activated receptor gamma	N/A	PPARG	MOL000422	PPARG
MOL000422	kaempferol	Heme oxygenase 1		HMOX1	MOL000422	HMOX1
MOL000422	kaempferol	Cytochrome P450 3A4	DrugBank	CYP3A4	MOL000422	CYP3A4
MOL000422	kaempferol	Cytochrome P450 1A2	DrugBank	CYP1A2	MOL000422	CYP1A2
MOL000422	kaempferol	Cytochrome P450 1A1	N/A	CYP1A1	MOL000422	CYP1A1
MOL000422	kaempferol	Intercellular adhesion molecule 1	N/A	ICAM1	MOL000422	ICAM1
MOL000422	kaempferol	E-selectin	DrugBank	SELE	MOL000422	SELE
MOL000422	kaempferol	Vascular cell adhesion protein 1	DrugBank	VCAM1	MOL000422	VCAM1
MOL000422	kaempferol	Nuclear receptor subfamily 1 group I member 2	N/A	NR1I2	MOL000422	NR1I2
MOL000422	kaempferol	Cytochrome P450 1B1	N/A	CYP1B1	MOL000422	CYP1B1
MOL000422	kaempferol	Arachidonate 5-lipoxygenase	DrugBank	ALOX5	MOL000422	ALOX5
MOL000422	kaempferol	Hyaluronan synthase 2		HAS2	MOL000422	HAS2
MOL000422	kaempferol	Glutathione S-transferase P	DrugBank	GSTP1	MOL000422	GSTP1
MOL000422	kaempferol	Aryl hydrocarbon receptor	DrugBank	AHR	MOL000422	AHR
MOL000422	kaempferol	26S proteasome non-ATPase regulatory subunit 3	N/A	PSMD3	MOL000422	PSMD3
MOL000422	kaempferol	Solute carrier family 2, facilitated glucose transporter member 4	N/A	SLC2A4	MOL000422	SLC2A4
MOL000422	kaempferol	Nuclear receptor subfamily 1 group I member 3	N/A	NR1I3	MOL000422	NR1I3
MOL000422	kaempferol	Insulin receptor	DrugBank	INSR	MOL000422	INSR
MOL000422	kaempferol	Type I iodothyronine deiodinase	N/A	DIO1	MOL000422	DIO1
MOL000422	kaempferol	Serine/threonine-protein phosphatase 2B catalytic subunit alpha isoform	DrugBank	#N/A	MOL000422	#N/A
MOL000422	kaempferol	Peroxidase C1A	N/A	#N/A	MOL000422	#N/A
MOL000422	kaempferol	Glutathione S-transferase Mu 1		GSTM1	MOL000422	GSTM1
MOL000422	kaempferol	Glutathione S-transferase Mu 2	DrugBank	GSTM2	MOL000422	GSTM2
MOL000422	kaempferol	Aldo-keto reductase family 1 member C3	DrugBank	AKR1C3	MOL000422	AKR1C3
MOL000422	kaempferol	Antileukoproteinase		SLPI	MOL000422	SLPI
MOL005406	atropine	Dopamine D1 receptor	DrugBank	DRD1	MOL005406	DRD1
MOL005406	atropine	Muscarinic acetylcholine receptor M3	DrugBank	CHRM3	MOL005406	CHRM3
MOL005406	atropine	Muscarinic acetylcholine receptor M1	DrugBank	CHRM1	MOL005406	CHRM1
MOL005406	atropine	Beta-1 adrenergic receptor	DrugBank	ADRB1	MOL005406	ADRB1
MOL005406	atropine	Muscarinic acetylcholine receptor M5	DrugBank	CHRM5	MOL005406	CHRM5
MOL005406	atropine	Alpha-2A adrenergic receptor	DrugBank	ADRA2A	MOL005406	ADRA2A
MOL005406	atropine	Alpha-2C adrenergic receptor	DrugBank	ADRA2C	MOL005406	ADRA2C
MOL005406	atropine	Muscarinic acetylcholine receptor M4	DrugBank	CHRM4	MOL005406	CHRM4
MOL005406	atropine	Delta-type opioid receptor	DrugBank	OPRD1	MOL005406	OPRD1
MOL005406	atropine	5-hydroxytryptamine 2A receptor		HTR2A	MOL005406	HTR2A
MOL005406	atropine	Sodium-dependent noradrenaline transporter	DrugBank	SLC6A2	MOL005406	SLC6A2
MOL005406	atropine	Alpha-1A adrenergic receptor	DrugBank	ADRA1D	MOL005406	ADRA1D
MOL005406	atropine	5-hydroxytryptamine 2C receptor	DrugBank	HTR2C	MOL005406	HTR2C
MOL005406	atropine	Muscarinic acetylcholine receptor M2	DrugBank	CHRM2	MOL005406	CHRM2
MOL005406	atropine	Alpha-2B adrenergic receptor	DrugBank	ADRA2B	MOL005406	ADRA2B
MOL005406	atropine	Alpha-1B adrenergic receptor	DrugBank	ADRA1B	MOL005406	ADRA1B
MOL005406	atropine	Sodium-dependent dopamine transporter	DrugBank	SLC6A3	MOL005406	SLC6A3
MOL005406	atropine	Beta-2 adrenergic receptor	DrugBank	ADRB2	MOL005406	ADRB2
MOL005406	atropine	Sodium-dependent serotonin transporter	DrugBank	SLC6A4	MOL005406	SLC6A4
MOL005406	atropine	D(2) dopamine receptor		DRD2	MOL005406	DRD2
MOL005406	atropine	Mu-type opioid receptor	DrugBank	OPRM1	MOL005406	OPRM1
MOL005406	atropine	Gamma-aminobutyric acid receptor subunit alpha-1	DrugBank	GABRA1	MOL005406	GABRA1
MOL005406	atropine	5-hydroxytryptamine 1B receptor	DrugBank	HTR1B	MOL005406	HTR1B
MOL005406	atropine	Histamine H1 receptor	DrugBank	HRH1	MOL005406	HRH1
MOL005406	atropine	5-hydroxytryptamine 1A receptor		HTR1A	MOL005406	HTR1A
MOL000631	coumaroyltyramine	Muscarinic acetylcholine receptor M1	DrugBank	CHRM1	MOL000631	CHRM1
MOL000631	coumaroyltyramine	Beta-1 adrenergic receptor	DrugBank	ADRB1	MOL000631	ADRB1
MOL000631	coumaroyltyramine	Prostaglandin G/H synthase 2	DrugBank	PTGS2	MOL000631	PTGS2
MOL000631	coumaroyltyramine	Beta-2 adrenergic receptor	DrugBank	ADRB2	MOL000631	ADRB2
MOL000631	coumaroyltyramine	Heat shock protein HSP 90	DrugBank	HSP90AA1	MOL000631	HSP90AA1
MOL000631	coumaroyltyramine	Leukotriene A-4 hydrolase	DrugBank	LTA4H	MOL000631	LTA4H
MOL000631	coumaroyltyramine	Amine oxidase [flavin-containing] B	DrugBank	MAOB	MOL000631	MAOB
MOL000631	coumaroyltyramine	mRNA of PKA Catalytic Subunit C-alpha	DrugBank	#N/A	MOL000631	#N/A
MOL000631	coumaroyltyramine	cAMP-dependent protein kinase inhibitor alpha	DrugBank	PKIA	MOL000631	PKIA
MOL000631	coumaroyltyramine	Prostaglandin G/H synthase 1		PTGS1	MOL000631	PTGS1
MOL007923	2-(4-hydroxyphenyl)ethyl (E)-3-(4-hydroxyphenyl)prop-2-enoate	Peroxisome proliferator activated receptor gamma	DrugBank	PPARG	MOL007923	PPARG
MOL007923	2-(4-hydroxyphenyl)ethyl (E)-3-(4-hydroxyphenyl)prop-2-enoate	Leukotriene A-4 hydrolase	DrugBank	LTA4H	MOL007923	LTA4H
MOL007923	2-(4-hydroxyphenyl)ethyl (E)-3-(4-hydroxyphenyl)prop-2-enoate	Amine oxidase [flavin-containing] B	DrugBank	MAOB	MOL007923	MAOB
MOL007923	2-(4-hydroxyphenyl)ethyl (E)-3-(4-hydroxyphenyl)prop-2-enoate	Trypsin-1	DrugBank	PRSS1	MOL007923	PRSS1
MOL007923	2-(4-hydroxyphenyl)ethyl (E)-3-(4-hydroxyphenyl)prop-2-enoate	Estrogen receptor	DrugBank	ESR1	MOL007923	ESR1
MOL007923	2-(4-hydroxyphenyl)ethyl (E)-3-(4-hydroxyphenyl)prop-2-enoate	Beta-2 adrenergic receptor	DrugBank	ADRB2	MOL007923	ADRB2
MOL007923	2-(4-hydroxyphenyl)ethyl (E)-3-(4-hydroxyphenyl)prop-2-enoate	Cyclin-A2		CCNA2	MOL007923	CCNA2
MOL000098	quercetin	Ras GTPase-activating protein 1	N/A	RASA1	MOL000098	RASA1
MOL000098	quercetin	Peroxidase C1A	N/A	#N/A	MOL000098	#N/A
MOL000098	quercetin	Glutathione S-transferase Mu 1	DrugBank	GSTM1	MOL000098	GSTM1
MOL000098	quercetin	Glutathione S-transferase Mu 2		GSTM2	MOL000098	GSTM2
MOL000098	quercetin	Insulin-like growth factor II	N/A	IGF2	MOL000098	IGF2
MOL000098	quercetin	CD40 ligand	N/A	CD40LG	MOL000098	CD40LG
MOL000098	quercetin	Interferon regulatory factor 1	N/A	IRF1	MOL000098	IRF1
MOL000098	quercetin	Receptor tyrosine-protein kinase erbB-3	N/A	ERBB3	MOL000098	ERBB3
MOL000098	quercetin	Serum paraoxonase/arylesterase 1	DrugBank	PON1	MOL000098	PON1
MOL000098	quercetin	Type I iodothyronine deiodinase	N/A	DIO1	MOL000098	DIO1
MOL000098	quercetin	Procollagen C-endopeptidase enhancer 1	N/A	PCOLCE	MOL000098	PCOLCE
MOL000098	quercetin	Puromycin-sensitive aminopeptidase	N/A	NPEPPS	MOL000098	NPEPPS
MOL000098	quercetin	Hexokinase-2	N/A	HK2	MOL000098	HK2
MOL000098	quercetin	Homeobox protein Nkx-3.1		NKX3-1	MOL000098	NKX3-1
MOL000098	quercetin	C-X-C motif chemokine 10	N/A	CXCL10	MOL000098	CXCL10
MOL000098	quercetin	Inhibitor of nuclear factor kappa-B kinase subunit alpha	N/A	CHUK	MOL000098	CHUK
MOL000098	quercetin	Osteopontin	N/A	SPP1	MOL000098	SPP1
MOL000098	quercetin	Runt-related transcription factor 2	N/A	RUNX2	MOL000098	RUNX2
MOL000098	quercetin	Ras association domain-containing protein 1	N/A	RASSF1	MOL000098	RASSF1
MOL000098	quercetin	Transcription factor E2F1	N/A	E2F1	MOL000098	E2F1
MOL000098	quercetin	Transcription factor E2F2	N/A	E2F2	MOL000098	E2F2
MOL000098	quercetin	Prostatic acid phosphatase	DrugBank	ACPP	MOL000098	ACPP
MOL000098	quercetin	Cathepsin D	DrugBank	CTSD	MOL000098	CTSD
MOL000098	quercetin	Insulin-like growth factor-binding protein 3		IGFBP3	MOL000098	IGFBP3
MOL000098	quercetin	C-X-C motif chemokine 2	N/A	CXCL2	MOL000098	CXCL2
MOL000098	quercetin	DDB1- and CUL4-associated factor 5	N/A	DCAF5	MOL000098	DCAF5
MOL000098	quercetin	Nuclear receptor subfamily 1 group I member 3	N/A	NR1I3	MOL000098	NR1I3
MOL000098	quercetin	Serine/threonine-protein kinase Chk2	N/A	CHEK2	MOL000098	CHEK2
MOL000098	quercetin	Insulin receptor	DrugBank	INSR	MOL000098	INSR
MOL000098	quercetin	Claudin-4	N/A	CLDN4	MOL000098	CLDN4
MOL000098	quercetin	Peroxisome proliferator-activated receptor alpha	N/A	PPARA	MOL000098	PPARA
MOL000098	quercetin	Peroxisome proliferator-activated receptor delta	N/A	PPARD	MOL000098	PPARD
MOL000098	quercetin	Heat shock factor protein 1	N/A	HSF1	MOL000098	HSF1
MOL000098	quercetin	C-reactive protein		CRP	MOL000098	CRP
MOL000098	quercetin	Glutathione S-transferase P	DrugBank	GSTP1	MOL000098	GSTP1
MOL000098	quercetin	Nuclear factor erythroid 2-related factor 2	N/A	NFE2L2	MOL000098	NFE2L2
MOL000098	quercetin	NAD(P)H dehydrogenase [quinone] 1	DrugBank	NQO1	MOL000098	NQO1
MOL000098	quercetin	Poly [ADP-ribose] polymerase 1	N/A	PARP1	MOL000098	PARP1
MOL000098	quercetin	Aryl hydrocarbon receptor	DrugBank	AHR	MOL000098	AHR
MOL000098	quercetin	26S proteasome non-ATPase regulatory subunit 3	N/A	PSMD3	MOL000098	PSMD3
MOL000098	quercetin	Solute carrier family 2, facilitated glucose transporter member 4	N/A	SLC2A4	MOL000098	SLC2A4
MOL000098	quercetin	Collagen alpha-1(III) chain	DrugBank	COL3A1	MOL000098	COL3A1
MOL000098	quercetin	DNA gyrase subunit B	DrugBank	#N/A	MOL000098	#N/A
MOL000098	quercetin	C-X-C motif chemokine 11		CXCL11	MOL000098	CXCL11
MOL000098	quercetin	Collagen alpha-1(I) chain	DrugBank	COL1A1	MOL000098	COL1A1
MOL000098	quercetin	Interferon gamma	DrugBank	IFNG	MOL000098	IFNG
MOL000098	quercetin	Arachidonate 5-lipoxygenase	DrugBank	ALOX5	MOL000098	ALOX5
MOL000098	quercetin	Phosphatidylinositol-3,4,5-trisphosphate 3-phosphatase and dual-specificity protein phosphatase PTEN	N/A	#N/A	MOL000098	#N/A
MOL000098	quercetin	Interleukin-1 alpha	N/A	IL1A	MOL000098	IL1A
MOL000098	quercetin	Myeloperoxidase	DrugBank	MPO	MOL000098	MPO
MOL000098	quercetin	DNA topoisomerase 2-alpha	N/A	TOP2A	MOL000098	TOP2A
MOL000098	quercetin	Neutrophil cytosol factor 1	N/A	NCF1	MOL000098	NCF1
MOL000098	quercetin	ATP-binding cassette sub-family G member 2	N/A	ABCG2	MOL000098	ABCG2
MOL000098	quercetin	Hyaluronan synthase 2		HAS2	MOL000098	HAS2
MOL000098	quercetin	Transforming growth factor beta-1	N/A	TGFB1	MOL000098	TGFB1
MOL000098	quercetin	Estrogen sulfotransferase	DrugBank	SULT1E1	MOL000098	SULT1E1
MOL000098	quercetin	Maltase-glucoamylase, intestinal	DrugBank	MGAM	MOL000098	MGAM
MOL000098	quercetin	Interleukin-2	DrugBank	IL2	MOL000098	IL2
MOL000098	quercetin	Nuclear receptor subfamily 1 group I member 2	N/A	NR1I2	MOL000098	NR1I2
MOL000098	quercetin	Cytochrome P450 1B1	N/A	CYP1B1	MOL000098	CYP1B1
MOL000098	quercetin	G2/mitotic-specific cyclin-B1	N/A	CCNB1	MOL000098	CCNB1
MOL000098	quercetin	Tissue-type plasminogen activator	DrugBank	PLAT	MOL000098	PLAT
MOL000098	quercetin	Thrombomodulin	DrugBank	THBD	MOL000098	THBD
MOL000098	quercetin	Plasminogen activator inhibitor 1		SERPINE1	MOL000098	SERPINE1
MOL000098	quercetin	C-C motif chemokine 2	DrugBank	CCL2	MOL000098	CCL2
MOL000098	quercetin	E-selectin	DrugBank	SELE	MOL000098	SELE
MOL000098	quercetin	Vascular cell adhesion protein 1	DrugBank	VCAM1	MOL000098	VCAM1
MOL000098	quercetin	Prostaglandin E2 receptor EP3 subtype	DrugBank	PTGER3	MOL000098	PTGER3
MOL000098	quercetin	Interleukin-8	N/A	CXCL8	MOL000098	CXCL8
MOL000098	quercetin	Protein kinase C beta type	N/A	PRKCB	MOL000098	PRKCB
MOL000098	quercetin	Baculoviral IAP repeat-containing protein 5	N/A	BIRC5	MOL000098	BIRC5
MOL000098	quercetin	Dual oxidase 2	N/A	DUOX2	MOL000098	DUOX2
MOL000098	quercetin	Nitric oxide synthase, endothelial	N/A	NOS3	MOL000098	NOS3
MOL000098	quercetin	Heat shock protein beta-1		HSPB1	MOL000098	HSPB1
MOL000098	quercetin	Heme oxygenase 1	DrugBank	HMOX1	MOL000098	HMOX1
MOL000098	quercetin	Cytochrome P450 3A4	DrugBank	CYP3A4	MOL000098	CYP3A4
MOL000098	quercetin	Cytochrome P450 1A2	DrugBank	CYP1A2	MOL000098	CYP1A2
MOL000098	quercetin	Caveolin-1	N/A	CAV1	MOL000098	CAV1
MOL000098	quercetin	Myc proto-oncogene protein	N/A	MYC	MOL000098	MYC
MOL000098	quercetin	Tissue factor	DrugBank	F3	MOL000098	F3
MOL000098	quercetin	Gap junction alpha-1 protein	DrugBank	GJA1	MOL000098	GJA1
MOL000098	quercetin	Cytochrome P450 1A1	N/A	CYP1A1	MOL000098	CYP1A1
MOL000098	quercetin	Intercellular adhesion molecule 1	N/A	ICAM1	MOL000098	ICAM1
MOL000098	quercetin	Interleukin-1 beta		IL1B	MOL000098	IL1B
MOL000098	quercetin	Interstitial collagenase	DrugBank	MMP1	MOL000098	MMP1
MOL000098	quercetin	Hypoxia-inducible factor 1-alpha	N/A	HIF1A	MOL000098	HIF1A
MOL000098	quercetin	Signal transducer and activator of transcription 1-alpha/beta	N/A	STAT1	MOL000098	STAT1
MOL000098	quercetin	Protein CBFA2T1	N/A	RUNX1T1	MOL000098	RUNX1T1
MOL000098	quercetin	Probable E3 ubiquitin-protein ligase HERC5	N/A	#N/A	MOL000098	#N/A
MOL000098	quercetin	Cell division control protein 2 homolog	DrugBank	CDK1	MOL000098	CDK1
MOL000098	quercetin	78 kDa glucose-regulated protein	DrugBank	HSPA5	MOL000098	HSPA5
MOL000098	quercetin	Receptor tyrosine-protein kinase erbB-2	N/A	ERBB2	MOL000098	ERBB2
MOL000098	quercetin	Peroxisome proliferator-activated receptor gamma	N/A	PPARG	MOL000098	PPARG
MOL000098	quercetin	Acetyl-CoA carboxylase 1		ACACA	MOL000098	ACACA
MOL000098	quercetin	ETS domain-containing protein Elk-1	N/A	ELK1	MOL000098	ELK1
MOL000098	quercetin	NF-kappa-B inhibitor alpha	N/A	NFKBIA	MOL000098	NFKBIA
MOL000098	quercetin	NADPH--cytochrome P450 reductase	DrugBank	POR	MOL000098	POR
MOL000098	quercetin	Ornithine decarboxylase	DrugBank	ODC1	MOL000098	ODC1
MOL000098	quercetin	Xanthine dehydrogenase/oxidase	DrugBank	XDH	MOL000098	XDH
MOL000098	quercetin	Caspase-8	N/A	CASP8	MOL000098	CASP8
MOL000098	quercetin	DNA topoisomerase 1	DrugBank	TOP1	MOL000098	TOP1
MOL000098	quercetin	RAF proto-oncogene serine/threonine-protein kinase	N/A	#N/A	MOL000098	#N/A
MOL000098	quercetin	Superoxide dismutase [Cu-Zn]	DrugBank	SOD1	MOL000098	SOD1
MOL000098	quercetin	Protein kinase C alpha type		PRKCA	MOL000098	PRKCA
MOL000098	quercetin	Interleukin-10	N/A	IL10	MOL000098	IL10
MOL000098	quercetin	Pro-epidermal growth factor	DrugBank	EGF	MOL000098	EGF
MOL000098	quercetin	Retinoblastoma-associated protein	DrugBank	RB1	MOL000098	RB1
MOL000098	quercetin	Tumor necrosis factor	DrugBank	CD40LG	MOL000098	CD40LG
MOL000098	quercetin	Transcription factor AP-1	DrugBank	JUN	MOL000098	JUN
MOL000098	quercetin	Interleukin-6	DrugBank	IL6	MOL000098	IL6
MOL000098	quercetin	Cyclin-dependent kinase inhibitor 2A, isoforms 1/2/3	N/A	#N/A	MOL000098	#N/A
MOL000098	quercetin	Activator of 90 kDa heat shock protein ATPase homolog 1	N/A	AHSA1	MOL000098	AHSA1
MOL000098	quercetin	Caspase-3	N/A	CASP3	MOL000098	CASP3
MOL000098	quercetin	Cellular tumor antigen p53		TP53	MOL000098	TP53
MOL000098	quercetin	Bcl-2-like protein 1	N/A	BCL2L1	MOL000098	BCL2L1
MOL000098	quercetin	Proto-oncogene c-Fos	N/A	FOS	MOL000098	FOS
MOL000098	quercetin	Cyclin-dependent kinase inhibitor 1	N/A	CDKN1A	MOL000098	CDKN1A
MOL000098	quercetin	Eukaryotic translation initiation factor 6	N/A	EIF6	MOL000098	EIF6
MOL000098	quercetin	Apoptosis regulator BAX	N/A	BAX	MOL000098	BAX
MOL000098	quercetin	Caspase-9	N/A	CASP9	MOL000098	CASP9
MOL000098	quercetin	Urokinase-type plasminogen activator	DrugBank	PLAU	MOL000098	PLAU
MOL000098	quercetin	72 kDa type IV collagenase	DrugBank	MMP2	MOL000098	MMP2
MOL000098	quercetin	Matrix metalloproteinase-9	N/A	MMP9	MOL000098	MMP9
MOL000098	quercetin	Mitogen-activated protein kinase 1		MAPK1	MOL000098	MAPK1
MOL000098	quercetin	Retinoic acid receptor RXR-alpha	DrugBank	RXRA	MOL000098	RXRA
MOL000098	quercetin	Acetylcholinesterase	DrugBank	ACHE	MOL000098	ACHE
MOL000098	quercetin	Gamma-aminobutyric acid receptor subunit alpha-1	DrugBank	GABRA1	MOL000098	GABRA1
MOL000098	quercetin	Amine oxidase [flavin-containing] B	DrugBank	MAOB	MOL000098	MAOB
MOL000098	quercetin	Transcription factor p65	N/A	RELA	MOL000098	RELA
MOL000098	quercetin	Epidermal growth factor receptor	DrugBank	EGFR	MOL000098	EGFR
MOL000098	quercetin	RAC-alpha serine/threonine-protein kinase	N/A	AKT1	MOL000098	AKT1
MOL000098	quercetin	Vascular endothelial growth factor A	DrugBank	VEGFA	MOL000098	VEGFA
MOL000098	quercetin	G1/S-specific cyclin-D1	N/A	CCND1	MOL000098	CCND1
MOL000098	quercetin	Apoptosis regulator Bcl-2		BCL2	MOL000098	BCL2
MOL000098	quercetin	DNA topoisomerase II	DrugBank	TOP2B	MOL000098	TOP2B
MOL000098	quercetin	Thrombin	DrugBank	SERPIND1	MOL000098	SERPIND1
MOL000098	quercetin	Potassium voltage-gated channel subfamily H member 2	DrugBank	KCNH2	MOL000098	KCNH2
MOL000098	quercetin	Sodium channel protein type 5 subunit alpha	DrugBank	SCN5A	MOL000098	SCN5A
MOL000098	quercetin	Coagulation factor Xa	DrugBank	F7	MOL000098	F7
MOL000098	quercetin	Beta-2 adrenergic receptor	DrugBank	ADRB2	MOL000098	ADRB2
MOL000098	quercetin	Stromelysin-1	DrugBank	MMP3	MOL000098	MMP3
MOL000098	quercetin	mRNA of PKA Catalytic Subunit C-alpha	DrugBank	#N/A	MOL000098	#N/A
MOL000098	quercetin	Coagulation factor VII	DrugBank	F7	MOL000098	F7
MOL000098	quercetin	Nitric-oxide synthase, endothelial		#N/A	MOL000098	#N/A
MOL000098	quercetin	Prostaglandin G/H synthase 1	DrugBank	PTGS1	MOL000098	PTGS1
MOL000098	quercetin	Androgen receptor	DrugBank	AR	MOL000098	AR
MOL000098	quercetin	Peroxisome proliferator activated receptor gamma	DrugBank	PPARG	MOL000098	PPARG
MOL000098	quercetin	Prostaglandin G/H synthase 2	DrugBank	PTGS2	MOL000098	PTGS2
MOL000098	quercetin	Heat shock protein HSP 90	DrugBank	HSP90AA1	MOL000098	HSP90AA1
MOL000098	quercetin	Phosphatidylinositol-4,5-bisphosphate 3-kinase catalytic subunit, gamma isoform	DrugBank	#N/A	MOL000098	#N/A
MOL000098	quercetin	Nuclear receptor coactivator 2	DrugBank	NCOA2	MOL000098	NCOA2
MOL000098	quercetin	Dipeptidyl peptidase IV	DrugBank	DPP4	MOL000098	DPP4
MOL000098	quercetin	Aldose reductase	DrugBank	AKR1B1	MOL000098	AKR1B1
MOL000098	quercetin	Trypsin-1		PRSS1	MOL000098	PRSS1

## Sheet: Zuandifeng
mol	id		Source
MOL000019	D-Camphene	Gamma-aminobutyric-acid receptor subunit alpha-2	DrugBank	0.97	0.71	#N/A
MOL000019	D-Camphene	Gamma-aminobutyric-acid receptor subunit alpha-1	DrugBank	0.93	0.71	#N/A
MOL000019	D-Camphene	Cytochrome P450-cam	DrugBank	0.9	0.81	#N/A
MOL000019	D-Camphene	Potassium voltage-gated channel subfamily H member 2	DrugBank	0.96	0.71	KCNH2
MOL000019	D-Camphene	Sodium channel protein type 5 subunit alpha	DrugBank	0.98	0.7	SCN5A
MOL000019	D-Camphene	Coagulation factor X	DrugBank	0.92	0.71	F10
MOL000019	D-Camphene	Prostaglandin G/H synthase 2	DrugBank	0.92	0.72	PTGS2
MOL000019	D-Camphene	DNA topoisomerase 2-alpha	DrugBank	0.88	0.7	TOP2A
MOL000019	D-Camphene	Nuclear receptor coactivator 2	DrugBank	0.82	0.74	NCOA2
MOL000019	D-Camphene	Calcium-activated potassium channel subunit alpha 1	DrugBank	0.95	0.71	#N/A
MOL000019	D-Camphene	Calmodulin	DrugBank	0.81	0.72	CALM2
MOL000125	(-)-alpha-Pinene	Gamma-aminobutyric-acid receptor subunit alpha-2	DrugBank	0.98	0.71	#N/A
MOL000125	(-)-alpha-Pinene	Gamma-aminobutyric-acid receptor subunit alpha-1	DrugBank	0.94	0.7	#N/A
MOL000125	(-)-alpha-Pinene	Cytochrome P450-cam	DrugBank	0.93	0.83	#N/A
MOL000197	beta-Myrcene	Gamma-aminobutyric-acid receptor subunit alpha-1	DrugBank	0.86	0.7	#N/A
MOL000916	(-)-3-Carene	Cytochrome P450-cam	DrugBank	0.89	0.76	#N/A
MOL000916	(-)-3-Carene	Prostaglandin G/H synthase 2	DrugBank	0.94	0.72	PTGS2
MOL000916	(-)-3-Carene	Retinoic acid receptor RXR-alpha	DrugBank	0.9	0.7	RXRA
MOL000916	(-)-3-Carene	Nuclear receptor coactivator 2	DrugBank	0.89	0.73	NCOA2
MOL000036	beta-caryophyllene	Prostaglandin G/H synthase 1	DrugBank	0.95	0.71	PTGS1
MOL000036	beta-caryophyllene	Muscarinic acetylcholine receptor M3	DrugBank	0.97	0.72	CHRM3
MOL000036	beta-caryophyllene	Muscarinic acetylcholine receptor M1	DrugBank	0.97	0.71	CHRM1
MOL000036	beta-caryophyllene	Prostaglandin G/H synthase 2	DrugBank	0.96	0.74	PTGS2
MOL000036	beta-caryophyllene	Gamma-aminobutyric-acid receptor subunit alpha-2	DrugBank	0.98	0.73	#N/A
MOL000036	beta-caryophyllene	Retinoic acid receptor RXR-alpha	DrugBank	0.93	0.7	RXRA
MOL000036	beta-caryophyllene	Muscarinic acetylcholine receptor M2	DrugBank	0.96	0.72	CHRM2
MOL000036	beta-caryophyllene	Alpha-1B adrenergic receptor	DrugBank	0.93	0.72	ADRA1B
MOL000036	beta-caryophyllene	Neuronal acetylcholine receptor subunit alpha-2	DrugBank	0.94	0.7	CHRNA2
MOL000036	beta-caryophyllene	Gamma-aminobutyric-acid receptor subunit alpha-1	DrugBank	0.98	0.73	#N/A
MOL000036	beta-caryophyllene	Nuclear receptor coactivator 2	DrugBank	0.89	0.73	NCOA2
MOL000036	beta-caryophyllene	Gamma-aminobutyric-acid receptor subunit alpha-6	DrugBank	0.97	0.73	#N/A
MOL000036	beta-caryophyllene	Sodium-dependent noradrenaline transporter	DrugBank	0.95	0.7	SLC6A2
MOL000036	beta-caryophyllene	Alpha-1A adrenergic receptor	DrugBank	0.87	0.71	ADRA1D
MOL000036	beta-caryophyllene	Sodium-dependent dopamine transporter	DrugBank	0.92	0.7	SLC6A3
MOL000036	beta-caryophyllene	Interleukin-6	DrugBank			IL6
MOL005970	Eucalyptol	Prostaglandin G/H synthase 1	DrugBank	0.91	0.76	PTGS1
MOL005970	Eucalyptol	D(1A) dopamine receptor	DrugBank	0.86	0.72	DRD1
MOL005970	Eucalyptol	Muscarinic acetylcholine receptor M3	DrugBank	0.88	0.73	CHRM3
MOL005970	Eucalyptol	Prothrombin	DrugBank	0.9	0.74	F2
MOL005970	Eucalyptol	Muscarinic acetylcholine receptor M1	DrugBank	0.92	0.73	CHRM1
MOL005970	Eucalyptol	Sodium channel protein type 5 subunit alpha	DrugBank	0.81	0.76	SCN5A
MOL005970	Eucalyptol	Muscarinic acetylcholine receptor M5	DrugBank	0.9	0.73	CHRM5
MOL005970	Eucalyptol	Prostaglandin G/H synthase 2	DrugBank	0.92	0.83	PTGS2
MOL005970	Eucalyptol	Carbonic anhydrase 2	DrugBank	0.87	0.79	CA2
MOL005970	Eucalyptol	Muscarinic acetylcholine receptor M4	DrugBank	0.9	0.72	CHRM4
MOL005970	Eucalyptol	Retinoic acid receptor RXR-alpha	DrugBank	0.94	0.76	RXRA
MOL005970	Eucalyptol	Delta-type opioid receptor	DrugBank	0.96	0.72	OPRD1
MOL005970	Eucalyptol	Acetylcholinesterase	DrugBank	0.88	0.76	ACHE
MOL005970	Eucalyptol	5-hydroxytryptamine 2A receptor	DrugBank	0.92	0.72	HTR2A
MOL005970	Eucalyptol	Alpha-1A adrenergic receptor	DrugBank	0.87	0.75	ADRA1D
MOL005970	Eucalyptol	Muscarinic acetylcholine receptor M2	DrugBank	0.91	0.72	CHRM2
MOL005970	Eucalyptol	Beta-2 adrenergic receptor	DrugBank	0.89	0.75	ADRB2
MOL005970	Eucalyptol	Alpha-1D adrenergic receptor	DrugBank	0.86	0.74	ADRA1D
MOL005970	Eucalyptol	Sodium-dependent serotonin transporter	DrugBank	0.86	0.71	SLC6A4
MOL005970	Eucalyptol	Mu-type opioid receptor	DrugBank	0.93	0.75	OPRM1
MOL005970	Eucalyptol	Heat shock protein HSP 90-alpha	DrugBank	0.94	0.7	HSP90AA1
MOL005970	Eucalyptol	Phosphatidylinositol-4,5-bisphosphate 3-kinase catalytic subunit gamma isoform	DrugBank	0.92	0.7	#N/A
MOL005970	Eucalyptol	Neuronal acetylcholine receptor subunit alpha-7	DrugBank	0.8	0.73	CHRNA7
MOL005970	Eucalyptol	Ig gamma-1 chain C region	DrugBank	0.85	0.7	#N/A
MOL005970	Eucalyptol	Nuclear receptor coactivator 2	DrugBank	0.87	0.84	NCOA2
MOL005970	Eucalyptol	Nuclear receptor coactivator 1	DrugBank	0.83	0.7	NCOA1
MOL000202	Moslene	Prostaglandin G/H synthase 2	DrugBank	0.83	0.71	PTGS2
MOL000202	Moslene	Acetylcholinesterase	DrugBank	0.9	0.73	ACHE
MOL000202	Moslene	Gamma-aminobutyric-acid receptor subunit alpha-1	DrugBank	0.95	0.7	#N/A
MOL000202	Moslene	Dipeptidyl peptidase 4	DrugBank	0.96	0.72	DPP4
MOL000202	Moslene	null	DrugBank	0.8	0.74	#N/A
MOL000202	Moslene	Cytochrome P450-cam	DrugBank	0.86	0.74	#N/A
MOL000202	Moslene	null	DrugBank	0.81	0.7	#N/A
MOL000202	Moslene	null	DrugBank	0.8	0.7	#N/A
MOL000920	LINALOOL (D)	Muscarinic acetylcholine receptor M1	DrugBank	0.84	0.72	CHRM1
MOL000920	LINALOOL (D)	Gamma-aminobutyric-acid receptor subunit alpha-2	DrugBank	0.86	0.72	#N/A
MOL000920	LINALOOL (D)	Muscarinic acetylcholine receptor M2	DrugBank	0.88	0.73	CHRM2
MOL000920	LINALOOL (D)	Sodium-dependent noradrenaline transporter	DrugBank	0.81	0.71	SLC6A2
MOL000920	LINALOOL (D)	Gamma-aminobutyric-acid receptor subunit alpha-5	DrugBank	0.9	0.71	#N/A
MOL000920	LINALOOL (D)	Gamma-aminobutyric-acid receptor subunit alpha-3	DrugBank	0.86	0.7	#N/A
MOL000920	LINALOOL (D)	Gamma-aminobutyric-acid receptor subunit alpha-6	DrugBank	0.89	0.72	#N/A
MOL000920	LINALOOL (D)	Prostaglandin G/H synthase 2	DrugBank	0.86	0.71	PTGS2
MOL000920	LINALOOL (D)	null	DrugBank	0.83	0.74	#N/A
MOL000920	LINALOOL (D)	Gamma-aminobutyric-acid receptor subunit alpha-1	DrugBank	0.83	0.78	#N/A
MOL000920	LINALOOL (D)	Lysozyme	DrugBank	0.88	0.78	LYZ
MOL000920	LINALOOL (D)	Nicotinate-nucleotide--dimethylbenzimidazole phosphoribosyltransferase	DrugBank	0.92	0.74	#N/A
MOL000920	LINALOOL (D)	Cytochrome P450-cam	DrugBank	0.91	0.83	#N/A
MOL000920	LINALOOL (D)	Prostaglandin G/H synthase 1	DrugBank	0.84	0.75	PTGS1
MOL000920	LINALOOL (D)	Muscarinic acetylcholine receptor M3	DrugBank	0.8	0.74	CHRM3
MOL000920	LINALOOL (D)	Beta-1 adrenergic receptor	DrugBank	0.83	0.73	ADRB1
MOL000920	LINALOOL (D)	Alpha-2A adrenergic receptor	DrugBank	0.83	0.72	ADRA2A
MOL000920	LINALOOL (D)	Retinoic acid receptor RXR-alpha	DrugBank	0.89	0.72	RXRA
MOL000920	LINALOOL (D)	Alpha-1A adrenergic receptor	DrugBank	0.82	0.74	ADRA1D
MOL000920	LINALOOL (D)	Alpha-1B adrenergic receptor	DrugBank	0.8	0.75	ADRA1B
MOL000920	LINALOOL (D)	Sodium-dependent dopamine transporter	DrugBank	0.91	0.73	SLC6A3
MOL000920	LINALOOL (D)	Beta-2 adrenergic receptor	DrugBank	0.9	0.74	ADRB2
MOL000920	LINALOOL (D)	Sodium-dependent serotonin transporter	DrugBank	0.92	0.73	SLC6A4
MOL000920	LINALOOL (D)	Leukotriene A-4 hydrolase	DrugBank	0.84	0.72	LTA4H
MOL000920	LINALOOL (D)	Amine oxidase [flavin-containing] B	DrugBank	0.87	0.72	MAOB
MOL000920	LINALOOL (D)	cAMP-dependent protein kinase inhibitor alpha	DrugBank	0.81	0.74	PKIA
MOL002004	endo-fenchol	Gamma-aminobutyric-acid receptor subunit alpha-2	DrugBank	0.98	0.71	#N/A
MOL002004	endo-fenchol	Neuronal acetylcholine receptor subunit alpha-2	DrugBank	0.95	0.71	CHRNA2
MOL002004	endo-fenchol	Gamma-aminobutyric-acid receptor subunit alpha-1	DrugBank	0.95	0.74	#N/A
MOL002004	endo-fenchol	Cytochrome P450-cam	DrugBank	0.93	0.8	#N/A
MOL000130	camphor	Cytochrome P450-cam	DrugBank	0.91	0.82	#N/A
MOL000130	camphor	Muscarinic acetylcholine receptor M1	DrugBank	0.83	0.71	CHRM1
MOL000130	camphor	Gamma-aminobutyric-acid receptor subunit alpha-2	DrugBank	0.84	0.71	#N/A
MOL000130	camphor	Muscarinic acetylcholine receptor M2	DrugBank	0.88	0.72	CHRM2
MOL000118	(L)-alpha-Terpineol	Muscarinic acetylcholine receptor M3	DrugBank	0.92	0.72	CHRM3
MOL000118	(L)-alpha-Terpineol	Muscarinic acetylcholine receptor M1	DrugBank	0.94	0.73	CHRM1
MOL000118	(L)-alpha-Terpineol	Gamma-aminobutyric-acid receptor subunit alpha-2	DrugBank	0.97	0.72	#N/A
MOL000118	(L)-alpha-Terpineol	Gamma-aminobutyric-acid receptor subunit alpha-5	DrugBank	0.95	0.7	#N/A
MOL000118	(L)-alpha-Terpineol	Sodium-dependent noradrenaline transporter	DrugBank	0.91	0.7	SLC6A2
MOL000118	(L)-alpha-Terpineol	Gamma-aminobutyric-acid receptor subunit alpha-3	DrugBank	0.92	0.72	#N/A
MOL000118	(L)-alpha-Terpineol	Muscarinic acetylcholine receptor M2	DrugBank	0.95	0.73	CHRM2
MOL000118	(L)-alpha-Terpineol	Alpha-1B adrenergic receptor	DrugBank	0.87	0.71	ADRA1B
MOL000118	(L)-alpha-Terpineol	Sodium-dependent dopamine transporter	DrugBank	0.81	0.7	SLC6A3
MOL000118	(L)-alpha-Terpineol	Gamma-aminobutyric-acid receptor subunit alpha-1	DrugBank	0.91	0.76	#N/A
MOL000118	(L)-alpha-Terpineol	Gamma-aminobutyric-acid receptor subunit alpha-6	DrugBank	0.92	0.7	#N/A
MOL000118	(L)-alpha-Terpineol	Prostaglandin G/H synthase 1	DrugBank	0.94	0.72	PTGS1
MOL000118	(L)-alpha-Terpineol	Sodium channel protein type 5 subunit alpha	DrugBank	0.96	0.71	SCN5A
MOL000118	(L)-alpha-Terpineol	Coagulation factor X	DrugBank	0.87	0.71	F10
MOL000118	(L)-alpha-Terpineol	Prostaglandin G/H synthase 2	DrugBank	0.94	0.76	PTGS2
MOL000118	(L)-alpha-Terpineol	DNA topoisomerase 2-alpha	DrugBank	0.88	0.73	TOP2A
MOL000118	(L)-alpha-Terpineol	Heat shock protein HSP 90-alpha	DrugBank	0.97	0.7	HSP90AA1
MOL000118	(L)-alpha-Terpineol	Nuclear receptor coactivator 2	DrugBank	0.81	0.77	NCOA2
MOL000118	(L)-alpha-Terpineol	Calcium-activated potassium channel subunit alpha 1	DrugBank	0.94	0.71	#N/A
MOL000118	(L)-alpha-Terpineol	Cytochrome P450-cam	DrugBank	0.9	0.81	#N/A
MOL000118	(L)-alpha-Terpineol	Alpha-1A adrenergic receptor	DrugBank	0.8	0.72	ADRA1D
MOL000118	(L)-alpha-Terpineol	Ig gamma-1 chain C region	DrugBank	0.91	0.72	#N/A
MOL000232	()-alpha-Terpineol	Muscarinic acetylcholine receptor M3	DrugBank	0.91	0.71	CHRM3
MOL000232	()-alpha-Terpineol	Muscarinic acetylcholine receptor M1	DrugBank	0.94	0.73	CHRM1
MOL000232	()-alpha-Terpineol	Gamma-aminobutyric-acid receptor subunit alpha-2	DrugBank	0.96	0.72	#N/A
MOL000232	()-alpha-Terpineol	Gamma-aminobutyric-acid receptor subunit alpha-5	DrugBank	0.94	0.71	#N/A
MOL000232	()-alpha-Terpineol	Sodium-dependent noradrenaline transporter	DrugBank	0.91	0.7	SLC6A2
MOL000232	()-alpha-Terpineol	Alpha-1A adrenergic receptor	DrugBank	0.8	0.71	ADRA1D
MOL000232	()-alpha-Terpineol	Gamma-aminobutyric-acid receptor subunit alpha-3	DrugBank	0.91	0.71	#N/A
MOL000232	()-alpha-Terpineol	Muscarinic acetylcholine receptor M2	DrugBank	0.95	0.74	CHRM2
MOL000232	()-alpha-Terpineol	Alpha-1B adrenergic receptor	DrugBank	0.86	0.7	ADRA1B
MOL000232	()-alpha-Terpineol	Sodium-dependent dopamine transporter	DrugBank	0.82	0.7	SLC6A3
MOL000232	()-alpha-Terpineol	Gamma-aminobutyric-acid receptor subunit alpha-1	DrugBank	0.9	0.76	#N/A
MOL000232	()-alpha-Terpineol	Ig gamma-1 chain C region	DrugBank	0.92	0.72	#N/A
MOL000232	()-alpha-Terpineol	Amine oxidase [flavin-containing] B	DrugBank	0.83	0.73	MAOB
MOL000232	()-alpha-Terpineol	Amine oxidase [flavin-containing] A	DrugBank	0.81	0.71	MAOA
MOL000232	()-alpha-Terpineol	Gamma-aminobutyric-acid receptor subunit alpha-6	DrugBank	0.91	0.71	#N/A
MOL000232	()-alpha-Terpineol	Beta-1 adrenergic receptor	DrugBank	0.82	0.71	ADRB1
MOL000232	()-alpha-Terpineol	Retinoic acid receptor RXR-alpha	DrugBank	0.81	0.71	RXRA
MOL000232	()-alpha-Terpineol	cGMP-inhibited 3',5'-cyclic phosphodiesterase A	DrugBank	0.86	0.71	PDE3A
MOL000232	()-alpha-Terpineol	5-hydroxytryptamine 2A receptor	DrugBank	0.84	0.7	HTR2A
MOL000232	()-alpha-Terpineol	Beta-2 adrenergic receptor	DrugBank	0.87	0.74	ADRB2
MOL000232	()-alpha-Terpineol	Sodium-dependent serotonin transporter	DrugBank	0.85	0.71	SLC6A4
MOL000203	Izosafrol	Prostaglandin G/H synthase 1	DrugBank	0.88	0.77	PTGS1
MOL000203	Izosafrol	Muscarinic acetylcholine receptor M1	DrugBank	0.86	0.74	CHRM1
MOL000203	Izosafrol	Beta-1 adrenergic receptor	DrugBank	0.86	0.73	ADRB1
MOL000203	Izosafrol	Prostaglandin G/H synthase 2	DrugBank	0.88	0.85	PTGS2
MOL000203	Izosafrol	Alpha-2A adrenergic receptor	DrugBank	0.9	0.71	ADRA2A
MOL000203	Izosafrol	Alpha-2C adrenergic receptor	DrugBank	0.86	0.75	ADRA2C
MOL000203	Izosafrol	Sodium-dependent noradrenaline transporter	DrugBank	0.89	0.71	SLC6A2
MOL000203	Izosafrol	Alpha-1A adrenergic receptor	DrugBank	0.89	0.75	ADRA1D
MOL000203	Izosafrol	Muscarinic acetylcholine receptor M2	DrugBank	0.88	0.71	CHRM2
MOL000203	Izosafrol	Alpha-1B adrenergic receptor	DrugBank	0.84	0.72	ADRA1B
MOL000203	Izosafrol	Sodium-dependent dopamine transporter	DrugBank	0.89	0.74	SLC6A3
MOL000203	Izosafrol	Beta-2 adrenergic receptor	DrugBank	0.88	0.75	ADRB2
MOL000203	Izosafrol	Alpha-1D adrenergic receptor	DrugBank	0.82	0.71	ADRA1D
MOL000203	Izosafrol	Leukotriene A-4 hydrolase	DrugBank	0.82	0.71	LTA4H
MOL000203	Izosafrol	Amine oxidase [flavin-containing] B	DrugBank	0.94	0.77	MAOB
MOL000203	Izosafrol	Amine oxidase [flavin-containing] A	DrugBank	0.94	0.7	MAOA
MOL000203	Izosafrol	Chymotrypsinogen B	DrugBank	0.84	0.7	CTRB1
MOL001600	copaene	Prostaglandin G/H synthase 2	DrugBank	0.91	0.72	PTGS2
MOL001600	copaene	Gamma-aminobutyric-acid receptor subunit alpha-1	DrugBank	0.95	0.72	#N/A
MOL001600	copaene	Muscarinic acetylcholine receptor M3	DrugBank	0.96	0.73	CHRM3
MOL001600	copaene	Muscarinic acetylcholine receptor M1	DrugBank	0.94	0.72	CHRM1
MOL001600	copaene	Gamma-aminobutyric-acid receptor subunit alpha-2	DrugBank	0.94	0.7	#N/A
MOL001600	copaene	Retinoic acid receptor RXR-alpha	DrugBank	0.89	0.71	RXRA
MOL001600	copaene	Muscarinic acetylcholine receptor M2	DrugBank	0.94	0.73	CHRM2
MOL001600	copaene	Alpha-1B adrenergic receptor	DrugBank	0.89	0.71	ADRA1B
MOL001600	copaene	Cytochrome P450-cam	DrugBank	0.86	0.7	#N/A
MOL001600	copaene	Gamma-aminobutyric-acid receptor subunit alpha-6	DrugBank	0.92	0.7	#N/A
MOL000615	delta-amorphene	Prostaglandin G/H synthase 2	DrugBank	0.83	0.71	PTGS2
MOL000615	delta-amorphene	Gamma-aminobutyric-acid receptor subunit alpha-1	DrugBank	0.95	0.71	#N/A
MOL000615	delta-amorphene	Cytochrome P450-cam	DrugBank	0.86	0.74	#N/A
MOL000615	delta-amorphene	Prostaglandin G/H synthase 1	DrugBank	0.92	0.72	PTGS1
MOL000615	delta-amorphene	Muscarinic acetylcholine receptor M1	DrugBank	0.95	0.7	CHRM1
MOL000615	delta-amorphene	Retinoic acid receptor RXR-alpha	DrugBank	0.91	0.7	RXRA
MOL000615	delta-amorphene	Sodium-dependent noradrenaline transporter	DrugBank	0.93	0.73	SLC6A2
MOL000615	delta-amorphene	Amine oxidase [flavin-containing] B	DrugBank	0.82	0.7	MAOB
MOL000615	delta-amorphene	Nuclear receptor coactivator 2	DrugBank	0.86	0.72	NCOA2
MOL004708	tau-muurolol	Muscarinic acetylcholine receptor M3	DrugBank	0.9	0.71	CHRM3
MOL004708	tau-muurolol	Muscarinic acetylcholine receptor M1	DrugBank	0.91	0.71	CHRM1
MOL004708	tau-muurolol	Sodium-dependent noradrenaline transporter	DrugBank	0.81	0.7	SLC6A2
MOL004708	tau-muurolol	Alpha-1B adrenergic receptor	DrugBank	0.81	0.71	ADRA1B
MOL004708	tau-muurolol	Gamma-aminobutyric-acid receptor subunit alpha-1	DrugBank	0.93	0.74	#N/A
MOL004708	tau-muurolol	Gamma-aminobutyric-acid receptor subunit alpha-6	DrugBank	0.89	0.72	#N/A
