# Supplementary material for: Network Pharmacology and Molecular Docking Elucidate the Pharmacological Mechanism of the OSTEOWONDER Capsule for Treating Osteoporosis
Source: Front Genet. 2022 Feb 28;13:833027. doi: 10.3389/fgene.2022.833027 (PMC8918533; doi:10.3389/fgene.2022.833027)
Supplement: Supplementary file 1 [file DataSheet1.ZIP › Supplementary files/Table S3-273 targets.xlsx]

## Sheet: Sheet1
PGR
CHRM3
CHRM1
DRD5
SCN5A
CHRM5
ADRA2C
CHRM4
OPRD1
HTR2A
SLC6A2
ADRA1D
HTR2C
CHRM2
ADRA2B
ADRA1B
SLC6A3
ADRB2
SLC6A4
DRD2
OPRM1
GABRA1
DPP4
DRD1
ADRB1
SCN10A
ADRA2A
NR3C1
NR3C2
ESR1
AR
PPARG
F7
PTGS2
CA2
TOP2B
ESR2
MAPK14
GSK3B
HSP90AA1
CHEK1
NCOA2
CALM2
CCNA2
PTGS1
NOS2
PRSS1
SERPIND1
ACHE
RELA
IKBKB
AKT1
BCL2
BAX
CD40LG
JUN
AHSA1
CASP3
MAPK8
XDH
MMP1
STAT1
CDK1
HMOX1
CYP3A4
CYP1A2
CYP1A1
ICAM1
SELE
VCAM1
NR1I2
CYP1B1
ALOX5
HAS2
GSTP1
AHR
PSMD3
SLC2A4
NR1I3
INSR
DIO1
GSTM1
GSTM2
AKR1C3
SLPI
HTR1B
HRH1
HTR1A
LTA4H
MAOB
PKIA
RASA1
IGF2
IRF1
ERBB3
PON1
PCOLCE
NPEPPS
HK2
NKX3-1
CXCL10
CHUK
SPP1
RUNX2
RASSF1
E2F1
E2F2
ACPP
CTSD
IGFBP3
CXCL2
DCAF5
CHEK2
CLDN4
PPARA
PPARD
HSF1
CRP
NFE2L2
NQO1
PARP1
COL3A1
CXCL11
COL1A1
IFNG
IL1A
MPO
TOP2A
NCF1
ABCG2
TGFB1
SULT1E1
MGAM
IL2
CCNB1
PLAT
THBD
SERPINE1
CCL2
PTGER3
CXCL8
PRKCB
BIRC5
DUOX2
NOS3
HSPB1
CAV1
MYC
F3
GJA1
IL1B
HIF1A
RUNX1T1
HSPA5
ERBB2
ACACA
ELK1
NFKBIA
POR
ODC1
CASP8
TOP1
SOD1
PRKCA
IL10
EGF
RB1
IL6
TP53
BCL2L1
FOS
CDKN1A
EIF6
CASP9
PLAU
MMP2
MMP9
MAPK1
RXRA
EGFR
VEGFA
CCND1
KCNH2
MMP3
AKR1B1
PDE3A
CHRNA2
MAP2
NCOA1
LACTBL1
CACNA1S
HTR3A
HTR2B
DRD3
HTR7
HTR1D
PDE10A
DRD4
KDR
ALB
CTNNB1
CASP7
MMP10
CDK2
ADH1C
MAOA
CTRB1
CASP1
ADCYAP1
PSMG1
MAP2K4
-
FOSL1
FOSL2
CYCS
ALOX12
NFATC1
TDRD7
EGLN1
NOX5
FABP5
APOD
CDK4
MDM2
APP
PCNA
MCL1
TYR
IL4
XIAP
PTGES
NUF2
ADCY2
MET
RXRG
GRIA2
ADH1B
LYZ
PYGM
OLR1
RXRB
SIRT1
ATP5B
MT-ND6
MAPK3
FASN
LDLR
BAD
CAT
MTTP
APOB
PLB1
HMGCR
CYP19A1
UGT1A8
SREBF1
GSR
ABCC1
ADIPOQ
SOAT2
AKR1C1
GOT1
ABAT
CES1
SOAT1
TIMP1
CREB1
PLA2G4A
CD163
EPHB2
F10
F2
CHRNA7
