# Supplementary material for: Network Pharmacology and Molecular Docking Elucidate the Pharmacological Mechanism of the OSTEOWONDER Capsule for Treating Osteoporosis
Source: Front Genet. 2022 Feb 28;13:833027. doi: 10.3389/fgene.2022.833027 (PMC8918533; doi:10.3389/fgene.2022.833027)
Supplement: Supplementary file 1 [file DataSheet1.ZIP › Supplementary files/Table S4-GeneCards-SearchResults.csv]

Gene Symbol	Description	Category	Gifts	GC Id	Relevance score	GeneCards Link
LRP5	LDL Receptor Related Protein 5	Protein Coding	48	GC11P068298	58.9592361450195	https://www.genecards.org/cgi-bin/carddisp.pl?gene=LRP5
COL1A1	Collagen Type I Alpha 1 Chain	Protein Coding	49	GC17M050183	48.7522239685059	https://www.genecards.org/cgi-bin/carddisp.pl?gene=COL1A1
WNT1	Wnt Family Member 1	Protein Coding	45	GC12P049053	40.8065185546875	https://www.genecards.org/cgi-bin/carddisp.pl?gene=WNT1
COL1A2	Collagen Type I Alpha 2 Chain	Protein Coding	46	GC07P094394	39.9264526367188	https://www.genecards.org/cgi-bin/carddisp.pl?gene=COL1A2
SLC34A1	Solute Carrier Family 34 Member 1	Protein Coding	44	GC05P177381	39.7270774841309	https://www.genecards.org/cgi-bin/carddisp.pl?gene=SLC34A1
CALCR	Calcitonin Receptor	Protein Coding	47	GC07M093424	34.2462043762207	https://www.genecards.org/cgi-bin/carddisp.pl?gene=CALCR
PLS3	Plastin 3	Protein Coding	41	GC0XP115560	34.068473815918	https://www.genecards.org/cgi-bin/carddisp.pl?gene=PLS3
DKK1	Dickkopf WNT Signaling Pathway Inhibitor 1	Protein Coding	44	GC10P052314	28.4974193572998	https://www.genecards.org/cgi-bin/carddisp.pl?gene=DKK1
SLC9A3R1	SLC9A3 Regulator 1	Protein Coding	45	GC17P074749	27.9363594055176	https://www.genecards.org/cgi-bin/carddisp.pl?gene=SLC9A3R1
PDLIM4	PDZ And LIM Domain 4	Protein Coding	39	GC05P132257	26.72487449646	https://www.genecards.org/cgi-bin/carddisp.pl?gene=PDLIM4
WNT3A	Wnt Family Member 3A	Protein Coding	46	GC01P228649	26.0812702178955	https://www.genecards.org/cgi-bin/carddisp.pl?gene=WNT3A
CALCA	Calcitonin Related Polypeptide Alpha	Protein Coding	42	GC11M014945	26.0610370635986	https://www.genecards.org/cgi-bin/carddisp.pl?gene=CALCA
ESR1	Estrogen Receptor 1	Protein Coding	51	GC06P151656	24.6544647216797	https://www.genecards.org/cgi-bin/carddisp.pl?gene=ESR1
IFITM5	Interferon Induced Transmembrane Protein 5	Protein Coding	34	GC11M000298	24.1530895233154	https://www.genecards.org/cgi-bin/carddisp.pl?gene=IFITM5
BMND2	Bone Mineral Density Variation 2	Genetic Locus	1	GC01U900002	22.5029144287109	https://www.genecards.org/cgi-bin/carddisp.pl?gene=BMND2
BMND8	Bone Mineral Density Quantiative Trait Locus 8	Genetic Locus	1	GC11U901220	22.3720893859863	https://www.genecards.org/cgi-bin/carddisp.pl?gene=BMND8
RUNX2	RUNX Family Transcription Factor 2	Protein Coding	47	GC06P061392	21.8576412200928	https://www.genecards.org/cgi-bin/carddisp.pl?gene=RUNX2
BMND3	Bone Mineral Density Variability 3	Genetic Locus	1	GC01U990485	21.7905788421631	https://www.genecards.org/cgi-bin/carddisp.pl?gene=BMND3
BMND4	Bone Mineral Density Variation QTL 4	Genetic Locus	1	GC0XU900610	21.7186317443848	https://www.genecards.org/cgi-bin/carddisp.pl?gene=BMND4
BMND5	Bone Mineral Density Variation QTL 5	Genetic Locus	1	GC11U900681	21.7186317443848	https://www.genecards.org/cgi-bin/carddisp.pl?gene=BMND5
BGLAP	Bone Gamma-Carboxyglutamate Protein	Protein Coding	40	GC01P156242	21.6733913421631	https://www.genecards.org/cgi-bin/carddisp.pl?gene=BGLAP
BMND10	Bone Mineral Density QTL 10	Genetic Locus	1	GC08U901145	21.6203479766846	https://www.genecards.org/cgi-bin/carddisp.pl?gene=BMND10
BMND6	Bone Mineral Density QTL 6	Genetic Locus	1	GC21U900310	21.6203479766846	https://www.genecards.org/cgi-bin/carddisp.pl?gene=BMND6
BMND7	Bone Mineral Density Quantiative Trait Locus 7	Genetic Locus	1	GC20U900413	21.6203479766846	https://www.genecards.org/cgi-bin/carddisp.pl?gene=BMND7
BMND9	Bone Mineral Density QTL 9	Genetic Locus	1	GC13U900612	21.6203479766846	https://www.genecards.org/cgi-bin/carddisp.pl?gene=BMND9
BMND11	Bone Mineral Density QTL 11	Genetic Locus	1	GC06U901644	21.6203479766846	https://www.genecards.org/cgi-bin/carddisp.pl?gene=BMND11
BMND13	Bone Mineral Density QTL 13	Genetic Locus	1	GC16U900937	21.6203479766846	https://www.genecards.org/cgi-bin/carddisp.pl?gene=BMND13
BMND14	Bone Mineral Density QTL 14	Genetic Locus	1	GC01U902352	21.6203479766846	https://www.genecards.org/cgi-bin/carddisp.pl?gene=BMND14
TNFRSF11B	TNF Receptor Superfamily Member 11b	Protein Coding	46	GC08M118923	21.228006362915	https://www.genecards.org/cgi-bin/carddisp.pl?gene=TNFRSF11B
VDR	Vitamin D Receptor	Protein Coding	50	GC12M047841	19.5448722839355	https://www.genecards.org/cgi-bin/carddisp.pl?gene=VDR
TNFSF11	TNF Superfamily Member 11	Protein Coding	46	GC13P042562	18.6294269561768	https://www.genecards.org/cgi-bin/carddisp.pl?gene=TNFSF11
IGF1	Insulin Like Growth Factor 1	Protein Coding	48	GC12M102395	18.1893730163574	https://www.genecards.org/cgi-bin/carddisp.pl?gene=IGF1
CYP19A1	Cytochrome P450 Family 19 Subfamily A Member 1	Protein Coding	48	GC15M051208	17.4478015899658	https://www.genecards.org/cgi-bin/carddisp.pl?gene=CYP19A1
NOTCH2	Notch Receptor 2	Protein Coding	49	GC01M119911	17.0945243835449	https://www.genecards.org/cgi-bin/carddisp.pl?gene=NOTCH2
SP7	Sp7 Transcription Factor	Protein Coding	41	GC12M053326	15.4590711593628	https://www.genecards.org/cgi-bin/carddisp.pl?gene=SP7
IL6	Interleukin 6	Protein Coding	48	GC07P022725	15.1814117431641	https://www.genecards.org/cgi-bin/carddisp.pl?gene=IL6
LMNA	Lamin A/C	Protein Coding	47	GC01P156082	14.9044952392578	https://www.genecards.org/cgi-bin/carddisp.pl?gene=LMNA
ESR2	Estrogen Receptor 2	Protein Coding	48	GC14M064084	14.8482513427734	https://www.genecards.org/cgi-bin/carddisp.pl?gene=ESR2
TERT	Telomerase Reverse Transcriptase	Protein Coding	50	GC05M001253	14.7592363357544	https://www.genecards.org/cgi-bin/carddisp.pl?gene=TERT
SMS	Spermine Synthase	Protein Coding	43	GC0XP021958	14.2544536590576	https://www.genecards.org/cgi-bin/carddisp.pl?gene=SMS
MMP14	Matrix Metallopeptidase 14	Protein Coding	50	GC14P027516	14.2133655548096	https://www.genecards.org/cgi-bin/carddisp.pl?gene=MMP14
WRN	WRN RecQ Like Helicase	Protein Coding	44	GC08P031033	13.951024055481	https://www.genecards.org/cgi-bin/carddisp.pl?gene=WRN
CD36	CD36 Molecule	Protein Coding	47	GC07P080369	13.8993148803711	https://www.genecards.org/cgi-bin/carddisp.pl?gene=CD36
TNFRSF11A	TNF Receptor Superfamily Member 11a	Protein Coding	44	GC18P062325	13.8201541900635	https://www.genecards.org/cgi-bin/carddisp.pl?gene=TNFRSF11A
PTH	Parathyroid Hormone	Protein Coding	45	GC11M013492	13.8106441497803	https://www.genecards.org/cgi-bin/carddisp.pl?gene=PTH
SOST	Sclerostin	Protein Coding	42	GC17M043753	13.4525718688965	https://www.genecards.org/cgi-bin/carddisp.pl?gene=SOST
PRKACA	Protein Kinase CAMP-Activated Catalytic Subunit Alpha	Protein Coding	50	GC19M014215	13.4151487350464	https://www.genecards.org/cgi-bin/carddisp.pl?gene=PRKACA
ALB	Albumin	Protein Coding	48	GC04P073397	13.1837139129639	https://www.genecards.org/cgi-bin/carddisp.pl?gene=ALB
TGFB1	Transforming Growth Factor Beta 1	Protein Coding	50	GC19M041301	13.1348190307617	https://www.genecards.org/cgi-bin/carddisp.pl?gene=TGFB1
GNAS	GNAS Complex Locus	Protein Coding	50	GC20P058839	13.1017942428589	https://www.genecards.org/cgi-bin/carddisp.pl?gene=GNAS
NHP2	NHP2 Ribonucleoprotein	Protein Coding	43	GC05M178149	12.7507667541504	https://www.genecards.org/cgi-bin/carddisp.pl?gene=NHP2
BMP1	Bone Morphogenetic Protein 1	Protein Coding	45	GC08P022164	12.7258644104004	https://www.genecards.org/cgi-bin/carddisp.pl?gene=BMP1
BMP2	Bone Morphogenetic Protein 2	Protein Coding	45	GC20P006696	12.6682538986206	https://www.genecards.org/cgi-bin/carddisp.pl?gene=BMP2
PRKAR1A	Protein Kinase CAMP-Dependent Type I Regulatory Subunit Alpha	Protein Coding	50	GC17P068679	12.5775527954102	https://www.genecards.org/cgi-bin/carddisp.pl?gene=PRKAR1A
AR	Androgen Receptor	Protein Coding	52	GC0XP067544	12.5354528427124	https://www.genecards.org/cgi-bin/carddisp.pl?gene=AR
MIR2861	MicroRNA 2861	RNA Gene	16	GC09P127785	12.1815595626831	https://www.genecards.org/cgi-bin/carddisp.pl?gene=MIR2861
NOP10	NOP10 Ribonucleoprotein	Protein Coding	40	GC15M034341	12.1792631149292	https://www.genecards.org/cgi-bin/carddisp.pl?gene=NOP10
SRC	SRC Proto-Oncogene, Non-Receptor Tyrosine Kinase	Protein Coding	50	GC20P037344	12.1549005508423	https://www.genecards.org/cgi-bin/carddisp.pl?gene=SRC
TINF2	TERF1 Interacting Nuclear Factor 2	Protein Coding	41	GC14M024242	12.0809803009033	https://www.genecards.org/cgi-bin/carddisp.pl?gene=TINF2
STAT1	Signal Transducer And Activator Of Transcription 1	Protein Coding	52	GC02M190908	11.729344367981	https://www.genecards.org/cgi-bin/carddisp.pl?gene=STAT1
CTSK	Cathepsin K	Protein Coding	48	GC01M150916	11.6717720031738	https://www.genecards.org/cgi-bin/carddisp.pl?gene=CTSK
SPARC	Secreted Protein Acidic And Cysteine Rich	Protein Coding	49	GC05M151661	11.6517744064331	https://www.genecards.org/cgi-bin/carddisp.pl?gene=SPARC
TERC	Telomerase RNA Component	RNA Gene	28	GC03M169765	11.5863552093506	https://www.genecards.org/cgi-bin/carddisp.pl?gene=TERC
TNF	Tumor Necrosis Factor	Protein Coding	49	GC06P061170	11.5111179351807	https://www.genecards.org/cgi-bin/carddisp.pl?gene=TNF
LRP6	LDL Receptor Related Protein 6	Protein Coding	48	GC12M016964	11.481876373291	https://www.genecards.org/cgi-bin/carddisp.pl?gene=LRP6
SGMS2	Sphingomyelin Synthase 2	Protein Coding	36	GC04P107824	11.4757652282715	https://www.genecards.org/cgi-bin/carddisp.pl?gene=SGMS2
GORAB	Golgin, RAB6 Interacting	Protein Coding	37	GC01P170501	11.4718208312988	https://www.genecards.org/cgi-bin/carddisp.pl?gene=GORAB
SOX9	SRY-Box Transcription Factor 9	Protein Coding	46	GC17P072121	11.413013458252	https://www.genecards.org/cgi-bin/carddisp.pl?gene=SOX9
SLC7A7	Solute Carrier Family 7 Member 7	Protein Coding	45	GC14M022773	11.3555221557617	https://www.genecards.org/cgi-bin/carddisp.pl?gene=SLC7A7
EIF2AK3	Eukaryotic Translation Initiation Factor 2 Alpha Kinase 3	Protein Coding	48	GC02M088556	11.1871490478516	https://www.genecards.org/cgi-bin/carddisp.pl?gene=EIF2AK3
XYLT2	Xylosyltransferase 2	Protein Coding	44	GC17P050347	11.1402549743652	https://www.genecards.org/cgi-bin/carddisp.pl?gene=XYLT2
COL2A1	Collagen Type II Alpha 1 Chain	Protein Coding	48	GC12M047972	11.1061058044434	https://www.genecards.org/cgi-bin/carddisp.pl?gene=COL2A1
F12	Coagulation Factor XII	Protein Coding	48	GC05M177402	10.9985389709473	https://www.genecards.org/cgi-bin/carddisp.pl?gene=F12
SHBG	Sex Hormone Binding Globulin	Protein Coding	39	GC17P007613	10.7799949645996	https://www.genecards.org/cgi-bin/carddisp.pl?gene=SHBG
ANTXR2	ANTXR Cell Adhesion Molecule 2	Protein Coding	46	GC04M079901	10.7797260284424	https://www.genecards.org/cgi-bin/carddisp.pl?gene=ANTXR2
UGT2B17	UDP Glucuronosyltransferase Family 2 Member B17	Protein Coding	40	GC04M068537	10.7545146942139	https://www.genecards.org/cgi-bin/carddisp.pl?gene=UGT2B17
FSHR	Follicle Stimulating Hormone Receptor	Protein Coding	49	GC02M048953	10.6890516281128	https://www.genecards.org/cgi-bin/carddisp.pl?gene=FSHR
P3H1	Prolyl 3-Hydroxylase 1	Protein Coding	38	GC01M042746	10.4027099609375	https://www.genecards.org/cgi-bin/carddisp.pl?gene=P3H1
GNRH1	Gonadotropin Releasing Hormone 1	Protein Coding	41	GC08M025419	10.3570508956909	https://www.genecards.org/cgi-bin/carddisp.pl?gene=GNRH1
APOE	Apolipoprotein E	Protein Coding	49	GC19P044906	10.2905654907227	https://www.genecards.org/cgi-bin/carddisp.pl?gene=APOE
CYP17A1	Cytochrome P450 Family 17 Subfamily A Member 1	Protein Coding	48	GC10M102830	10.2605838775635	https://www.genecards.org/cgi-bin/carddisp.pl?gene=CYP17A1
IL1B	Interleukin 1 Beta	Protein Coding	47	GC02M112829	10.2531518936157	https://www.genecards.org/cgi-bin/carddisp.pl?gene=IL1B
MMP2	Matrix Metallopeptidase 2	Protein Coding	52	GC16P055390	10.1047592163086	https://www.genecards.org/cgi-bin/carddisp.pl?gene=MMP2
SMAD3	SMAD Family Member 3	Protein Coding	48	GC15P067063	10.0974102020264	https://www.genecards.org/cgi-bin/carddisp.pl?gene=SMAD3
CTNNB1	Catenin Beta 1	Protein Coding	52	GC03P041236	10.0961084365845	https://www.genecards.org/cgi-bin/carddisp.pl?gene=CTNNB1
SLPI	Secretory Leukocyte Peptidase Inhibitor	Protein Coding	38	GC20M045252	10.0830869674683	https://www.genecards.org/cgi-bin/carddisp.pl?gene=SLPI
PLOD1	Procollagen-Lysine,2-Oxoglutarate 5-Dioxygenase 1	Protein Coding	41	GC01P011934	10.073956489563	https://www.genecards.org/cgi-bin/carddisp.pl?gene=PLOD1
SATB2	SATB Homeobox 2	Protein Coding	44	GC02M199269	10.0321836471558	https://www.genecards.org/cgi-bin/carddisp.pl?gene=SATB2
GC	GC Vitamin D Binding Protein	Protein Coding	42	GC04M071741	9.94563484191895	https://www.genecards.org/cgi-bin/carddisp.pl?gene=GC
MTHFR	Methylenetetrahydrofolate Reductase	Protein Coding	48	GC01M011785	9.84917831420898	https://www.genecards.org/cgi-bin/carddisp.pl?gene=MTHFR
PTH1R	Parathyroid Hormone 1 Receptor	Protein Coding	49	GC03P046877	9.75655651092529	https://www.genecards.org/cgi-bin/carddisp.pl?gene=PTH1R
IGFBP3	Insulin Like Growth Factor Binding Protein 3	Protein Coding	44	GC07M045912	9.54120540618896	https://www.genecards.org/cgi-bin/carddisp.pl?gene=IGFBP3
SPP1	Secreted Phosphoprotein 1	Protein Coding	45	GC04P087975	9.53164863586426	https://www.genecards.org/cgi-bin/carddisp.pl?gene=SPP1
ACP5	Acid Phosphatase 5, Tartrate Resistant	Protein Coding	46	GC19M011574	9.48152160644531	https://www.genecards.org/cgi-bin/carddisp.pl?gene=ACP5
KL	Klotho	Protein Coding	44	GC13P033016	9.43272018432617	https://www.genecards.org/cgi-bin/carddisp.pl?gene=KL
FZD4	Frizzled Class Receptor 4	Protein Coding	49	GC11M086945	9.34008026123047	https://www.genecards.org/cgi-bin/carddisp.pl?gene=FZD4
TGFBR1	Transforming Growth Factor Beta Receptor 1	Protein Coding	52	GC09P099104	9.33255577087402	https://www.genecards.org/cgi-bin/carddisp.pl?gene=TGFBR1
ALPP	Alkaline Phosphatase, Placental	Protein Coding	45	GC02P232378	9.19964981079102	https://www.genecards.org/cgi-bin/carddisp.pl?gene=ALPP
IL1A	Interleukin 1 Alpha	Protein Coding	42	GC02M112773	9.18779945373535	https://www.genecards.org/cgi-bin/carddisp.pl?gene=IL1A
CRTAP	Cartilage Associated Protein	Protein Coding	40	GC03P033113	9.17549896240234	https://www.genecards.org/cgi-bin/carddisp.pl?gene=CRTAP
CYP27B1	Cytochrome P450 Family 27 Subfamily B Member 1	Protein Coding	46	GC12M057757	9.1231632232666	https://www.genecards.org/cgi-bin/carddisp.pl?gene=CYP27B1
PPARG	Peroxisome Proliferator Activated Receptor Gamma	Protein Coding	51	GC03P012287	9.02986812591553	https://www.genecards.org/cgi-bin/carddisp.pl?gene=PPARG
NDP	Norrin Cystine Knot Growth Factor NDP	Protein Coding	41	GC0XM043948	8.98641395568848	https://www.genecards.org/cgi-bin/carddisp.pl?gene=NDP
MMP1	Matrix Metallopeptidase 1	Protein Coding	50	GC11M102810	8.79268741607666	https://www.genecards.org/cgi-bin/carddisp.pl?gene=MMP1
PAX5	Paired Box 5	Protein Coding	46	GC09M036828	8.73197937011719	https://www.genecards.org/cgi-bin/carddisp.pl?gene=PAX5
LEP	Leptin	Protein Coding	46	GC07P128241	8.6540994644165	https://www.genecards.org/cgi-bin/carddisp.pl?gene=LEP
SOX6	SRY-Box Transcription Factor 6	Protein Coding	43	GC11M015949	8.58002090454102	https://www.genecards.org/cgi-bin/carddisp.pl?gene=SOX6
CYP24A1	Cytochrome P450 Family 24 Subfamily A Member 1	Protein Coding	46	GC20M054153	8.55721282958984	https://www.genecards.org/cgi-bin/carddisp.pl?gene=CYP24A1
FKBP10	FKBP Prolyl Isomerase 10	Protein Coding	40	GC17P041812	8.52371978759766	https://www.genecards.org/cgi-bin/carddisp.pl?gene=FKBP10
CYP3A4	Cytochrome P450 Family 3 Subfamily A Member 4	Protein Coding	50	GC07M099759	8.42214202880859	https://www.genecards.org/cgi-bin/carddisp.pl?gene=CYP3A4
MEN1	Menin 1	Protein Coding	45	GC11M064803	8.38460159301758	https://www.genecards.org/cgi-bin/carddisp.pl?gene=MEN1
CASR	Calcium Sensing Receptor	Protein Coding	49	GC03P122183	8.37303924560547	https://www.genecards.org/cgi-bin/carddisp.pl?gene=CASR
IFNG	Interferon Gamma	Protein Coding	46	GC12M068154	8.3488826751709	https://www.genecards.org/cgi-bin/carddisp.pl?gene=IFNG
TCIRG1	T Cell Immune Regulator 1, ATPase H+ Transporting V0 Subunit A3	Protein Coding	44	GC11P068041	8.33892345428467	https://www.genecards.org/cgi-bin/carddisp.pl?gene=TCIRG1
CDC73	Cell Division Cycle 73	Protein Coding	44	GC01P193121	8.33219718933105	https://www.genecards.org/cgi-bin/carddisp.pl?gene=CDC73
IL1RN	Interleukin 1 Receptor Antagonist	Protein Coding	47	GC02P118067	8.30505084991455	https://www.genecards.org/cgi-bin/carddisp.pl?gene=IL1RN
INS	Insulin	Protein Coding	46	GC11M002159	8.29790782928467	https://www.genecards.org/cgi-bin/carddisp.pl?gene=INS
CDX2	Caudal Type Homeobox 2	Protein Coding	42	GC13M027962	8.26729393005371	https://www.genecards.org/cgi-bin/carddisp.pl?gene=CDX2
FOS	Fos Proto-Oncogene, AP-1 Transcription Factor Subunit	Protein Coding	49	GC14P075278	8.25626468658447	https://www.genecards.org/cgi-bin/carddisp.pl?gene=FOS
ALPL	Alkaline Phosphatase, Biomineralization Associated	Protein Coding	49	GC01P021508	8.24202632904053	https://www.genecards.org/cgi-bin/carddisp.pl?gene=ALPL
ARHGEF3	Rho Guanine Nucleotide Exchange Factor 3	Protein Coding	41	GC03M056736	8.24168109893799	https://www.genecards.org/cgi-bin/carddisp.pl?gene=ARHGEF3
CA2	Carbonic Anhydrase 2	Protein Coding	50	GC08P085463	8.13727569580078	https://www.genecards.org/cgi-bin/carddisp.pl?gene=CA2
BMP6	Bone Morphogenetic Protein 6	Protein Coding	42	GC06P007726	8.12529754638672	https://www.genecards.org/cgi-bin/carddisp.pl?gene=BMP6
IL10	Interleukin 10	Protein Coding	46	GC01M206767	8.08056163787842	https://www.genecards.org/cgi-bin/carddisp.pl?gene=IL10
FGF23	Fibroblast Growth Factor 23	Protein Coding	44	GC12M004368	8.07738494873047	https://www.genecards.org/cgi-bin/carddisp.pl?gene=FGF23
NR3C1	Nuclear Receptor Subfamily 3 Group C Member 1	Protein Coding	49	GC05M143277	8.04408073425293	https://www.genecards.org/cgi-bin/carddisp.pl?gene=NR3C1
CSF1	Colony Stimulating Factor 1	Protein Coding	42	GC01P109911	8.03637218475342	https://www.genecards.org/cgi-bin/carddisp.pl?gene=CSF1
IGF2	Insulin Like Growth Factor 2	Protein Coding	46	GC11M002130	8.01116752624512	https://www.genecards.org/cgi-bin/carddisp.pl?gene=IGF2
PMM2	Phosphomannomutase 2	Protein Coding	45	GC16P008788	7.97047901153564	https://www.genecards.org/cgi-bin/carddisp.pl?gene=PMM2
IGF1R	Insulin Like Growth Factor 1 Receptor	Protein Coding	53	GC15P098648	7.92769336700439	https://www.genecards.org/cgi-bin/carddisp.pl?gene=IGF1R
NOS3	Nitric Oxide Synthase 3	Protein Coding	50	GC07P150990	7.91256952285767	https://www.genecards.org/cgi-bin/carddisp.pl?gene=NOS3
WNT16	Wnt Family Member 16	Protein Coding	41	GC07P121325	7.89712524414063	https://www.genecards.org/cgi-bin/carddisp.pl?gene=WNT16
TYROBP	Transmembrane Immune Signaling Adaptor TYROBP	Protein Coding	44	GC19M035904	7.89594793319702	https://www.genecards.org/cgi-bin/carddisp.pl?gene=TYROBP
HMGCR	3-Hydroxy-3-Methylglutaryl-CoA Reductase	Protein Coding	45	GC05P075336	7.83145189285278	https://www.genecards.org/cgi-bin/carddisp.pl?gene=HMGCR
PDE11A	Phosphodiesterase 11A	Protein Coding	46	GC02M177624	7.79299354553223	https://www.genecards.org/cgi-bin/carddisp.pl?gene=PDE11A
PTHLH	Parathyroid Hormone Like Hormone	Protein Coding	45	GC12M027959	7.74218797683716	https://www.genecards.org/cgi-bin/carddisp.pl?gene=PTHLH
LPCAT2	Lysophosphatidylcholine Acyltransferase 2	Protein Coding	42	GC16P055510	7.69754409790039	https://www.genecards.org/cgi-bin/carddisp.pl?gene=LPCAT2
FDPS	Farnesyl Diphosphate Synthase	Protein Coding	45	GC01P155308	7.68685579299927	https://www.genecards.org/cgi-bin/carddisp.pl?gene=FDPS
GH1	Growth Hormone 1	Protein Coding	43	GC17M063917	7.67205286026001	https://www.genecards.org/cgi-bin/carddisp.pl?gene=GH1
ADIPOQ	Adiponectin, C1Q And Collagen Domain Containing	Protein Coding	44	GC03P186842	7.62632465362549	https://www.genecards.org/cgi-bin/carddisp.pl?gene=ADIPOQ
BANF1	BAF Nuclear Assembly Factor 1	Protein Coding	41	GC11P066002	7.58878374099731	https://www.genecards.org/cgi-bin/carddisp.pl?gene=BANF1
VEGFA	Vascular Endothelial Growth Factor A	Protein Coding	47	GC06P043770	7.58604192733765	https://www.genecards.org/cgi-bin/carddisp.pl?gene=VEGFA
LEPQTL1	Leptin, Serum Levels Of	Genetic Locus	2	GC02U903086	7.52224588394165	https://www.genecards.org/cgi-bin/carddisp.pl?gene=LEPQTL1
FTCDNL1	Formiminotransferase Cyclodeaminase N-Terminal Like	Protein Coding	18	GC02M199663	7.52025318145752	https://www.genecards.org/cgi-bin/carddisp.pl?gene=FTCDNL1
CA8	Carbonic Anhydrase 8	Protein Coding	46	GC08M060187	7.51303672790527	https://www.genecards.org/cgi-bin/carddisp.pl?gene=CA8
NPPB	Natriuretic Peptide B	Protein Coding	43	GC01M011858	7.50162220001221	https://www.genecards.org/cgi-bin/carddisp.pl?gene=NPPB
CBS	Cystathionine Beta-Synthase	Protein Coding	48	GC21M043053	7.48384046554565	https://www.genecards.org/cgi-bin/carddisp.pl?gene=CBS
LCT	Lactase	Protein Coding	42	GC02M135787	7.47387027740479	https://www.genecards.org/cgi-bin/carddisp.pl?gene=LCT
THSD7A	Thrombospondin Type 1 Domain Containing 7A	Protein Coding	34	GC07M011371	7.43118143081665	https://www.genecards.org/cgi-bin/carddisp.pl?gene=THSD7A
SFRP1	Secreted Frizzled Related Protein 1	Protein Coding	42	GC08M041262	7.40512037277222	https://www.genecards.org/cgi-bin/carddisp.pl?gene=SFRP1
SP1	Sp1 Transcription Factor	Protein Coding	44	GC12P053380	7.38875865936279	https://www.genecards.org/cgi-bin/carddisp.pl?gene=SP1
CNR2	Cannabinoid Receptor 2	Protein Coding	45	GC01M023870	7.37793254852295	https://www.genecards.org/cgi-bin/carddisp.pl?gene=CNR2
P2RX7	Purinergic Receptor P2X 7	Protein Coding	45	GC12P124172	7.36274862289429	https://www.genecards.org/cgi-bin/carddisp.pl?gene=P2RX7
IBSP	Integrin Binding Sialoprotein	Protein Coding	36	GC04P087799	7.3141565322876	https://www.genecards.org/cgi-bin/carddisp.pl?gene=IBSP
IL2	Interleukin 2	Protein Coding	44	GC04M122451	7.27574825286865	https://www.genecards.org/cgi-bin/carddisp.pl?gene=IL2
NR5A1	Nuclear Receptor Subfamily 5 Group A Member 1	Protein Coding	50	GC09M124481	7.26067113876343	https://www.genecards.org/cgi-bin/carddisp.pl?gene=NR5A1
PRL	Prolactin	Protein Coding	42	GC06M022287	7.24833869934082	https://www.genecards.org/cgi-bin/carddisp.pl?gene=PRL
RTEL1	Regulator Of Telomere Elongation Helicase 1	Protein Coding	40	GC20P063658	7.21849489212036	https://www.genecards.org/cgi-bin/carddisp.pl?gene=RTEL1
LEPR	Leptin Receptor	Protein Coding	48	GC01P065421	7.1932635307312	https://www.genecards.org/cgi-bin/carddisp.pl?gene=LEPR
AHSG	Alpha 2-HS Glycoprotein	Protein Coding	42	GC03P186612	7.13623189926147	https://www.genecards.org/cgi-bin/carddisp.pl?gene=AHSG
PTK2B	Protein Tyrosine Kinase 2 Beta	Protein Coding	49	GC08P027311	7.10998725891113	https://www.genecards.org/cgi-bin/carddisp.pl?gene=PTK2B
CRP	C-Reactive Protein	Protein Coding	45	GC01M159721	7.10790967941284	https://www.genecards.org/cgi-bin/carddisp.pl?gene=CRP
TP53	Tumor Protein P53	Protein Coding	52	GC17M007661	7.0414137840271	https://www.genecards.org/cgi-bin/carddisp.pl?gene=TP53
IGFBP1	Insulin Like Growth Factor Binding Protein 1	Protein Coding	42	GC07P047043	7.01454639434814	https://www.genecards.org/cgi-bin/carddisp.pl?gene=IGFBP1
RECQL4	RecQ Like Helicase 4	Protein Coding	41	GC08M144512	7.00854396820068	https://www.genecards.org/cgi-bin/carddisp.pl?gene=RECQL4
INSL3	Insulin Like 3	Protein Coding	41	GC19M017816	6.9724383354187	https://www.genecards.org/cgi-bin/carddisp.pl?gene=INSL3
NOG	Noggin	Protein Coding	45	GC17P056593	6.9517650604248	https://www.genecards.org/cgi-bin/carddisp.pl?gene=NOG
IGFBP4	Insulin Like Growth Factor Binding Protein 4	Protein Coding	41	GC17P040443	6.93016147613525	https://www.genecards.org/cgi-bin/carddisp.pl?gene=IGFBP4
TNFRSF1B	TNF Receptor Superfamily Member 1B	Protein Coding	46	GC01P012167	6.92358732223511	https://www.genecards.org/cgi-bin/carddisp.pl?gene=TNFRSF1B
UBXN11	UBX Domain Protein 11	Protein Coding	36	GC01M026281	6.91949510574341	https://www.genecards.org/cgi-bin/carddisp.pl?gene=UBXN11
VKORC1	Vitamin K Epoxide Reductase Complex Subunit 1	Protein Coding	46	GC16M032437	6.90163230895996	https://www.genecards.org/cgi-bin/carddisp.pl?gene=VKORC1
GALT	Galactose-1-Phosphate Uridylyltransferase	Protein Coding	46	GC09P036608	6.89845275878906	https://www.genecards.org/cgi-bin/carddisp.pl?gene=GALT
MEPE	Matrix Extracellular Phosphoglycoprotein	Protein Coding	34	GC04P087821	6.89586782455444	https://www.genecards.org/cgi-bin/carddisp.pl?gene=MEPE
MIR21	MicroRNA 21	RNA Gene	24	GC17P059841	6.87387895584106	https://www.genecards.org/cgi-bin/carddisp.pl?gene=MIR21
IL1R1	Interleukin 1 Receptor Type 1	Protein Coding	44	GC02P102136	6.86833953857422	https://www.genecards.org/cgi-bin/carddisp.pl?gene=IL1R1
KREMEN1	Kringle Containing Transmembrane Protein 1	Protein Coding	42	GC22P029073	6.86758804321289	https://www.genecards.org/cgi-bin/carddisp.pl?gene=KREMEN1
RAP1A	RAP1A, Member Of RAS Oncogene Family	Protein Coding	45	GC01P111542	6.85329580307007	https://www.genecards.org/cgi-bin/carddisp.pl?gene=RAP1A
ALDH7A1	Aldehyde Dehydrogenase 7 Family Member A1	Protein Coding	46	GC05M126541	6.83400630950928	https://www.genecards.org/cgi-bin/carddisp.pl?gene=ALDH7A1
IL11	Interleukin 11	Protein Coding	40	GC19M055364	6.83367872238159	https://www.genecards.org/cgi-bin/carddisp.pl?gene=IL11
LOX	Lysyl Oxidase	Protein Coding	44	GC05M122063	6.82364130020142	https://www.genecards.org/cgi-bin/carddisp.pl?gene=LOX
AIP	Aryl Hydrocarbon Receptor Interacting Protein	Protein Coding	44	GC11P067468	6.81667518615723	https://www.genecards.org/cgi-bin/carddisp.pl?gene=AIP
TLR4	Toll Like Receptor 4	Protein Coding	50	GC09P117704	6.79269599914551	https://www.genecards.org/cgi-bin/carddisp.pl?gene=TLR4
USP8	Ubiquitin Specific Peptidase 8	Protein Coding	48	GC15P050424	6.78401613235474	https://www.genecards.org/cgi-bin/carddisp.pl?gene=USP8
ARMC5	Armadillo Repeat Containing 5	Protein Coding	36	GC16P034604	6.7743501663208	https://www.genecards.org/cgi-bin/carddisp.pl?gene=ARMC5
MARK3	Microtubule Affinity Regulating Kinase 3	Protein Coding	48	GC14P103385	6.76435852050781	https://www.genecards.org/cgi-bin/carddisp.pl?gene=MARK3
FGF2	Fibroblast Growth Factor 2	Protein Coding	46	GC04P122826	6.76193475723267	https://www.genecards.org/cgi-bin/carddisp.pl?gene=FGF2
MIR140	MicroRNA 140	RNA Gene	22	GC16P069934	6.75073623657227	https://www.genecards.org/cgi-bin/carddisp.pl?gene=MIR140
BMP4	Bone Morphogenetic Protein 4	Protein Coding	48	GC14M053949	6.72309732437134	https://www.genecards.org/cgi-bin/carddisp.pl?gene=BMP4
HLA-DQA1	Major Histocompatibility Complex, Class II, DQ Alpha 1	Protein Coding	42	GC06P061200	6.72036409378052	https://www.genecards.org/cgi-bin/carddisp.pl?gene=HLA-DQA1
HLA-DQB1	Major Histocompatibility Complex, Class II, DQ Beta 1	Protein Coding	42	GC06M051466	6.72036409378052	https://www.genecards.org/cgi-bin/carddisp.pl?gene=HLA-DQB1
CCDC170	Coiled-Coil Domain Containing 170	Protein Coding	32	GC06P151494	6.71885061264038	https://www.genecards.org/cgi-bin/carddisp.pl?gene=CCDC170
WLS	Wnt Ligand Secretion Mediator	Protein Coding	37	GC01M068098	6.71669816970825	https://www.genecards.org/cgi-bin/carddisp.pl?gene=WLS
ACE	Angiotensin I Converting Enzyme	Protein Coding	49	GC17P063477	6.70777368545532	https://www.genecards.org/cgi-bin/carddisp.pl?gene=ACE
COMT	Catechol-O-Methyltransferase	Protein Coding	50	GC22P019941	6.70556735992432	https://www.genecards.org/cgi-bin/carddisp.pl?gene=COMT
PTEN	Phosphatase And Tensin Homolog	Protein Coding	51	GC10P087863	6.69773149490356	https://www.genecards.org/cgi-bin/carddisp.pl?gene=PTEN
IFIH1	Interferon Induced With Helicase C Domain 1	Protein Coding	46	GC02M162267	6.69014978408813	https://www.genecards.org/cgi-bin/carddisp.pl?gene=IFIH1
CXCL8	C-X-C Motif Chemokine Ligand 8	Protein Coding	40	GC04P073740	6.68683958053589	https://www.genecards.org/cgi-bin/carddisp.pl?gene=CXCL8
CD40LG	CD40 Ligand	Protein Coding	46	GC0XP136649	6.68349456787109	https://www.genecards.org/cgi-bin/carddisp.pl?gene=CD40LG
JUN	Jun Proto-Oncogene, AP-1 Transcription Factor Subunit	Protein Coding	48	GC01M058780	6.67245674133301	https://www.genecards.org/cgi-bin/carddisp.pl?gene=JUN
TSC22D3	TSC22 Domain Family Member 3	Protein Coding	38	GC0XM107713	6.67139005661011	https://www.genecards.org/cgi-bin/carddisp.pl?gene=TSC22D3
SLC26A2	Solute Carrier Family 26 Member 2	Protein Coding	44	GC05P149944	6.66139507293701	https://www.genecards.org/cgi-bin/carddisp.pl?gene=SLC26A2
IL4	Interleukin 4	Protein Coding	44	GC05P132673	6.64932489395142	https://www.genecards.org/cgi-bin/carddisp.pl?gene=IL4
STAT3	Signal Transducer And Activator Of Transcription 3	Protein Coding	51	GC17M042313	6.64302682876587	https://www.genecards.org/cgi-bin/carddisp.pl?gene=STAT3
MIR214	MicroRNA 214	RNA Gene	21	GC01M172234	6.63019514083862	https://www.genecards.org/cgi-bin/carddisp.pl?gene=MIR214
IL17A	Interleukin 17A	Protein Coding	41	GC06P052186	6.62069845199585	https://www.genecards.org/cgi-bin/carddisp.pl?gene=IL17A
HSD11B1	Hydroxysteroid 11-Beta Dehydrogenase 1	Protein Coding	49	GC01P209686	6.61564779281616	https://www.genecards.org/cgi-bin/carddisp.pl?gene=HSD11B1
MMP9	Matrix Metallopeptidase 9	Protein Coding	52	GC20P046008	6.60337591171265	https://www.genecards.org/cgi-bin/carddisp.pl?gene=MMP9
GHRL	Ghrelin And Obestatin Prepropeptide	Protein Coding	42	GC03M010285	6.59592962265015	https://www.genecards.org/cgi-bin/carddisp.pl?gene=GHRL
ZBTB40	Zinc Finger And BTB Domain Containing 40	Protein Coding	37	GC01P022428	6.58696556091309	https://www.genecards.org/cgi-bin/carddisp.pl?gene=ZBTB40
CST3	Cystatin C	Protein Coding	43	GC20M023627	6.57990217208862	https://www.genecards.org/cgi-bin/carddisp.pl?gene=CST3
OXT	Oxytocin/Neurophysin I Prepropeptide	Protein Coding	40	GC20P003068	6.57925605773926	https://www.genecards.org/cgi-bin/carddisp.pl?gene=OXT
SPTBN1	Spectrin Beta, Non-Erythrocytic 1	Protein Coding	43	GC02P054456	6.57448196411133	https://www.genecards.org/cgi-bin/carddisp.pl?gene=SPTBN1
CNR1	Cannabinoid Receptor 1	Protein Coding	46	GC06M088139	6.56949663162231	https://www.genecards.org/cgi-bin/carddisp.pl?gene=CNR1
IGFBP2	Insulin Like Growth Factor Binding Protein 2	Protein Coding	42	GC02P216632	6.56075048446655	https://www.genecards.org/cgi-bin/carddisp.pl?gene=IGFBP2
IGFBP5	Insulin Like Growth Factor Binding Protein 5	Protein Coding	41	GC02M216672	6.54682731628418	https://www.genecards.org/cgi-bin/carddisp.pl?gene=IGFBP5
CALB1	Calbindin 1	Protein Coding	41	GC08M090058	6.53785991668701	https://www.genecards.org/cgi-bin/carddisp.pl?gene=CALB1
CLCN7	Chloride Voltage-Gated Channel 7	Protein Coding	45	GC16M001444	6.52577877044678	https://www.genecards.org/cgi-bin/carddisp.pl?gene=CLCN7
NR0B1	Nuclear Receptor Subfamily 0 Group B Member 1	Protein Coding	46	GC0XM030304	6.52432775497437	https://www.genecards.org/cgi-bin/carddisp.pl?gene=NR0B1
MAPK3	Mitogen-Activated Protein Kinase 3	Protein Coding	48	GC16M032181	6.51603746414185	https://www.genecards.org/cgi-bin/carddisp.pl?gene=MAPK3
CD40	CD40 Molecule	Protein Coding	46	GC20P046118	6.50627851486206	https://www.genecards.org/cgi-bin/carddisp.pl?gene=CD40
ERCC1	ERCC Excision Repair 1, Endonuclease Non-Catalytic Subunit	Protein Coding	45	GC19M051373	6.50508832931519	https://www.genecards.org/cgi-bin/carddisp.pl?gene=ERCC1
FOXO1	Forkhead Box O1	Protein Coding	47	GC13M040555	6.48831176757813	https://www.genecards.org/cgi-bin/carddisp.pl?gene=FOXO1
PGR	Progesterone Receptor	Protein Coding	49	GC11M101030	6.47117710113525	https://www.genecards.org/cgi-bin/carddisp.pl?gene=PGR
AXIN2	Axin 2	Protein Coding	48	GC17M065528	6.45761585235596	https://www.genecards.org/cgi-bin/carddisp.pl?gene=AXIN2
RXRA	Retinoid X Receptor Alpha	Protein Coding	49	GC09P134317	6.45708560943604	https://www.genecards.org/cgi-bin/carddisp.pl?gene=RXRA
GHR	Growth Hormone Receptor	Protein Coding	45	GC05P042429	6.450270652771	https://www.genecards.org/cgi-bin/carddisp.pl?gene=GHR
MMP3	Matrix Metallopeptidase 3	Protein Coding	50	GC11M102835	6.4384913444519	https://www.genecards.org/cgi-bin/carddisp.pl?gene=MMP3
TGFB2	Transforming Growth Factor Beta 2	Protein Coding	49	GC01P218345	6.41385841369629	https://www.genecards.org/cgi-bin/carddisp.pl?gene=TGFB2
EDN1	Endothelin 1	Protein Coding	46	GC06P012256	6.40850400924683	https://www.genecards.org/cgi-bin/carddisp.pl?gene=EDN1
SERPINE1	Serpin Family E Member 1	Protein Coding	49	GC07P101127	6.40170335769653	https://www.genecards.org/cgi-bin/carddisp.pl?gene=SERPINE1
IAPP	Islet Amyloid Polypeptide	Protein Coding	41	GC12P021354	6.3920111656189	https://www.genecards.org/cgi-bin/carddisp.pl?gene=IAPP
PTGER4	Prostaglandin E Receptor 4	Protein Coding	45	GC05P040679	6.39040231704712	https://www.genecards.org/cgi-bin/carddisp.pl?gene=PTGER4
MGP	Matrix Gla Protein	Protein Coding	41	GC12M017010	6.37726163864136	https://www.genecards.org/cgi-bin/carddisp.pl?gene=MGP
MEF2C	Myocyte Enhancer Factor 2C	Protein Coding	48	GC05M088718	6.37652492523193	https://www.genecards.org/cgi-bin/carddisp.pl?gene=MEF2C
SOD2	Superoxide Dismutase 2	Protein Coding	49	GC06M159669	6.36980533599854	https://www.genecards.org/cgi-bin/carddisp.pl?gene=SOD2
AEBP1	AE Binding Protein 1	Protein Coding	40	GC07P044106	6.36744689941406	https://www.genecards.org/cgi-bin/carddisp.pl?gene=AEBP1
SMAD2	SMAD Family Member 2	Protein Coding	46	GC18M047809	6.36259174346924	https://www.genecards.org/cgi-bin/carddisp.pl?gene=SMAD2
AKT1	AKT Serine/Threonine Kinase 1	Protein Coding	52	GC14M104769	6.35854196548462	https://www.genecards.org/cgi-bin/carddisp.pl?gene=AKT1
MIR133A1	MicroRNA 133a-1	RNA Gene	18	GC18M021826	6.34533023834229	https://www.genecards.org/cgi-bin/carddisp.pl?gene=MIR133A1
PYCR1	Pyrroline-5-Carboxylate Reductase 1	Protein Coding	46	GC17M081932	6.34450769424438	https://www.genecards.org/cgi-bin/carddisp.pl?gene=PYCR1
SRY	Sex Determining Region Y	Protein Coding	36	GC0YM002698	6.34169435501099	https://www.genecards.org/cgi-bin/carddisp.pl?gene=SRY
CFTR	CF Transmembrane Conductance Regulator	Protein Coding	50	GC07P117287	6.33280467987061	https://www.genecards.org/cgi-bin/carddisp.pl?gene=CFTR
ICAM1	Intercellular Adhesion Molecule 1	Protein Coding	49	GC19P010270	6.32773017883301	https://www.genecards.org/cgi-bin/carddisp.pl?gene=ICAM1
LGR4	Leucine Rich Repeat Containing G Protein-Coupled Receptor 4	Protein Coding	39	GC11M027365	6.32734727859497	https://www.genecards.org/cgi-bin/carddisp.pl?gene=LGR4
BDNF	Brain Derived Neurotrophic Factor	Protein Coding	46	GC11M027654	6.32402658462524	https://www.genecards.org/cgi-bin/carddisp.pl?gene=BDNF
GREM2	Gremlin 2, DAN Family BMP Antagonist	Protein Coding	40	GC01M240489	6.32021760940552	https://www.genecards.org/cgi-bin/carddisp.pl?gene=GREM2
FASLG	Fas Ligand	Protein Coding	46	GC01P172628	6.29108762741089	https://www.genecards.org/cgi-bin/carddisp.pl?gene=FASLG
PDE8B	Phosphodiesterase 8B	Protein Coding	45	GC05P077180	6.29060029983521	https://www.genecards.org/cgi-bin/carddisp.pl?gene=PDE8B
IRS1	Insulin Receptor Substrate 1	Protein Coding	46	GC02M226731	6.28982162475586	https://www.genecards.org/cgi-bin/carddisp.pl?gene=IRS1
IRS2	Insulin Receptor Substrate 2	Protein Coding	44	GC13M109752	6.28982162475586	https://www.genecards.org/cgi-bin/carddisp.pl?gene=IRS2
SIRT1	Sirtuin 1	Protein Coding	48	GC10P067884	6.28709745407104	https://www.genecards.org/cgi-bin/carddisp.pl?gene=SIRT1
SMAD7	SMAD Family Member 7	Protein Coding	42	GC18M048919	6.28139781951904	https://www.genecards.org/cgi-bin/carddisp.pl?gene=SMAD7
FOSL1	FOS Like 1, AP-1 Transcription Factor Subunit	Protein Coding	44	GC11M074533	6.28096580505371	https://www.genecards.org/cgi-bin/carddisp.pl?gene=FOSL1
CCL2	C-C Motif Chemokine Ligand 2	Protein Coding	48	GC17P034255	6.27016544342041	https://www.genecards.org/cgi-bin/carddisp.pl?gene=CCL2
EGF	Epidermal Growth Factor	Protein Coding	49	GC04P109912	6.2469277381897	https://www.genecards.org/cgi-bin/carddisp.pl?gene=EGF
CYP1A1	Cytochrome P450 Family 1 Subfamily A Member 1	Protein Coding	46	GC15M074719	6.24324941635132	https://www.genecards.org/cgi-bin/carddisp.pl?gene=CYP1A1
RMND5B	Required For Meiotic Nuclear Division 5 Homolog B	Protein Coding	34	GC05P178130	6.23447275161743	https://www.genecards.org/cgi-bin/carddisp.pl?gene=RMND5B
IL7	Interleukin 7	Protein Coding	41	GC08M078689	6.23159837722778	https://www.genecards.org/cgi-bin/carddisp.pl?gene=IL7
APOB	Apolipoprotein B	Protein Coding	45	GC02M020956	6.22090530395508	https://www.genecards.org/cgi-bin/carddisp.pl?gene=APOB
RETN	Resistin	Protein Coding	42	GC19P007669	6.22017669677734	https://www.genecards.org/cgi-bin/carddisp.pl?gene=RETN
FRZB	Frizzled Related Protein	Protein Coding	40	GC02M182833	6.19830703735352	https://www.genecards.org/cgi-bin/carddisp.pl?gene=FRZB
GCM2	Glial Cells Missing Transcription Factor 2	Protein Coding	40	GC06M010873	6.19706010818481	https://www.genecards.org/cgi-bin/carddisp.pl?gene=GCM2
SIRT6	Sirtuin 6	Protein Coding	45	GC19M004174	6.17980241775513	https://www.genecards.org/cgi-bin/carddisp.pl?gene=SIRT6
CSK	C-Terminal Src Kinase	Protein Coding	46	GC15P074782	6.17224359512329	https://www.genecards.org/cgi-bin/carddisp.pl?gene=CSK
SERPINC1	Serpin Family C Member 1	Protein Coding	47	GC01M174312	6.15424108505249	https://www.genecards.org/cgi-bin/carddisp.pl?gene=SERPINC1
DANCR	Differentiation Antagonizing Non-Protein Coding RNA	RNA Gene	21	GC04P052712	6.15035486221313	https://www.genecards.org/cgi-bin/carddisp.pl?gene=DANCR
IL18	Interleukin 18	Protein Coding	42	GC11M112143	6.11981964111328	https://www.genecards.org/cgi-bin/carddisp.pl?gene=IL18
TNFSF10	TNF Superfamily Member 10	Protein Coding	45	GC03M172505	6.10929918289185	https://www.genecards.org/cgi-bin/carddisp.pl?gene=TNFSF10
IL33	Interleukin 33	Protein Coding	38	GC09P006206	6.10899496078491	https://www.genecards.org/cgi-bin/carddisp.pl?gene=IL33
NELL1	Neural EGFL Like 1	Protein Coding	38	GC11P020669	6.09788751602173	https://www.genecards.org/cgi-bin/carddisp.pl?gene=NELL1
TRAF6	TNF Receptor Associated Factor 6	Protein Coding	46	GC11M036467	6.08473300933838	https://www.genecards.org/cgi-bin/carddisp.pl?gene=TRAF6
POSTN	Periostin	Protein Coding	42	GC13M037562	6.07083082199097	https://www.genecards.org/cgi-bin/carddisp.pl?gene=POSTN
DPP4	Dipeptidyl Peptidase 4	Protein Coding	48	GC02M161992	6.05490493774414	https://www.genecards.org/cgi-bin/carddisp.pl?gene=DPP4
ZDHHC13	Zinc Finger DHHC-Type Palmitoyltransferase 13	Protein Coding	37	GC11P019095	6.05077600479126	https://www.genecards.org/cgi-bin/carddisp.pl?gene=ZDHHC13
B2M	Beta-2-Microglobulin	Protein Coding	47	GC15P044711	6.04806995391846	https://www.genecards.org/cgi-bin/carddisp.pl?gene=B2M
IL1RAPL2	Interleukin 1 Receptor Accessory Protein Like 2	Protein Coding	37	GC0XP104566	6.0314416885376	https://www.genecards.org/cgi-bin/carddisp.pl?gene=IL1RAPL2
LIF	LIF Interleukin 6 Family Cytokine	Protein Coding	41	GC22M030240	6.01526927947998	https://www.genecards.org/cgi-bin/carddisp.pl?gene=LIF
BGN	Biglycan	Protein Coding	41	GC0XP153494	5.99338102340698	https://www.genecards.org/cgi-bin/carddisp.pl?gene=BGN
HSD11B2	Hydroxysteroid 11-Beta Dehydrogenase 2	Protein Coding	45	GC16P067433	5.99040126800537	https://www.genecards.org/cgi-bin/carddisp.pl?gene=HSD11B2
WNT5A	Wnt Family Member 5A	Protein Coding	49	GC03M055465	5.98533630371094	https://www.genecards.org/cgi-bin/carddisp.pl?gene=WNT5A
F3	Coagulation Factor III, Tissue Factor	Protein Coding	44	GC01M094530	5.95279359817505	https://www.genecards.org/cgi-bin/carddisp.pl?gene=F3
PTGS2	Prostaglandin-Endoperoxide Synthase 2	Protein Coding	48	GC01M186640	5.94491624832153	https://www.genecards.org/cgi-bin/carddisp.pl?gene=PTGS2
GGCX	Gamma-Glutamyl Carboxylase	Protein Coding	46	GC02M085544	5.93486881256104	https://www.genecards.org/cgi-bin/carddisp.pl?gene=GGCX
B3GAT3	Beta-1,3-Glucuronyltransferase 3	Protein Coding	43	GC11M074341	5.92744779586792	https://www.genecards.org/cgi-bin/carddisp.pl?gene=B3GAT3
RHOA	Ras Homolog Family Member A	Protein Coding	46	GC03M049359	5.91029357910156	https://www.genecards.org/cgi-bin/carddisp.pl?gene=RHOA
DMP1	Dentin Matrix Acidic Phosphoprotein 1	Protein Coding	41	GC04P087650	5.90986919403076	https://www.genecards.org/cgi-bin/carddisp.pl?gene=DMP1
TGM2	Transglutaminase 2	Protein Coding	46	GC20M038127	5.88140535354614	https://www.genecards.org/cgi-bin/carddisp.pl?gene=TGM2
MIR93	MicroRNA 93	RNA Gene	21	GC07M100714	5.88092136383057	https://www.genecards.org/cgi-bin/carddisp.pl?gene=MIR93
CYP27A1	Cytochrome P450 Family 27 Subfamily A Member 1	Protein Coding	46	GC02P218781	5.87283515930176	https://www.genecards.org/cgi-bin/carddisp.pl?gene=CYP27A1
SLC12A3	Solute Carrier Family 12 Member 3	Protein Coding	45	GC16P056865	5.86893367767334	https://www.genecards.org/cgi-bin/carddisp.pl?gene=SLC12A3
SGO2	Shugoshin 2	Protein Coding	30	GC02P200511	5.82943630218506	https://www.genecards.org/cgi-bin/carddisp.pl?gene=SGO2
MMP8	Matrix Metallopeptidase 8	Protein Coding	47	GC11M102617	5.80546712875366	https://www.genecards.org/cgi-bin/carddisp.pl?gene=MMP8
CEBPA	CCAAT Enhancer Binding Protein Alpha	Protein Coding	46	GC19M033299	5.80546712875366	https://www.genecards.org/cgi-bin/carddisp.pl?gene=CEBPA
WNT3	Wnt Family Member 3	Protein Coding	46	GC17M046762	5.80116271972656	https://www.genecards.org/cgi-bin/carddisp.pl?gene=WNT3
TMEM64	Transmembrane Protein 64	Protein Coding	29	GC08M090623	5.80099678039551	https://www.genecards.org/cgi-bin/carddisp.pl?gene=TMEM64
CD44	CD44 Molecule (Indian Blood Group)	Protein Coding	46	GC11P035139	5.78984403610229	https://www.genecards.org/cgi-bin/carddisp.pl?gene=CD44
CDH23	Cadherin Related 23	Protein Coding	41	GC10P071396	5.78874397277832	https://www.genecards.org/cgi-bin/carddisp.pl?gene=CDH23
PPARGC1A	PPARG Coactivator 1 Alpha	Protein Coding	45	GC04M023755	5.77913236618042	https://www.genecards.org/cgi-bin/carddisp.pl?gene=PPARGC1A
OGN	Osteoglycin	Protein Coding	39	GC09M092383	5.76375389099121	https://www.genecards.org/cgi-bin/carddisp.pl?gene=OGN
HDAC4	Histone Deacetylase 4	Protein Coding	50	GC02M239048	5.76093673706055	https://www.genecards.org/cgi-bin/carddisp.pl?gene=HDAC4
TRPV1	Transient Receptor Potential Cation Channel Subfamily V Member 1	Protein Coding	45	GC17M003565	5.75860595703125	https://www.genecards.org/cgi-bin/carddisp.pl?gene=TRPV1
NOX4	NADPH Oxidase 4	Protein Coding	41	GC11M089324	5.74789428710938	https://www.genecards.org/cgi-bin/carddisp.pl?gene=NOX4
MIR196A1	MicroRNA 196a-1	RNA Gene	20	GC17M048632	5.74277782440186	https://www.genecards.org/cgi-bin/carddisp.pl?gene=MIR196A1
MIR532	MicroRNA 532	RNA Gene	16	GC0XP050004	5.71957683563232	https://www.genecards.org/cgi-bin/carddisp.pl?gene=MIR532
DKC1	Dyskerin Pseudouridine Synthase 1	Protein Coding	46	GC0XP154762	5.69281148910522	https://www.genecards.org/cgi-bin/carddisp.pl?gene=DKC1
NFATC1	Nuclear Factor Of Activated T Cells 1	Protein Coding	47	GC18P079395	5.6667594909668	https://www.genecards.org/cgi-bin/carddisp.pl?gene=NFATC1
MIR4713HG	MIR4713 Host Gene	RNA Gene	12	GC15P051039	5.6417179107666	https://www.genecards.org/cgi-bin/carddisp.pl?gene=MIR4713HG
PIRC66	Piwi-Interacting RNA Cluster 66	RNA Gene	6	GC15U901108	5.6417179107666	https://www.genecards.org/cgi-bin/carddisp.pl?gene=PIRC66
MIR18A	MicroRNA 18a	RNA Gene	19	GC13P091487	5.52301073074341	https://www.genecards.org/cgi-bin/carddisp.pl?gene=MIR18A
ATP7A	ATPase Copper Transporting Alpha	Protein Coding	45	GC0XP077952	5.51484394073486	https://www.genecards.org/cgi-bin/carddisp.pl?gene=ATP7A
PARN	Poly(A)-Specific Ribonuclease	Protein Coding	45	GC16M014435	5.50166368484497	https://www.genecards.org/cgi-bin/carddisp.pl?gene=PARN
WRAP53	WD Repeat Containing Antisense To TP53	Protein Coding	40	GC17P009591	5.50166368484497	https://www.genecards.org/cgi-bin/carddisp.pl?gene=WRAP53
PROP1	PROP Paired-Like Homeobox 1	Protein Coding	40	GC05M177992	5.45799541473389	https://www.genecards.org/cgi-bin/carddisp.pl?gene=PROP1
ATP6V0A2	ATPase H+ Transporting V0 Subunit A2	Protein Coding	44	GC12P123712	5.43919277191162	https://www.genecards.org/cgi-bin/carddisp.pl?gene=ATP6V0A2
RAD54L	RAD54 Like	Protein Coding	45	GC01P046290	5.40363502502441	https://www.genecards.org/cgi-bin/carddisp.pl?gene=RAD54L
GPR35	G Protein-Coupled Receptor 35	Protein Coding	42	GC02P240605	5.31970119476318	https://www.genecards.org/cgi-bin/carddisp.pl?gene=GPR35
LOC109611589	Runt Related Transcription Factor 2 Polyalanine Expansion Region	Biological Region	2	GC06P062390	5.30900096893311	https://www.genecards.org/cgi-bin/carddisp.pl?gene=LOC109611589
TGM1	Transglutaminase 1	Protein Coding	45	GC14M024249	5.27373886108398	https://www.genecards.org/cgi-bin/carddisp.pl?gene=TGM1
CTC1	CST Telomere Replication Complex Component 1	Protein Coding	34	GC17M009478	5.25298023223877	https://www.genecards.org/cgi-bin/carddisp.pl?gene=CTC1
JAK2	Janus Kinase 2	Protein Coding	52	GC09P004985	5.24516105651855	https://www.genecards.org/cgi-bin/carddisp.pl?gene=JAK2
RTEL1-TNFRSF6B	RTEL1-TNFRSF6B Readthrough (NMD Candidate)	RNA Gene	18	GC20P063657	5.21232318878174	https://www.genecards.org/cgi-bin/carddisp.pl?gene=RTEL1-TNFRSF6B
TGFBR2	Transforming Growth Factor Beta Receptor 2	Protein Coding	49	GC03P030623	5.19053173065186	https://www.genecards.org/cgi-bin/carddisp.pl?gene=TGFBR2
GNAI2	G Protein Subunit Alpha I2	Protein Coding	46	GC03P050226	5.1851224899292	https://www.genecards.org/cgi-bin/carddisp.pl?gene=GNAI2
NBN	Nibrin	Protein Coding	46	GC08M089933	5.02671432495117	https://www.genecards.org/cgi-bin/carddisp.pl?gene=NBN
MST1	Macrophage Stimulating 1	Protein Coding	45	GC03M049683	5.01576519012451	https://www.genecards.org/cgi-bin/carddisp.pl?gene=MST1
TCF4	Transcription Factor 4	Protein Coding	45	GC18M055222	5.01576519012451	https://www.genecards.org/cgi-bin/carddisp.pl?gene=TCF4
WT1	WT1 Transcription Factor	Protein Coding	48	GC11M032365	4.97323751449585	https://www.genecards.org/cgi-bin/carddisp.pl?gene=WT1
LOC110806263	TERT 5' Regulatory Region	Biological Region	2	GC05P001294	4.92021179199219	https://www.genecards.org/cgi-bin/carddisp.pl?gene=LOC110806263
USB1	U6 SnRNA Biogenesis Phosphodiesterase 1	Protein Coding	36	GC16P057999	4.84948396682739	https://www.genecards.org/cgi-bin/carddisp.pl?gene=USB1
BMP15	Bone Morphogenetic Protein 15	Protein Coding	40	GC0XP050910	4.83901309967041	https://www.genecards.org/cgi-bin/carddisp.pl?gene=BMP15
LIFR	LIF Receptor Subunit Alpha	Protein Coding	45	GC05M038475	4.78473138809204	https://www.genecards.org/cgi-bin/carddisp.pl?gene=LIFR
LDLR	Low Density Lipoprotein Receptor	Protein Coding	48	GC19P011091	4.74808835983276	https://www.genecards.org/cgi-bin/carddisp.pl?gene=LDLR
SOX3	SRY-Box Transcription Factor 3	Protein Coding	44	GC0XM140502	4.73774909973145	https://www.genecards.org/cgi-bin/carddisp.pl?gene=SOX3
G6PC1	Glucose-6-Phosphatase Catalytic Subunit 1	Protein Coding	35	GC17P045400	4.70004177093506	https://www.genecards.org/cgi-bin/carddisp.pl?gene=G6PC1
CDKN1C	Cyclin Dependent Kinase Inhibitor 1C	Protein Coding	46	GC11M002900	4.6990966796875	https://www.genecards.org/cgi-bin/carddisp.pl?gene=CDKN1C
HESX1	HESX Homeobox 1	Protein Coding	38	GC03M057207	4.69193172454834	https://www.genecards.org/cgi-bin/carddisp.pl?gene=HESX1
IL6ST	Interleukin 6 Cytokine Family Signal Transducer	Protein Coding	46	GC05M055935	4.68807220458984	https://www.genecards.org/cgi-bin/carddisp.pl?gene=IL6ST
HBB	Hemoglobin Subunit Beta	Protein Coding	45	GC11M005809	4.67117834091187	https://www.genecards.org/cgi-bin/carddisp.pl?gene=HBB
ERCC6	ERCC Excision Repair 6, Chromatin Remodeling Factor	Protein Coding	45	GC10M049454	4.64272975921631	https://www.genecards.org/cgi-bin/carddisp.pl?gene=ERCC6
SIGLEC15	Sialic Acid Binding Ig Like Lectin 15	Protein Coding	33	GC18P045825	4.63251876831055	https://www.genecards.org/cgi-bin/carddisp.pl?gene=SIGLEC15
STAG3	Stromal Antigen 3	Protein Coding	41	GC07P100177	4.62993812561035	https://www.genecards.org/cgi-bin/carddisp.pl?gene=STAG3
LOC110806306	Telomerase RNA Component (TERC) Promoter	Biological Region	2	GC03P169764	4.62379550933838	https://www.genecards.org/cgi-bin/carddisp.pl?gene=LOC110806306
BRCA1	BRCA1 DNA Repair Associated	Protein Coding	49	GC17M043044	4.62244081497192	https://www.genecards.org/cgi-bin/carddisp.pl?gene=BRCA1
HFE	Homeostatic Iron Regulator	Protein Coding	42	GC06P026087	4.61027050018311	https://www.genecards.org/cgi-bin/carddisp.pl?gene=HFE
GNPTAB	N-Acetylglucosamine-1-Phosphate Transferase Subunits Alpha And Beta	Protein Coding	40	GC12M101745	4.59263038635254	https://www.genecards.org/cgi-bin/carddisp.pl?gene=GNPTAB
LOC101928371	Uncharacterized LOC101928371	RNA Gene	9	GC02P088538	4.56237936019897	https://www.genecards.org/cgi-bin/carddisp.pl?gene=LOC101928371
GBA	Glucosylceramidase Beta	Protein Coding	46	GC01M155234	4.55502367019653	https://www.genecards.org/cgi-bin/carddisp.pl?gene=GBA
CYP2U1-AS1	CYP2U1 And SGMS2 Antisense RNA 1	RNA Gene	10	GC04M107866	4.54085540771484	https://www.genecards.org/cgi-bin/carddisp.pl?gene=CYP2U1-AS1
VLDLR	Very Low Density Lipoprotein Receptor	Protein Coding	49	GC09P002611	4.51021385192871	https://www.genecards.org/cgi-bin/carddisp.pl?gene=VLDLR
ADCY10	Adenylate Cyclase 10	Protein Coding	44	GC01M167809	4.48076438903809	https://www.genecards.org/cgi-bin/carddisp.pl?gene=ADCY10
LRP8	LDL Receptor Related Protein 8	Protein Coding	42	GC01M053243	4.39798831939697	https://www.genecards.org/cgi-bin/carddisp.pl?gene=LRP8
TP63	Tumor Protein P63	Protein Coding	48	GC03P189598	4.39337205886841	https://www.genecards.org/cgi-bin/carddisp.pl?gene=TP63
ZBTB20	Zinc Finger And BTB Domain Containing 20	Protein Coding	40	GC03M114315	4.335777759552	https://www.genecards.org/cgi-bin/carddisp.pl?gene=ZBTB20
CHEK2	Checkpoint Kinase 2	Protein Coding	52	GC22M028687	4.32600212097168	https://www.genecards.org/cgi-bin/carddisp.pl?gene=CHEK2
BRDT	Bromodomain Testis Associated	Protein Coding	42	GC01P091949	4.32600212097168	https://www.genecards.org/cgi-bin/carddisp.pl?gene=BRDT
PEX6	Peroxisomal Biogenesis Factor 6	Protein Coding	42	GC06M042963	4.32600212097168	https://www.genecards.org/cgi-bin/carddisp.pl?gene=PEX6
INSL6	Insulin Like 6	Protein Coding	34	GC09M004991	4.32600212097168	https://www.genecards.org/cgi-bin/carddisp.pl?gene=INSL6
TENT5A	Terminal Nucleotidyltransferase 5A	Protein Coding	29	GC06M081495	4.32218456268311	https://www.genecards.org/cgi-bin/carddisp.pl?gene=TENT5A
ELN	Elastin	Protein Coding	44	GC07P074027	4.31994199752808	https://www.genecards.org/cgi-bin/carddisp.pl?gene=ELN
BNC1	Basonuclin 1	Protein Coding	35	GC15M083255	4.31090021133423	https://www.genecards.org/cgi-bin/carddisp.pl?gene=BNC1
TET2	Tet Methylcytosine Dioxygenase 2	Protein Coding	44	GC04P105145	4.29239368438721	https://www.genecards.org/cgi-bin/carddisp.pl?gene=TET2
TONSL	Tonsoku Like, DNA Repair Protein	Protein Coding	36	GC08M144428	4.28422975540161	https://www.genecards.org/cgi-bin/carddisp.pl?gene=TONSL
FGFR1	Fibroblast Growth Factor Receptor 1	Protein Coding	53	GC08M038400	4.26735162734985	https://www.genecards.org/cgi-bin/carddisp.pl?gene=FGFR1
FBN1	Fibrillin 1	Protein Coding	45	GC15M048408	4.26271486282349	https://www.genecards.org/cgi-bin/carddisp.pl?gene=FBN1
SERPINH1	Serpin Family H Member 1	Protein Coding	44	GC11P075562	4.23750925064087	https://www.genecards.org/cgi-bin/carddisp.pl?gene=SERPINH1
MRPS22	Mitochondrial Ribosomal Protein S22	Protein Coding	41	GC03P139005	4.23705434799194	https://www.genecards.org/cgi-bin/carddisp.pl?gene=MRPS22
PSMC3IP	PSMC3 Interacting Protein	Protein Coding	38	GC17M042572	4.23705434799194	https://www.genecards.org/cgi-bin/carddisp.pl?gene=PSMC3IP
ATM	ATM Serine/Threonine Kinase	Protein Coding	52	GC11P108222	4.22543334960938	https://www.genecards.org/cgi-bin/carddisp.pl?gene=ATM
MIR550A1	MicroRNA 550a-1	RNA Gene	16	GC07P030289	4.22290468215942	https://www.genecards.org/cgi-bin/carddisp.pl?gene=MIR550A1
MAGEL2	MAGE Family Member L2	Protein Coding	36	GC15M023643	4.21814680099487	https://www.genecards.org/cgi-bin/carddisp.pl?gene=MAGEL2
SUPT3H	SPT3 Homolog, SAGA And STAGA Complex Component	Protein Coding	40	GC06M051693	4.20841073989868	https://www.genecards.org/cgi-bin/carddisp.pl?gene=SUPT3H
DUSP6	Dual Specificity Phosphatase 6	Protein Coding	48	GC12M089347	4.20634889602661	https://www.genecards.org/cgi-bin/carddisp.pl?gene=DUSP6
WNT10B	Wnt Family Member 10B	Protein Coding	47	GC12M048965	4.20082187652588	https://www.genecards.org/cgi-bin/carddisp.pl?gene=WNT10B
MAP3K1	Mitogen-Activated Protein Kinase Kinase Kinase 1	Protein Coding	49	GC05P056815	4.19954013824463	https://www.genecards.org/cgi-bin/carddisp.pl?gene=MAP3K1
NPM1	Nucleophosmin 1	Protein Coding	48	GC05P171387	4.19954013824463	https://www.genecards.org/cgi-bin/carddisp.pl?gene=NPM1
RAB3GAP1	RAB3 GTPase Activating Protein Catalytic Subunit 1	Protein Coding	40	GC02P135052	4.19954013824463	https://www.genecards.org/cgi-bin/carddisp.pl?gene=RAB3GAP1
PEX12	Peroxisomal Biogenesis Factor 12	Protein Coding	38	GC17M035574	4.19954013824463	https://www.genecards.org/cgi-bin/carddisp.pl?gene=PEX12
DHX37	DEAH-Box Helicase 37	Protein Coding	37	GC12M124946	4.19954013824463	https://www.genecards.org/cgi-bin/carddisp.pl?gene=DHX37
B3GALT6	Beta-1,3-Galactosyltransferase 6	Protein Coding	38	GC01P001232	4.17002296447754	https://www.genecards.org/cgi-bin/carddisp.pl?gene=B3GALT6
MIR433	MicroRNA 433	RNA Gene	21	GC14P106944	4.16825199127197	https://www.genecards.org/cgi-bin/carddisp.pl?gene=MIR433
SNRPN	Small Nuclear Ribonucleoprotein Polypeptide N	Protein Coding	44	GC15P024823	4.11923837661743	https://www.genecards.org/cgi-bin/carddisp.pl?gene=SNRPN
NDN	Necdin, MAGE Family Member	Protein Coding	41	GC15M023686	4.11923837661743	https://www.genecards.org/cgi-bin/carddisp.pl?gene=NDN
FGF17	Fibroblast Growth Factor 17	Protein Coding	44	GC08P022042	4.10806560516357	https://www.genecards.org/cgi-bin/carddisp.pl?gene=FGF17
PROK2	Prokineticin 2	Protein Coding	43	GC03M071771	4.10806560516357	https://www.genecards.org/cgi-bin/carddisp.pl?gene=PROK2
GAA	Alpha Glucosidase	Protein Coding	46	GC17P080101	4.09961795806885	https://www.genecards.org/cgi-bin/carddisp.pl?gene=GAA
CCN6	Cellular Communication Network Factor 6	Protein Coding	32	GC06P112053	4.07872629165649	https://www.genecards.org/cgi-bin/carddisp.pl?gene=CCN6
OCA2	OCA2 Melanosomal Transmembrane Protein	Protein Coding	42	GC15M027754	4.06683826446533	https://www.genecards.org/cgi-bin/carddisp.pl?gene=OCA2
SLC37A4	Solute Carrier Family 37 Member 4	Protein Coding	43	GC11M119024	4.01501035690308	https://www.genecards.org/cgi-bin/carddisp.pl?gene=SLC37A4
PSC	Cholangitis, Primary Sclerosing	Genetic Locus	2	GC03U901834	4.00105237960815	https://www.genecards.org/cgi-bin/carddisp.pl?gene=PSC
MIR188	MicroRNA 188	RNA Gene	16	GC0XP050003	3.99802088737488	https://www.genecards.org/cgi-bin/carddisp.pl?gene=MIR188
CYP11A1	Cytochrome P450 Family 11 Subfamily A Member 1	Protein Coding	49	GC15M074337	3.97165107727051	https://www.genecards.org/cgi-bin/carddisp.pl?gene=CYP11A1
ACD	ACD Shelterin Complex Subunit And Telomerase Recruitment Factor	Protein Coding	43	GC16M067658	3.95449495315552	https://www.genecards.org/cgi-bin/carddisp.pl?gene=ACD
EIF2B2	Eukaryotic Translation Initiation Factor 2B Subunit Beta	Protein Coding	44	GC14P075002	3.94908142089844	https://www.genecards.org/cgi-bin/carddisp.pl?gene=EIF2B2
PREPL	Prolyl Endopeptidase Like	Protein Coding	41	GC02M044281	3.94908142089844	https://www.genecards.org/cgi-bin/carddisp.pl?gene=PREPL
CHPT1	Choline Phosphotransferase 1	Protein Coding	39	GC12P101696	3.94908142089844	https://www.genecards.org/cgi-bin/carddisp.pl?gene=CHPT1
MSH4	MutS Homolog 4	Protein Coding	37	GC01P075796	3.94908142089844	https://www.genecards.org/cgi-bin/carddisp.pl?gene=MSH4
KIT	KIT Proto-Oncogene, Receptor Tyrosine Kinase	Protein Coding	51	GC04P054657	3.93558287620544	https://www.genecards.org/cgi-bin/carddisp.pl?gene=KIT
GNRHR	Gonadotropin Releasing Hormone Receptor	Protein Coding	46	GC04M067737	3.90072870254517	https://www.genecards.org/cgi-bin/carddisp.pl?gene=GNRHR
CELIAC2	Celiac Disease 2	Genetic Locus	2	GC05U900007	3.89225959777832	https://www.genecards.org/cgi-bin/carddisp.pl?gene=CELIAC2
CELIAC13	Celiac Disease, Susceptibility To, 13	Genetic Locus	1	GC12U901080	3.89225959777832	https://www.genecards.org/cgi-bin/carddisp.pl?gene=CELIAC13
CELIAC10	Celiac Disease, Susceptibility To, 10	Genetic Locus	1	GC03U901211	3.89225959777832	https://www.genecards.org/cgi-bin/carddisp.pl?gene=CELIAC10
CELIAC11	Celiac Disease, Susceptibility To, 11	Genetic Locus	1	GC03U901236	3.89225959777832	https://www.genecards.org/cgi-bin/carddisp.pl?gene=CELIAC11
CELIAC12	Celiac Disease, Susceptibility To, 12	Genetic Locus	1	GC06U901611	3.89225959777832	https://www.genecards.org/cgi-bin/carddisp.pl?gene=CELIAC12
CELIAC5	Celiac Disease, Susceptibility To, 5	Genetic Locus	1	GC15U900548	3.89225959777832	https://www.genecards.org/cgi-bin/carddisp.pl?gene=CELIAC5
CELIAC6	Celiac Disease, Susceptibility To, 6	Genetic Locus	1	GC04U900984	3.89225959777832	https://www.genecards.org/cgi-bin/carddisp.pl?gene=CELIAC6
CELIAC7	Celiac Disease, Susceptibility To, 7	Genetic Locus	1	GC01U902349	3.89225959777832	https://www.genecards.org/cgi-bin/carddisp.pl?gene=CELIAC7
CELIAC8	Celiac Disease, Susceptibility To, 8	Genetic Locus	1	GC02U901656	3.89225959777832	https://www.genecards.org/cgi-bin/carddisp.pl?gene=CELIAC8
CELIAC9	Celiac Disease, Susceptibility To, 9	Genetic Locus	1	GC03U901197	3.89225959777832	https://www.genecards.org/cgi-bin/carddisp.pl?gene=CELIAC9
COL3A1	Collagen Type III Alpha 1 Chain	Protein Coding	45	GC02P188974	3.83476257324219	https://www.genecards.org/cgi-bin/carddisp.pl?gene=COL3A1
ASXL1	ASXL Transcriptional Regulator 1	Protein Coding	42	GC20P032420	3.83203840255737	https://www.genecards.org/cgi-bin/carddisp.pl?gene=ASXL1
SRSF2	Serine And Arginine Rich Splicing Factor 2	Protein Coding	40	GC17M076734	3.83203840255737	https://www.genecards.org/cgi-bin/carddisp.pl?gene=SRSF2
LARS2	Leucyl-TRNA Synthetase 2, Mitochondrial	Protein Coding	44	GC03P045820	3.82989740371704	https://www.genecards.org/cgi-bin/carddisp.pl?gene=LARS2
GLI2	GLI Family Zinc Finger 2	Protein Coding	47	GC02P120735	3.80936527252197	https://www.genecards.org/cgi-bin/carddisp.pl?gene=GLI2
NUP107	Nucleoporin 107	Protein Coding	42	GC12P068686	3.80936527252197	https://www.genecards.org/cgi-bin/carddisp.pl?gene=NUP107
HAMP	Hepcidin Antimicrobial Peptide	Protein Coding	44	GC19P042456	3.77919840812683	https://www.genecards.org/cgi-bin/carddisp.pl?gene=HAMP
SLC34A3	Solute Carrier Family 34 Member 3	Protein Coding	41	GC09P137230	3.77501058578491	https://www.genecards.org/cgi-bin/carddisp.pl?gene=SLC34A3
POU1F1	POU Class 1 Homeobox 1	Protein Coding	42	GC03M087259	3.76729321479797	https://www.genecards.org/cgi-bin/carddisp.pl?gene=POU1F1
AXIN1	Axin 1	Protein Coding	46	GC16M000287	3.74257063865662	https://www.genecards.org/cgi-bin/carddisp.pl?gene=AXIN1
NSMF	NMDA Receptor Synaptonuclear Signaling And Neuronal Migration Factor	Protein Coding	37	GC09M137447	3.74019265174866	https://www.genecards.org/cgi-bin/carddisp.pl?gene=NSMF
ADAMTS2	ADAM Metallopeptidase With Thrombospondin Type 1 Motif 2	Protein Coding	42	GC05M179110	3.72532153129578	https://www.genecards.org/cgi-bin/carddisp.pl?gene=ADAMTS2
HJV	Hemojuvelin BMP Co-Receptor	Protein Coding	36	GC01M146018	3.72162556648254	https://www.genecards.org/cgi-bin/carddisp.pl?gene=HJV
MTX2	Metaxin 2	Protein Coding	40	GC02P176269	3.71649980545044	https://www.genecards.org/cgi-bin/carddisp.pl?gene=MTX2
SMPD1	Sphingomyelin Phosphodiesterase 1	Protein Coding	46	GC11P006390	3.70971274375916	https://www.genecards.org/cgi-bin/carddisp.pl?gene=SMPD1
COL7A1	Collagen Type VII Alpha 1 Chain	Protein Coding	44	GC03M048564	3.68262004852295	https://www.genecards.org/cgi-bin/carddisp.pl?gene=COL7A1
SERPINF1	Serpin Family F Member 1	Protein Coding	43	GC17P001761	3.66217637062073	https://www.genecards.org/cgi-bin/carddisp.pl?gene=SERPINF1
SPRY4	Sprouty RTK Signaling Antagonist 4	Protein Coding	44	GC05M142310	3.63021850585938	https://www.genecards.org/cgi-bin/carddisp.pl?gene=SPRY4
HS6ST1	Heparan Sulfate 6-O-Sulfotransferase 1	Protein Coding	42	GC02M128236	3.63021850585938	https://www.genecards.org/cgi-bin/carddisp.pl?gene=HS6ST1
FLRT3	Fibronectin Leucine Rich Transmembrane Protein 3	Protein Coding	42	GC20M014322	3.63021850585938	https://www.genecards.org/cgi-bin/carddisp.pl?gene=FLRT3
IL17RD	Interleukin 17 Receptor D	Protein Coding	42	GC03M057089	3.63021850585938	https://www.genecards.org/cgi-bin/carddisp.pl?gene=IL17RD
FMR1	FMRP Translational Regulator 1	Protein Coding	44	GC0XP147933	3.62987232208252	https://www.genecards.org/cgi-bin/carddisp.pl?gene=FMR1
PLOD2	Procollagen-Lysine,2-Oxoglutarate 5-Dioxygenase 2	Protein Coding	45	GC03M146069	3.61581373214722	https://www.genecards.org/cgi-bin/carddisp.pl?gene=PLOD2
SH3PXD2B	SH3 And PX Domains 2B	Protein Coding	39	GC05M172325	3.5916166305542	https://www.genecards.org/cgi-bin/carddisp.pl?gene=SH3PXD2B
PFAS	Phosphoribosylformylglycinamidine Synthase	Protein Coding	42	GC17P008247	3.57345271110535	https://www.genecards.org/cgi-bin/carddisp.pl?gene=PFAS
MESD	Mesoderm Development LRP Chaperone	Protein Coding	32	GC15M080955	3.53521227836609	https://www.genecards.org/cgi-bin/carddisp.pl?gene=MESD
B4GALT7	Beta-1,4-Galactosyltransferase 7	Protein Coding	42	GC05P177600	3.52703928947449	https://www.genecards.org/cgi-bin/carddisp.pl?gene=B4GALT7
KISS1R	KISS1 Receptor	Protein Coding	44	GC19P000917	3.49680471420288	https://www.genecards.org/cgi-bin/carddisp.pl?gene=KISS1R
LOC107133510	Origin Of Replication At HBB	Biological Region	2	GC11P005222	3.48103499412537	https://www.genecards.org/cgi-bin/carddisp.pl?gene=LOC107133510
OTX2	Orthodenticle Homeobox 2	Protein Coding	45	GC14M056799	3.46335744857788	https://www.genecards.org/cgi-bin/carddisp.pl?gene=OTX2
FOXA2	Forkhead Box A2	Protein Coding	44	GC20M022581	3.46335744857788	https://www.genecards.org/cgi-bin/carddisp.pl?gene=FOXA2
LHX4	LIM Homeobox 4	Protein Coding	41	GC01P180230	3.46335744857788	https://www.genecards.org/cgi-bin/carddisp.pl?gene=LHX4
POLR3H	RNA Polymerase III Subunit H	Protein Coding	37	GC22M041525	3.46335744857788	https://www.genecards.org/cgi-bin/carddisp.pl?gene=POLR3H
SPIDR	Scaffold Protein Involved In DNA Repair	Protein Coding	31	GC08P047260	3.46335744857788	https://www.genecards.org/cgi-bin/carddisp.pl?gene=SPIDR
RUNX1	RUNX Family Transcription Factor 1	Protein Coding	48	GC21M034787	3.46259093284607	https://www.genecards.org/cgi-bin/carddisp.pl?gene=RUNX1
RIN2	Ras And Rab Interactor 2	Protein Coding	41	GC20P019759	3.46259093284607	https://www.genecards.org/cgi-bin/carddisp.pl?gene=RIN2
LOC106099062	HBB Recombination Region	Biological Region	2	GC11P005278	3.44979691505432	https://www.genecards.org/cgi-bin/carddisp.pl?gene=LOC106099062
HPGD	15-Hydroxyprostaglandin Dehydrogenase	Protein Coding	46	GC04M174490	3.44653058052063	https://www.genecards.org/cgi-bin/carddisp.pl?gene=HPGD
KISS1	KiSS-1 Metastasis Suppressor	Protein Coding	41	GC01M204190	3.43359756469727	https://www.genecards.org/cgi-bin/carddisp.pl?gene=KISS1
TACR3	Tachykinin Receptor 3	Protein Coding	49	GC04M103586	3.41139984130859	https://www.genecards.org/cgi-bin/carddisp.pl?gene=TACR3
CHD7	Chromodomain Helicase DNA Binding Protein 7	Protein Coding	45	GC08P060678	3.41139984130859	https://www.genecards.org/cgi-bin/carddisp.pl?gene=CHD7
LOC110006319	Beta-Globin Gene 3' Regulatory Region	Biological Region	2	GC11P005223	3.40908694267273	https://www.genecards.org/cgi-bin/carddisp.pl?gene=LOC110006319
HSD3B7	Hydroxy-Delta-5-Steroid Dehydrogenase, 3 Beta- And Steroid Delta-Isomerase 7	Protein Coding	41	GC16P030985	3.35261654853821	https://www.genecards.org/cgi-bin/carddisp.pl?gene=HSD3B7
DMRT3	Doublesex And Mab-3 Related Transcription Factor 3	Protein Coding	33	GC09P000976	3.34890818595886	https://www.genecards.org/cgi-bin/carddisp.pl?gene=DMRT3
ANAPC1	Anaphase Promoting Complex Subunit 1	Protein Coding	40	GC02M111611	3.34824776649475	https://www.genecards.org/cgi-bin/carddisp.pl?gene=ANAPC1
ZMPSTE24	Zinc Metallopeptidase STE24	Protein Coding	42	GC01P040258	3.32138633728027	https://www.genecards.org/cgi-bin/carddisp.pl?gene=ZMPSTE24
CYB5A	Cytochrome B5 Type A	Protein Coding	43	GC18M074250	3.31602382659912	https://www.genecards.org/cgi-bin/carddisp.pl?gene=CYB5A
ATP7B	ATPase Copper Transporting Beta	Protein Coding	47	GC13M051930	3.30589771270752	https://www.genecards.org/cgi-bin/carddisp.pl?gene=ATP7B
MMEL1	Membrane Metalloendopeptidase Like 1	Protein Coding	36	GC01M002590	3.30589771270752	https://www.genecards.org/cgi-bin/carddisp.pl?gene=MMEL1
POLG	DNA Polymerase Gamma, Catalytic Subunit	Protein Coding	45	GC15M089412	3.30543756484985	https://www.genecards.org/cgi-bin/carddisp.pl?gene=POLG
HSD17B4	Hydroxysteroid 17-Beta Dehydrogenase 4	Protein Coding	46	GC05P119452	3.2918438911438	https://www.genecards.org/cgi-bin/carddisp.pl?gene=HSD17B4
PRLR	Prolactin Receptor	Protein Coding	46	GC05M035048	3.2918438911438	https://www.genecards.org/cgi-bin/carddisp.pl?gene=PRLR
MIR106B	MicroRNA 106b	RNA Gene	22	GC07M100715	3.2851288318634	https://www.genecards.org/cgi-bin/carddisp.pl?gene=MIR106B
TONSL-AS1	TONSL Antisense RNA 1	RNA Gene	12	GC08P144436	3.26951694488525	https://www.genecards.org/cgi-bin/carddisp.pl?gene=TONSL-AS1
MTRR	5-Methyltetrahydrofolate-Homocysteine Methyltransferase Reductase	Protein Coding	42	GC05P007851	3.25363206863403	https://www.genecards.org/cgi-bin/carddisp.pl?gene=MTRR
POLG2	DNA Polymerase Gamma 2, Accessory Subunit	Protein Coding	41	GC17M064477	3.2071545124054	https://www.genecards.org/cgi-bin/carddisp.pl?gene=POLG2
POF1B	POF1B Actin Binding Protein	Protein Coding	35	GC0XM085277	3.2071545124054	https://www.genecards.org/cgi-bin/carddisp.pl?gene=POF1B
TWNK	Twinkle MtDNA Helicase	Protein Coding	33	GC10P100993	3.2071545124054	https://www.genecards.org/cgi-bin/carddisp.pl?gene=TWNK
ZFPM2	Zinc Finger Protein, FOG Family Member 2	Protein Coding	41	GC08P104590	3.18338942527771	https://www.genecards.org/cgi-bin/carddisp.pl?gene=ZFPM2
GATA4	GATA Binding Protein 4	Protein Coding	48	GC08P011676	3.1816840171814	https://www.genecards.org/cgi-bin/carddisp.pl?gene=GATA4
ACTB	Actin Beta	Protein Coding	48	GC07M005527	3.16831564903259	https://www.genecards.org/cgi-bin/carddisp.pl?gene=ACTB
RPL11	Ribosomal Protein L11	Protein Coding	47	GC01P023691	3.16809034347534	https://www.genecards.org/cgi-bin/carddisp.pl?gene=RPL11
ELANE	Elastase, Neutrophil Expressed	Protein Coding	45	GC19P000889	3.13222503662109	https://www.genecards.org/cgi-bin/carddisp.pl?gene=ELANE
FGF8	Fibroblast Growth Factor 8	Protein Coding	46	GC10M101770	3.11744999885559	https://www.genecards.org/cgi-bin/carddisp.pl?gene=FGF8
SLC40A1	Solute Carrier Family 40 Member 1	Protein Coding	45	GC02M189560	3.09776210784912	https://www.genecards.org/cgi-bin/carddisp.pl?gene=SLC40A1
GNPTG	N-Acetylglucosamine-1-Phosphate Transferase Subunit Gamma	Protein Coding	38	GC16P001351	3.09692168235779	https://www.genecards.org/cgi-bin/carddisp.pl?gene=GNPTG
PHKA2	Phosphorylase Kinase Regulatory Subunit Alpha 2	Protein Coding	45	GC0XM018892	3.08340120315552	https://www.genecards.org/cgi-bin/carddisp.pl?gene=PHKA2
BCKDHB	Branched Chain Keto Acid Dehydrogenase E1 Subunit Beta	Protein Coding	42	GC06P080106	3.0717134475708	https://www.genecards.org/cgi-bin/carddisp.pl?gene=BCKDHB
MALT1	MALT1 Paracaspase	Protein Coding	46	GC18P058671	3.0562002658844	https://www.genecards.org/cgi-bin/carddisp.pl?gene=MALT1
SLCO2A1	Solute Carrier Organic Anion Transporter Family Member 2A1	Protein Coding	42	GC03M133932	3.0562002658844	https://www.genecards.org/cgi-bin/carddisp.pl?gene=SLCO2A1
KDELR2	KDEL Endoplasmic Reticulum Protein Retention Receptor 2	Protein Coding	41	GC07M006447	3.0562002658844	https://www.genecards.org/cgi-bin/carddisp.pl?gene=KDELR2
NDUFAF1	NADH:Ubiquinone Oxidoreductase Complex Assembly Factor 1	Protein Coding	40	GC15M041387	3.0562002658844	https://www.genecards.org/cgi-bin/carddisp.pl?gene=NDUFAF1
IFT122	Intraflagellar Transport 122	Protein Coding	38	GC03P129440	3.0562002658844	https://www.genecards.org/cgi-bin/carddisp.pl?gene=IFT122
ASXL2	ASXL Transcriptional Regulator 2	Protein Coding	37	GC02M025733	3.0562002658844	https://www.genecards.org/cgi-bin/carddisp.pl?gene=ASXL2
WDR19	WD Repeat Domain 19	Protein Coding	37	GC04P039184	3.0562002658844	https://www.genecards.org/cgi-bin/carddisp.pl?gene=WDR19
TRMT10A	TRNA Methyltransferase 10A	Protein Coding	36	GC04M099546	3.0562002658844	https://www.genecards.org/cgi-bin/carddisp.pl?gene=TRMT10A
CREB3L1	CAMP Responsive Element Binding Protein 3 Like 1	Protein Coding	41	GC11P046299	3.05100727081299	https://www.genecards.org/cgi-bin/carddisp.pl?gene=CREB3L1
COL4A5	Collagen Type IV Alpha 5 Chain	Protein Coding	43	GC0XP108439	3.04410195350647	https://www.genecards.org/cgi-bin/carddisp.pl?gene=COL4A5
HLA-A	Major Histocompatibility Complex, Class I, A	Protein Coding	46	GC06P061131	3.04107236862183	https://www.genecards.org/cgi-bin/carddisp.pl?gene=HLA-A
HLA-B	Major Histocompatibility Complex, Class I, B	Protein Coding	46	GC06M051345	3.03656554222107	https://www.genecards.org/cgi-bin/carddisp.pl?gene=HLA-B
FGFR2	Fibroblast Growth Factor Receptor 2	Protein Coding	52	GC10M121478	3.02120423316956	https://www.genecards.org/cgi-bin/carddisp.pl?gene=FGFR2
TAC3	Tachykinin Precursor 3	Protein Coding	44	GC12M057009	3.00747585296631	https://www.genecards.org/cgi-bin/carddisp.pl?gene=TAC3
PROKR2	Prokineticin Receptor 2	Protein Coding	41	GC20M005341	3.00747585296631	https://www.genecards.org/cgi-bin/carddisp.pl?gene=PROKR2
WDR11	WD Repeat Domain 11	Protein Coding	37	GC10P120851	3.00747585296631	https://www.genecards.org/cgi-bin/carddisp.pl?gene=WDR11
MKRN3	Makorin Ring Finger Protein 3	Protein Coding	38	GC15P029522	3.0031476020813	https://www.genecards.org/cgi-bin/carddisp.pl?gene=MKRN3
NF1	Neurofibromin 1	Protein Coding	48	GC17P031094	2.9610755443573	https://www.genecards.org/cgi-bin/carddisp.pl?gene=NF1
NPAP1	Nuclear Pore Associated Protein 1	Protein Coding	26	GC15P024675	2.9610755443573	https://www.genecards.org/cgi-bin/carddisp.pl?gene=NPAP1
SIM1	SIM BHLH Transcription Factor 1	Protein Coding	40	GC06M100386	2.94797682762146	https://www.genecards.org/cgi-bin/carddisp.pl?gene=SIM1
GJB2	Gap Junction Protein Beta 2	Protein Coding	46	GC13M020187	2.94581913948059	https://www.genecards.org/cgi-bin/carddisp.pl?gene=GJB2
HEXA	Hexosaminidase Subunit Alpha	Protein Coding	44	GC15M072340	2.94581913948059	https://www.genecards.org/cgi-bin/carddisp.pl?gene=HEXA
SMN1	Survival Of Motor Neuron 1, Telomeric	Protein Coding	41	GC05P070924	2.94581913948059	https://www.genecards.org/cgi-bin/carddisp.pl?gene=SMN1
SMN2	Survival Of Motor Neuron 2, Centromeric	Protein Coding	41	GC05P070049	2.94581913948059	https://www.genecards.org/cgi-bin/carddisp.pl?gene=SMN2
SFMBT1	Scm Like With Four Mbt Domains 1	Protein Coding	36	GC03M052913	2.94581913948059	https://www.genecards.org/cgi-bin/carddisp.pl?gene=SFMBT1
IL2RA	Interleukin 2 Receptor Subunit Alpha	Protein Coding	49	GC10M006010	2.93487215042114	https://www.genecards.org/cgi-bin/carddisp.pl?gene=IL2RA
FAT4	FAT Atypical Cadherin 4	Protein Coding	39	GC04P125315	2.92207074165344	https://www.genecards.org/cgi-bin/carddisp.pl?gene=FAT4
POMC	Proopiomelanocortin	Protein Coding	46	GC02M025160	2.88487076759338	https://www.genecards.org/cgi-bin/carddisp.pl?gene=POMC
RNU4ATAC	RNA, U4atac Small Nuclear (U12-Dependent Splicing)	RNA Gene	20	GC02P121545	2.86415457725525	https://www.genecards.org/cgi-bin/carddisp.pl?gene=RNU4ATAC
TNFSF15	TNF Superfamily Member 15	Protein Coding	44	GC09M114784	2.86058306694031	https://www.genecards.org/cgi-bin/carddisp.pl?gene=TNFSF15
THPO	Thrombopoietin	Protein Coding	41	GC03M184371	2.84362626075745	https://www.genecards.org/cgi-bin/carddisp.pl?gene=THPO
SBDS	SBDS Ribosome Maturation Factor	Protein Coding	41	GC07M066987	2.83895230293274	https://www.genecards.org/cgi-bin/carddisp.pl?gene=SBDS
TMEM165	Transmembrane Protein 165	Protein Coding	38	GC04P055395	2.8356761932373	https://www.genecards.org/cgi-bin/carddisp.pl?gene=TMEM165
STX1A	Syntaxin 1A	Protein Coding	46	GC07M073700	2.82378792762756	https://www.genecards.org/cgi-bin/carddisp.pl?gene=STX1A
MLXIPL	MLX Interacting Protein Like	Protein Coding	42	GC07M073593	2.82378792762756	https://www.genecards.org/cgi-bin/carddisp.pl?gene=MLXIPL
GATA1	GATA Binding Protein 1	Protein Coding	46	GC0XP048786	2.82208251953125	https://www.genecards.org/cgi-bin/carddisp.pl?gene=GATA1
UROD	Uroporphyrinogen Decarboxylase	Protein Coding	44	GC01P045098	2.82208251953125	https://www.genecards.org/cgi-bin/carddisp.pl?gene=UROD
GPAA1	Glycosylphosphatidylinositol Anchor Attachment 1	Protein Coding	41	GC08P144082	2.82208251953125	https://www.genecards.org/cgi-bin/carddisp.pl?gene=GPAA1
UROS	Uroporphyrinogen III Synthase	Protein Coding	41	GC10M125784	2.82208251953125	https://www.genecards.org/cgi-bin/carddisp.pl?gene=UROS
WFS1	Wolframin ER Transmembrane Glycoprotein	Protein Coding	45	GC04P006260	2.79521632194519	https://www.genecards.org/cgi-bin/carddisp.pl?gene=WFS1
HSPG2	Heparan Sulfate Proteoglycan 2	Protein Coding	45	GC01M021822	2.77980875968933	https://www.genecards.org/cgi-bin/carddisp.pl?gene=HSPG2
GK	Glycerol Kinase	Protein Coding	46	GC0XP030838	2.77946543693542	https://www.genecards.org/cgi-bin/carddisp.pl?gene=GK
AAAS	Aladin WD Repeat Nucleoporin	Protein Coding	41	GC12M053307	2.76891231536865	https://www.genecards.org/cgi-bin/carddisp.pl?gene=AAAS
JAG1	Jagged Canonical Notch Ligand 1	Protein Coding	49	GC20M010637	2.7640438079834	https://www.genecards.org/cgi-bin/carddisp.pl?gene=JAG1
SNORD116@	Small Nucleolar RNA, C/D Box 116 Cluster	Gene Cluster	6	GC15P025051	2.74301719665527	https://www.genecards.org/cgi-bin/carddisp.pl?gene=SNORD116%40
GLB1	Galactosidase Beta 1	Protein Coding	47	GC03M032963	2.73739337921143	https://www.genecards.org/cgi-bin/carddisp.pl?gene=GLB1
PCCA	Propionyl-CoA Carboxylase Subunit Alpha	Protein Coding	46	GC13P100089	2.73739337921143	https://www.genecards.org/cgi-bin/carddisp.pl?gene=PCCA
ASAH1	N-Acylsphingosine Amidohydrolase 1	Protein Coding	45	GC08M018055	2.73739337921143	https://www.genecards.org/cgi-bin/carddisp.pl?gene=ASAH1
GALNS	Galactosamine (N-Acetyl)-6-Sulfatase	Protein Coding	44	GC16M088813	2.73739337921143	https://www.genecards.org/cgi-bin/carddisp.pl?gene=GALNS
CANT1	Calcium Activated Nucleotidase 1	Protein Coding	43	GC17M078992	2.73739337921143	https://www.genecards.org/cgi-bin/carddisp.pl?gene=CANT1
IL12RB1	Interleukin 12 Receptor Subunit Beta 1	Protein Coding	43	GC19M018058	2.73739337921143	https://www.genecards.org/cgi-bin/carddisp.pl?gene=IL12RB1
PRDM5	PR/SET Domain 5	Protein Coding	38	GC04M120686	2.73739337921143	https://www.genecards.org/cgi-bin/carddisp.pl?gene=PRDM5
WDR35	WD Repeat Domain 35	Protein Coding	37	GC02M019910	2.73739337921143	https://www.genecards.org/cgi-bin/carddisp.pl?gene=WDR35
ZNF469	Zinc Finger Protein 469	Protein Coding	32	GC16P088382	2.73739337921143	https://www.genecards.org/cgi-bin/carddisp.pl?gene=ZNF469
FLNA	Filamin A	Protein Coding	48	GC0XM154348	2.73209118843079	https://www.genecards.org/cgi-bin/carddisp.pl?gene=FLNA
MECOM	MDS1 And EVI1 Complex Locus	Protein Coding	46	GC03M169083	2.72800731658936	https://www.genecards.org/cgi-bin/carddisp.pl?gene=MECOM
PPIB	Peptidylprolyl Isomerase B	Protein Coding	48	GC15M064155	2.6949999332428	https://www.genecards.org/cgi-bin/carddisp.pl?gene=PPIB
HERC2	HECT And RLD Domain Containing E3 Ubiquitin Protein Ligase 2	Protein Coding	44	GC15M028111	2.65713977813721	https://www.genecards.org/cgi-bin/carddisp.pl?gene=HERC2
CAVIN1	Caveolae Associated Protein 1	Protein Coding	32	GC17M042404	2.65713977813721	https://www.genecards.org/cgi-bin/carddisp.pl?gene=CAVIN1
PWRN1	Prader-Willi Region Non-Protein Coding RNA 1	RNA Gene	19	GC15P029830	2.65713977813721	https://www.genecards.org/cgi-bin/carddisp.pl?gene=PWRN1
IPW	Imprinted In Prader-Willi Syndrome	RNA Gene	16	GC15P025116	2.65713977813721	https://www.genecards.org/cgi-bin/carddisp.pl?gene=IPW
SNORD116-1	Small Nucleolar RNA, C/D Box 116-1	RNA Gene	14	GC15P028273	2.65713977813721	https://www.genecards.org/cgi-bin/carddisp.pl?gene=SNORD116-1
SNORD115-1	Small Nucleolar RNA, C/D Box 115-1	RNA Gene	14	GC15P028285	2.65713977813721	https://www.genecards.org/cgi-bin/carddisp.pl?gene=SNORD115-1
PWAR1	Prader Willi/Angelman Region RNA 1	RNA Gene	14	GC15P025135	2.65713977813721	https://www.genecards.org/cgi-bin/carddisp.pl?gene=PWAR1
MKRN3-AS1	MKRN3 Antisense RNA 1	RNA Gene	8	GC15U901326	2.65713977813721	https://www.genecards.org/cgi-bin/carddisp.pl?gene=MKRN3-AS1
TREM2	Triggering Receptor Expressed On Myeloid Cells 2	Protein Coding	41	GC06M051609	2.62778234481812	https://www.genecards.org/cgi-bin/carddisp.pl?gene=TREM2
PYGL	Glycogen Phosphorylase L	Protein Coding	47	GC14M050857	2.61642956733704	https://www.genecards.org/cgi-bin/carddisp.pl?gene=PYGL
LAMB3	Laminin Subunit Beta 3	Protein Coding	45	GC01M209614	2.60368847846985	https://www.genecards.org/cgi-bin/carddisp.pl?gene=LAMB3
LAMC2	Laminin Subunit Gamma 2	Protein Coding	45	GC01P183186	2.60368847846985	https://www.genecards.org/cgi-bin/carddisp.pl?gene=LAMC2
LAMA3	Laminin Subunit Alpha 3	Protein Coding	44	GC18P023689	2.60368847846985	https://www.genecards.org/cgi-bin/carddisp.pl?gene=LAMA3
STN1	STN1 Subunit Of CST Complex	Protein Coding	31	GC10M103900	2.60036063194275	https://www.genecards.org/cgi-bin/carddisp.pl?gene=STN1
G6PD	Glucose-6-Phosphate Dehydrogenase	Protein Coding	49	GC0XM154531	2.5982232093811	https://www.genecards.org/cgi-bin/carddisp.pl?gene=G6PD
CGA	Glycoprotein Hormones, Alpha Polypeptide	Protein Coding	42	GC06M087085	2.58132648468018	https://www.genecards.org/cgi-bin/carddisp.pl?gene=CGA
CTDP1	CTD Phosphatase Subunit 1	Protein Coding	41	GC18P079679	2.5724503993988	https://www.genecards.org/cgi-bin/carddisp.pl?gene=CTDP1
TBCK	TBC1 Domain Containing Kinase	Protein Coding	40	GC04M106041	2.5724503993988	https://www.genecards.org/cgi-bin/carddisp.pl?gene=TBCK
HLA-DRB1	Major Histocompatibility Complex, Class II, DR Beta 1	Protein Coding	46	GC06M032578	2.56220126152039	https://www.genecards.org/cgi-bin/carddisp.pl?gene=HLA-DRB1
DMRT1	Doublesex And Mab-3 Related Transcription Factor 1	Protein Coding	41	GC09P000831	2.53977990150452	https://www.genecards.org/cgi-bin/carddisp.pl?gene=DMRT1
MCM9	Minichromosome Maintenance 9 Homologous Recombination Repair Factor	Protein Coding	38	GC06M118813	2.53977990150452	https://www.genecards.org/cgi-bin/carddisp.pl?gene=MCM9
CBL	Cbl Proto-Oncogene	Protein Coding	49	GC11P119206	2.53174042701721	https://www.genecards.org/cgi-bin/carddisp.pl?gene=CBL
LMX1B	LIM Homeobox Transcription Factor 1 Beta	Protein Coding	44	GC09P126614	2.53174042701721	https://www.genecards.org/cgi-bin/carddisp.pl?gene=LMX1B
MACROD2	Mono-ADP Ribosylhydrolase 2	Protein Coding	35	GC20P013925	2.53010082244873	https://www.genecards.org/cgi-bin/carddisp.pl?gene=MACROD2
SEPSECS	Sep (O-Phosphoserine) TRNA:Sec (Selenocysteine) TRNA Synthase	Protein Coding	42	GC04M025121	2.51919531822205	https://www.genecards.org/cgi-bin/carddisp.pl?gene=SEPSECS
LIMK1	LIM Domain Kinase 1	Protein Coding	49	GC07P074082	2.51814675331116	https://www.genecards.org/cgi-bin/carddisp.pl?gene=LIMK1
PHGDH	Phosphoglycerate Dehydrogenase	Protein Coding	49	GC01P119660	2.51814675331116	https://www.genecards.org/cgi-bin/carddisp.pl?gene=PHGDH
NCF1	Neutrophil Cytosolic Factor 1	Protein Coding	47	GC07P074773	2.51814675331116	https://www.genecards.org/cgi-bin/carddisp.pl?gene=NCF1
PSAT1	Phosphoserine Aminotransferase 1	Protein Coding	46	GC09P078297	2.51814675331116	https://www.genecards.org/cgi-bin/carddisp.pl?gene=PSAT1
RFC2	Replication Factor C Subunit 2	Protein Coding	44	GC07M074231	2.51814675331116	https://www.genecards.org/cgi-bin/carddisp.pl?gene=RFC2
MBTPS2	Membrane Bound Transcription Factor Peptidase, Site 2	Protein Coding	43	GC0XP021839	2.51814675331116	https://www.genecards.org/cgi-bin/carddisp.pl?gene=MBTPS2
GTF2I	General Transcription Factor IIi	Protein Coding	42	GC07P074658	2.51814675331116	https://www.genecards.org/cgi-bin/carddisp.pl?gene=GTF2I
GTF2IRD1	GTF2I Repeat Domain Containing 1	Protein Coding	42	GC07P074468	2.51814675331116	https://www.genecards.org/cgi-bin/carddisp.pl?gene=GTF2IRD1
BAZ1B	Bromodomain Adjacent To Zinc Finger Domain 1B	Protein Coding	40	GC07M073440	2.51814675331116	https://www.genecards.org/cgi-bin/carddisp.pl?gene=BAZ1B
PIGT	Phosphatidylinositol Glycan Anchor Biosynthesis Class T	Protein Coding	39	GC20P045416	2.51814675331116	https://www.genecards.org/cgi-bin/carddisp.pl?gene=PIGT
TBL2	Transducin Beta Like 2	Protein Coding	39	GC07M073568	2.51814675331116	https://www.genecards.org/cgi-bin/carddisp.pl?gene=TBL2
CLIP2	CAP-Gly Domain Containing Linker Protein 2	Protein Coding	38	GC07P074289	2.51814675331116	https://www.genecards.org/cgi-bin/carddisp.pl?gene=CLIP2
CHST3	Carbohydrate Sulfotransferase 3	Protein Coding	42	GC10P071964	2.49994325637817	https://www.genecards.org/cgi-bin/carddisp.pl?gene=CHST3
MPL	MPL Proto-Oncogene, Thrombopoietin Receptor	Protein Coding	46	GC01P043337	2.49761843681335	https://www.genecards.org/cgi-bin/carddisp.pl?gene=MPL
PEX2	Peroxisomal Biogenesis Factor 2	Protein Coding	43	GC08M076980	2.49714422225952	https://www.genecards.org/cgi-bin/carddisp.pl?gene=PEX2
APBB1	Amyloid Beta Precursor Protein Binding Family B Member 1	Protein Coding	43	GC11M006396	2.47252798080444	https://www.genecards.org/cgi-bin/carddisp.pl?gene=APBB1
SLC25A4	Solute Carrier Family 25 Member 4	Protein Coding	49	GC04P185143	2.43345737457275	https://www.genecards.org/cgi-bin/carddisp.pl?gene=SLC25A4
RRM2B	Ribonucleotide Reductase Regulatory TP53 Inducible Subunit M2B	Protein Coding	48	GC08M102204	2.43345737457275	https://www.genecards.org/cgi-bin/carddisp.pl?gene=RRM2B
CTBP1	C-Terminal Binding Protein 1	Protein Coding	47	GC04M001211	2.43345737457275	https://www.genecards.org/cgi-bin/carddisp.pl?gene=CTBP1
IRF5	Interferon Regulatory Factor 5	Protein Coding	46	GC07P128937	2.43345737457275	https://www.genecards.org/cgi-bin/carddisp.pl?gene=IRF5
PCCB	Propionyl-CoA Carboxylase Subunit Beta	Protein Coding	46	GC03P136250	2.43345737457275	https://www.genecards.org/cgi-bin/carddisp.pl?gene=PCCB
WWOX	WW Domain Containing Oxidoreductase	Protein Coding	46	GC16P078099	2.43345737457275	https://www.genecards.org/cgi-bin/carddisp.pl?gene=WWOX
AKR1D1	Aldo-Keto Reductase Family 1 Member D1	Protein Coding	45	GC07P138003	2.43345737457275	https://www.genecards.org/cgi-bin/carddisp.pl?gene=AKR1D1
POLD1	DNA Polymerase Delta 1, Catalytic Subunit	Protein Coding	45	GC19P050385	2.43345737457275	https://www.genecards.org/cgi-bin/carddisp.pl?gene=POLD1
PHKG2	Phosphorylase Kinase Catalytic Subunit Gamma 2	Protein Coding	45	GC16P034550	2.43345737457275	https://www.genecards.org/cgi-bin/carddisp.pl?gene=PHKG2
ABCC9	ATP Binding Cassette Subfamily C Member 9	Protein Coding	44	GC12M021797	2.43345737457275	https://www.genecards.org/cgi-bin/carddisp.pl?gene=ABCC9
KCNJ8	Potassium Inwardly Rectifying Channel Subfamily J Member 8	Protein Coding	44	GC12M021764	2.43345737457275	https://www.genecards.org/cgi-bin/carddisp.pl?gene=KCNJ8
NGLY1	N-Glycanase 1	Protein Coding	44	GC03M025718	2.43345737457275	https://www.genecards.org/cgi-bin/carddisp.pl?gene=NGLY1
RPL10	Ribosomal Protein L10	Protein Coding	44	GC0XP154389	2.43345737457275	https://www.genecards.org/cgi-bin/carddisp.pl?gene=RPL10
CPLX1	Complexin 1	Protein Coding	42	GC04M000784	2.43345737457275	https://www.genecards.org/cgi-bin/carddisp.pl?gene=CPLX1
IL12A	Interleukin 12A	Protein Coding	42	GC03P159988	2.43345737457275	https://www.genecards.org/cgi-bin/carddisp.pl?gene=IL12A
LETM1	Leucine Zipper And EF-Hand Containing Transmembrane Protein 1	Protein Coding	42	GC04M001811	2.43345737457275	https://www.genecards.org/cgi-bin/carddisp.pl?gene=LETM1
SLC25A19	Solute Carrier Family 25 Member 19	Protein Coding	42	GC17M075273	2.43345737457275	https://www.genecards.org/cgi-bin/carddisp.pl?gene=SLC25A19
NFIX	Nuclear Factor I X	Protein Coding	42	GC19P013006	2.43345737457275	https://www.genecards.org/cgi-bin/carddisp.pl?gene=NFIX
TRIP11	Thyroid Hormone Receptor Interactor 11	Protein Coding	41	GC14M091965	2.43345737457275	https://www.genecards.org/cgi-bin/carddisp.pl?gene=TRIP11
VAMP7	Vesicle Associated Membrane Protein 7	Protein Coding	41	GC0XP155881	2.43345737457275	https://www.genecards.org/cgi-bin/carddisp.pl?gene=VAMP7
SPIB	Spi-B Transcription Factor	Protein Coding	40	GC19P050418	2.43345737457275	https://www.genecards.org/cgi-bin/carddisp.pl?gene=SPIB
PIGG	Phosphatidylinositol Glycan Anchor Biosynthesis Class G	Protein Coding	39	GC04P000607	2.43345737457275	https://www.genecards.org/cgi-bin/carddisp.pl?gene=PIGG
TNPO3	Transportin 3	Protein Coding	39	GC07M128954	2.43345737457275	https://www.genecards.org/cgi-bin/carddisp.pl?gene=TNPO3
VPS53	VPS53 Subunit Of GARP Complex	Protein Coding	39	GC17M000508	2.43345737457275	https://www.genecards.org/cgi-bin/carddisp.pl?gene=VPS53
SC5D	Sterol-C5-Desaturase	Protein Coding	38	GC11P121292	2.43345737457275	https://www.genecards.org/cgi-bin/carddisp.pl?gene=SC5D
POU2AF1	POU Class 2 Homeobox Associating Factor 1	Protein Coding	37	GC11M111352	2.43345737457275	https://www.genecards.org/cgi-bin/carddisp.pl?gene=POU2AF1
IFT43	Intraflagellar Transport 43	Protein Coding	36	GC14P075902	2.43345737457275	https://www.genecards.org/cgi-bin/carddisp.pl?gene=IFT43
NELFA	Negative Elongation Factor Complex Member A	Protein Coding	36	GC04M001985	2.43345737457275	https://www.genecards.org/cgi-bin/carddisp.pl?gene=NELFA
NSD2	Nuclear Receptor Binding SET Domain Protein 2	Protein Coding	35	GC04P001872	2.43345737457275	https://www.genecards.org/cgi-bin/carddisp.pl?gene=NSD2
IFT52	Intraflagellar Transport 52	Protein Coding	34	GC20P043590	2.43345737457275	https://www.genecards.org/cgi-bin/carddisp.pl?gene=IFT52
SCG2	Secretogranin II	Protein Coding	38	GC02M223596	2.42855954170227	https://www.genecards.org/cgi-bin/carddisp.pl?gene=SCG2
STAT5B	Signal Transducer And Activator Of Transcription 5B	Protein Coding	48	GC17M042199	2.41602659225464	https://www.genecards.org/cgi-bin/carddisp.pl?gene=STAT5B
GALK1	Galactokinase 1	Protein Coding	46	GC17M075751	2.3754141330719	https://www.genecards.org/cgi-bin/carddisp.pl?gene=GALK1
THRB	Thyroid Hormone Receptor Beta	Protein Coding	50	GC03M024117	2.35461783409119	https://www.genecards.org/cgi-bin/carddisp.pl?gene=THRB
TMEM38B	Transmembrane Protein 38B	Protein Coding	41	GC09P105694	2.35263586044312	https://www.genecards.org/cgi-bin/carddisp.pl?gene=TMEM38B
CALR	Calreticulin	Protein Coding	49	GC19P012938	2.3427300453186	https://www.genecards.org/cgi-bin/carddisp.pl?gene=CALR
NPC1	NPC Intracellular Cholesterol Transporter 1	Protein Coding	46	GC18M023506	2.3355073928833	https://www.genecards.org/cgi-bin/carddisp.pl?gene=NPC1
CD79A	CD79a Molecule	Protein Coding	45	GC19P041877	2.33138918876648	https://www.genecards.org/cgi-bin/carddisp.pl?gene=CD79A
GSTM1	Glutathione S-Transferase Mu 1	Protein Coding	41	GC01P109687	2.32271099090576	https://www.genecards.org/cgi-bin/carddisp.pl?gene=GSTM1
HLA-C	Major Histocompatibility Complex, Class I, C	Protein Coding	44	GC06M051344	2.31629991531372	https://www.genecards.org/cgi-bin/carddisp.pl?gene=HLA-C
NOD2	Nucleotide Binding Oligomerization Domain Containing 2	Protein Coding	47	GC16P050693	2.31595420837402	https://www.genecards.org/cgi-bin/carddisp.pl?gene=NOD2
HSPA5	Heat Shock Protein Family A (Hsp70) Member 5	Protein Coding	46	GC09M125234	2.29527235031128	https://www.genecards.org/cgi-bin/carddisp.pl?gene=HSPA5
TRPV6	Transient Receptor Potential Cation Channel Subfamily V Member 6	Protein Coding	46	GC07M142871	2.29116344451904	https://www.genecards.org/cgi-bin/carddisp.pl?gene=TRPV6
PRKACB	Protein Kinase CAMP-Activated Catalytic Subunit Beta	Protein Coding	48	GC01P084078	2.28688192367554	https://www.genecards.org/cgi-bin/carddisp.pl?gene=PRKACB
ZNF408	Zinc Finger Protein 408	Protein Coding	36	GC11P046700	2.27746272087097	https://www.genecards.org/cgi-bin/carddisp.pl?gene=ZNF408
DHH	Desert Hedgehog Signaling Molecule	Protein Coding	40	GC12M049188	2.2773768901825	https://www.genecards.org/cgi-bin/carddisp.pl?gene=DHH
DDX58	DExD/H-Box Helicase 58	Protein Coding	46	GC09M032455	2.27400469779968	https://www.genecards.org/cgi-bin/carddisp.pl?gene=DDX58
HBB-LCR	Beta-Globin Locus Control Region	Biological Region	5	GC11P005282	2.2651698589325	https://www.genecards.org/cgi-bin/carddisp.pl?gene=HBB-LCR
SYK	Spleen Associated Tyrosine Kinase	Protein Coding	49	GC09P091527	2.25336599349976	https://www.genecards.org/cgi-bin/carddisp.pl?gene=SYK
ERCC8	ERCC Excision Repair 8, CSA Ubiquitin Ligase Complex Subunit	Protein Coding	41	GC05M060878	2.24932885169983	https://www.genecards.org/cgi-bin/carddisp.pl?gene=ERCC8
NR5A2	Nuclear Receptor Subfamily 5 Group A Member 2	Protein Coding	45	GC01P199996	2.24300622940063	https://www.genecards.org/cgi-bin/carddisp.pl?gene=NR5A2
SPP2	Secreted Phosphoprotein 2	Protein Coding	33	GC02P234050	2.22498726844788	https://www.genecards.org/cgi-bin/carddisp.pl?gene=SPP2
POLE	DNA Polymerase Epsilon, Catalytic Subunit	Protein Coding	48	GC12M132645	2.21306586265564	https://www.genecards.org/cgi-bin/carddisp.pl?gene=POLE
NSD1	Nuclear Receptor Binding SET Domain Protein 1	Protein Coding	42	GC05P177134	2.19591307640076	https://www.genecards.org/cgi-bin/carddisp.pl?gene=NSD1
TBC1D8	TBC1 Domain Family Member 8	Protein Coding	34	GC02M101007	2.1905300617218	https://www.genecards.org/cgi-bin/carddisp.pl?gene=TBC1D8
TSPAN12	Tetraspanin 12	Protein Coding	43	GC07M120787	2.17000699043274	https://www.genecards.org/cgi-bin/carddisp.pl?gene=TSPAN12
TRAPPC2	Trafficking Protein Particle Complex Subunit 2	Protein Coding	37	GC0XM013712	2.15337777137756	https://www.genecards.org/cgi-bin/carddisp.pl?gene=TRAPPC2
IL17F	Interleukin 17F	Protein Coding	40	GC06M053396	2.14367198944092	https://www.genecards.org/cgi-bin/carddisp.pl?gene=IL17F
TMCO1	Transmembrane And Coiled-Coil Domains 1	Protein Coding	38	GC01M165724	2.14367198944092	https://www.genecards.org/cgi-bin/carddisp.pl?gene=TMCO1
ARSB	Arylsulfatase B	Protein Coding	43	GC05M078777	2.13658308982849	https://www.genecards.org/cgi-bin/carddisp.pl?gene=ARSB
PURA	Purine Rich Element Binding Protein A	Protein Coding	43	GC05P140076	2.12617683410645	https://www.genecards.org/cgi-bin/carddisp.pl?gene=PURA
IFT140	Intraflagellar Transport 140	Protein Coding	39	GC16M004091	2.12617683410645	https://www.genecards.org/cgi-bin/carddisp.pl?gene=IFT140
PGBD3	PiggyBac Transposable Element Derived 3	Protein Coding	27	GC10M049517	2.12617683410645	https://www.genecards.org/cgi-bin/carddisp.pl?gene=PGBD3
LARS2-AS1	LARS2 Antisense RNA 1	RNA Gene	14	GC03M045482	2.12617683410645	https://www.genecards.org/cgi-bin/carddisp.pl?gene=LARS2-AS1
HFE-AS1	HFE Antisense RNA 1	RNA Gene	8	GC06M026085	2.12617683410645	https://www.genecards.org/cgi-bin/carddisp.pl?gene=HFE-AS1
MLX	MAX Dimerization Protein MLX	Protein Coding	43	GC17P042567	2.11301112174988	https://www.genecards.org/cgi-bin/carddisp.pl?gene=MLX
FRAXA	Fragile Site, Folic Acid Type, Rare, Fra(X)(Q27.3) A (Macroorchidism, Mental Retardation)	Biological Region	6	GC0XP147934	2.11243414878845	https://www.genecards.org/cgi-bin/carddisp.pl?gene=FRAXA
TFR2	Transferrin Receptor 2	Protein Coding	44	GC07M100620	2.11130571365356	https://www.genecards.org/cgi-bin/carddisp.pl?gene=TFR2
NR1I2	Nuclear Receptor Subfamily 1 Group I Member 2	Protein Coding	45	GC03P119780	2.10265779495239	https://www.genecards.org/cgi-bin/carddisp.pl?gene=NR1I2
UBE2Q2	Ubiquitin Conjugating Enzyme E2 Q2	Protein Coding	41	GC15P075843	2.09169459342957	https://www.genecards.org/cgi-bin/carddisp.pl?gene=UBE2Q2
WDR37	WD Repeat Domain 37	Protein Coding	37	GC10P001076	2.09169459342957	https://www.genecards.org/cgi-bin/carddisp.pl?gene=WDR37
SYPL2	Synaptophysin Like 2	Protein Coding	35	GC01P109466	2.09169459342957	https://www.genecards.org/cgi-bin/carddisp.pl?gene=SYPL2
TMEM60	Transmembrane Protein 60	Protein Coding	28	GC07M077793	2.09169459342957	https://www.genecards.org/cgi-bin/carddisp.pl?gene=TMEM60
MINDY4	MINDY Lysine 48 Deubiquitinase 4	Protein Coding	24	GC07P030771	2.09169459342957	https://www.genecards.org/cgi-bin/carddisp.pl?gene=MINDY4
NOTCH1	Notch Receptor 1	Protein Coding	50	GC09M136892	2.08984279632568	https://www.genecards.org/cgi-bin/carddisp.pl?gene=NOTCH1
AMER1	APC Membrane Recruitment Protein 1	Protein Coding	36	GC0XM064185	2.0821475982666	https://www.genecards.org/cgi-bin/carddisp.pl?gene=AMER1
FLNB	Filamin B	Protein Coding	45	GC03P058008	2.08176422119141	https://www.genecards.org/cgi-bin/carddisp.pl?gene=FLNB
LTA	Lymphotoxin Alpha	Protein Coding	41	GC06P061168	2.08101439476013	https://www.genecards.org/cgi-bin/carddisp.pl?gene=LTA
CYP21A2	Cytochrome P450 Family 21 Subfamily A Member 2	Protein Coding	45	GC06P061194	2.07634425163269	https://www.genecards.org/cgi-bin/carddisp.pl?gene=CYP21A2
PEX1	Peroxisomal Biogenesis Factor 1	Protein Coding	44	GC07M092487	2.07001876831055	https://www.genecards.org/cgi-bin/carddisp.pl?gene=PEX1
MMACHC	Metabolism Of Cobalamin Associated C	Protein Coding	42	GC01P045500	2.07001876831055	https://www.genecards.org/cgi-bin/carddisp.pl?gene=MMACHC
GMPPA	GDP-Mannose Pyrophosphorylase A	Protein Coding	41	GC02P219498	2.07001876831055	https://www.genecards.org/cgi-bin/carddisp.pl?gene=GMPPA
MIR27A	MicroRNA 27a	RNA Gene	22	GC19M014196	2.06928277015686	https://www.genecards.org/cgi-bin/carddisp.pl?gene=MIR27A
OSBPL1A	Oxysterol Binding Protein Like 1A	Protein Coding	37	GC18M024162	2.05456900596619	https://www.genecards.org/cgi-bin/carddisp.pl?gene=OSBPL1A
DOK6	Docking Protein 6	Protein Coding	36	GC18P069401	2.05456900596619	https://www.genecards.org/cgi-bin/carddisp.pl?gene=DOK6
KITLG	KIT Ligand	Protein Coding	43	GC12M088492	2.0287868976593	https://www.genecards.org/cgi-bin/carddisp.pl?gene=KITLG
F5	Coagulation Factor V	Protein Coding	45	GC01M169511	2.01654076576233	https://www.genecards.org/cgi-bin/carddisp.pl?gene=F5
NR1H4	Nuclear Receptor Subfamily 1 Group H Member 4	Protein Coding	48	GC12P100473	2.01284408569336	https://www.genecards.org/cgi-bin/carddisp.pl?gene=NR1H4
FAS	Fas Cell Surface Death Receptor	Protein Coding	49	GC10P088969	2.00630140304565	https://www.genecards.org/cgi-bin/carddisp.pl?gene=FAS
CP	Ceruloplasmin	Protein Coding	47	GC03M149162	2.00429964065552	https://www.genecards.org/cgi-bin/carddisp.pl?gene=CP
POLR3B	RNA Polymerase III Subunit B	Protein Coding	43	GC12P106357	1.99276304244995	https://www.genecards.org/cgi-bin/carddisp.pl?gene=POLR3B
HP	Haptoglobin	Protein Coding	43	GC16P072089	1.9882425069809	https://www.genecards.org/cgi-bin/carddisp.pl?gene=HP
PRKACG	Protein Kinase CAMP-Activated Catalytic Subunit Gamma	Protein Coding	47	GC09M069013	1.98124074935913	https://www.genecards.org/cgi-bin/carddisp.pl?gene=PRKACG
PHEX	Phosphate Regulating Endopeptidase Homolog X-Linked	Protein Coding	40	GC0XP022032	1.9762476682663	https://www.genecards.org/cgi-bin/carddisp.pl?gene=PHEX
NOTCH3	Notch Receptor 3	Protein Coding	49	GC19M015159	1.9743720293045	https://www.genecards.org/cgi-bin/carddisp.pl?gene=NOTCH3
PRSS23	Serine Protease 23	Protein Coding	38	GC11P086791	1.9734411239624	https://www.genecards.org/cgi-bin/carddisp.pl?gene=PRSS23
ENPP1	Ectonucleotide Pyrophosphatase/Phosphodiesterase 1	Protein Coding	46	GC06P131808	1.96630966663361	https://www.genecards.org/cgi-bin/carddisp.pl?gene=ENPP1
ERCC2	ERCC Excision Repair 2, TFIIH Core Complex Helicase Subunit	Protein Coding	47	GC19M045349	1.95041704177856	https://www.genecards.org/cgi-bin/carddisp.pl?gene=ERCC2
MMP13	Matrix Metallopeptidase 13	Protein Coding	49	GC11M102942	1.94509601593018	https://www.genecards.org/cgi-bin/carddisp.pl?gene=MMP13
MIR483	MicroRNA 483	RNA Gene	19	GC11M002237	1.9295654296875	https://www.genecards.org/cgi-bin/carddisp.pl?gene=MIR483
PON1	Paraoxonase 1	Protein Coding	44	GC07M095297	1.92206335067749	https://www.genecards.org/cgi-bin/carddisp.pl?gene=PON1
CSF3R	Colony Stimulating Factor 3 Receptor	Protein Coding	46	GC01M036466	1.90507590770721	https://www.genecards.org/cgi-bin/carddisp.pl?gene=CSF3R
PEPD	Peptidase D	Protein Coding	44	GC19M033386	1.89133906364441	https://www.genecards.org/cgi-bin/carddisp.pl?gene=PEPD
COL5A2	Collagen Type V Alpha 2 Chain	Protein Coding	41	GC02M189031	1.88885879516602	https://www.genecards.org/cgi-bin/carddisp.pl?gene=COL5A2
CLDN14	Claudin 14	Protein Coding	44	GC21M036460	1.88102328777313	https://www.genecards.org/cgi-bin/carddisp.pl?gene=CLDN14
OPA1	OPA1 Mitochondrial Dynamin Like GTPase	Protein Coding	44	GC03P193594	1.86157989501953	https://www.genecards.org/cgi-bin/carddisp.pl?gene=OPA1
P4HB	Prolyl 4-Hydroxylase Subunit Beta	Protein Coding	48	GC17M081843	1.85836863517761	https://www.genecards.org/cgi-bin/carddisp.pl?gene=P4HB
LRRC4C	Leucine Rich Repeat Containing 4C	Protein Coding	39	GC11M040114	1.85175061225891	https://www.genecards.org/cgi-bin/carddisp.pl?gene=LRRC4C
LRP4	LDL Receptor Related Protein 4	Protein Coding	42	GC11M073827	1.84998679161072	https://www.genecards.org/cgi-bin/carddisp.pl?gene=LRP4
ZFPM2-AS1	ZFPM2 Antisense RNA 1	RNA Gene	14	GC08M105546	1.84944188594818	https://www.genecards.org/cgi-bin/carddisp.pl?gene=ZFPM2-AS1
F2	Coagulation Factor II, Thrombin	Protein Coding	47	GC11P046720	1.84483075141907	https://www.genecards.org/cgi-bin/carddisp.pl?gene=F2
IFNA2	Interferon Alpha 2	Protein Coding	41	GC09M021384	1.84089696407318	https://www.genecards.org/cgi-bin/carddisp.pl?gene=IFNA2
FSHB	Follicle Stimulating Hormone Subunit Beta	Protein Coding	42	GC11P030210	1.82925486564636	https://www.genecards.org/cgi-bin/carddisp.pl?gene=FSHB
THRA	Thyroid Hormone Receptor Alpha	Protein Coding	48	GC17P040058	1.82111167907715	https://www.genecards.org/cgi-bin/carddisp.pl?gene=THRA
TJP2	Tight Junction Protein 2	Protein Coding	45	GC09P069121	1.81949877738953	https://www.genecards.org/cgi-bin/carddisp.pl?gene=TJP2
LAT2	Linker For Activation Of T Cells Family Member 2	Protein Coding	38	GC07P074199	1.80736994743347	https://www.genecards.org/cgi-bin/carddisp.pl?gene=LAT2
TRAPPC2L	Trafficking Protein Particle Complex Subunit 2L	Protein Coding	36	GC16P088856	1.80736994743347	https://www.genecards.org/cgi-bin/carddisp.pl?gene=TRAPPC2L
DEL17Q11.2	Chromosome 17q11.2 Deletion Syndrome	Genetic Locus	1	GC17U901703	1.80736994743347	https://www.genecards.org/cgi-bin/carddisp.pl?gene=DEL17Q11.2
TF	Transferrin	Protein Coding	48	GC03P133666	1.80431962013245	https://www.genecards.org/cgi-bin/carddisp.pl?gene=TF
IFNA1	Interferon Alpha 1	Protein Coding	38	GC09P021543	1.8001868724823	https://www.genecards.org/cgi-bin/carddisp.pl?gene=IFNA1
COL9A1	Collagen Type IX Alpha 1 Chain	Protein Coding	42	GC06M070215	1.78624439239502	https://www.genecards.org/cgi-bin/carddisp.pl?gene=COL9A1
BMP7	Bone Morphogenetic Protein 7	Protein Coding	44	GC20M057168	1.78499317169189	https://www.genecards.org/cgi-bin/carddisp.pl?gene=BMP7
H2AC18	H2A Clustered Histone 18	Protein Coding	26	GC01M150279	1.78173828125	https://www.genecards.org/cgi-bin/carddisp.pl?gene=H2AC18
SST	Somatostatin	Protein Coding	41	GC03M187668	1.77091634273529	https://www.genecards.org/cgi-bin/carddisp.pl?gene=SST
GNB1	G Protein Subunit Beta 1	Protein Coding	45	GC01M001785	1.76608288288116	https://www.genecards.org/cgi-bin/carddisp.pl?gene=GNB1
AGA	Aspartylglucosaminidase	Protein Coding	44	GC04M177430	1.76608288288116	https://www.genecards.org/cgi-bin/carddisp.pl?gene=AGA
MYO5B	Myosin VB	Protein Coding	44	GC18M049822	1.76608288288116	https://www.genecards.org/cgi-bin/carddisp.pl?gene=MYO5B
IRF6	Interferon Regulatory Factor 6	Protein Coding	43	GC01M209785	1.76608288288116	https://www.genecards.org/cgi-bin/carddisp.pl?gene=IRF6
PEX14	Peroxisomal Biogenesis Factor 14	Protein Coding	43	GC01P010472	1.76608288288116	https://www.genecards.org/cgi-bin/carddisp.pl?gene=PEX14
CBX2	Chromobox 2	Protein Coding	42	GC17P079778	1.76608288288116	https://www.genecards.org/cgi-bin/carddisp.pl?gene=CBX2
PEX3	Peroxisomal Biogenesis Factor 3	Protein Coding	42	GC06P143450	1.76608288288116	https://www.genecards.org/cgi-bin/carddisp.pl?gene=PEX3
PEX5	Peroxisomal Biogenesis Factor 5	Protein Coding	42	GC12P014233	1.76608288288116	https://www.genecards.org/cgi-bin/carddisp.pl?gene=PEX5
STX3	Syntaxin 3	Protein Coding	42	GC11P059713	1.76608288288116	https://www.genecards.org/cgi-bin/carddisp.pl?gene=STX3
INPP5E	Inositol Polyphosphate-5-Phosphatase E	Protein Coding	41	GC09M136428	1.76608288288116	https://www.genecards.org/cgi-bin/carddisp.pl?gene=INPP5E
PEX10	Peroxisomal Biogenesis Factor 10	Protein Coding	41	GC01M002403	1.76608288288116	https://www.genecards.org/cgi-bin/carddisp.pl?gene=PEX10
PEX19	Peroxisomal Biogenesis Factor 19	Protein Coding	41	GC01M160276	1.76608288288116	https://www.genecards.org/cgi-bin/carddisp.pl?gene=PEX19
NIPBL	NIPBL Cohesin Loading Factor	Protein Coding	41	GC05P036876	1.76608288288116	https://www.genecards.org/cgi-bin/carddisp.pl?gene=NIPBL
PEX11B	Peroxisomal Biogenesis Factor 11 Beta	Protein Coding	40	GC01M145911	1.76608288288116	https://www.genecards.org/cgi-bin/carddisp.pl?gene=PEX11B
PEX13	Peroxisomal Biogenesis Factor 13	Protein Coding	40	GC02P061017	1.76608288288116	https://www.genecards.org/cgi-bin/carddisp.pl?gene=PEX13
PEX26	Peroxisomal Biogenesis Factor 26	Protein Coding	40	GC22P018082	1.76608288288116	https://www.genecards.org/cgi-bin/carddisp.pl?gene=PEX26
PEX16	Peroxisomal Biogenesis Factor 16	Protein Coding	38	GC11M073814	1.76608288288116	https://www.genecards.org/cgi-bin/carddisp.pl?gene=PEX16
SCUBE3	Signal Peptide, CUB Domain And EGF Like Domain Containing 3	Protein Coding	38	GC06P061289	1.76608288288116	https://www.genecards.org/cgi-bin/carddisp.pl?gene=SCUBE3
PLCH2	Phospholipase C Eta 2	Protein Coding	38	GC01P002571	1.76608288288116	https://www.genecards.org/cgi-bin/carddisp.pl?gene=PLCH2
SRP19	Signal Recognition Particle 19	Protein Coding	38	GC05P112862	1.76608288288116	https://www.genecards.org/cgi-bin/carddisp.pl?gene=SRP19
SETD5	SET Domain Containing 5	Protein Coding	38	GC03P009402	1.76608288288116	https://www.genecards.org/cgi-bin/carddisp.pl?gene=SETD5
GATAD1	GATA Zinc Finger Domain Containing 1	Protein Coding	37	GC07P092447	1.76608288288116	https://www.genecards.org/cgi-bin/carddisp.pl?gene=GATAD1
PGAP3	Post-GPI Attachment To Proteins Phospholipase 3	Protein Coding	37	GC17M039676	1.76608288288116	https://www.genecards.org/cgi-bin/carddisp.pl?gene=PGAP3
FCHO1	FCH And Mu Domain Containing Endocytic Adaptor 1	Protein Coding	35	GC19P029025	1.76608288288116	https://www.genecards.org/cgi-bin/carddisp.pl?gene=FCHO1
JAGN1	Jagunal Homolog 1	Protein Coding	35	GC03P009890	1.76608288288116	https://www.genecards.org/cgi-bin/carddisp.pl?gene=JAGN1
TRAPPC11	Trafficking Protein Particle Complex Subunit 11	Protein Coding	34	GC04P183659	1.76608288288116	https://www.genecards.org/cgi-bin/carddisp.pl?gene=TRAPPC11
SRPRA	SRP Receptor Subunit Alpha	Protein Coding	30	GC11M126255	1.76608288288116	https://www.genecards.org/cgi-bin/carddisp.pl?gene=SRPRA
NDP-AS1	NDP Antisense RNA 1	RNA Gene	12	GC0XP043949	1.76608288288116	https://www.genecards.org/cgi-bin/carddisp.pl?gene=NDP-AS1
ASIC4-AS1	ASIC4 Antisense RNA 1	RNA Gene	9	GC02M219483	1.76608288288116	https://www.genecards.org/cgi-bin/carddisp.pl?gene=ASIC4-AS1
EVR3	Exudative Vitreoretinopathy 3	Genetic Locus	2	GC11U990585	1.76608288288116	https://www.genecards.org/cgi-bin/carddisp.pl?gene=EVR3
LOC107032825	Origin Of Replication In 5' Region Of FMR1	Biological Region	2	GC0XP147935	1.76608288288116	https://www.genecards.org/cgi-bin/carddisp.pl?gene=LOC107032825
GRD1	Graves Disease, Susceptiblity To, 1	Genetic Locus	1	GC14U901003	1.76608288288116	https://www.genecards.org/cgi-bin/carddisp.pl?gene=GRD1
GRD2	Graves Disease, Susceptibility To, 2	Genetic Locus	1	GC20U990047	1.76608288288116	https://www.genecards.org/cgi-bin/carddisp.pl?gene=GRD2
HDC	Histidine Decarboxylase	Protein Coding	44	GC15M050241	1.76015424728394	https://www.genecards.org/cgi-bin/carddisp.pl?gene=HDC
PYY	Peptide YY	Protein Coding	42	GC17M043952	1.75933456420898	https://www.genecards.org/cgi-bin/carddisp.pl?gene=PYY
DLX3	Distal-Less Homeobox 3	Protein Coding	41	GC17M049990	1.75518703460693	https://www.genecards.org/cgi-bin/carddisp.pl?gene=DLX3
JAG2	Jagged Canonical Notch Ligand 2	Protein Coding	41	GC14M105140	1.72621536254883	https://www.genecards.org/cgi-bin/carddisp.pl?gene=JAG2
AIRE	Autoimmune Regulator	Protein Coding	44	GC21P044285	1.71764469146729	https://www.genecards.org/cgi-bin/carddisp.pl?gene=AIRE
GGT1	Gamma-Glutamyltransferase 1	Protein Coding	47	GC22P024583	1.71638774871826	https://www.genecards.org/cgi-bin/carddisp.pl?gene=GGT1
NR1H2	Nuclear Receptor Subfamily 1 Group H Member 2	Protein Coding	47	GC19P050329	1.70879375934601	https://www.genecards.org/cgi-bin/carddisp.pl?gene=NR1H2
GSR	Glutathione-Disulfide Reductase	Protein Coding	48	GC08M030678	1.69939935207367	https://www.genecards.org/cgi-bin/carddisp.pl?gene=GSR
WNT4	Wnt Family Member 4	Protein Coding	46	GC01M022190	1.69584345817566	https://www.genecards.org/cgi-bin/carddisp.pl?gene=WNT4
IL13	Interleukin 13	Protein Coding	43	GC05P132656	1.67122066020966	https://www.genecards.org/cgi-bin/carddisp.pl?gene=IL13
CSF2	Colony Stimulating Factor 2	Protein Coding	42	GC05P132073	1.67122066020966	https://www.genecards.org/cgi-bin/carddisp.pl?gene=CSF2
DNAH8	Dynein Axonemal Heavy Chain 8	Protein Coding	37	GC06P061334	1.67091751098633	https://www.genecards.org/cgi-bin/carddisp.pl?gene=DNAH8
CRH	Corticotropin Releasing Hormone	Protein Coding	44	GC08M066176	1.66654920578003	https://www.genecards.org/cgi-bin/carddisp.pl?gene=CRH
TPO	Thyroid Peroxidase	Protein Coding	47	GC02P001374	1.66273868083954	https://www.genecards.org/cgi-bin/carddisp.pl?gene=TPO
LFNG	LFNG O-Fucosylpeptide 3-Beta-N-Acetylglucosaminyltransferase	Protein Coding	46	GC07P002512	1.65830731391907	https://www.genecards.org/cgi-bin/carddisp.pl?gene=LFNG
RBPJ	Recombination Signal Binding Protein For Immunoglobulin Kappa J Region	Protein Coding	46	GC04P026165	1.65830731391907	https://www.genecards.org/cgi-bin/carddisp.pl?gene=RBPJ
DLL1	Delta Like Canonical Notch Ligand 1	Protein Coding	45	GC06M170282	1.65830731391907	https://www.genecards.org/cgi-bin/carddisp.pl?gene=DLL1
HEY1	Hes Related Family BHLH Transcription Factor With YRPW Motif 1	Protein Coding	42	GC08M079764	1.65830731391907	https://www.genecards.org/cgi-bin/carddisp.pl?gene=HEY1
DLL3	Delta Like Canonical Notch Ligand 3	Protein Coding	41	GC19P039498	1.65830731391907	https://www.genecards.org/cgi-bin/carddisp.pl?gene=DLL3
HEY2	Hes Related Family BHLH Transcription Factor With YRPW Motif 2	Protein Coding	39	GC06P125730	1.65830731391907	https://www.genecards.org/cgi-bin/carddisp.pl?gene=HEY2
HEYL	Hes Related Family BHLH Transcription Factor With YRPW Motif Like	Protein Coding	38	GC01M039623	1.65830731391907	https://www.genecards.org/cgi-bin/carddisp.pl?gene=HEYL
HES7	Hes Family BHLH Transcription Factor 7	Protein Coding	36	GC17M008120	1.65830731391907	https://www.genecards.org/cgi-bin/carddisp.pl?gene=HES7
MESP2	Mesoderm Posterior BHLH Transcription Factor 2	Protein Coding	34	GC15P089773	1.65830731391907	https://www.genecards.org/cgi-bin/carddisp.pl?gene=MESP2
MAGEF1	MAGE Family Member F1	Protein Coding	34	GC03M184710	1.65830731391907	https://www.genecards.org/cgi-bin/carddisp.pl?gene=MAGEF1
PRSS46P	Serine Protease 46, Pseudogene	Pseudogene	20	GC03M046720	1.65830731391907	https://www.genecards.org/cgi-bin/carddisp.pl?gene=PRSS46P
IGF2R	Insulin Like Growth Factor 2 Receptor	Protein Coding	45	GC06P159969	1.65092194080353	https://www.genecards.org/cgi-bin/carddisp.pl?gene=IGF2R
OCRL	OCRL Inositol Polyphosphate-5-Phosphatase	Protein Coding	44	GC0XP129539	1.64724981784821	https://www.genecards.org/cgi-bin/carddisp.pl?gene=OCRL
PRKCB	Protein Kinase C Beta	Protein Coding	47	GC16P024020	1.63523292541504	https://www.genecards.org/cgi-bin/carddisp.pl?gene=PRKCB
TRPC3	Transient Receptor Potential Cation Channel Subfamily C Member 3	Protein Coding	47	GC04M121879	1.63523292541504	https://www.genecards.org/cgi-bin/carddisp.pl?gene=TRPC3
TNFRSF25	TNF Receptor Superfamily Member 25	Protein Coding	42	GC01M006460	1.63430035114288	https://www.genecards.org/cgi-bin/carddisp.pl?gene=TNFRSF25
SLC22A11	Solute Carrier Family 22 Member 11	Protein Coding	40	GC11P064573	1.62836861610413	https://www.genecards.org/cgi-bin/carddisp.pl?gene=SLC22A11
SELE	Selectin E	Protein Coding	42	GC01M169722	1.62740695476532	https://www.genecards.org/cgi-bin/carddisp.pl?gene=SELE
GCG	Glucagon	Protein Coding	40	GC02M162142	1.61109888553619	https://www.genecards.org/cgi-bin/carddisp.pl?gene=GCG
HMGA2	High Mobility Group AT-Hook 2	Protein Coding	44	GC12P065824	1.60431671142578	https://www.genecards.org/cgi-bin/carddisp.pl?gene=HMGA2
BRCA2	BRCA2 DNA Repair Associated	Protein Coding	48	GC13P032315	1.60277783870697	https://www.genecards.org/cgi-bin/carddisp.pl?gene=BRCA2
TBC1D20	TBC1 Domain Family Member 20	Protein Coding	37	GC20M000423	1.60171699523926	https://www.genecards.org/cgi-bin/carddisp.pl?gene=TBC1D20
THSD4	Thrombospondin Type 1 Domain Containing 4	Protein Coding	36	GC15P071096	1.59625017642975	https://www.genecards.org/cgi-bin/carddisp.pl?gene=THSD4
RAD51	RAD51 Recombinase	Protein Coding	52	GC15P040694	1.5934374332428	https://www.genecards.org/cgi-bin/carddisp.pl?gene=RAD51
NR1I3	Nuclear Receptor Subfamily 1 Group I Member 3	Protein Coding	44	GC01M161229	1.57685017585754	https://www.genecards.org/cgi-bin/carddisp.pl?gene=NR1I3
CLCN5	Chloride Voltage-Gated Channel 5	Protein Coding	42	GC0XP049922	1.57280921936035	https://www.genecards.org/cgi-bin/carddisp.pl?gene=CLCN5
SIL1	SIL1 Nucleotide Exchange Factor	Protein Coding	40	GC05M138957	1.56565725803375	https://www.genecards.org/cgi-bin/carddisp.pl?gene=SIL1
TG	Thyroglobulin	Protein Coding	42	GC08P132866	1.56445574760437	https://www.genecards.org/cgi-bin/carddisp.pl?gene=TG
BCAR4	Breast Cancer Anti-Estrogen Resistance 4	RNA Gene	17	GC16M011819	1.56374788284302	https://www.genecards.org/cgi-bin/carddisp.pl?gene=BCAR4
RYR1	Ryanodine Receptor 1	Protein Coding	46	GC19P042548	1.55764412879944	https://www.genecards.org/cgi-bin/carddisp.pl?gene=RYR1
OPA1-AS1	OPA1 Antisense RNA 1	RNA Gene	14	GC03M193618	1.55764412879944	https://www.genecards.org/cgi-bin/carddisp.pl?gene=OPA1-AS1
ICOSLG	Inducible T Cell Costimulator Ligand	Protein Coding	38	GC21M044222	1.55160117149353	https://www.genecards.org/cgi-bin/carddisp.pl?gene=ICOSLG
PRSS3	Serine Protease 3	Protein Coding	42	GC09P033750	1.53809261322021	https://www.genecards.org/cgi-bin/carddisp.pl?gene=PRSS3
CAT	Catalase	Protein Coding	48	GC11P034460	1.53768229484558	https://www.genecards.org/cgi-bin/carddisp.pl?gene=CAT
FANCA	FA Complementation Group A	Protein Coding	48	GC16M089767	1.53545117378235	https://www.genecards.org/cgi-bin/carddisp.pl?gene=FANCA
ADRB3	Adrenoceptor Beta 3	Protein Coding	45	GC08M037962	1.53495645523071	https://www.genecards.org/cgi-bin/carddisp.pl?gene=ADRB3
VCP	Valosin Containing Protein	Protein Coding	48	GC09M035056	1.53269052505493	https://www.genecards.org/cgi-bin/carddisp.pl?gene=VCP
PDGFRB	Platelet Derived Growth Factor Receptor Beta	Protein Coding	53	GC05M150113	1.52846217155457	https://www.genecards.org/cgi-bin/carddisp.pl?gene=PDGFRB
MAPK1	Mitogen-Activated Protein Kinase 1	Protein Coding	51	GC22M021759	1.52653121948242	https://www.genecards.org/cgi-bin/carddisp.pl?gene=MAPK1
MPO	Myeloperoxidase	Protein Coding	49	GC17M058269	1.52408909797668	https://www.genecards.org/cgi-bin/carddisp.pl?gene=MPO
MECP2	Methyl-CpG Binding Protein 2	Protein Coding	44	GC0XM154021	1.51932609081268	https://www.genecards.org/cgi-bin/carddisp.pl?gene=MECP2
GPT	Glutamic--Pyruvic Transaminase	Protein Coding	41	GC08P144502	1.51402187347412	https://www.genecards.org/cgi-bin/carddisp.pl?gene=GPT
GAS5	Growth Arrest Specific 5	RNA Gene	23	GC01M173947	1.51060914993286	https://www.genecards.org/cgi-bin/carddisp.pl?gene=GAS5
HELLS	Helicase, Lymphoid Specific	Protein Coding	45	GC10P094501	1.50475835800171	https://www.genecards.org/cgi-bin/carddisp.pl?gene=HELLS
PLCB3	Phospholipase C Beta 3	Protein Coding	48	GC11P064251	1.50343406200409	https://www.genecards.org/cgi-bin/carddisp.pl?gene=PLCB3
PNLIP	Pancreatic Lipase	Protein Coding	47	GC10P116545	1.50343406200409	https://www.genecards.org/cgi-bin/carddisp.pl?gene=PNLIP
UQCRFS1	Ubiquinol-Cytochrome C Reductase, Rieske Iron-Sulfur Polypeptide 1	Protein Coding	45	GC19M029205	1.50343406200409	https://www.genecards.org/cgi-bin/carddisp.pl?gene=UQCRFS1
ERCC5	ERCC Excision Repair 5, Endonuclease	Protein Coding	44	GC13P102845	1.50343406200409	https://www.genecards.org/cgi-bin/carddisp.pl?gene=ERCC5
GALE	UDP-Galactose-4-Epimerase	Protein Coding	44	GC01M023795	1.50343406200409	https://www.genecards.org/cgi-bin/carddisp.pl?gene=GALE
LTBP2	Latent Transforming Growth Factor Beta Binding Protein 2	Protein Coding	43	GC14M074498	1.50343406200409	https://www.genecards.org/cgi-bin/carddisp.pl?gene=LTBP2
NEU1	Neuraminidase 1	Protein Coding	43	GC06M031857	1.50343406200409	https://www.genecards.org/cgi-bin/carddisp.pl?gene=NEU1
XYLT1	Xylosyltransferase 1	Protein Coding	42	GC16M017101	1.50343406200409	https://www.genecards.org/cgi-bin/carddisp.pl?gene=XYLT1
CLDN4	Claudin 4	Protein Coding	41	GC07P073799	1.50343406200409	https://www.genecards.org/cgi-bin/carddisp.pl?gene=CLDN4
CLASP1	Cytoplasmic Linker Associated Protein 1	Protein Coding	41	GC02M121337	1.50343406200409	https://www.genecards.org/cgi-bin/carddisp.pl?gene=CLASP1
EIF4H	Eukaryotic Translation Initiation Factor 4H	Protein Coding	41	GC07P074174	1.50343406200409	https://www.genecards.org/cgi-bin/carddisp.pl?gene=EIF4H
VPS11	VPS11 Core Subunit Of CORVET And HOPS Complexes	Protein Coding	41	GC11P119067	1.50343406200409	https://www.genecards.org/cgi-bin/carddisp.pl?gene=VPS11
CLDN3	Claudin 3	Protein Coding	40	GC07M073768	1.50343406200409	https://www.genecards.org/cgi-bin/carddisp.pl?gene=CLDN3
TSEN2	TRNA Splicing Endonuclease Subunit 2	Protein Coding	40	GC03P012484	1.50343406200409	https://www.genecards.org/cgi-bin/carddisp.pl?gene=TSEN2
RAB18	RAB18, Member RAS Oncogene Family	Protein Coding	39	GC10P027504	1.50343406200409	https://www.genecards.org/cgi-bin/carddisp.pl?gene=RAB18
FKBP6	FKBP Prolyl Isomerase Family Member 6 (Inactive)	Protein Coding	38	GC07P073328	1.50343406200409	https://www.genecards.org/cgi-bin/carddisp.pl?gene=FKBP6
RAB3GAP2	RAB3 GTPase Activating Non-Catalytic Protein Subunit 2	Protein Coding	38	GC01M220149	1.50343406200409	https://www.genecards.org/cgi-bin/carddisp.pl?gene=RAB3GAP2
TSEN15	TRNA Splicing Endonuclease Subunit 15	Protein Coding	38	GC01P184020	1.50343406200409	https://www.genecards.org/cgi-bin/carddisp.pl?gene=TSEN15
TSEN34	TRNA Splicing Endonuclease Subunit 34	Protein Coding	38	GC19P059792	1.50343406200409	https://www.genecards.org/cgi-bin/carddisp.pl?gene=TSEN34
ABHD11	Abhydrolase Domain Containing 11	Protein Coding	37	GC07M073736	1.50343406200409	https://www.genecards.org/cgi-bin/carddisp.pl?gene=ABHD11
KARS1	Lysyl-TRNA Synthetase 1	Protein Coding	37	GC16M075630	1.50343406200409	https://www.genecards.org/cgi-bin/carddisp.pl?gene=KARS1
TSEN54	TRNA Splicing Endonuclease Subunit 54	Protein Coding	37	GC17P075515	1.50343406200409	https://www.genecards.org/cgi-bin/carddisp.pl?gene=TSEN54
BCL7B	BAF Chromatin Remodeling Complex Subunit BCL7B	Protein Coding	36	GC07M073536	1.50343406200409	https://www.genecards.org/cgi-bin/carddisp.pl?gene=BCL7B
AFF3	AF4/FMR2 Family Member 3	Protein Coding	36	GC02M099545	1.50343406200409	https://www.genecards.org/cgi-bin/carddisp.pl?gene=AFF3
DNAJC30	DnaJ Heat Shock Protein Family (Hsp40) Member C30	Protein Coding	34	GC07M073680	1.50343406200409	https://www.genecards.org/cgi-bin/carddisp.pl?gene=DNAJC30
GTF2IRD2	GTF2I Repeat Domain Containing 2	Protein Coding	33	GC07M074796	1.50343406200409	https://www.genecards.org/cgi-bin/carddisp.pl?gene=GTF2IRD2
BBIP1	BBSome Interacting Protein 1	Protein Coding	31	GC10M110898	1.50343406200409	https://www.genecards.org/cgi-bin/carddisp.pl?gene=BBIP1
VPS37D	VPS37D Subunit Of ESCRT-I	Protein Coding	31	GC07P073892	1.50343406200409	https://www.genecards.org/cgi-bin/carddisp.pl?gene=VPS37D
BUD23	BUD23 RRNA Methyltransferase And Ribosome Maturation Factor	Protein Coding	30	GC07P073893	1.50343406200409	https://www.genecards.org/cgi-bin/carddisp.pl?gene=BUD23
TMPPE	Transmembrane Protein With Metallophosphoesterase Domain	Protein Coding	29	GC03M033090	1.50343406200409	https://www.genecards.org/cgi-bin/carddisp.pl?gene=TMPPE
METTL27	Methyltransferase Like 27	Protein Coding	26	GC07M073882	1.50343406200409	https://www.genecards.org/cgi-bin/carddisp.pl?gene=METTL27
TMEM270	Transmembrane Protein 270	Protein Coding	22	GC07P073913	1.50343406200409	https://www.genecards.org/cgi-bin/carddisp.pl?gene=TMEM270
PHKA2-AS1	PHKA2 Antisense RNA 1	RNA Gene	13	GC0XP018845	1.50343406200409	https://www.genecards.org/cgi-bin/carddisp.pl?gene=PHKA2-AS1
GK-AS1	GK Antisense RNA 1	RNA Gene	12	GC0XM030699	1.50343406200409	https://www.genecards.org/cgi-bin/carddisp.pl?gene=GK-AS1
MIF4GD-DT	MIF4GD Divergent Transcript	RNA Gene	10	GC17P075316	1.50343406200409	https://www.genecards.org/cgi-bin/carddisp.pl?gene=MIF4GD-DT
LOC102723692	Uncharacterized LOC102723692	RNA Gene	10	GC16P017019	1.50343406200409	https://www.genecards.org/cgi-bin/carddisp.pl?gene=LOC102723692
PRS	Prieto X-Linked Mental Retardation Syndrome	Genetic Locus	4	GC0XU990191	1.50343406200409	https://www.genecards.org/cgi-bin/carddisp.pl?gene=PRS
LOC113939944	Sharpr-MPRA Regulatory Region 9539	Biological Region	2	GC15P048520	1.50343406200409	https://www.genecards.org/cgi-bin/carddisp.pl?gene=LOC113939944
LOC109504725	Androgen Receptor Repeat Instability Region	Biological Region	2	GC0XP067546	1.50343406200409	https://www.genecards.org/cgi-bin/carddisp.pl?gene=LOC109504725
LOC113687175	Sharpr-MPRA Regulatory Region 4647	Biological Region	2	GC07P100626	1.50343406200409	https://www.genecards.org/cgi-bin/carddisp.pl?gene=LOC113687175
PBC2	Biliary Cirrhosis, Primary, 2	Genetic Locus	1	GC06U901769	1.50343406200409	https://www.genecards.org/cgi-bin/carddisp.pl?gene=PBC2
PBC3	Biliary Cirrhosis, Primary, 3	Genetic Locus	1	GC01U902479	1.50343406200409	https://www.genecards.org/cgi-bin/carddisp.pl?gene=PBC3
PBC4	Biliary Cirrhosis, Primary, 4	Genetic Locus	1	GC07U903249	1.50343406200409	https://www.genecards.org/cgi-bin/carddisp.pl?gene=PBC4
PBC5	Biliary Cirrhosis, Primary, 5	Genetic Locus	1	GC17U901708	1.50343406200409	https://www.genecards.org/cgi-bin/carddisp.pl?gene=PBC5
DELXP21	Chromosome Xp21 Deletion Syndrome	Genetic Locus	1	GC0XU901676	1.50343406200409	https://www.genecards.org/cgi-bin/carddisp.pl?gene=DELXP21
FWS	Forsythe-Wakeling Syndrome	Genetic Locus	1	GC01U903181	1.50343406200409	https://www.genecards.org/cgi-bin/carddisp.pl?gene=FWS
PRDM2	PR/SET Domain 2	Protein Coding	40	GC01P013792	1.49997568130493	https://www.genecards.org/cgi-bin/carddisp.pl?gene=PRDM2
CA10	Carbonic Anhydrase 10	Protein Coding	38	GC17M051630	1.49900650978088	https://www.genecards.org/cgi-bin/carddisp.pl?gene=CA10
SAA1	Serum Amyloid A1	Protein Coding	41	GC11P018294	1.4981255531311	https://www.genecards.org/cgi-bin/carddisp.pl?gene=SAA1
AGTR1	Angiotensin II Receptor Type 1	Protein Coding	50	GC03P148697	1.49561023712158	https://www.genecards.org/cgi-bin/carddisp.pl?gene=AGTR1
IDUA	Alpha-L-Iduronidase	Protein Coding	42	GC04P000986	1.49043786525726	https://www.genecards.org/cgi-bin/carddisp.pl?gene=IDUA
COL10A1	Collagen Type X Alpha 1 Chain	Protein Coding	42	GC06M116118	1.48278391361237	https://www.genecards.org/cgi-bin/carddisp.pl?gene=COL10A1
SLC6A4	Solute Carrier Family 6 Member 4	Protein Coding	47	GC17M030194	1.48212075233459	https://www.genecards.org/cgi-bin/carddisp.pl?gene=SLC6A4
ALDH18A1	Aldehyde Dehydrogenase 18 Family Member A1	Protein Coding	45	GC10M095605	1.47611629962921	https://www.genecards.org/cgi-bin/carddisp.pl?gene=ALDH18A1
IL3	Interleukin 3	Protein Coding	42	GC05P132060	1.47478985786438	https://www.genecards.org/cgi-bin/carddisp.pl?gene=IL3
AMH	Anti-Mullerian Hormone	Protein Coding	42	GC19P002260	1.46785366535187	https://www.genecards.org/cgi-bin/carddisp.pl?gene=AMH
ADAMTSL1	ADAMTS Like 1	Protein Coding	41	GC09P017906	1.45625877380371	https://www.genecards.org/cgi-bin/carddisp.pl?gene=ADAMTSL1
HNF4A	Hepatocyte Nuclear Factor 4 Alpha	Protein Coding	50	GC20P044355	1.45568072795868	https://www.genecards.org/cgi-bin/carddisp.pl?gene=HNF4A
MC4R	Melanocortin 4 Receptor	Protein Coding	45	GC18M060371	1.44853687286377	https://www.genecards.org/cgi-bin/carddisp.pl?gene=MC4R
GLIS3	GLIS Family Zinc Finger 3	Protein Coding	38	GC09M003816	1.44850492477417	https://www.genecards.org/cgi-bin/carddisp.pl?gene=GLIS3
SOD1	Superoxide Dismutase 1	Protein Coding	50	GC21P031659	1.44369411468506	https://www.genecards.org/cgi-bin/carddisp.pl?gene=SOD1
CD4	CD4 Molecule	Protein Coding	48	GC12P006786	1.44207382202148	https://www.genecards.org/cgi-bin/carddisp.pl?gene=CD4
MC2R	Melanocortin 2 Receptor	Protein Coding	47	GC18M020355	1.44188296794891	https://www.genecards.org/cgi-bin/carddisp.pl?gene=MC2R
TERF1	Telomeric Repeat Binding Factor 1	Protein Coding	41	GC08P073003	1.44188296794891	https://www.genecards.org/cgi-bin/carddisp.pl?gene=TERF1
NAGLU	N-Acetyl-Alpha-Glucosaminidase	Protein Coding	41	GC17P042571	1.44180011749268	https://www.genecards.org/cgi-bin/carddisp.pl?gene=NAGLU
MSX2	Msh Homeobox 2	Protein Coding	47	GC05P174724	1.43305730819702	https://www.genecards.org/cgi-bin/carddisp.pl?gene=MSX2
DRD2	Dopamine Receptor D2	Protein Coding	49	GC11M113409	1.43137657642365	https://www.genecards.org/cgi-bin/carddisp.pl?gene=DRD2
ABCC8	ATP Binding Cassette Subfamily C Member 8	Protein Coding	45	GC11M017392	1.43137657642365	https://www.genecards.org/cgi-bin/carddisp.pl?gene=ABCC8
ADAMTS4	ADAM Metallopeptidase With Thrombospondin Type 1 Motif 4	Protein Coding	42	GC01M161184	1.43137657642365	https://www.genecards.org/cgi-bin/carddisp.pl?gene=ADAMTS4
COLEC10	Collectin Subfamily Member 10	Protein Coding	38	GC08P118952	1.43091726303101	https://www.genecards.org/cgi-bin/carddisp.pl?gene=COLEC10
ALOX12	Arachidonate 12-Lipoxygenase, 12S Type	Protein Coding	43	GC17P006995	1.4252952337265	https://www.genecards.org/cgi-bin/carddisp.pl?gene=ALOX12
LEF1	Lymphoid Enhancer Binding Factor 1	Protein Coding	46	GC04M108047	1.42307698726654	https://www.genecards.org/cgi-bin/carddisp.pl?gene=LEF1
ABCB11	ATP Binding Cassette Subfamily B Member 11	Protein Coding	45	GC02M168922	1.41968524456024	https://www.genecards.org/cgi-bin/carddisp.pl?gene=ABCB11
CD80	CD80 Molecule	Protein Coding	40	GC03M119524	1.41968524456024	https://www.genecards.org/cgi-bin/carddisp.pl?gene=CD80
CTLA4	Cytotoxic T-Lymphocyte Associated Protein 4	Protein Coding	44	GC02P203867	1.41898429393768	https://www.genecards.org/cgi-bin/carddisp.pl?gene=CTLA4
BLM	BLM RecQ Like Helicase	Protein Coding	48	GC15P090717	1.4163658618927	https://www.genecards.org/cgi-bin/carddisp.pl?gene=BLM
IL16	Interleukin 16	Protein Coding	41	GC15P081159	1.41554856300354	https://www.genecards.org/cgi-bin/carddisp.pl?gene=IL16
PLAU	Plasminogen Activator, Urokinase	Protein Coding	50	GC10P073909	1.41232621669769	https://www.genecards.org/cgi-bin/carddisp.pl?gene=PLAU
AFP	Alpha Fetoprotein	Protein Coding	44	GC04P073431	1.40848815441132	https://www.genecards.org/cgi-bin/carddisp.pl?gene=AFP
EXT2	Exostosin Glycosyltransferase 2	Protein Coding	46	GC11P044095	1.40564584732056	https://www.genecards.org/cgi-bin/carddisp.pl?gene=EXT2
SERPINA7	Serpin Family A Member 7	Protein Coding	38	GC0XM106032	1.40138697624207	https://www.genecards.org/cgi-bin/carddisp.pl?gene=SERPINA7
EXT1	Exostosin Glycosyltransferase 1	Protein Coding	48	GC08M117798	1.39757919311523	https://www.genecards.org/cgi-bin/carddisp.pl?gene=EXT1
ITGA2	Integrin Subunit Alpha 2	Protein Coding	45	GC05P052989	1.39587163925171	https://www.genecards.org/cgi-bin/carddisp.pl?gene=ITGA2
MYB	MYB Proto-Oncogene, Transcription Factor	Protein Coding	49	GC06P135180	1.39317059516907	https://www.genecards.org/cgi-bin/carddisp.pl?gene=MYB
CCR3	C-C Motif Chemokine Receptor 3	Protein Coding	46	GC03P046163	1.38459873199463	https://www.genecards.org/cgi-bin/carddisp.pl?gene=CCR3
CYP7A1	Cytochrome P450 Family 7 Subfamily A Member 1	Protein Coding	42	GC08M058476	1.38156867027283	https://www.genecards.org/cgi-bin/carddisp.pl?gene=CYP7A1
IL31	Interleukin 31	Protein Coding	34	GC12M122173	1.37753880023956	https://www.genecards.org/cgi-bin/carddisp.pl?gene=IL31
SQOR	Sulfide Quinone Oxidoreductase	Protein Coding	29	GC15P045632	1.37753880023956	https://www.genecards.org/cgi-bin/carddisp.pl?gene=SQOR
PIK3CA	Phosphatidylinositol-4,5-Bisphosphate 3-Kinase Catalytic Subunit Alpha	Protein Coding	52	GC03P179148	1.37414264678955	https://www.genecards.org/cgi-bin/carddisp.pl?gene=PIK3CA
ITGA2B	Integrin Subunit Alpha 2b	Protein Coding	50	GC17M044509	1.37414264678955	https://www.genecards.org/cgi-bin/carddisp.pl?gene=ITGA2B
HSD3B1	Hydroxy-Delta-5-Steroid Dehydrogenase, 3 Beta- And Steroid Delta-Isomerase 1	Protein Coding	43	GC01P119507	1.37397491931915	https://www.genecards.org/cgi-bin/carddisp.pl?gene=HSD3B1
DNAH9	Dynein Axonemal Heavy Chain 9	Protein Coding	37	GC17P011598	1.37163686752319	https://www.genecards.org/cgi-bin/carddisp.pl?gene=DNAH9
CSF1R	Colony Stimulating Factor 1 Receptor	Protein Coding	50	GC05M150053	1.36936163902283	https://www.genecards.org/cgi-bin/carddisp.pl?gene=CSF1R
SLC19A1	Solute Carrier Family 19 Member 1	Protein Coding	46	GC21M045493	1.36756706237793	https://www.genecards.org/cgi-bin/carddisp.pl?gene=SLC19A1
TCN2	Transcobalamin 2	Protein Coding	43	GC22P030606	1.36756706237793	https://www.genecards.org/cgi-bin/carddisp.pl?gene=TCN2
IL15	Interleukin 15	Protein Coding	40	GC04P141636	1.36225473880768	https://www.genecards.org/cgi-bin/carddisp.pl?gene=IL15
ALDH2	Aldehyde Dehydrogenase 2 Family Member	Protein Coding	49	GC12P111766	1.35635757446289	https://www.genecards.org/cgi-bin/carddisp.pl?gene=ALDH2
CASP3	Caspase 3	Protein Coding	49	GC04M184627	1.35561895370483	https://www.genecards.org/cgi-bin/carddisp.pl?gene=CASP3
IER3IP1	Immediate Early Response 3 Interacting Protein 1	Protein Coding	37	GC18M047152	1.350221991539	https://www.genecards.org/cgi-bin/carddisp.pl?gene=IER3IP1
TCF7	Transcription Factor 7	Protein Coding	44	GC05P134114	1.34697425365448	https://www.genecards.org/cgi-bin/carddisp.pl?gene=TCF7
IGFL3	IGF Like Family Member 3	Protein Coding	29	GC19M051419	1.34642004966736	https://www.genecards.org/cgi-bin/carddisp.pl?gene=IGFL3
SERPINA1	Serpin Family A Member 1	Protein Coding	48	GC14M094376	1.34616780281067	https://www.genecards.org/cgi-bin/carddisp.pl?gene=SERPINA1
TCOF1	Treacle Ribosome Biogenesis Factor 1	Protein Coding	42	GC05P150358	1.34519803524017	https://www.genecards.org/cgi-bin/carddisp.pl?gene=TCOF1
SHH	Sonic Hedgehog Signaling Molecule	Protein Coding	48	GC07M155799	1.34252023696899	https://www.genecards.org/cgi-bin/carddisp.pl?gene=SHH
ADAMTS6	ADAM Metallopeptidase With Thrombospondin Type 1 Motif 6	Protein Coding	37	GC05M065148	1.34195923805237	https://www.genecards.org/cgi-bin/carddisp.pl?gene=ADAMTS6
ACP1	Acid Phosphatase 1	Protein Coding	42	GC02P000254	1.33724474906921	https://www.genecards.org/cgi-bin/carddisp.pl?gene=ACP1
UGT1A1	UDP Glucuronosyltransferase Family 1 Member A1	Protein Coding	47	GC02P233760	1.33591985702515	https://www.genecards.org/cgi-bin/carddisp.pl?gene=UGT1A1
KCNJ11	Potassium Inwardly Rectifying Channel Subfamily J Member 11	Protein Coding	47	GC11M017366	1.33477449417114	https://www.genecards.org/cgi-bin/carddisp.pl?gene=KCNJ11
DLX5	Distal-Less Homeobox 5	Protein Coding	44	GC07M097020	1.33477449417114	https://www.genecards.org/cgi-bin/carddisp.pl?gene=DLX5
TTF2	Transcription Termination Factor 2	Protein Coding	39	GC01P117060	1.32955741882324	https://www.genecards.org/cgi-bin/carddisp.pl?gene=TTF2
LINC00339	Long Intergenic Non-Protein Coding RNA 339	RNA Gene	19	GC01P022151	1.32955741882324	https://www.genecards.org/cgi-bin/carddisp.pl?gene=LINC00339
GALNT3	Polypeptide N-Acetylgalactosaminyltransferase 3	Protein Coding	45	GC02M165747	1.32584953308105	https://www.genecards.org/cgi-bin/carddisp.pl?gene=GALNT3
PDGFRA	Platelet Derived Growth Factor Receptor Alpha	Protein Coding	53	GC04P054229	1.32140243053436	https://www.genecards.org/cgi-bin/carddisp.pl?gene=PDGFRA
MIR708	MicroRNA 708	RNA Gene	18	GC11M079402	1.31160342693329	https://www.genecards.org/cgi-bin/carddisp.pl?gene=MIR708
LOC110386951	CYP19A1 Promoter II/1.3	Biological Region	1	GC15P051244	1.30716300010681	https://www.genecards.org/cgi-bin/carddisp.pl?gene=LOC110386951
FBXO33	F-Box Protein 33	Protein Coding	33	GC14M039396	1.30532360076904	https://www.genecards.org/cgi-bin/carddisp.pl?gene=FBXO33
IL21R	Interleukin 21 Receptor	Protein Coding	40	GC16P027413	1.30394732952118	https://www.genecards.org/cgi-bin/carddisp.pl?gene=IL21R
PRKDC	Protein Kinase, DNA-Activated, Catalytic Subunit	Protein Coding	49	GC08M047773	1.30012941360474	https://www.genecards.org/cgi-bin/carddisp.pl?gene=PRKDC
PRODH	Proline Dehydrogenase 1	Protein Coding	45	GC22M018912	1.30012941360474	https://www.genecards.org/cgi-bin/carddisp.pl?gene=PRODH
CCR6	C-C Motif Chemokine Receptor 6	Protein Coding	44	GC06P167111	1.29988741874695	https://www.genecards.org/cgi-bin/carddisp.pl?gene=CCR6
MTR	5-Methyltetrahydrofolate-Homocysteine Methyltransferase	Protein Coding	46	GC01P236795	1.2967483997345	https://www.genecards.org/cgi-bin/carddisp.pl?gene=MTR
VPS13B	Vacuolar Protein Sorting 13 Homolog B	Protein Coding	38	GC08P099011	1.29231429100037	https://www.genecards.org/cgi-bin/carddisp.pl?gene=VPS13B
MIR203A	MicroRNA 203a	RNA Gene	20	GC14P107019	1.29231429100037	https://www.genecards.org/cgi-bin/carddisp.pl?gene=MIR203A
TRPS1	Transcriptional Repressor GATA Binding 1	Protein Coding	45	GC08M115408	1.28883910179138	https://www.genecards.org/cgi-bin/carddisp.pl?gene=TRPS1
LPL	Lipoprotein Lipase	Protein Coding	48	GC08P019901	1.28708469867706	https://www.genecards.org/cgi-bin/carddisp.pl?gene=LPL
FTO	FTO Alpha-Ketoglutarate Dependent Dioxygenase	Protein Coding	44	GC16P053738	1.28614687919617	https://www.genecards.org/cgi-bin/carddisp.pl?gene=FTO
LHCGR	Luteinizing Hormone/Choriogonadotropin Receptor	Protein Coding	46	GC02M048686	1.28429913520813	https://www.genecards.org/cgi-bin/carddisp.pl?gene=LHCGR
ADAMTS19	ADAM Metallopeptidase With Thrombospondin Type 1 Motif 19	Protein Coding	36	GC05P129460	1.28259372711182	https://www.genecards.org/cgi-bin/carddisp.pl?gene=ADAMTS19
ERN1	Endoplasmic Reticulum To Nucleus Signaling 1	Protein Coding	45	GC17M064039	1.28082823753357	https://www.genecards.org/cgi-bin/carddisp.pl?gene=ERN1
WNK1	WNK Lysine Deficient Protein Kinase 1	Protein Coding	46	GC12P000733	1.27940511703491	https://www.genecards.org/cgi-bin/carddisp.pl?gene=WNK1
PTPN22	Protein Tyrosine Phosphatase Non-Receptor Type 22	Protein Coding	46	GC01M113813	1.27892434597015	https://www.genecards.org/cgi-bin/carddisp.pl?gene=PTPN22
EFEMP2	EGF Containing Fibulin Extracellular Matrix Protein 2	Protein Coding	42	GC11M074531	1.27892434597015	https://www.genecards.org/cgi-bin/carddisp.pl?gene=EFEMP2
FEN1	Flap Structure-Specific Endonuclease 1	Protein Coding	45	GC11P061793	1.27737283706665	https://www.genecards.org/cgi-bin/carddisp.pl?gene=FEN1
EXO1	Exonuclease 1	Protein Coding	43	GC01P241847	1.27737283706665	https://www.genecards.org/cgi-bin/carddisp.pl?gene=EXO1
M6PR	Mannose-6-Phosphate Receptor, Cation Dependent	Protein Coding	42	GC12M008981	1.27737283706665	https://www.genecards.org/cgi-bin/carddisp.pl?gene=M6PR
RAD52	RAD52 Homolog, DNA Repair Protein	Protein Coding	41	GC12M000912	1.27737283706665	https://www.genecards.org/cgi-bin/carddisp.pl?gene=RAD52
RECQL	RecQ Like Helicase	Protein Coding	40	GC12M021468	1.27737283706665	https://www.genecards.org/cgi-bin/carddisp.pl?gene=RECQL
TERF2	Telomeric Repeat Binding Factor 2	Protein Coding	40	GC16M069355	1.27737283706665	https://www.genecards.org/cgi-bin/carddisp.pl?gene=TERF2
RECQL5	RecQ Like Helicase 5	Protein Coding	38	GC17M075626	1.27737283706665	https://www.genecards.org/cgi-bin/carddisp.pl?gene=RECQL5
NUDT10	Nudix Hydrolase 10	Protein Coding	34	GC0XP051332	1.27737283706665	https://www.genecards.org/cgi-bin/carddisp.pl?gene=NUDT10
CXCL12	C-X-C Motif Chemokine Ligand 12	Protein Coding	44	GC10M044294	1.27398598194122	https://www.genecards.org/cgi-bin/carddisp.pl?gene=CXCL12
CCND1	Cyclin D1	Protein Coding	51	GC11P069641	1.26715755462646	https://www.genecards.org/cgi-bin/carddisp.pl?gene=CCND1
SLC17A5	Solute Carrier Family 17 Member 5	Protein Coding	44	GC06M073593	1.26221287250519	https://www.genecards.org/cgi-bin/carddisp.pl?gene=SLC17A5
FBN2	Fibrillin 2	Protein Coding	40	GC05M128257	1.25774765014648	https://www.genecards.org/cgi-bin/carddisp.pl?gene=FBN2
NLRP3	NLR Family Pyrin Domain Containing 3	Protein Coding	46	GC01P247415	1.25620365142822	https://www.genecards.org/cgi-bin/carddisp.pl?gene=NLRP3
AFF2	AF4/FMR2 Family Member 2	Protein Coding	41	GC0XP148500	1.25146663188934	https://www.genecards.org/cgi-bin/carddisp.pl?gene=AFF2
FOXL2	Forkhead Box L2	Protein Coding	40	GC03M138944	1.24976134300232	https://www.genecards.org/cgi-bin/carddisp.pl?gene=FOXL2
VNN1	Vanin 1	Protein Coding	42	GC06M132680	1.24813711643219	https://www.genecards.org/cgi-bin/carddisp.pl?gene=VNN1
TPD52	Tumor Protein D52	Protein Coding	41	GC08M079920	1.24813711643219	https://www.genecards.org/cgi-bin/carddisp.pl?gene=TPD52
AAGAB	Alpha And Gamma Adaptin Binding Protein	Protein Coding	38	GC15M067200	1.24813711643219	https://www.genecards.org/cgi-bin/carddisp.pl?gene=AAGAB
FBXO5	F-Box Protein 5	Protein Coding	37	GC06M152970	1.24813711643219	https://www.genecards.org/cgi-bin/carddisp.pl?gene=FBXO5
PLEKHG1	Pleckstrin Homology And RhoGEF Domain Containing G1	Protein Coding	33	GC06P150599	1.24813711643219	https://www.genecards.org/cgi-bin/carddisp.pl?gene=PLEKHG1
ZNF239	Zinc Finger Protein 239	Protein Coding	33	GC10M043557	1.24813711643219	https://www.genecards.org/cgi-bin/carddisp.pl?gene=ZNF239
NIPA2	NIPA Magnesium Transporter 2	Protein Coding	36	GC15P028255	1.24407482147217	https://www.genecards.org/cgi-bin/carddisp.pl?gene=NIPA2
LOC110806262	Solute Carrier Family 6 Member 4 Gene Promoter	Biological Region	1	GC17P030235	1.24407482147217	https://www.genecards.org/cgi-bin/carddisp.pl?gene=LOC110806262
NRAS	NRAS Proto-Oncogene, GTPase	Protein Coding	48	GC01M114704	1.24024772644043	https://www.genecards.org/cgi-bin/carddisp.pl?gene=NRAS
GAST	Gastrin	Protein Coding	40	GC17P041712	1.23931777477264	https://www.genecards.org/cgi-bin/carddisp.pl?gene=GAST
KHDRBS1	KH RNA Binding Domain Containing, Signal Transduction Associated 1	Protein Coding	41	GC01P032013	1.23907434940338	https://www.genecards.org/cgi-bin/carddisp.pl?gene=KHDRBS1
DBP	D-Box Binding PAR BZIP Transcription Factor	Protein Coding	37	GC19M048630	1.23583197593689	https://www.genecards.org/cgi-bin/carddisp.pl?gene=DBP
MT-CO1	Mitochondrially Encoded Cytochrome C Oxidase I	Protein Coding	33	GCMTP005906	1.23381662368774	https://www.genecards.org/cgi-bin/carddisp.pl?gene=MT-CO1
CYP2R1	Cytochrome P450 Family 2 Subfamily R Member 1	Protein Coding	45	GC11M014877	1.23251914978027	https://www.genecards.org/cgi-bin/carddisp.pl?gene=CYP2R1
FGFR3	Fibroblast Growth Factor Receptor 3	Protein Coding	53	GC04P001795	1.22480022907257	https://www.genecards.org/cgi-bin/carddisp.pl?gene=FGFR3
GAD2	Glutamate Decarboxylase 2	Protein Coding	45	GC10P026216	1.22480022907257	https://www.genecards.org/cgi-bin/carddisp.pl?gene=GAD2
IGFBP6	Insulin Like Growth Factor Binding Protein 6	Protein Coding	41	GC12P053097	1.22480022907257	https://www.genecards.org/cgi-bin/carddisp.pl?gene=IGFBP6
CSF3	Colony Stimulating Factor 3	Protein Coding	38	GC17P040015	1.22480022907257	https://www.genecards.org/cgi-bin/carddisp.pl?gene=CSF3
PSAP	Prosaposin	Protein Coding	45	GC10M071816	1.22282099723816	https://www.genecards.org/cgi-bin/carddisp.pl?gene=PSAP
STAR	Steroidogenic Acute Regulatory Protein	Protein Coding	45	GC08M038145	1.2193865776062	https://www.genecards.org/cgi-bin/carddisp.pl?gene=STAR
SCT	Secretin	Protein Coding	34	GC11M000626	1.21879136562347	https://www.genecards.org/cgi-bin/carddisp.pl?gene=SCT
OTC	Ornithine Transcarbamylase	Protein Coding	46	GC0XP038353	1.21844792366028	https://www.genecards.org/cgi-bin/carddisp.pl?gene=OTC
INSR	Insulin Receptor	Protein Coding	52	GC19M007112	1.21774005889893	https://www.genecards.org/cgi-bin/carddisp.pl?gene=INSR
ENTPD1	Ectonucleoside Triphosphate Diphosphohydrolase 1	Protein Coding	46	GC10P095711	1.21774005889893	https://www.genecards.org/cgi-bin/carddisp.pl?gene=ENTPD1
PDCD1	Programmed Cell Death 1	Protein Coding	46	GC02M241849	1.21774005889893	https://www.genecards.org/cgi-bin/carddisp.pl?gene=PDCD1
RBP4	Retinol Binding Protein 4	Protein Coding	43	GC10M093591	1.21576046943665	https://www.genecards.org/cgi-bin/carddisp.pl?gene=RBP4
TBX19	T-Box Transcription Factor 19	Protein Coding	40	GC01P168280	1.21240794658661	https://www.genecards.org/cgi-bin/carddisp.pl?gene=TBX19
TNFRSF6B	TNF Receptor Superfamily Member 6b	Protein Coding	41	GC20P063696	1.20888018608093	https://www.genecards.org/cgi-bin/carddisp.pl?gene=TNFRSF6B
CIITA	Class II Major Histocompatibility Complex Transactivator	Protein Coding	44	GC16P010879	1.20807981491089	https://www.genecards.org/cgi-bin/carddisp.pl?gene=CIITA
ACAN	Aggrecan	Protein Coding	46	GC15P088813	1.20717477798462	https://www.genecards.org/cgi-bin/carddisp.pl?gene=ACAN
CD8A	CD8a Molecule	Protein Coding	45	GC02M086784	1.20717477798462	https://www.genecards.org/cgi-bin/carddisp.pl?gene=CD8A
FBLN5	Fibulin 5	Protein Coding	44	GC14M091869	1.20717477798462	https://www.genecards.org/cgi-bin/carddisp.pl?gene=FBLN5
CD34	CD34 Molecule	Protein Coding	42	GC01M207880	1.20717477798462	https://www.genecards.org/cgi-bin/carddisp.pl?gene=CD34
CCK	Cholecystokinin	Protein Coding	41	GC03M042274	1.20717477798462	https://www.genecards.org/cgi-bin/carddisp.pl?gene=CCK
MBL2	Mannose Binding Lectin 2	Protein Coding	46	GC10M052760	1.20616781711578	https://www.genecards.org/cgi-bin/carddisp.pl?gene=MBL2
BRSK1	BR Serine/Threonine Kinase 1	Protein Coding	41	GC19P057756	1.20593893527985	https://www.genecards.org/cgi-bin/carddisp.pl?gene=BRSK1
MCM8	Minichromosome Maintenance 8 Homologous Recombination Repair Factor	Protein Coding	40	GC20P006026	1.20593893527985	https://www.genecards.org/cgi-bin/carddisp.pl?gene=MCM8
APC	APC Regulator Of WNT Signaling Pathway	Protein Coding	48	GC05P112707	1.20566439628601	https://www.genecards.org/cgi-bin/carddisp.pl?gene=APC
ANTXR1	ANTXR Cell Adhesion Molecule 1	Protein Coding	45	GC02P068977	1.20352721214294	https://www.genecards.org/cgi-bin/carddisp.pl?gene=ANTXR1
FGF18	Fibroblast Growth Factor 18	Protein Coding	40	GC05P171419	1.20352721214294	https://www.genecards.org/cgi-bin/carddisp.pl?gene=FGF18
NPY	Neuropeptide Y	Protein Coding	45	GC07P024290	1.20322465896606	https://www.genecards.org/cgi-bin/carddisp.pl?gene=NPY
SLC10A2	Solute Carrier Family 10 Member 2	Protein Coding	42	GC13M103043	1.19718885421753	https://www.genecards.org/cgi-bin/carddisp.pl?gene=SLC10A2
SEM1	SEM1 26S Proteasome Subunit	Protein Coding	31	GC07M096483	1.1911199092865	https://www.genecards.org/cgi-bin/carddisp.pl?gene=SEM1
CUL1	Cullin 1	Protein Coding	44	GC07P148697	1.19056439399719	https://www.genecards.org/cgi-bin/carddisp.pl?gene=CUL1
FBXW7	F-Box And WD Repeat Domain Containing 7	Protein Coding	44	GC04M152321	1.19056439399719	https://www.genecards.org/cgi-bin/carddisp.pl?gene=FBXW7
SKP1	S-Phase Kinase Associated Protein 1	Protein Coding	42	GC05M134148	1.19056439399719	https://www.genecards.org/cgi-bin/carddisp.pl?gene=SKP1
RBX1	Ring-Box 1	Protein Coding	42	GC22P040951	1.19056439399719	https://www.genecards.org/cgi-bin/carddisp.pl?gene=RBX1
LINC01094	Long Intergenic Non-Protein Coding RNA 1094	RNA Gene	13	GC04P078645	1.19056439399719	https://www.genecards.org/cgi-bin/carddisp.pl?gene=LINC01094
UVRAG-DT	UVRAG Divergent Transcript	RNA Gene	10	GC11M076767	1.19056439399719	https://www.genecards.org/cgi-bin/carddisp.pl?gene=UVRAG-DT
LINC02596	Long Intergenic Non-Protein Coding RNA 2596	RNA Gene	8	GC01P021630	1.19056439399719	https://www.genecards.org/cgi-bin/carddisp.pl?gene=LINC02596
LGALSL-DT	LGALSL Divergent Transcript	RNA Gene	8	GC02M064397	1.19056439399719	https://www.genecards.org/cgi-bin/carddisp.pl?gene=LGALSL-DT
LINC02597	Long Intergenic Non-Protein Coding RNA 2597	RNA Gene	2	GC20P045179	1.19056439399719	https://www.genecards.org/cgi-bin/carddisp.pl?gene=LINC02597
TFRC	Transferrin Receptor	Protein Coding	47	GC03M196027	1.18877840042114	https://www.genecards.org/cgi-bin/carddisp.pl?gene=TFRC
DNMT3A	DNA Methyltransferase 3 Alpha	Protein Coding	50	GC02M025228	1.187863945961	https://www.genecards.org/cgi-bin/carddisp.pl?gene=DNMT3A
HGF	Hepatocyte Growth Factor	Protein Coding	50	GC07M081699	1.187863945961	https://www.genecards.org/cgi-bin/carddisp.pl?gene=HGF
CCL4	C-C Motif Chemokine Ligand 4	Protein Coding	39	GC17P036103	1.187863945961	https://www.genecards.org/cgi-bin/carddisp.pl?gene=CCL4
ATP5PO	ATP Synthase Peripheral Stalk Subunit OSCP	Protein Coding	34	GC21M033904	1.187863945961	https://www.genecards.org/cgi-bin/carddisp.pl?gene=ATP5PO
CYP1A2	Cytochrome P450 Family 1 Subfamily A Member 2	Protein Coding	45	GC15P074748	1.18650209903717	https://www.genecards.org/cgi-bin/carddisp.pl?gene=CYP1A2
VIP	Vasoactive Intestinal Peptide	Protein Coding	44	GC06P152750	1.18650209903717	https://www.genecards.org/cgi-bin/carddisp.pl?gene=VIP
MIRLET7B	MicroRNA Let-7b	RNA Gene	21	GC22P046119	1.18650209903717	https://www.genecards.org/cgi-bin/carddisp.pl?gene=MIRLET7B
SEMA3A	Semaphorin 3A	Protein Coding	44	GC07M083955	1.18298292160034	https://www.genecards.org/cgi-bin/carddisp.pl?gene=SEMA3A
COMP	Cartilage Oligomeric Matrix Protein	Protein Coding	47	GC19M018783	1.17976200580597	https://www.genecards.org/cgi-bin/carddisp.pl?gene=COMP
SLC30A8	Solute Carrier Family 30 Member 8	Protein Coding	41	GC08P116950	1.17976200580597	https://www.genecards.org/cgi-bin/carddisp.pl?gene=SLC30A8
ITGA6	Integrin Subunit Alpha 6	Protein Coding	48	GC02P172427	1.1791912317276	https://www.genecards.org/cgi-bin/carddisp.pl?gene=ITGA6
MTOR	Mechanistic Target Of Rapamycin Kinase	Protein Coding	53	GC01M011106	1.17762112617493	https://www.genecards.org/cgi-bin/carddisp.pl?gene=MTOR
ZP2	Zona Pellucida Glycoprotein 2	Protein Coding	38	GC16M021198	1.17762112617493	https://www.genecards.org/cgi-bin/carddisp.pl?gene=ZP2
PARP1	Poly(ADP-Ribose) Polymerase 1	Protein Coding	48	GC01M226360	1.1759158372879	https://www.genecards.org/cgi-bin/carddisp.pl?gene=PARP1
SYNE3	Spectrin Repeat Containing Nuclear Envelope Family Member 3	Protein Coding	34	GC14M097129	1.17340338230133	https://www.genecards.org/cgi-bin/carddisp.pl?gene=SYNE3
SLC19A2	Solute Carrier Family 19 Member 2	Protein Coding	45	GC01M169463	1.17335605621338	https://www.genecards.org/cgi-bin/carddisp.pl?gene=SLC19A2
CCR2	C-C Motif Chemokine Receptor 2	Protein Coding	44	GC03P046356	1.17069876194	https://www.genecards.org/cgi-bin/carddisp.pl?gene=CCR2
TNFRSF8	TNF Receptor Superfamily Member 8	Protein Coding	41	GC01P012063	1.16895008087158	https://www.genecards.org/cgi-bin/carddisp.pl?gene=TNFRSF8
EPO	Erythropoietin	Protein Coding	40	GC07P100720	1.16895008087158	https://www.genecards.org/cgi-bin/carddisp.pl?gene=EPO
IL9	Interleukin 9	Protein Coding	42	GC05M135891	1.16568899154663	https://www.genecards.org/cgi-bin/carddisp.pl?gene=IL9
CRHR1	Corticotropin Releasing Hormone Receptor 1	Protein Coding	44	GC17P045784	1.16075265407562	https://www.genecards.org/cgi-bin/carddisp.pl?gene=CRHR1
ANKH	ANKH Inorganic Pyrophosphate Transport Regulator	Protein Coding	40	GC05M014706	1.16022050380707	https://www.genecards.org/cgi-bin/carddisp.pl?gene=ANKH
MEG3	Maternally Expressed 3	RNA Gene	29	GC14P107258	1.15792083740234	https://www.genecards.org/cgi-bin/carddisp.pl?gene=MEG3
MIR497	MicroRNA 497	RNA Gene	18	GC17M007022	1.15540206432343	https://www.genecards.org/cgi-bin/carddisp.pl?gene=MIR497
KDR	Kinase Insert Domain Receptor	Protein Coding	52	GC04M055078	1.15318381786346	https://www.genecards.org/cgi-bin/carddisp.pl?gene=KDR
POR	Cytochrome P450 Oxidoreductase	Protein Coding	48	GC07P075899	1.15147852897644	https://www.genecards.org/cgi-bin/carddisp.pl?gene=POR
ADAMTS1	ADAM Metallopeptidase With Thrombospondin Type 1 Motif 1	Protein Coding	44	GC21M026835	1.15147852897644	https://www.genecards.org/cgi-bin/carddisp.pl?gene=ADAMTS1
NOBOX	NOBOX Oogenesis Homeobox	Protein Coding	34	GC07M144397	1.15147852897644	https://www.genecards.org/cgi-bin/carddisp.pl?gene=NOBOX
SCG5	Secretogranin V	Protein Coding	37	GC15P032641	1.14749729633331	https://www.genecards.org/cgi-bin/carddisp.pl?gene=SCG5
MIR212	MicroRNA 212	RNA Gene	19	GC17M002050	1.14579200744629	https://www.genecards.org/cgi-bin/carddisp.pl?gene=MIR212
BHLHE40	Basic Helix-Loop-Helix Family Member E40	Protein Coding	41	GC03P004980	1.13961601257324	https://www.genecards.org/cgi-bin/carddisp.pl?gene=BHLHE40
IL37	Interleukin 37	Protein Coding	36	GC02P118064	1.1361129283905	https://www.genecards.org/cgi-bin/carddisp.pl?gene=IL37
FLT3	Fms Related Receptor Tyrosine Kinase 3	Protein Coding	52	GC13M028003	1.13499307632446	https://www.genecards.org/cgi-bin/carddisp.pl?gene=FLT3
ESRRA	Estrogen Related Receptor Alpha	Protein Coding	48	GC11P064305	1.13356804847717	https://www.genecards.org/cgi-bin/carddisp.pl?gene=ESRRA
MITF	Melanocyte Inducing Transcription Factor	Protein Coding	47	GC03P069788	1.13301658630371	https://www.genecards.org/cgi-bin/carddisp.pl?gene=MITF
EIF2AK1	Eukaryotic Translation Initiation Factor 2 Alpha Kinase 1	Protein Coding	42	GC07M006022	1.1274162530899	https://www.genecards.org/cgi-bin/carddisp.pl?gene=EIF2AK1
STAT5A	Signal Transducer And Activator Of Transcription 5A	Protein Coding	45	GC17P042287	1.12651741504669	https://www.genecards.org/cgi-bin/carddisp.pl?gene=STAT5A
SLC12A6	Solute Carrier Family 12 Member 6	Protein Coding	48	GC15M034229	1.12573552131653	https://www.genecards.org/cgi-bin/carddisp.pl?gene=SLC12A6
ASS1	Argininosuccinate Synthase 1	Protein Coding	47	GC09P130444	1.12573552131653	https://www.genecards.org/cgi-bin/carddisp.pl?gene=ASS1
LRP2	LDL Receptor Related Protein 2	Protein Coding	46	GC02M169127	1.12573552131653	https://www.genecards.org/cgi-bin/carddisp.pl?gene=LRP2
FUT2	Fucosyltransferase 2	Protein Coding	44	GC19P048695	1.12573552131653	https://www.genecards.org/cgi-bin/carddisp.pl?gene=FUT2
SSTR1	Somatostatin Receptor 1	Protein Coding	43	GC14P038207	1.12573552131653	https://www.genecards.org/cgi-bin/carddisp.pl?gene=SSTR1
CCR9	C-C Motif Chemokine Receptor 9	Protein Coding	40	GC03P045903	1.12573552131653	https://www.genecards.org/cgi-bin/carddisp.pl?gene=CCR9
ACKR2	Atypical Chemokine Receptor 2	Protein Coding	37	GC03P042804	1.12573552131653	https://www.genecards.org/cgi-bin/carddisp.pl?gene=ACKR2
PTPRD	Protein Tyrosine Phosphatase Receptor Type D	Protein Coding	44	GC09M008307	1.12431252002716	https://www.genecards.org/cgi-bin/carddisp.pl?gene=PTPRD
GSTT1	Glutathione S-Transferase Theta 1	Protein Coding	32	GC22Mi00270	1.12388300895691	https://www.genecards.org/cgi-bin/carddisp.pl?gene=GSTT1
MYC	MYC Proto-Oncogene, BHLH Transcription Factor	Protein Coding	50	GC08P127735	1.12218928337097	https://www.genecards.org/cgi-bin/carddisp.pl?gene=MYC
DCN	Decorin	Protein Coding	45	GC12M091140	1.12218928337097	https://www.genecards.org/cgi-bin/carddisp.pl?gene=DCN
IL18R1	Interleukin 18 Receptor 1	Protein Coding	41	GC02P102311	1.12218928337097	https://www.genecards.org/cgi-bin/carddisp.pl?gene=IL18R1
HLA-E	Major Histocompatibility Complex, Class I, E	Protein Coding	41	GC06P061145	1.12218928337097	https://www.genecards.org/cgi-bin/carddisp.pl?gene=HLA-E
CELA3B	Chymotrypsin Like Elastase 3B	Protein Coding	37	GC01P021976	1.12218928337097	https://www.genecards.org/cgi-bin/carddisp.pl?gene=CELA3B
NR0B2	Nuclear Receptor Subfamily 0 Group B Member 2	Protein Coding	43	GC01M026925	1.12184584140778	https://www.genecards.org/cgi-bin/carddisp.pl?gene=NR0B2
EIF1AD	Eukaryotic Translation Initiation Factor 1A Domain Containing	Protein Coding	32	GC11M065996	1.12184584140778	https://www.genecards.org/cgi-bin/carddisp.pl?gene=EIF1AD
LPA	Lipoprotein(A)	Protein Coding	41	GC06M160531	1.12116241455078	https://www.genecards.org/cgi-bin/carddisp.pl?gene=LPA
GHRH	Growth Hormone Releasing Hormone	Protein Coding	38	GC20M037251	1.12087106704712	https://www.genecards.org/cgi-bin/carddisp.pl?gene=GHRH
FGF19	Fibroblast Growth Factor 19	Protein Coding	42	GC11M074766	1.1157249212265	https://www.genecards.org/cgi-bin/carddisp.pl?gene=FGF19
BMNCR	Bone Marrow Associated Non-Coding RNA	RNA Gene	4	GC01M203407	1.11513721942902	https://www.genecards.org/cgi-bin/carddisp.pl?gene=BMNCR
CDKN2A	Cyclin Dependent Kinase Inhibitor 2A	Protein Coding	50	GC09M021967	1.11404418945313	https://www.genecards.org/cgi-bin/carddisp.pl?gene=CDKN2A
SCYL1	SCY1 Like Pseudokinase 1	Protein Coding	42	GC11P065525	1.11059725284576	https://www.genecards.org/cgi-bin/carddisp.pl?gene=SCYL1
CDKN1B	Cyclin Dependent Kinase Inhibitor 1B	Protein Coding	46	GC12P014505	1.10932946205139	https://www.genecards.org/cgi-bin/carddisp.pl?gene=CDKN1B
POLR1D	RNA Polymerase I And III Subunit D	Protein Coding	44	GC13P027620	1.10932946205139	https://www.genecards.org/cgi-bin/carddisp.pl?gene=POLR1D
ANOS1	Anosmin 1	Protein Coding	36	GC0XM008528	1.10932946205139	https://www.genecards.org/cgi-bin/carddisp.pl?gene=ANOS1
C11orf58	Chromosome 11 Open Reading Frame 58	Protein Coding	34	GC11P016613	1.10826253890991	https://www.genecards.org/cgi-bin/carddisp.pl?gene=C11orf58
NFKB1	Nuclear Factor Kappa B Subunit 1	Protein Coding	51	GC04P102501	1.10806488990784	https://www.genecards.org/cgi-bin/carddisp.pl?gene=NFKB1
RARRES2	Retinoic Acid Receptor Responder 2	Protein Coding	38	GC07M150333	1.10744976997375	https://www.genecards.org/cgi-bin/carddisp.pl?gene=RARRES2
CYP46A1	Cytochrome P450 Family 46 Subfamily A Member 1	Protein Coding	41	GC14P099684	1.09890592098236	https://www.genecards.org/cgi-bin/carddisp.pl?gene=CYP46A1
RPL21	Ribosomal Protein L21	Protein Coding	43	GC13P027251	1.09720063209534	https://www.genecards.org/cgi-bin/carddisp.pl?gene=RPL21
U2AF1	U2 Small Nuclear RNA Auxiliary Factor 1	Protein Coding	42	GC21M043092	1.09720063209534	https://www.genecards.org/cgi-bin/carddisp.pl?gene=U2AF1
KRT6B	Keratin 6B	Protein Coding	40	GC12M052446	1.09720063209534	https://www.genecards.org/cgi-bin/carddisp.pl?gene=KRT6B
PCAT2	Prostate Cancer Associated Transcript 2	RNA Gene	15	GC08M127072	1.09720063209534	https://www.genecards.org/cgi-bin/carddisp.pl?gene=PCAT2
USP9X	Ubiquitin Specific Peptidase 9 X-Linked	Protein Coding	46	GC0XP041085	1.09692668914795	https://www.genecards.org/cgi-bin/carddisp.pl?gene=USP9X
DNAJC21	DnaJ Heat Shock Protein Family (Hsp40) Member C21	Protein Coding	34	GC05P034929	1.09692668914795	https://www.genecards.org/cgi-bin/carddisp.pl?gene=DNAJC21
RAD51C	RAD51 Paralog C	Protein Coding	43	GC17P058692	1.08976173400879	https://www.genecards.org/cgi-bin/carddisp.pl?gene=RAD51C
PRKCQ	Protein Kinase C Theta	Protein Coding	49	GC10M006393	1.08949589729309	https://www.genecards.org/cgi-bin/carddisp.pl?gene=PRKCQ
PSMC6	Proteasome 26S Subunit, ATPase 6	Protein Coding	40	GC14P052707	1.08949589729309	https://www.genecards.org/cgi-bin/carddisp.pl?gene=PSMC6
MIF	Macrophage Migration Inhibitory Factor	Protein Coding	48	GC22P023894	1.08403515815735	https://www.genecards.org/cgi-bin/carddisp.pl?gene=MIF
TNFAIP3	TNF Alpha Induced Protein 3	Protein Coding	47	GC06P137866	1.08147919178009	https://www.genecards.org/cgi-bin/carddisp.pl?gene=TNFAIP3
CLEC16A	C-Type Lectin Domain Containing 16A	Protein Coding	36	GC16P010944	1.08147919178009	https://www.genecards.org/cgi-bin/carddisp.pl?gene=CLEC16A
COL11A1	Collagen Type XI Alpha 1 Chain	Protein Coding	42	GC01M102876	1.07979834079742	https://www.genecards.org/cgi-bin/carddisp.pl?gene=COL11A1
TMEM150B	Transmembrane Protein 150B	Protein Coding	28	GC19M055308	1.07933819293976	https://www.genecards.org/cgi-bin/carddisp.pl?gene=TMEM150B
MLH1	MutL Homolog 1	Protein Coding	48	GC03P036993	1.07763290405273	https://www.genecards.org/cgi-bin/carddisp.pl?gene=MLH1
NTRK1	Neurotrophic Receptor Tyrosine Kinase 1	Protein Coding	48	GC01P156815	1.07763290405273	https://www.genecards.org/cgi-bin/carddisp.pl?gene=NTRK1
TOP1	DNA Topoisomerase I	Protein Coding	47	GC20P041028	1.07763290405273	https://www.genecards.org/cgi-bin/carddisp.pl?gene=TOP1
POLB	DNA Polymerase Beta	Protein Coding	45	GC08P042338	1.07763290405273	https://www.genecards.org/cgi-bin/carddisp.pl?gene=POLB
RPA1	Replication Protein A1	Protein Coding	45	GC17P001829	1.07763290405273	https://www.genecards.org/cgi-bin/carddisp.pl?gene=RPA1
XRCC6	X-Ray Repair Cross Complementing 6	Protein Coding	45	GC22P041622	1.07763290405273	https://www.genecards.org/cgi-bin/carddisp.pl?gene=XRCC6
XRCC5	X-Ray Repair Cross Complementing 5	Protein Coding	44	GC02P216107	1.07763290405273	https://www.genecards.org/cgi-bin/carddisp.pl?gene=XRCC5
DIAPH2	Diaphanous Related Formin 2	Protein Coding	42	GC0XP096684	1.07763290405273	https://www.genecards.org/cgi-bin/carddisp.pl?gene=DIAPH2
TAGLN	Transgelin	Protein Coding	42	GC11P117199	1.07763290405273	https://www.genecards.org/cgi-bin/carddisp.pl?gene=TAGLN
MRE11	MRE11 Homolog, Double Strand Break Repair Nuclease	Protein Coding	41	GC11M095136	1.07763290405273	https://www.genecards.org/cgi-bin/carddisp.pl?gene=MRE11
DHX9	DExH-Box Helicase 9	Protein Coding	40	GC01P182839	1.07763290405273	https://www.genecards.org/cgi-bin/carddisp.pl?gene=DHX9
GDF9	Growth Differentiation Factor 9	Protein Coding	39	GC05M132861	1.07763290405273	https://www.genecards.org/cgi-bin/carddisp.pl?gene=GDF9
SYCE1	Synaptonemal Complex Central Element Protein 1	Protein Coding	37	GC10M133553	1.07763290405273	https://www.genecards.org/cgi-bin/carddisp.pl?gene=SYCE1
WRNIP1	WRN Helicase Interacting Protein 1	Protein Coding	36	GC06P002766	1.07763290405273	https://www.genecards.org/cgi-bin/carddisp.pl?gene=WRNIP1
SOHLH1	Spermatogenesis And Oogenesis Specific Basic Helix-Loop-Helix 1	Protein Coding	34	GC09M135693	1.07763290405273	https://www.genecards.org/cgi-bin/carddisp.pl?gene=SOHLH1
PURG	Purine Rich Element Binding Protein G	Protein Coding	33	GC08M030995	1.07763290405273	https://www.genecards.org/cgi-bin/carddisp.pl?gene=PURG
SOHLH2	Spermatogenesis And Oogenesis Specific Basic Helix-Loop-Helix 2	Protein Coding	31	GC13M036169	1.07763290405273	https://www.genecards.org/cgi-bin/carddisp.pl?gene=SOHLH2
SLC7A8	Solute Carrier Family 7 Member 8	Protein Coding	41	GC14M023125	1.07346999645233	https://www.genecards.org/cgi-bin/carddisp.pl?gene=SLC7A8
CYP1B1	Cytochrome P450 Family 1 Subfamily B Member 1	Protein Coding	48	GC02M038066	1.07188975811005	https://www.genecards.org/cgi-bin/carddisp.pl?gene=CYP1B1
SMAD1	SMAD Family Member 1	Protein Coding	43	GC04P145481	1.07125079631805	https://www.genecards.org/cgi-bin/carddisp.pl?gene=SMAD1
HSPB1	Heat Shock Protein Family B (Small) Member 1	Protein Coding	50	GC07P076302	1.07020676136017	https://www.genecards.org/cgi-bin/carddisp.pl?gene=HSPB1
GSN	Gelsolin	Protein Coding	48	GC09P121201	1.07020676136017	https://www.genecards.org/cgi-bin/carddisp.pl?gene=GSN
STK11	Serine/Threonine Kinase 11	Protein Coding	48	GC19P001177	1.07020676136017	https://www.genecards.org/cgi-bin/carddisp.pl?gene=STK11
APH1A	Aph-1 Homolog A, Gamma-Secretase Subunit	Protein Coding	42	GC01M150265	1.06789577007294	https://www.genecards.org/cgi-bin/carddisp.pl?gene=APH1A
PRPF3	Pre-MRNA Processing Factor 3	Protein Coding	42	GC01P150321	1.06619048118591	https://www.genecards.org/cgi-bin/carddisp.pl?gene=PRPF3
SETDB1	SET Domain Bifurcated Histone Lysine Methyltransferase 1	Protein Coding	41	GC01P150926	1.06619048118591	https://www.genecards.org/cgi-bin/carddisp.pl?gene=SETDB1
SOX10	SRY-Box Transcription Factor 10	Protein Coding	45	GC22M051997	1.06599652767181	https://www.genecards.org/cgi-bin/carddisp.pl?gene=SOX10
PTPN11	Protein Tyrosine Phosphatase Non-Receptor Type 11	Protein Coding	52	GC12P112418	1.0581521987915	https://www.genecards.org/cgi-bin/carddisp.pl?gene=PTPN11
SLC10A1	Solute Carrier Family 10 Member 1	Protein Coding	44	GC14M069775	1.0581521987915	https://www.genecards.org/cgi-bin/carddisp.pl?gene=SLC10A1
SMAD4	SMAD Family Member 4	Protein Coding	49	GC18P051028	1.05622243881226	https://www.genecards.org/cgi-bin/carddisp.pl?gene=SMAD4
PUM1	Pumilio RNA Binding Family Member 1	Protein Coding	42	GC01M030931	1.05437099933624	https://www.genecards.org/cgi-bin/carddisp.pl?gene=PUM1
CXCR4	C-X-C Motif Chemokine Receptor 4	Protein Coding	51	GC02M136114	1.05386769771576	https://www.genecards.org/cgi-bin/carddisp.pl?gene=CXCR4
OSTM1	Osteoclastogenesis Associated Transmembrane Protein 1	Protein Coding	38	GC06M108041	1.05360424518585	https://www.genecards.org/cgi-bin/carddisp.pl?gene=OSTM1
TRH	Thyrotropin Releasing Hormone	Protein Coding	41	GC03P129974	1.05216240882874	https://www.genecards.org/cgi-bin/carddisp.pl?gene=TRH
TDGF1	Teratocarcinoma-Derived Growth Factor 1	Protein Coding	41	GC03P046595	1.05157136917114	https://www.genecards.org/cgi-bin/carddisp.pl?gene=TDGF1
ACE2	Angiotensin Converting Enzyme 2	Protein Coding	48	GC0XM015494	1.04923105239868	https://www.genecards.org/cgi-bin/carddisp.pl?gene=ACE2
TCF7L1	Transcription Factor 7 Like 1	Protein Coding	41	GC02P085133	1.04923105239868	https://www.genecards.org/cgi-bin/carddisp.pl?gene=TCF7L1
MIR181C	MicroRNA 181c	RNA Gene	20	GC19P013896	1.04923105239868	https://www.genecards.org/cgi-bin/carddisp.pl?gene=MIR181C
HMOX1	Heme Oxygenase 1	Protein Coding	51	GC22P035380	1.04901719093323	https://www.genecards.org/cgi-bin/carddisp.pl?gene=HMOX1
NOS2	Nitric Oxide Synthase 2	Protein Coding	49	GC17M027756	1.04558897018433	https://www.genecards.org/cgi-bin/carddisp.pl?gene=NOS2
RAB6A	RAB6A, Member RAS Oncogene Family	Protein Coding	40	GC11M075034	1.04223203659058	https://www.genecards.org/cgi-bin/carddisp.pl?gene=RAB6A
SFRP4	Secreted Frizzled Related Protein 4	Protein Coding	42	GC07M037912	1.04157900810242	https://www.genecards.org/cgi-bin/carddisp.pl?gene=SFRP4
GAPDH	Glyceraldehyde-3-Phosphate Dehydrogenase	Protein Coding	47	GC12P014190	1.03944838047028	https://www.genecards.org/cgi-bin/carddisp.pl?gene=GAPDH
MPP7	Membrane Palmitoylated Protein 7	Protein Coding	35	GC10M028057	1.03436303138733	https://www.genecards.org/cgi-bin/carddisp.pl?gene=MPP7
TWIST1	Twist Family BHLH Transcription Factor 1	Protein Coding	45	GC07M019020	1.03238821029663	https://www.genecards.org/cgi-bin/carddisp.pl?gene=TWIST1
IHH	Indian Hedgehog Signaling Molecule	Protein Coding	46	GC02M219054	1.02913331985474	https://www.genecards.org/cgi-bin/carddisp.pl?gene=IHH
ARSA	Arylsulfatase A	Protein Coding	45	GC22M050622	1.02913331985474	https://www.genecards.org/cgi-bin/carddisp.pl?gene=ARSA
MSX1	Msh Homeobox 1	Protein Coding	45	GC04P004861	1.02913331985474	https://www.genecards.org/cgi-bin/carddisp.pl?gene=MSX1
TRPV5	Transient Receptor Potential Cation Channel Subfamily V Member 5	Protein Coding	45	GC07M142908	1.02913331985474	https://www.genecards.org/cgi-bin/carddisp.pl?gene=TRPV5
EIF2AK4	Eukaryotic Translation Initiation Factor 2 Alpha Kinase 4	Protein Coding	44	GC15P039934	1.02913331985474	https://www.genecards.org/cgi-bin/carddisp.pl?gene=EIF2AK4
CXCR3	C-X-C Motif Chemokine Receptor 3	Protein Coding	44	GC0XM071615	1.02913331985474	https://www.genecards.org/cgi-bin/carddisp.pl?gene=CXCR3
EIF2S1	Eukaryotic Translation Initiation Factor 2 Subunit Alpha	Protein Coding	44	GC14P067359	1.02913331985474	https://www.genecards.org/cgi-bin/carddisp.pl?gene=EIF2S1
MKI67	Marker Of Proliferation Ki-67	Protein Coding	44	GC10M128096	1.02913331985474	https://www.genecards.org/cgi-bin/carddisp.pl?gene=MKI67
AVPR1B	Arginine Vasopressin Receptor 1B	Protein Coding	43	GC01M206109	1.02913331985474	https://www.genecards.org/cgi-bin/carddisp.pl?gene=AVPR1B
FIG4	FIG4 Phosphoinositide 5-Phosphatase	Protein Coding	43	GC06P109691	1.02913331985474	https://www.genecards.org/cgi-bin/carddisp.pl?gene=FIG4
PRTN3	Proteinase 3	Protein Coding	43	GC19P000840	1.02913331985474	https://www.genecards.org/cgi-bin/carddisp.pl?gene=PRTN3
KRT10	Keratin 10	Protein Coding	42	GC17M040818	1.02913331985474	https://www.genecards.org/cgi-bin/carddisp.pl?gene=KRT10
NAGS	N-Acetylglutamate Synthase	Protein Coding	41	GC17P044004	1.02913331985474	https://www.genecards.org/cgi-bin/carddisp.pl?gene=NAGS
FDX1	Ferredoxin 1	Protein Coding	39	GC11P110429	1.02913331985474	https://www.genecards.org/cgi-bin/carddisp.pl?gene=FDX1
LTBP4	Latent Transforming Growth Factor Beta Binding Protein 4	Protein Coding	39	GC19P040592	1.02913331985474	https://www.genecards.org/cgi-bin/carddisp.pl?gene=LTBP4
NUP210	Nucleoporin 210	Protein Coding	39	GC03M017906	1.02913331985474	https://www.genecards.org/cgi-bin/carddisp.pl?gene=NUP210
COG7	Component Of Oligomeric Golgi Complex 7	Protein Coding	38	GC16M023388	1.02913331985474	https://www.genecards.org/cgi-bin/carddisp.pl?gene=COG7
HPX	Hemopexin	Protein Coding	38	GC11M006435	1.02913331985474	https://www.genecards.org/cgi-bin/carddisp.pl?gene=HPX
LOC110806264	TERT Enhancer In Intron 2	Biological Region	1	GC05P001286	1.02913331985474	https://www.genecards.org/cgi-bin/carddisp.pl?gene=LOC110806264
PDE4A	Phosphodiesterase 4A	Protein Coding	44	GC19P010416	1.02602958679199	https://www.genecards.org/cgi-bin/carddisp.pl?gene=PDE4A
GDF11	Growth Differentiation Factor 11	Protein Coding	40	GC12P055743	1.02602958679199	https://www.genecards.org/cgi-bin/carddisp.pl?gene=GDF11
MIR144	MicroRNA 144	RNA Gene	18	GC17M031869	1.02602958679199	https://www.genecards.org/cgi-bin/carddisp.pl?gene=MIR144
ANXA1	Annexin A1	Protein Coding	48	GC09P073151	1.02155923843384	https://www.genecards.org/cgi-bin/carddisp.pl?gene=ANXA1
MTNR1B	Melatonin Receptor 1B	Protein Coding	46	GC11P092969	1.02155923843384	https://www.genecards.org/cgi-bin/carddisp.pl?gene=MTNR1B
ZYX	Zyxin	Protein Coding	45	GC07P143381	1.02155923843384	https://www.genecards.org/cgi-bin/carddisp.pl?gene=ZYX
S100A4	S100 Calcium Binding Protein A4	Protein Coding	42	GC01M153543	1.02155923843384	https://www.genecards.org/cgi-bin/carddisp.pl?gene=S100A4
CRY2	Cryptochrome Circadian Regulator 2	Protein Coding	41	GC11P046183	1.02155923843384	https://www.genecards.org/cgi-bin/carddisp.pl?gene=CRY2
CD320	CD320 Molecule	Protein Coding	38	GC19M008302	1.02155923843384	https://www.genecards.org/cgi-bin/carddisp.pl?gene=CD320
MIR100	MicroRNA 100	RNA Gene	21	GC11M122152	1.02155923843384	https://www.genecards.org/cgi-bin/carddisp.pl?gene=MIR100
MIR23B	MicroRNA 23b	RNA Gene	20	GC09P095085	1.02155923843384	https://www.genecards.org/cgi-bin/carddisp.pl?gene=MIR23B
LOC110013312	BGLAP Promoter Region	Biological Region	1	GC01P156240	1.02155923843384	https://www.genecards.org/cgi-bin/carddisp.pl?gene=LOC110013312
LOC113839511	Sharpr-MPRA Regulatory Region 7866	Biological Region	1	GC09P127895	1.02070021629333	https://www.genecards.org/cgi-bin/carddisp.pl?gene=LOC113839511
ENO1	Enolase 1	Protein Coding	46	GC01M008861	1.01744198799133	https://www.genecards.org/cgi-bin/carddisp.pl?gene=ENO1
ABCC2	ATP Binding Cassette Subfamily C Member 2	Protein Coding	47	GC10P099782	1.01576125621796	https://www.genecards.org/cgi-bin/carddisp.pl?gene=ABCC2
TYR	Tyrosinase	Protein Coding	46	GC11P089177	1.01576125621796	https://www.genecards.org/cgi-bin/carddisp.pl?gene=TYR
NCAM1	Neural Cell Adhesion Molecule 1	Protein Coding	45	GC11P112961	1.01576125621796	https://www.genecards.org/cgi-bin/carddisp.pl?gene=NCAM1
CRYAA	Crystallin Alpha A	Protein Coding	44	GC21P043169	1.01576125621796	https://www.genecards.org/cgi-bin/carddisp.pl?gene=CRYAA
SSTR4	Somatostatin Receptor 4	Protein Coding	42	GC20P023035	1.01576125621796	https://www.genecards.org/cgi-bin/carddisp.pl?gene=SSTR4
SSTR5	Somatostatin Receptor 5	Protein Coding	41	GC16P001072	1.01576125621796	https://www.genecards.org/cgi-bin/carddisp.pl?gene=SSTR5
GPBAR1	G Protein-Coupled Bile Acid Receptor 1	Protein Coding	38	GC02P218259	1.01576125621796	https://www.genecards.org/cgi-bin/carddisp.pl?gene=GPBAR1
SCARNA23	Small Cajal Body-Specific RNA 23	RNA Gene	16	GC0XP024744	1.01576125621796	https://www.genecards.org/cgi-bin/carddisp.pl?gene=SCARNA23
VCAM1	Vascular Cell Adhesion Molecule 1	Protein Coding	44	GC01P100719	1.00834584236145	https://www.genecards.org/cgi-bin/carddisp.pl?gene=VCAM1
ANXA2	Annexin A2	Protein Coding	47	GC15M060347	1.00360536575317	https://www.genecards.org/cgi-bin/carddisp.pl?gene=ANXA2
ADM	Adrenomedullin	Protein Coding	44	GC11P010304	1.00360536575317	https://www.genecards.org/cgi-bin/carddisp.pl?gene=ADM
NRIP1	Nuclear Receptor Interacting Protein 1	Protein Coding	42	GC21M014961	1.00360536575317	https://www.genecards.org/cgi-bin/carddisp.pl?gene=NRIP1
ASCC1	Activating Signal Cointegrator 1 Complex Subunit 1	Protein Coding	40	GC10M072096	1.00360536575317	https://www.genecards.org/cgi-bin/carddisp.pl?gene=ASCC1
UPF1	UPF1 RNA Helicase And ATPase	Protein Coding	40	GC19P018831	1.00360536575317	https://www.genecards.org/cgi-bin/carddisp.pl?gene=UPF1
PDIA2	Protein Disulfide Isomerase Family A Member 2	Protein Coding	38	GC16P006718	1.00360536575317	https://www.genecards.org/cgi-bin/carddisp.pl?gene=PDIA2
TNFAIP8L2	TNF Alpha Induced Protein 8 Like 2	Protein Coding	33	GC01P151156	1.00360536575317	https://www.genecards.org/cgi-bin/carddisp.pl?gene=TNFAIP8L2
PTENP1	Phosphatase And Tensin Homolog Pseudogene 1	Pseudogene	20	GC09M033673	1.00360536575317	https://www.genecards.org/cgi-bin/carddisp.pl?gene=PTENP1
MIR98	MicroRNA 98	RNA Gene	17	GC0XM053607	1.00360536575317	https://www.genecards.org/cgi-bin/carddisp.pl?gene=MIR98
ATF6	Activating Transcription Factor 6	Protein Coding	46	GC01P161766	1.00152194499969	https://www.genecards.org/cgi-bin/carddisp.pl?gene=ATF6
GUSB	Glucuronidase Beta	Protein Coding	46	GC07M065960	1.00152194499969	https://www.genecards.org/cgi-bin/carddisp.pl?gene=GUSB
ATF4	Activating Transcription Factor 4	Protein Coding	45	GC22P039565	1.00152194499969	https://www.genecards.org/cgi-bin/carddisp.pl?gene=ATF4
ASL	Argininosuccinate Lyase	Protein Coding	45	GC07P066075	1.00152194499969	https://www.genecards.org/cgi-bin/carddisp.pl?gene=ASL
SLC7A6	Solute Carrier Family 7 Member 6	Protein Coding	42	GC16P068263	1.00152194499969	https://www.genecards.org/cgi-bin/carddisp.pl?gene=SLC7A6
GPR55	G Protein-Coupled Receptor 55	Protein Coding	40	GC02M230907	1.00152194499969	https://www.genecards.org/cgi-bin/carddisp.pl?gene=GPR55
GORAB-AS1	GORAB Antisense RNA 1	RNA Gene	10	GC01M170461	1.00152194499969	https://www.genecards.org/cgi-bin/carddisp.pl?gene=GORAB-AS1
KHDRBS3	KH RNA Binding Domain Containing, Signal Transduction Associated 3	Protein Coding	38	GC08P135457	0.99969482421875	https://www.genecards.org/cgi-bin/carddisp.pl?gene=KHDRBS3
MIR320A	MicroRNA 320a	RNA Gene	20	GC08M022249	0.99969482421875	https://www.genecards.org/cgi-bin/carddisp.pl?gene=MIR320A
AKR1C2	Aldo-Keto Reductase Family 1 Member C2	Protein Coding	46	GC10M004987	0.996294915676117	https://www.genecards.org/cgi-bin/carddisp.pl?gene=AKR1C2
PIEZO1	Piezo Type Mechanosensitive Ion Channel Component 1	Protein Coding	37	GC16M088715	0.989912033081055	https://www.genecards.org/cgi-bin/carddisp.pl?gene=PIEZO1
PNPLA6	Patatin Like Phospholipase Domain Containing 6	Protein Coding	44	GC19P007534	0.989830613136292	https://www.genecards.org/cgi-bin/carddisp.pl?gene=PNPLA6
OMD	Osteomodulin	Protein Coding	38	GC09M092414	0.989830613136292	https://www.genecards.org/cgi-bin/carddisp.pl?gene=OMD
FST	Follistatin	Protein Coding	45	GC05P053480	0.986535668373108	https://www.genecards.org/cgi-bin/carddisp.pl?gene=FST
THBS1	Thrombospondin 1	Protein Coding	44	GC15P039581	0.986535668373108	https://www.genecards.org/cgi-bin/carddisp.pl?gene=THBS1
TXNRD1	Thioredoxin Reductase 1	Protein Coding	46	GC12P104215	0.984316170215607	https://www.genecards.org/cgi-bin/carddisp.pl?gene=TXNRD1
AOX1	Aldehyde Oxidase 1	Protein Coding	44	GC02P200585	0.984316170215607	https://www.genecards.org/cgi-bin/carddisp.pl?gene=AOX1
RXFP2	Relaxin Family Peptide Receptor 2	Protein Coding	42	GC13P031739	0.984316170215607	https://www.genecards.org/cgi-bin/carddisp.pl?gene=RXFP2
SPRY1	Sprouty RTK Signaling Antagonist 1	Protein Coding	41	GC04P123396	0.984316170215607	https://www.genecards.org/cgi-bin/carddisp.pl?gene=SPRY1
SEC14L2	SEC14 Like Lipid Binding 2	Protein Coding	39	GC22P030396	0.984316170215607	https://www.genecards.org/cgi-bin/carddisp.pl?gene=SEC14L2
MT1G	Metallothionein 1G	Protein Coding	34	GC16M056666	0.984316170215607	https://www.genecards.org/cgi-bin/carddisp.pl?gene=MT1G
ZNF410	Zinc Finger Protein 410	Protein Coding	33	GC14P073886	0.984316170215607	https://www.genecards.org/cgi-bin/carddisp.pl?gene=ZNF410
MIR196A2	MicroRNA 196a-2	RNA Gene	21	GC12P054605	0.984316170215607	https://www.genecards.org/cgi-bin/carddisp.pl?gene=MIR196A2
MIR338	MicroRNA 338	RNA Gene	17	GC17M081126	0.984316170215607	https://www.genecards.org/cgi-bin/carddisp.pl?gene=MIR338
GHRHR	Growth Hormone Releasing Hormone Receptor	Protein Coding	43	GC07P030938	0.983539640903473	https://www.genecards.org/cgi-bin/carddisp.pl?gene=GHRHR
ADH1B	Alcohol Dehydrogenase 1B (Class I), Beta Polypeptide	Protein Coding	44	GC04M099304	0.979718565940857	https://www.genecards.org/cgi-bin/carddisp.pl?gene=ADH1B
FAH	Fumarylacetoacetate Hydrolase	Protein Coding	46	GC15P080152	0.975624620914459	https://www.genecards.org/cgi-bin/carddisp.pl?gene=FAH
FKBP14	FKBP Prolyl Isomerase 14	Protein Coding	38	GC07M030010	0.975096046924591	https://www.genecards.org/cgi-bin/carddisp.pl?gene=FKBP14
COL5A1	Collagen Type V Alpha 1 Chain	Protein Coding	45	GC09P134641	0.97341525554657	https://www.genecards.org/cgi-bin/carddisp.pl?gene=COL5A1
TMEM67	Transmembrane Protein 67	Protein Coding	37	GC08P093754	0.97341525554657	https://www.genecards.org/cgi-bin/carddisp.pl?gene=TMEM67
RB1	RB Transcriptional Corepressor 1	Protein Coding	47	GC13P048303	0.970723032951355	https://www.genecards.org/cgi-bin/carddisp.pl?gene=RB1
CCN1	Cellular Communication Network Factor 1	Protein Coding	30	GC01P085581	0.970723032951355	https://www.genecards.org/cgi-bin/carddisp.pl?gene=CCN1
ATP6V1G1	ATPase H+ Transporting V1 Subunit G1	Protein Coding	38	GC09P117112	0.968456864356995	https://www.genecards.org/cgi-bin/carddisp.pl?gene=ATP6V1G1
PTRH1	Peptidyl-TRNA Hydrolase 1 Homolog	Protein Coding	33	GC09M127759	0.968456864356995	https://www.genecards.org/cgi-bin/carddisp.pl?gene=PTRH1
FANCC	FA Complementation Group C	Protein Coding	46	GC09M095099	0.966008365154266	https://www.genecards.org/cgi-bin/carddisp.pl?gene=FANCC
OFD1	OFD1 Centriole And Centriolar Satellite Protein	Protein Coding	41	GC0XP013734	0.966008365154266	https://www.genecards.org/cgi-bin/carddisp.pl?gene=OFD1
SLX4	SLX4 Structure-Specific Endonuclease Subunit	Protein Coding	37	GC16M004339	0.966008365154266	https://www.genecards.org/cgi-bin/carddisp.pl?gene=SLX4
SULT2A1	Sulfotransferase Family 2A Member 1	Protein Coding	43	GC19M047870	0.96349573135376	https://www.genecards.org/cgi-bin/carddisp.pl?gene=SULT2A1
OAT	Ornithine Aminotransferase	Protein Coding	46	GC10M124397	0.96334046125412	https://www.genecards.org/cgi-bin/carddisp.pl?gene=OAT
TGIF1	TGFB Induced Factor Homeobox 1	Protein Coding	45	GC18P003411	0.96334046125412	https://www.genecards.org/cgi-bin/carddisp.pl?gene=TGIF1
PSTPIP1	Proline-Serine-Threonine Phosphatase Interacting Protein 1	Protein Coding	44	GC15P076993	0.96334046125412	https://www.genecards.org/cgi-bin/carddisp.pl?gene=PSTPIP1
NOD1	Nucleotide Binding Oligomerization Domain Containing 1	Protein Coding	44	GC07M030424	0.96334046125412	https://www.genecards.org/cgi-bin/carddisp.pl?gene=NOD1
RAPGEF4	Rap Guanine Nucleotide Exchange Factor 4	Protein Coding	43	GC02P172735	0.96334046125412	https://www.genecards.org/cgi-bin/carddisp.pl?gene=RAPGEF4
AMFR	Autocrine Motility Factor Receptor	Protein Coding	42	GC16M056361	0.96334046125412	https://www.genecards.org/cgi-bin/carddisp.pl?gene=AMFR
P2RX4	Purinergic Receptor P2X 4	Protein Coding	42	GC12P124174	0.96334046125412	https://www.genecards.org/cgi-bin/carddisp.pl?gene=P2RX4
MCF2L	MCF.2 Cell Line Derived Transforming Sequence Like	Protein Coding	42	GC13P112894	0.96334046125412	https://www.genecards.org/cgi-bin/carddisp.pl?gene=MCF2L
IRAK2	Interleukin 1 Receptor Associated Kinase 2	Protein Coding	41	GC03P011264	0.96334046125412	https://www.genecards.org/cgi-bin/carddisp.pl?gene=IRAK2
LMO1	LIM Domain Only 1	Protein Coding	41	GC11M008224	0.96334046125412	https://www.genecards.org/cgi-bin/carddisp.pl?gene=LMO1
WWTR1	WW Domain Containing Transcription Regulator 1	Protein Coding	41	GC03M149517	0.96334046125412	https://www.genecards.org/cgi-bin/carddisp.pl?gene=WWTR1
BMP2K	BMP2 Inducible Kinase	Protein Coding	38	GC04P078776	0.96334046125412	https://www.genecards.org/cgi-bin/carddisp.pl?gene=BMP2K
CBLN1	Cerebellin 1 Precursor	Protein Coding	38	GC16M049277	0.96334046125412	https://www.genecards.org/cgi-bin/carddisp.pl?gene=CBLN1
TMEM70	Transmembrane Protein 70	Protein Coding	37	GC08P073972	0.96334046125412	https://www.genecards.org/cgi-bin/carddisp.pl?gene=TMEM70
ANKRD17	Ankyrin Repeat Domain 17	Protein Coding	36	GC04M073074	0.96334046125412	https://www.genecards.org/cgi-bin/carddisp.pl?gene=ANKRD17
ITIH5	Inter-Alpha-Trypsin Inhibitor Heavy Chain 5	Protein Coding	36	GC10M007559	0.96334046125412	https://www.genecards.org/cgi-bin/carddisp.pl?gene=ITIH5
CAMKMT	Calmodulin-Lysine N-Methyltransferase	Protein Coding	35	GC02P044361	0.96334046125412	https://www.genecards.org/cgi-bin/carddisp.pl?gene=CAMKMT
CADM4	Cell Adhesion Molecule 4	Protein Coding	35	GC19M043622	0.96334046125412	https://www.genecards.org/cgi-bin/carddisp.pl?gene=CADM4
COX18	Cytochrome C Oxidase Assembly Factor COX18	Protein Coding	34	GC04M073054	0.96334046125412	https://www.genecards.org/cgi-bin/carddisp.pl?gene=COX18
SLC35F1	Solute Carrier Family 35 Member F1	Protein Coding	34	GC06P117907	0.96334046125412	https://www.genecards.org/cgi-bin/carddisp.pl?gene=SLC35F1
CD300E	CD300e Molecule	Protein Coding	33	GC17M074609	0.96334046125412	https://www.genecards.org/cgi-bin/carddisp.pl?gene=CD300E
ZNF446	Zinc Finger Protein 446	Protein Coding	33	GC19P058474	0.96334046125412	https://www.genecards.org/cgi-bin/carddisp.pl?gene=ZNF446
FAM13C	Family With Sequence Similarity 13 Member C	Protein Coding	32	GC10M059246	0.96334046125412	https://www.genecards.org/cgi-bin/carddisp.pl?gene=FAM13C
TTC23	Tetratricopeptide Repeat Domain 23	Protein Coding	32	GC15M099136	0.96334046125412	https://www.genecards.org/cgi-bin/carddisp.pl?gene=TTC23
MIR29A	MicroRNA 29a	RNA Gene	22	GC07M130876	0.96334046125412	https://www.genecards.org/cgi-bin/carddisp.pl?gene=MIR29A
CRNDE	Colorectal Neoplasia Differentially Expressed	RNA Gene	20	GC16M054845	0.96334046125412	https://www.genecards.org/cgi-bin/carddisp.pl?gene=CRNDE
MIR373	MicroRNA 373	RNA Gene	20	GC19P057677	0.96334046125412	https://www.genecards.org/cgi-bin/carddisp.pl?gene=MIR373
SNHG1	Small Nucleolar RNA Host Gene 1	RNA Gene	20	GC11M074354	0.96334046125412	https://www.genecards.org/cgi-bin/carddisp.pl?gene=SNHG1
MIR363	MicroRNA 363	RNA Gene	16	GC0XM134205	0.96334046125412	https://www.genecards.org/cgi-bin/carddisp.pl?gene=MIR363
MAPK8	Mitogen-Activated Protein Kinase 8	Protein Coding	49	GC10P048306	0.957939505577087	https://www.genecards.org/cgi-bin/carddisp.pl?gene=MAPK8
RET	Ret Proto-Oncogene	Protein Coding	52	GC10P043081	0.955584824085236	https://www.genecards.org/cgi-bin/carddisp.pl?gene=RET
APP	Amyloid Beta Precursor Protein	Protein Coding	50	GC21M025880	0.955584824085236	https://www.genecards.org/cgi-bin/carddisp.pl?gene=APP
EDNRA	Endothelin Receptor Type A	Protein Coding	49	GC04P147480	0.955584824085236	https://www.genecards.org/cgi-bin/carddisp.pl?gene=EDNRA
HNF1A	HNF1 Homeobox A	Protein Coding	45	GC12P120984	0.955584824085236	https://www.genecards.org/cgi-bin/carddisp.pl?gene=HNF1A
HOXD13	Homeobox D13	Protein Coding	41	GC02P176092	0.955584824085236	https://www.genecards.org/cgi-bin/carddisp.pl?gene=HOXD13
MMADHC	Metabolism Of Cobalamin Associated D	Protein Coding	41	GC02M149569	0.955584824085236	https://www.genecards.org/cgi-bin/carddisp.pl?gene=MMADHC
DBH	Dopamine Beta-Hydroxylase	Protein Coding	49	GC09P133636	0.953879475593567	https://www.genecards.org/cgi-bin/carddisp.pl?gene=DBH
PTPRC	Protein Tyrosine Phosphatase Receptor Type C	Protein Coding	49	GC01P198607	0.953879475593567	https://www.genecards.org/cgi-bin/carddisp.pl?gene=PTPRC
FOXP3	Forkhead Box P3	Protein Coding	46	GC0XM049250	0.953879475593567	https://www.genecards.org/cgi-bin/carddisp.pl?gene=FOXP3
CD2	CD2 Molecule	Protein Coding	42	GC01P116754	0.953879475593567	https://www.genecards.org/cgi-bin/carddisp.pl?gene=CD2
FIP1L1	Factor Interacting With PAPOLA And CPSF1	Protein Coding	38	GC04P053402	0.953879475593567	https://www.genecards.org/cgi-bin/carddisp.pl?gene=FIP1L1
DMD	Dystrophin	Protein Coding	46	GC0XM031097	0.953557729721069	https://www.genecards.org/cgi-bin/carddisp.pl?gene=DMD
FTH1	Ferritin Heavy Chain 1	Protein Coding	49	GC11M061959	0.946069002151489	https://www.genecards.org/cgi-bin/carddisp.pl?gene=FTH1
CTSD	Cathepsin D	Protein Coding	50	GC11M001752	0.945654392242432	https://www.genecards.org/cgi-bin/carddisp.pl?gene=CTSD
SELL	Selectin L	Protein Coding	42	GC01M169690	0.943192481994629	https://www.genecards.org/cgi-bin/carddisp.pl?gene=SELL
H19	H19 Imprinted Maternally Expressed Transcript	RNA Gene	28	GC11M001995	0.942846238613129	https://www.genecards.org/cgi-bin/carddisp.pl?gene=H19
WNK4	WNK Lysine Deficient Protein Kinase 4	Protein Coding	44	GC17P045283	0.940139055252075	https://www.genecards.org/cgi-bin/carddisp.pl?gene=WNK4
KDM5A	Lysine Demethylase 5A	Protein Coding	41	GC12M000280	0.940139055252075	https://www.genecards.org/cgi-bin/carddisp.pl?gene=KDM5A
LGMN	Legumain	Protein Coding	41	GC14M092703	0.940139055252075	https://www.genecards.org/cgi-bin/carddisp.pl?gene=LGMN
STRA6	Signaling Receptor And Transporter Of Retinol STRA6	Protein Coding	40	GC15M074179	0.940139055252075	https://www.genecards.org/cgi-bin/carddisp.pl?gene=STRA6
OVGP1	Oviductal Glycoprotein 1	Protein Coding	38	GC01M111414	0.940139055252075	https://www.genecards.org/cgi-bin/carddisp.pl?gene=OVGP1
LINC00472	Long Intergenic Non-Protein Coding RNA 472	RNA Gene	22	GC06M071344	0.940139055252075	https://www.genecards.org/cgi-bin/carddisp.pl?gene=LINC00472
MIR365A	MicroRNA 365a	RNA Gene	18	GC16P014309	0.940139055252075	https://www.genecards.org/cgi-bin/carddisp.pl?gene=MIR365A
MIR374B	MicroRNA 374b	RNA Gene	17	GC0XM074227	0.940139055252075	https://www.genecards.org/cgi-bin/carddisp.pl?gene=MIR374B
MIR422A	MicroRNA 422a	RNA Gene	16	GC15M063870	0.940139055252075	https://www.genecards.org/cgi-bin/carddisp.pl?gene=MIR422A
MIR300	MicroRNA 300	RNA Gene	13	GC14P107268	0.940139055252075	https://www.genecards.org/cgi-bin/carddisp.pl?gene=MIR300
ZBTB40-IT1	ZBTB40 Intronic Transcript 1	RNA Gene	11	GC01P022517	0.940139055252075	https://www.genecards.org/cgi-bin/carddisp.pl?gene=ZBTB40-IT1
RPS26P35	Ribosomal Protein S26 Pseudogene 35	Pseudogene	8	GC08M118761	0.940139055252075	https://www.genecards.org/cgi-bin/carddisp.pl?gene=RPS26P35
STIN2-VNTR	Serotonin Transporter Intronic VNTR Enhancer	Biological Region	1	GC17P030221	0.940139055252075	https://www.genecards.org/cgi-bin/carddisp.pl?gene=STIN2-VNTR
ADRB2	Adrenoceptor Beta 2	Protein Coding	49	GC05P148825	0.93841952085495	https://www.genecards.org/cgi-bin/carddisp.pl?gene=ADRB2
C3	Complement C3	Protein Coding	46	GC19M006677	0.93841952085495	https://www.genecards.org/cgi-bin/carddisp.pl?gene=C3
PON2	Paraoxonase 2	Protein Coding	42	GC07M095404	0.937833905220032	https://www.genecards.org/cgi-bin/carddisp.pl?gene=PON2
POLR3A	RNA Polymerase III Subunit A	Protein Coding	42	GC10M077969	0.936311960220337	https://www.genecards.org/cgi-bin/carddisp.pl?gene=POLR3A
MIR31	MicroRNA 31	RNA Gene	20	GC09M021574	0.932257771492004	https://www.genecards.org/cgi-bin/carddisp.pl?gene=MIR31
PDE4D	Phosphodiesterase 4D	Protein Coding	48	GC05M058969	0.932037115097046	https://www.genecards.org/cgi-bin/carddisp.pl?gene=PDE4D
DYNC2H1	Dynein Cytoplasmic 2 Heavy Chain 1	Protein Coding	38	GC11P103109	0.93035626411438	https://www.genecards.org/cgi-bin/carddisp.pl?gene=DYNC2H1
PTX3	Pentraxin 3	Protein Coding	41	GC03P157436	0.927746713161469	https://www.genecards.org/cgi-bin/carddisp.pl?gene=PTX3
SLC4A1	Solute Carrier Family 4 Member 1 (Diego Blood Group)	Protein Coding	46	GC17M044503	0.925641655921936	https://www.genecards.org/cgi-bin/carddisp.pl?gene=SLC4A1
MIR155	MicroRNA 155	RNA Gene	19	GC21P025573	0.923152089118958	https://www.genecards.org/cgi-bin/carddisp.pl?gene=MIR155
NR3C2	Nuclear Receptor Subfamily 3 Group C Member 2	Protein Coding	47	GC04M148078	0.923122882843018	https://www.genecards.org/cgi-bin/carddisp.pl?gene=NR3C2
WNT9A	Wnt Family Member 9A	Protein Coding	41	GC01M227920	0.921570777893066	https://www.genecards.org/cgi-bin/carddisp.pl?gene=WNT9A
ITGB3	Integrin Subunit Beta 3	Protein Coding	49	GC17P047261	0.919644773006439	https://www.genecards.org/cgi-bin/carddisp.pl?gene=ITGB3
GRIN2B	Glutamate Ionotropic Receptor NMDA Type Subunit 2B	Protein Coding	50	GC12M013437	0.919159173965454	https://www.genecards.org/cgi-bin/carddisp.pl?gene=GRIN2B
SSTR2	Somatostatin Receptor 2	Protein Coding	47	GC17P073165	0.919159173965454	https://www.genecards.org/cgi-bin/carddisp.pl?gene=SSTR2
RPS19	Ribosomal Protein S19	Protein Coding	47	GC19P042768	0.919159173965454	https://www.genecards.org/cgi-bin/carddisp.pl?gene=RPS19
EPCAM	Epithelial Cell Adhesion Molecule	Protein Coding	46	GC02P047345	0.919159173965454	https://www.genecards.org/cgi-bin/carddisp.pl?gene=EPCAM
RPL5	Ribosomal Protein L5	Protein Coding	46	GC01P092832	0.919159173965454	https://www.genecards.org/cgi-bin/carddisp.pl?gene=RPL5
DLAT	Dihydrolipoamide S-Acetyltransferase	Protein Coding	45	GC11P112024	0.919159173965454	https://www.genecards.org/cgi-bin/carddisp.pl?gene=DLAT
ABCB4	ATP Binding Cassette Subfamily B Member 4	Protein Coding	45	GC07M087401	0.919159173965454	https://www.genecards.org/cgi-bin/carddisp.pl?gene=ABCB4
CD28	CD28 Molecule	Protein Coding	45	GC02P203706	0.919159173965454	https://www.genecards.org/cgi-bin/carddisp.pl?gene=CD28
KRT19	Keratin 19	Protein Coding	44	GC17M041523	0.919159173965454	https://www.genecards.org/cgi-bin/carddisp.pl?gene=KRT19
PRKAR2B	Protein Kinase CAMP-Dependent Type II Regulatory Subunit Beta	Protein Coding	44	GC07P107044	0.919159173965454	https://www.genecards.org/cgi-bin/carddisp.pl?gene=PRKAR2B
SFTPC	Surfactant Protein C	Protein Coding	43	GC08P022156	0.919159173965454	https://www.genecards.org/cgi-bin/carddisp.pl?gene=SFTPC
INPP4A	Inositol Polyphosphate-4-Phosphatase Type I A	Protein Coding	42	GC02P098465	0.919159173965454	https://www.genecards.org/cgi-bin/carddisp.pl?gene=INPP4A
FBL	Fibrillarin	Protein Coding	42	GC19M039834	0.919159173965454	https://www.genecards.org/cgi-bin/carddisp.pl?gene=FBL
PTTG1	PTTG1 Regulator Of Sister Chromatid Separation, Securin	Protein Coding	42	GC05P160422	0.919159173965454	https://www.genecards.org/cgi-bin/carddisp.pl?gene=PTTG1
RUNX3	RUNX Family Transcription Factor 3	Protein Coding	42	GC01M024899	0.919159173965454	https://www.genecards.org/cgi-bin/carddisp.pl?gene=RUNX3
KRT7	Keratin 7	Protein Coding	41	GC12P052232	0.919159173965454	https://www.genecards.org/cgi-bin/carddisp.pl?gene=KRT7
EPB41L3	Erythrocyte Membrane Protein Band 4.1 Like 3	Protein Coding	41	GC18M005382	0.919159173965454	https://www.genecards.org/cgi-bin/carddisp.pl?gene=EPB41L3
PRKX	Protein Kinase X-Linked	Protein Coding	41	GC0XM003604	0.919159173965454	https://www.genecards.org/cgi-bin/carddisp.pl?gene=PRKX
SP100	SP100 Nuclear Antigen	Protein Coding	41	GC02P230415	0.919159173965454	https://www.genecards.org/cgi-bin/carddisp.pl?gene=SP100
SCTR	Secretin Receptor	Protein Coding	40	GC02M119439	0.919159173965454	https://www.genecards.org/cgi-bin/carddisp.pl?gene=SCTR
DMBT1	Deleted In Malignant Brain Tumors 1	Protein Coding	39	GC10P122560	0.919159173965454	https://www.genecards.org/cgi-bin/carddisp.pl?gene=DMBT1
FAM20A	FAM20A Golgi Associated Secretory Pathway Pseudokinase	Protein Coding	39	GC17M068535	0.919159173965454	https://www.genecards.org/cgi-bin/carddisp.pl?gene=FAM20A
SCARA5	Scavenger Receptor Class A Member 5	Protein Coding	38	GC08M027869	0.919159173965454	https://www.genecards.org/cgi-bin/carddisp.pl?gene=SCARA5
USP48	Ubiquitin Specific Peptidase 48	Protein Coding	38	GC01M021678	0.919159173965454	https://www.genecards.org/cgi-bin/carddisp.pl?gene=USP48
RPL38	Ribosomal Protein L38	Protein Coding	37	GC17P074204	0.919159173965454	https://www.genecards.org/cgi-bin/carddisp.pl?gene=RPL38
SLC51A	Solute Carrier Family 51 Subunit Alpha	Protein Coding	37	GC03P196211	0.919159173965454	https://www.genecards.org/cgi-bin/carddisp.pl?gene=SLC51A
PIF1	PIF1 5'-To-3' DNA Helicase	Protein Coding	36	GC15M064815	0.919159173965454	https://www.genecards.org/cgi-bin/carddisp.pl?gene=PIF1
TRUB1	TruB Pseudouridine Synthase Family Member 1	Protein Coding	36	GC10P114938	0.919159173965454	https://www.genecards.org/cgi-bin/carddisp.pl?gene=TRUB1
ACTRT3	Actin Related Protein T3	Protein Coding	34	GC03M169766	0.919159173965454	https://www.genecards.org/cgi-bin/carddisp.pl?gene=ACTRT3
SHQ1	SHQ1, H/ACA Ribonucleoprotein Assembly Factor	Protein Coding	33	GC03M072725	0.919159173965454	https://www.genecards.org/cgi-bin/carddisp.pl?gene=SHQ1
CCN5	Cellular Communication Network Factor 5	Protein Coding	29	GC20P044715	0.919159173965454	https://www.genecards.org/cgi-bin/carddisp.pl?gene=CCN5
TAFA4	TAFA Chemokine Like Family Member 4	Protein Coding	26	GC03M068714	0.919159173965454	https://www.genecards.org/cgi-bin/carddisp.pl?gene=TAFA4
MIR191	MicroRNA 191	RNA Gene	21	GC03M049570	0.919159173965454	https://www.genecards.org/cgi-bin/carddisp.pl?gene=MIR191
MIR124-1	MicroRNA 124-1	RNA Gene	21	GC08M009903	0.919159173965454	https://www.genecards.org/cgi-bin/carddisp.pl?gene=MIR124-1
MIR199A1	MicroRNA 199a-1	RNA Gene	19	GC19M010817	0.919159173965454	https://www.genecards.org/cgi-bin/carddisp.pl?gene=MIR199A1
H3-2	H3.2 Histone (Putative)	Protein Coding	17	GC01M143894	0.919159173965454	https://www.genecards.org/cgi-bin/carddisp.pl?gene=H3-2
SNORA67	Small Nucleolar RNA, H/ACA Box 67	RNA Gene	16	GC17P009589	0.919159173965454	https://www.genecards.org/cgi-bin/carddisp.pl?gene=SNORA67
SNORA15	Small Nucleolar RNA, H/ACA Box 15	RNA Gene	16	GC07P056279	0.919159173965454	https://www.genecards.org/cgi-bin/carddisp.pl?gene=SNORA15
SNORA24	Small Nucleolar RNA, H/ACA Box 24	RNA Gene	16	GC04P118279	0.919159173965454	https://www.genecards.org/cgi-bin/carddisp.pl?gene=SNORA24
PDE11A-AS1	PDE11A Antisense RNA 1	RNA Gene	9	GC02P177653	0.919159173965454	https://www.genecards.org/cgi-bin/carddisp.pl?gene=PDE11A-AS1
LOC113788269	Sharpr-MPRA Regulatory Region 2962	Biological Region	1	GC08P022194	0.919159173965454	https://www.genecards.org/cgi-bin/carddisp.pl?gene=LOC113788269
COL11A2	Collagen Type XI Alpha 2 Chain	Protein Coding	44	GC06M033162	0.914831042289734	https://www.genecards.org/cgi-bin/carddisp.pl?gene=COL11A2
UGT1A8	UDP Glucuronosyltransferase Family 1 Member A8	Protein Coding	35	GC02P233618	0.914831042289734	https://www.genecards.org/cgi-bin/carddisp.pl?gene=UGT1A8
MAP4K2	Mitogen-Activated Protein Kinase Kinase Kinase Kinase 2	Protein Coding	46	GC11M074423	0.913804173469543	https://www.genecards.org/cgi-bin/carddisp.pl?gene=MAP4K2
ADORA3	Adenosine A3 Receptor	Protein Coding	45	GC01M111499	0.913804173469543	https://www.genecards.org/cgi-bin/carddisp.pl?gene=ADORA3
P2RY2	Purinergic Receptor P2Y2	Protein Coding	45	GC11P073202	0.913804173469543	https://www.genecards.org/cgi-bin/carddisp.pl?gene=P2RY2
PRDX2	Peroxiredoxin 2	Protein Coding	45	GC19M012796	0.913804173469543	https://www.genecards.org/cgi-bin/carddisp.pl?gene=PRDX2
MAP3K4	Mitogen-Activated Protein Kinase Kinase Kinase 4	Protein Coding	44	GC06P160991	0.913804173469543	https://www.genecards.org/cgi-bin/carddisp.pl?gene=MAP3K4
INHBA	Inhibin Subunit Beta A	Protein Coding	43	GC07M041668	0.913804173469543	https://www.genecards.org/cgi-bin/carddisp.pl?gene=INHBA
KLF10	Kruppel Like Factor 10	Protein Coding	42	GC08M102648	0.913804173469543	https://www.genecards.org/cgi-bin/carddisp.pl?gene=KLF10
ID4	Inhibitor Of DNA Binding 4, HLH Protein	Protein Coding	39	GC06P019837	0.913804173469543	https://www.genecards.org/cgi-bin/carddisp.pl?gene=ID4
SLC22A9	Solute Carrier Family 22 Member 9	Protein Coding	36	GC11P063388	0.913804173469543	https://www.genecards.org/cgi-bin/carddisp.pl?gene=SLC22A9
RMND1	Required For Meiotic Nuclear Division 1 Homolog	Protein Coding	36	GC06M151404	0.913804173469543	https://www.genecards.org/cgi-bin/carddisp.pl?gene=RMND1
MAP9	Microtubule Associated Protein 9	Protein Coding	32	GC04M155342	0.913804173469543	https://www.genecards.org/cgi-bin/carddisp.pl?gene=MAP9
MIR19A	MicroRNA 19a	RNA Gene	20	GC13P091481	0.913804173469543	https://www.genecards.org/cgi-bin/carddisp.pl?gene=MIR19A
LOXL1-AS1	LOXL1 Antisense RNA 1	RNA Gene	17	GC15M073908	0.913804173469543	https://www.genecards.org/cgi-bin/carddisp.pl?gene=LOXL1-AS1
MIR1305	MicroRNA 1305	RNA Gene	13	GC04P182169	0.913804173469543	https://www.genecards.org/cgi-bin/carddisp.pl?gene=MIR1305
MIR1297	MicroRNA 1297	RNA Gene	12	GC13M054311	0.913804173469543	https://www.genecards.org/cgi-bin/carddisp.pl?gene=MIR1297
RPL18P8	Ribosomal Protein L18 Pseudogene 8	Pseudogene	6	GC11P039164	0.913804173469543	https://www.genecards.org/cgi-bin/carddisp.pl?gene=RPL18P8
FOXO3	Forkhead Box O3	Protein Coding	43	GC06P108559	0.912690043449402	https://www.genecards.org/cgi-bin/carddisp.pl?gene=FOXO3
PRKAA2	Protein Kinase AMP-Activated Catalytic Subunit Alpha 2	Protein Coding	49	GC01P056645	0.903239011764526	https://www.genecards.org/cgi-bin/carddisp.pl?gene=PRKAA2
ABCA3	ATP Binding Cassette Subfamily A Member 3	Protein Coding	48	GC16M002275	0.903239011764526	https://www.genecards.org/cgi-bin/carddisp.pl?gene=ABCA3
SLC3A1	Solute Carrier Family 3 Member 1	Protein Coding	46	GC02P044275	0.903239011764526	https://www.genecards.org/cgi-bin/carddisp.pl?gene=SLC3A1
GSS	Glutathione Synthetase	Protein Coding	45	GC20M034928	0.903239011764526	https://www.genecards.org/cgi-bin/carddisp.pl?gene=GSS
XBP1	X-Box Binding Protein 1	Protein Coding	45	GC22M028794	0.903239011764526	https://www.genecards.org/cgi-bin/carddisp.pl?gene=XBP1
ATP6V1A	ATPase H+ Transporting V1 Subunit A	Protein Coding	44	GC03P113747	0.903239011764526	https://www.genecards.org/cgi-bin/carddisp.pl?gene=ATP6V1A
CTSG	Cathepsin G	Protein Coding	44	GC14M024573	0.903239011764526	https://www.genecards.org/cgi-bin/carddisp.pl?gene=CTSG
DDIT3	DNA Damage Inducible Transcript 3	Protein Coding	44	GC12M057516	0.903239011764526	https://www.genecards.org/cgi-bin/carddisp.pl?gene=DDIT3
MCOLN1	Mucolipin TRP Cation Channel 1	Protein Coding	44	GC19P007523	0.903239011764526	https://www.genecards.org/cgi-bin/carddisp.pl?gene=MCOLN1
SLC7A5	Solute Carrier Family 7 Member 5	Protein Coding	44	GC16M087830	0.903239011764526	https://www.genecards.org/cgi-bin/carddisp.pl?gene=SLC7A5
SLC7A11	Solute Carrier Family 7 Member 11	Protein Coding	44	GC04M138164	0.903239011764526	https://www.genecards.org/cgi-bin/carddisp.pl?gene=SLC7A11
SLC8A1	Solute Carrier Family 8 Member A1	Protein Coding	44	GC02M040078	0.903239011764526	https://www.genecards.org/cgi-bin/carddisp.pl?gene=SLC8A1
ATP6V1E1	ATPase H+ Transporting V1 Subunit E1	Protein Coding	43	GC22M017592	0.903239011764526	https://www.genecards.org/cgi-bin/carddisp.pl?gene=ATP6V1E1
FTCD	Formimidoyltransferase Cyclodeaminase	Protein Coding	42	GC21M048931	0.903239011764526	https://www.genecards.org/cgi-bin/carddisp.pl?gene=FTCD
SLC1A7	Solute Carrier Family 1 Member 7	Protein Coding	42	GC01M053087	0.903239011764526	https://www.genecards.org/cgi-bin/carddisp.pl?gene=SLC1A7
SLC7A2	Solute Carrier Family 7 Member 2	Protein Coding	42	GC08P017497	0.903239011764526	https://www.genecards.org/cgi-bin/carddisp.pl?gene=SLC7A2
SFTPD	Surfactant Protein D	Protein Coding	42	GC10M079937	0.903239011764526	https://www.genecards.org/cgi-bin/carddisp.pl?gene=SFTPD
PDIA4	Protein Disulfide Isomerase Family A Member 4	Protein Coding	41	GC07M149003	0.903239011764526	https://www.genecards.org/cgi-bin/carddisp.pl?gene=PDIA4
PTF1A	Pancreas Associated Transcription Factor 1a	Protein Coding	41	GC10P023194	0.903239011764526	https://www.genecards.org/cgi-bin/carddisp.pl?gene=PTF1A
SLC3A2	Solute Carrier Family 3 Member 2	Protein Coding	41	GC11P062856	0.903239011764526	https://www.genecards.org/cgi-bin/carddisp.pl?gene=SLC3A2
DNAJC3	DnaJ Heat Shock Protein Family (Hsp40) Member C3	Protein Coding	40	GC13P095677	0.903239011764526	https://www.genecards.org/cgi-bin/carddisp.pl?gene=DNAJC3
ADAMTS3	ADAM Metallopeptidase With Thrombospondin Type 1 Motif 3	Protein Coding	40	GC04M072280	0.903239011764526	https://www.genecards.org/cgi-bin/carddisp.pl?gene=ADAMTS3
BCAN	Brevican	Protein Coding	40	GC01P156641	0.903239011764526	https://www.genecards.org/cgi-bin/carddisp.pl?gene=BCAN
ADAMTS17	ADAM Metallopeptidase With Thrombospondin Type 1 Motif 17	Protein Coding	40	GC15M099971	0.903239011764526	https://www.genecards.org/cgi-bin/carddisp.pl?gene=ADAMTS17
ARF5	ADP Ribosylation Factor 5	Protein Coding	40	GC07P127588	0.903239011764526	https://www.genecards.org/cgi-bin/carddisp.pl?gene=ARF5
DSE	Dermatan Sulfate Epimerase	Protein Coding	40	GC06P116255	0.903239011764526	https://www.genecards.org/cgi-bin/carddisp.pl?gene=DSE
RFX6	Regulatory Factor X6	Protein Coding	40	GC06P116877	0.903239011764526	https://www.genecards.org/cgi-bin/carddisp.pl?gene=RFX6
PPP1R15A	Protein Phosphatase 1 Regulatory Subunit 15A	Protein Coding	40	GC19P048872	0.903239011764526	https://www.genecards.org/cgi-bin/carddisp.pl?gene=PPP1R15A
NEU2	Neuraminidase 2	Protein Coding	39	GC02P233032	0.903239011764526	https://www.genecards.org/cgi-bin/carddisp.pl?gene=NEU2
ADAM28	ADAM Metallopeptidase Domain 28	Protein Coding	38	GC08P024294	0.903239011764526	https://www.genecards.org/cgi-bin/carddisp.pl?gene=ADAM28
COPE	COPI Coat Complex Subunit Epsilon	Protein Coding	38	GC19M018899	0.903239011764526	https://www.genecards.org/cgi-bin/carddisp.pl?gene=COPE
GOLPH3	Golgi Phosphoprotein 3	Protein Coding	38	GC05M032124	0.903239011764526	https://www.genecards.org/cgi-bin/carddisp.pl?gene=GOLPH3
GOLGA1	Golgin A1	Protein Coding	38	GC09M124878	0.903239011764526	https://www.genecards.org/cgi-bin/carddisp.pl?gene=GOLGA1
ADAMTS9	ADAM Metallopeptidase With Thrombospondin Type 1 Motif 9	Protein Coding	37	GC03M064501	0.903239011764526	https://www.genecards.org/cgi-bin/carddisp.pl?gene=ADAMTS9
ARFRP1	ADP Ribosylation Factor Related Protein 1	Protein Coding	37	GC20M063698	0.903239011764526	https://www.genecards.org/cgi-bin/carddisp.pl?gene=ARFRP1
SCYL2	SCY1 Like Pseudokinase 2	Protein Coding	37	GC12P100267	0.903239011764526	https://www.genecards.org/cgi-bin/carddisp.pl?gene=SCYL2
PPP1R15B	Protein Phosphatase 1 Regulatory Subunit 15B	Protein Coding	37	GC01M204400	0.903239011764526	https://www.genecards.org/cgi-bin/carddisp.pl?gene=PPP1R15B
ADAMTS15	ADAM Metallopeptidase With Thrombospondin Type 1 Motif 15	Protein Coding	35	GC11P130448	0.903239011764526	https://www.genecards.org/cgi-bin/carddisp.pl?gene=ADAMTS15
ADAMTSL3	ADAMTS Like 3	Protein Coding	35	GC15P083655	0.903239011764526	https://www.genecards.org/cgi-bin/carddisp.pl?gene=ADAMTSL3
ERO1B	Endoplasmic Reticulum Oxidoreductase 1 Beta	Protein Coding	32	GC01M236216	0.903239011764526	https://www.genecards.org/cgi-bin/carddisp.pl?gene=ERO1B
TRA	T Cell Receptor Alpha Locus	Protein Coding	18	GC14P021621	0.903239011764526	https://www.genecards.org/cgi-bin/carddisp.pl?gene=TRA
LOC110386947	CYP19A1 Promoter I.1	Biological Region	1	GC15P051612	0.903239011764526	https://www.genecards.org/cgi-bin/carddisp.pl?gene=LOC110386947
PTH2R	Parathyroid Hormone 2 Receptor	Protein Coding	44	GC02P208359	0.902982354164124	https://www.genecards.org/cgi-bin/carddisp.pl?gene=PTH2R
MIR29B1	MicroRNA 29b-1	RNA Gene	21	GC07M130877	0.901728630065918	https://www.genecards.org/cgi-bin/carddisp.pl?gene=MIR29B1
CITED2	Cbp/P300 Interacting Transactivator With Glu/Asp Rich Carboxy-Terminal Domain 2	Protein Coding	42	GC06M139371	0.893252968788147	https://www.genecards.org/cgi-bin/carddisp.pl?gene=CITED2
FGF7	Fibroblast Growth Factor 7	Protein Coding	41	GC15P049423	0.891547679901123	https://www.genecards.org/cgi-bin/carddisp.pl?gene=FGF7
G6PC3	Glucose-6-Phosphatase Catalytic Subunit 3	Protein Coding	40	GC17P044070	0.891547679901123	https://www.genecards.org/cgi-bin/carddisp.pl?gene=G6PC3
SERPINB4	Serpin Family B Member 4	Protein Coding	37	GC18M063637	0.891547679901123	https://www.genecards.org/cgi-bin/carddisp.pl?gene=SERPINB4
MAFB	MAF BZIP Transcription Factor B	Protein Coding	42	GC20M040685	0.891273736953735	https://www.genecards.org/cgi-bin/carddisp.pl?gene=MAFB
CCNE1	Cyclin E1	Protein Coding	48	GC19P029811	0.882566213607788	https://www.genecards.org/cgi-bin/carddisp.pl?gene=CCNE1
MST1R	Macrophage Stimulating 1 Receptor	Protein Coding	48	GC03M050236	0.882566213607788	https://www.genecards.org/cgi-bin/carddisp.pl?gene=MST1R
GLS	Glutaminase	Protein Coding	46	GC02P190880	0.882566213607788	https://www.genecards.org/cgi-bin/carddisp.pl?gene=GLS
YWHAH	Tyrosine 3-Monooxygenase/Tryptophan 5-Monooxygenase Activation Protein Eta	Protein Coding	46	GC22P031944	0.882566213607788	https://www.genecards.org/cgi-bin/carddisp.pl?gene=YWHAH
CSTA	Cystatin A	Protein Coding	42	GC03P122325	0.882566213607788	https://www.genecards.org/cgi-bin/carddisp.pl?gene=CSTA
COL6A1	Collagen Type VI Alpha 1 Chain	Protein Coding	42	GC21P045981	0.882566213607788	https://www.genecards.org/cgi-bin/carddisp.pl?gene=COL6A1
FOXA1	Forkhead Box A1	Protein Coding	42	GC14M037589	0.882566213607788	https://www.genecards.org/cgi-bin/carddisp.pl?gene=FOXA1
TUBA1B	Tubulin Alpha 1b	Protein Coding	42	GC12M049127	0.882566213607788	https://www.genecards.org/cgi-bin/carddisp.pl?gene=TUBA1B
TBX15	T-Box Transcription Factor 15	Protein Coding	41	GC01M118883	0.882566213607788	https://www.genecards.org/cgi-bin/carddisp.pl?gene=TBX15
IL32	Interleukin 32	Protein Coding	38	GC16P006848	0.882566213607788	https://www.genecards.org/cgi-bin/carddisp.pl?gene=IL32
SPON1	Spondin 1	Protein Coding	37	GC11P013940	0.882566213607788	https://www.genecards.org/cgi-bin/carddisp.pl?gene=SPON1
PLIN4	Perilipin 4	Protein Coding	34	GC19M004505	0.882566213607788	https://www.genecards.org/cgi-bin/carddisp.pl?gene=PLIN4
MIR145	MicroRNA 145	RNA Gene	22	GC05P149430	0.882566213607788	https://www.genecards.org/cgi-bin/carddisp.pl?gene=MIR145
LOC110973015	NOS3 5' Regulatory Region	Biological Region	2	GC07P150988	0.882566213607788	https://www.genecards.org/cgi-bin/carddisp.pl?gene=LOC110973015
PSEN1	Presenilin 1	Protein Coding	51	GC14P073136	0.87999963760376	https://www.genecards.org/cgi-bin/carddisp.pl?gene=PSEN1
SPG7	SPG7 Matrix AAA Peptidase Subunit, Paraplegin	Protein Coding	42	GC16P090034	0.877931356430054	https://www.genecards.org/cgi-bin/carddisp.pl?gene=SPG7
PLOD3	Procollagen-Lysine,2-Oxoglutarate 5-Dioxygenase 3	Protein Coding	45	GC07M101205	0.876813173294067	https://www.genecards.org/cgi-bin/carddisp.pl?gene=PLOD3
SEC23A	SEC23 Homolog A, COPII Coat Complex Component	Protein Coding	44	GC14M039031	0.876813173294067	https://www.genecards.org/cgi-bin/carddisp.pl?gene=SEC23A
HDAC9	Histone Deacetylase 9	Protein Coding	46	GC07P018086	0.875170648097992	https://www.genecards.org/cgi-bin/carddisp.pl?gene=HDAC9
TLR2	Toll Like Receptor 2	Protein Coding	50	GC04P153684	0.874120891094208	https://www.genecards.org/cgi-bin/carddisp.pl?gene=TLR2
UBE2L3	Ubiquitin Conjugating Enzyme E2 L3	Protein Coding	44	GC22P021549	0.874120891094208	https://www.genecards.org/cgi-bin/carddisp.pl?gene=UBE2L3
IL5	Interleukin 5	Protein Coding	43	GC05M132541	0.874120891094208	https://www.genecards.org/cgi-bin/carddisp.pl?gene=IL5
ADCYAP1	Adenylate Cyclase Activating Polypeptide 1	Protein Coding	41	GC18P000895	0.874120891094208	https://www.genecards.org/cgi-bin/carddisp.pl?gene=ADCYAP1
LALBA	Lactalbumin Alpha	Protein Coding	38	GC12M048567	0.874120891094208	https://www.genecards.org/cgi-bin/carddisp.pl?gene=LALBA
SHOX	Short Stature Homeobox	Protein Coding	38	GC0XP000624	0.874120891094208	https://www.genecards.org/cgi-bin/carddisp.pl?gene=SHOX
GYS1	Glycogen Synthase 1	Protein Coding	49	GC19M051588	0.872440099716187	https://www.genecards.org/cgi-bin/carddisp.pl?gene=GYS1
CD19	CD19 Molecule	Protein Coding	48	GC16P034297	0.872440099716187	https://www.genecards.org/cgi-bin/carddisp.pl?gene=CD19
PTPN2	Protein Tyrosine Phosphatase Non-Receptor Type 2	Protein Coding	46	GC18M020347	0.872440099716187	https://www.genecards.org/cgi-bin/carddisp.pl?gene=PTPN2
STAT4	Signal Transducer And Activator Of Transcription 4	Protein Coding	46	GC02M191029	0.872440099716187	https://www.genecards.org/cgi-bin/carddisp.pl?gene=STAT4
GYG1	Glycogenin 1	Protein Coding	45	GC03P148991	0.872440099716187	https://www.genecards.org/cgi-bin/carddisp.pl?gene=GYG1
GZMB	Granzyme B	Protein Coding	45	GC14M024630	0.872440099716187	https://www.genecards.org/cgi-bin/carddisp.pl?gene=GZMB
TGFB3	Transforming Growth Factor Beta 3	Protein Coding	45	GC14M075958	0.872440099716187	https://www.genecards.org/cgi-bin/carddisp.pl?gene=TGFB3
MMP12	Matrix Metallopeptidase 12	Protein Coding	44	GC11M102862	0.872440099716187	https://www.genecards.org/cgi-bin/carddisp.pl?gene=MMP12
TP53BP1	Tumor Protein P53 Binding Protein 1	Protein Coding	44	GC15M043403	0.872440099716187	https://www.genecards.org/cgi-bin/carddisp.pl?gene=TP53BP1
TNFRSF10A	TNF Receptor Superfamily Member 10a	Protein Coding	44	GC08M023190	0.872440099716187	https://www.genecards.org/cgi-bin/carddisp.pl?gene=TNFRSF10A
MYO9B	Myosin IXB	Protein Coding	43	GC19P029010	0.872440099716187	https://www.genecards.org/cgi-bin/carddisp.pl?gene=MYO9B
ATXN2	Ataxin 2	Protein Coding	42	GC12M111443	0.872440099716187	https://www.genecards.org/cgi-bin/carddisp.pl?gene=ATXN2
ATP12A	ATPase H+/K+ Transporting Non-Gastric Alpha2 Subunit	Protein Coding	42	GC13P024680	0.872440099716187	https://www.genecards.org/cgi-bin/carddisp.pl?gene=ATP12A
CD86	CD86 Molecule	Protein Coding	42	GC03P122055	0.872440099716187	https://www.genecards.org/cgi-bin/carddisp.pl?gene=CD86
CHGA	Chromogranin A	Protein Coding	41	GC14P092929	0.872440099716187	https://www.genecards.org/cgi-bin/carddisp.pl?gene=CHGA
ATP4A	ATPase H+/K+ Transporting Subunit Alpha	Protein Coding	41	GC19M051784	0.872440099716187	https://www.genecards.org/cgi-bin/carddisp.pl?gene=ATP4A
FABP2	Fatty Acid Binding Protein 2	Protein Coding	41	GC04M119317	0.872440099716187	https://www.genecards.org/cgi-bin/carddisp.pl?gene=FABP2
ATOX1	Antioxidant 1 Copper Chaperone	Protein Coding	39	GC05M151743	0.872440099716187	https://www.genecards.org/cgi-bin/carddisp.pl?gene=ATOX1
ITGAE	Integrin Subunit Alpha E	Protein Coding	39	GC17M003741	0.872440099716187	https://www.genecards.org/cgi-bin/carddisp.pl?gene=ITGAE
SYNE2	Spectrin Repeat Containing Nuclear Envelope Protein 2	Protein Coding	38	GC14P063761	0.872440099716187	https://www.genecards.org/cgi-bin/carddisp.pl?gene=SYNE2
PAGR1	PAXIP1 Associated Glutamate Rich Protein 1	Protein Coding	32	GC16P034452	0.872440099716187	https://www.genecards.org/cgi-bin/carddisp.pl?gene=PAGR1
ODC1	Ornithine Decarboxylase 1	Protein Coding	48	GC02M010432	0.871979951858521	https://www.genecards.org/cgi-bin/carddisp.pl?gene=ODC1
LUZP2	Leucine Zipper Protein 2	Protein Coding	33	GC11P024518	0.869710385799408	https://www.genecards.org/cgi-bin/carddisp.pl?gene=LUZP2
GDF15	Growth Differentiation Factor 15	Protein Coding	41	GC19P029039	0.862071990966797	https://www.genecards.org/cgi-bin/carddisp.pl?gene=GDF15
PIK3C2A	Phosphatidylinositol-4-Phosphate 3-Kinase Catalytic Subunit Type 2 Alpha	Protein Coding	46	GC11M017336	0.860537528991699	https://www.genecards.org/cgi-bin/carddisp.pl?gene=PIK3C2A
FOXC2	Forkhead Box C2	Protein Coding	44	GC16P086574	0.859007239341736	https://www.genecards.org/cgi-bin/carddisp.pl?gene=FOXC2
GIPR	Gastric Inhibitory Polypeptide Receptor	Protein Coding	44	GC19P045668	0.857301950454712	https://www.genecards.org/cgi-bin/carddisp.pl?gene=GIPR
GIP	Gastric Inhibitory Polypeptide	Protein Coding	38	GC17M048958	0.857301950454712	https://www.genecards.org/cgi-bin/carddisp.pl?gene=GIP
ERCC3	ERCC Excision Repair 3, TFIIH Core Complex Helicase Subunit	Protein Coding	47	GC02M127257	0.85090696811676	https://www.genecards.org/cgi-bin/carddisp.pl?gene=ERCC3
BRWD1	Bromodomain And WD Repeat Domain Containing 1	Protein Coding	38	GC21M039184	0.847542643547058	https://www.genecards.org/cgi-bin/carddisp.pl?gene=BRWD1
LHX8	LIM Homeobox 8	Protein Coding	38	GC01P075128	0.847542643547058	https://www.genecards.org/cgi-bin/carddisp.pl?gene=LHX8
DPPA2	Developmental Pluripotency Associated 2	Protein Coding	36	GC03M109293	0.847542643547058	https://www.genecards.org/cgi-bin/carddisp.pl?gene=DPPA2
ATG9B	Autophagy Related 9B	Protein Coding	35	GC07M151012	0.847542643547058	https://www.genecards.org/cgi-bin/carddisp.pl?gene=ATG9B
STRA8	Stimulated By Retinoic Acid 8	Protein Coding	35	GC07P135231	0.847542643547058	https://www.genecards.org/cgi-bin/carddisp.pl?gene=STRA8
LRRC41	Leucine Rich Repeat Containing 41	Protein Coding	34	GC01M046261	0.847542643547058	https://www.genecards.org/cgi-bin/carddisp.pl?gene=LRRC41
LBR	Lamin B Receptor	Protein Coding	47	GC01M225401	0.842496991157532	https://www.genecards.org/cgi-bin/carddisp.pl?gene=LBR
ITGB2	Integrin Subunit Beta 2	Protein Coding	49	GC21M044885	0.841856122016907	https://www.genecards.org/cgi-bin/carddisp.pl?gene=ITGB2
KAT2B	Lysine Acetyltransferase 2B	Protein Coding	47	GC03P020043	0.841856122016907	https://www.genecards.org/cgi-bin/carddisp.pl?gene=KAT2B
CARM1	Coactivator Associated Arginine Methyltransferase 1	Protein Coding	46	GC19P010871	0.841856122016907	https://www.genecards.org/cgi-bin/carddisp.pl?gene=CARM1
FOXP1	Forkhead Box P1	Protein Coding	45	GC03M070926	0.841856122016907	https://www.genecards.org/cgi-bin/carddisp.pl?gene=FOXP1
VANGL1	VANGL Planar Cell Polarity Protein 1	Protein Coding	42	GC01P115641	0.841856122016907	https://www.genecards.org/cgi-bin/carddisp.pl?gene=VANGL1
MIR34B	MicroRNA 34b	RNA Gene	21	GC11P111546	0.841856122016907	https://www.genecards.org/cgi-bin/carddisp.pl?gene=MIR34B
MIR128-1	MicroRNA 128-1	RNA Gene	20	GC02P135665	0.841856122016907	https://www.genecards.org/cgi-bin/carddisp.pl?gene=MIR128-1
MIR491	MicroRNA 491	RNA Gene	19	GC09P020716	0.841856122016907	https://www.genecards.org/cgi-bin/carddisp.pl?gene=MIR491
MIR33A	MicroRNA 33a	RNA Gene	19	GC22P041900	0.841856122016907	https://www.genecards.org/cgi-bin/carddisp.pl?gene=MIR33A
MIR217	MicroRNA 217	RNA Gene	18	GC02M055982	0.841856122016907	https://www.genecards.org/cgi-bin/carddisp.pl?gene=MIR217
CASC11	Cancer Susceptibility 11	RNA Gene	14	GC08M129592	0.841856122016907	https://www.genecards.org/cgi-bin/carddisp.pl?gene=CASC11
MIR655	MicroRNA 655	RNA Gene	14	GC14P107300	0.841856122016907	https://www.genecards.org/cgi-bin/carddisp.pl?gene=MIR655
MSC-AS1	MSC Antisense RNA 1	RNA Gene	14	GC08P071828	0.841856122016907	https://www.genecards.org/cgi-bin/carddisp.pl?gene=MSC-AS1
MIR384	MicroRNA 384	RNA Gene	10	GC0XM076919	0.841856122016907	https://www.genecards.org/cgi-bin/carddisp.pl?gene=MIR384
ATF3	Activating Transcription Factor 3	Protein Coding	43	GC01P212565	0.837927579879761	https://www.genecards.org/cgi-bin/carddisp.pl?gene=ATF3
SLC11A2	Solute Carrier Family 11 Member 2	Protein Coding	46	GC12M050952	0.833754181861877	https://www.genecards.org/cgi-bin/carddisp.pl?gene=SLC11A2
IL1RAPL1	Interleukin 1 Receptor Accessory Protein Like 1	Protein Coding	41	GC0XP028605	0.833754181861877	https://www.genecards.org/cgi-bin/carddisp.pl?gene=IL1RAPL1
FN1	Fibronectin 1	Protein Coding	49	GC02M215360	0.833321809768677	https://www.genecards.org/cgi-bin/carddisp.pl?gene=FN1
ACTA2	Actin Alpha 2, Smooth Muscle	Protein Coding	47	GC10M088935	0.832073390483856	https://www.genecards.org/cgi-bin/carddisp.pl?gene=ACTA2
NAMPT	Nicotinamide Phosphoribosyltransferase	Protein Coding	46	GC07M106248	0.831352114677429	https://www.genecards.org/cgi-bin/carddisp.pl?gene=NAMPT
SMAD9	SMAD Family Member 9	Protein Coding	45	GC13M036844	0.820174634456635	https://www.genecards.org/cgi-bin/carddisp.pl?gene=SMAD9
F9	Coagulation Factor IX	Protein Coding	46	GC0XP139530	0.816951870918274	https://www.genecards.org/cgi-bin/carddisp.pl?gene=F9
HSPD1	Heat Shock Protein Family D (Hsp60) Member 1	Protein Coding	46	GC02M197486	0.80741935968399	https://www.genecards.org/cgi-bin/carddisp.pl?gene=HSPD1
FEZF1	FEZ Family Zinc Finger 1	Protein Coding	38	GC07M122301	0.805393695831299	https://www.genecards.org/cgi-bin/carddisp.pl?gene=FEZF1
CCDC141	Coiled-Coil Domain Containing 141	Protein Coding	35	GC02M178829	0.805393695831299	https://www.genecards.org/cgi-bin/carddisp.pl?gene=CCDC141
NDNF	Neuron Derived Neurotrophic Factor	Protein Coding	34	GC04M121029	0.805393695831299	https://www.genecards.org/cgi-bin/carddisp.pl?gene=NDNF
CCR5	C-C Motif Chemokine Receptor 5	Protein Coding	45	GC03P046383	0.802083849906921	https://www.genecards.org/cgi-bin/carddisp.pl?gene=CCR5
LOC109611593	RUNX2 P1 Promoter Region	Biological Region	1	GC06P062391	0.796247124671936	https://www.genecards.org/cgi-bin/carddisp.pl?gene=LOC109611593
PLXNA2	Plexin A2	Protein Coding	42	GC01M208023	0.795364499092102	https://www.genecards.org/cgi-bin/carddisp.pl?gene=PLXNA2
TSHR	Thyroid Stimulating Hormone Receptor	Protein Coding	46	GC14P080954	0.794970095157623	https://www.genecards.org/cgi-bin/carddisp.pl?gene=TSHR
PRKCD	Protein Kinase C Delta	Protein Coding	53	GC03P053156	0.793264806270599	https://www.genecards.org/cgi-bin/carddisp.pl?gene=PRKCD
MGMT	O-6-Methylguanine-DNA Methyltransferase	Protein Coding	48	GC10P129467	0.793264806270599	https://www.genecards.org/cgi-bin/carddisp.pl?gene=MGMT
CDH3	Cadherin 3	Protein Coding	46	GC16P068637	0.793264806270599	https://www.genecards.org/cgi-bin/carddisp.pl?gene=CDH3
KRT14	Keratin 14	Protein Coding	46	GC17M041582	0.793264806270599	https://www.genecards.org/cgi-bin/carddisp.pl?gene=KRT14
NR1H3	Nuclear Receptor Subfamily 1 Group H Member 3	Protein Coding	46	GC11P047248	0.793264806270599	https://www.genecards.org/cgi-bin/carddisp.pl?gene=NR1H3
VCL	Vinculin	Protein Coding	46	GC10P073995	0.793264806270599	https://www.genecards.org/cgi-bin/carddisp.pl?gene=VCL
CYP7B1	Cytochrome P450 Family 7 Subfamily B Member 1	Protein Coding	45	GC08M064587	0.793264806270599	https://www.genecards.org/cgi-bin/carddisp.pl?gene=CYP7B1
NNT	Nicotinamide Nucleotide Transhydrogenase	Protein Coding	45	GC05P043807	0.793264806270599	https://www.genecards.org/cgi-bin/carddisp.pl?gene=NNT
CBFB	Core-Binding Factor Subunit Beta	Protein Coding	44	GC16P067063	0.793264806270599	https://www.genecards.org/cgi-bin/carddisp.pl?gene=CBFB
FLNC	Filamin C	Protein Coding	44	GC07P128830	0.793264806270599	https://www.genecards.org/cgi-bin/carddisp.pl?gene=FLNC
PIM2	Pim-2 Proto-Oncogene, Serine/Threonine Kinase	Protein Coding	44	GC0XM048913	0.793264806270599	https://www.genecards.org/cgi-bin/carddisp.pl?gene=PIM2
LOXL2	Lysyl Oxidase Like 2	Protein Coding	43	GC08M023296	0.793264806270599	https://www.genecards.org/cgi-bin/carddisp.pl?gene=LOXL2
VEGFB	Vascular Endothelial Growth Factor B	Protein Coding	43	GC11P064234	0.793264806270599	https://www.genecards.org/cgi-bin/carddisp.pl?gene=VEGFB
DCT	Dopachrome Tautomerase	Protein Coding	42	GC13M094436	0.793264806270599	https://www.genecards.org/cgi-bin/carddisp.pl?gene=DCT
LGR5	Leucine Rich Repeat Containing G Protein-Coupled Receptor 5	Protein Coding	42	GC12P071439	0.793264806270599	https://www.genecards.org/cgi-bin/carddisp.pl?gene=LGR5
RPL35A	Ribosomal Protein L35a	Protein Coding	42	GC03P197949	0.793264806270599	https://www.genecards.org/cgi-bin/carddisp.pl?gene=RPL35A
LGR6	Leucine Rich Repeat Containing G Protein-Coupled Receptor 6	Protein Coding	41	GC01P202193	0.793264806270599	https://www.genecards.org/cgi-bin/carddisp.pl?gene=LGR6
LRIG1	Leucine Rich Repeats And Immunoglobulin Like Domains 1	Protein Coding	41	GC03M066379	0.793264806270599	https://www.genecards.org/cgi-bin/carddisp.pl?gene=LRIG1
SRSF1	Serine And Arginine Rich Splicing Factor 1	Protein Coding	41	GC17M058000	0.793264806270599	https://www.genecards.org/cgi-bin/carddisp.pl?gene=SRSF1
SERPINB3	Serpin Family B Member 3	Protein Coding	41	GC18M063655	0.793264806270599	https://www.genecards.org/cgi-bin/carddisp.pl?gene=SERPINB3
RPS26	Ribosomal Protein S26	Protein Coding	41	GC12P056043	0.793264806270599	https://www.genecards.org/cgi-bin/carddisp.pl?gene=RPS26
CYP8B1	Cytochrome P450 Family 8 Subfamily B Member 1	Protein Coding	40	GC03M042856	0.793264806270599	https://www.genecards.org/cgi-bin/carddisp.pl?gene=CYP8B1
EDAR	Ectodysplasin A Receptor	Protein Coding	40	GC02M108894	0.793264806270599	https://www.genecards.org/cgi-bin/carddisp.pl?gene=EDAR
DNAL1	Dynein Axonemal Light Chain 1	Protein Coding	40	GC14P073644	0.793264806270599	https://www.genecards.org/cgi-bin/carddisp.pl?gene=DNAL1
BPI	Bactericidal Permeability Increasing Protein	Protein Coding	40	GC20P038304	0.793264806270599	https://www.genecards.org/cgi-bin/carddisp.pl?gene=BPI
HOXC13	Homeobox C13	Protein Coding	40	GC12P053938	0.793264806270599	https://www.genecards.org/cgi-bin/carddisp.pl?gene=HOXC13
GRHL2	Grainyhead Like Transcription Factor 2	Protein Coding	40	GC08P101492	0.793264806270599	https://www.genecards.org/cgi-bin/carddisp.pl?gene=GRHL2
KRT15	Keratin 15	Protein Coding	39	GC17M041513	0.793264806270599	https://www.genecards.org/cgi-bin/carddisp.pl?gene=KRT15
CABLES1	Cdk5 And Abl Enzyme Substrate 1	Protein Coding	38	GC18P023134	0.793264806270599	https://www.genecards.org/cgi-bin/carddisp.pl?gene=CABLES1
EXOSC9	Exosome Component 9	Protein Coding	38	GC04P121801	0.793264806270599	https://www.genecards.org/cgi-bin/carddisp.pl?gene=EXOSC9
MADCAM1	Mucosal Vascular Addressin Cell Adhesion Molecule 1	Protein Coding	38	GC19P000516	0.793264806270599	https://www.genecards.org/cgi-bin/carddisp.pl?gene=MADCAM1
SHOX2	Short Stature Homeobox 2	Protein Coding	38	GC03M158095	0.793264806270599	https://www.genecards.org/cgi-bin/carddisp.pl?gene=SHOX2
DSPP	Dentin Sialophosphoprotein	Protein Coding	37	GC04P087608	0.793264806270599	https://www.genecards.org/cgi-bin/carddisp.pl?gene=DSPP
CCL25	C-C Motif Chemokine Ligand 25	Protein Coding	37	GC19P008052	0.793264806270599	https://www.genecards.org/cgi-bin/carddisp.pl?gene=CCL25
CIRBP	Cold Inducible RNA Binding Protein	Protein Coding	37	GC19P001259	0.793264806270599	https://www.genecards.org/cgi-bin/carddisp.pl?gene=CIRBP
GPR101	G Protein-Coupled Receptor 101	Protein Coding	37	GC0XM137030	0.793264806270599	https://www.genecards.org/cgi-bin/carddisp.pl?gene=GPR101
LHX2	LIM Homeobox 2	Protein Coding	36	GC09P124001	0.793264806270599	https://www.genecards.org/cgi-bin/carddisp.pl?gene=LHX2
NKX3-2	NK3 Homeobox 2	Protein Coding	36	GC04M013542	0.793264806270599	https://www.genecards.org/cgi-bin/carddisp.pl?gene=NKX3-2
PAM16	Presequence Translocase Associated Motor 16	Protein Coding	36	GC16M004343	0.793264806270599	https://www.genecards.org/cgi-bin/carddisp.pl?gene=PAM16
LUC7L2	LUC7 Like 2, Pre-MRNA Splicing Factor	Protein Coding	36	GC07P139344	0.793264806270599	https://www.genecards.org/cgi-bin/carddisp.pl?gene=LUC7L2
TCHH	Trichohyalin	Protein Coding	36	GC01M152106	0.793264806270599	https://www.genecards.org/cgi-bin/carddisp.pl?gene=TCHH
B3GALT2	Beta-1,3-Galactosyltransferase 2	Protein Coding	34	GC01M193147	0.793264806270599	https://www.genecards.org/cgi-bin/carddisp.pl?gene=B3GALT2
HIVEP3	HIVEP Zinc Finger 3	Protein Coding	34	GC01M041506	0.793264806270599	https://www.genecards.org/cgi-bin/carddisp.pl?gene=HIVEP3
KRT72	Keratin 72	Protein Coding	33	GC12M052585	0.793264806270599	https://www.genecards.org/cgi-bin/carddisp.pl?gene=KRT72
ZNF676	Zinc Finger Protein 676	Protein Coding	32	GC19M028100	0.793264806270599	https://www.genecards.org/cgi-bin/carddisp.pl?gene=ZNF676
AP5B1	Adaptor Related Protein Complex 5 Subunit Beta 1	Protein Coding	30	GC11M065773	0.793264806270599	https://www.genecards.org/cgi-bin/carddisp.pl?gene=AP5B1
LORICRIN	Loricrin Cornified Envelope Precursor Protein	Protein Coding	28	GC01P153262	0.793264806270599	https://www.genecards.org/cgi-bin/carddisp.pl?gene=LORICRIN
PLET1	Placenta Expressed Transcript 1	Protein Coding	27	GC11M112248	0.793264806270599	https://www.genecards.org/cgi-bin/carddisp.pl?gene=PLET1
MIR222	MicroRNA 222	RNA Gene	21	GC0XM045747	0.793264806270599	https://www.genecards.org/cgi-bin/carddisp.pl?gene=MIR222
MIRLET7I	MicroRNA Let-7i	RNA Gene	20	GC12P062606	0.793264806270599	https://www.genecards.org/cgi-bin/carddisp.pl?gene=MIRLET7I
MIR24-1	MicroRNA 24-1	RNA Gene	19	GC09P095086	0.793264806270599	https://www.genecards.org/cgi-bin/carddisp.pl?gene=MIR24-1
LINC00379	Long Intergenic Non-Protein Coding RNA 379	RNA Gene	13	GC13M091127	0.793264806270599	https://www.genecards.org/cgi-bin/carddisp.pl?gene=LINC00379
SRP54	Signal Recognition Particle 54	Protein Coding	42	GC14P034981	0.792990803718567	https://www.genecards.org/cgi-bin/carddisp.pl?gene=SRP54
SMARCD2	SWI/SNF Related, Matrix Associated, Actin Dependent Regulator Of Chromatin, Subfamily D, Member 2	Protein Coding	42	GC17M063832	0.792990803718567	https://www.genecards.org/cgi-bin/carddisp.pl?gene=SMARCD2
GFI1	Growth Factor Independent 1 Transcriptional Repressor	Protein Coding	40	GC01M092474	0.792990803718567	https://www.genecards.org/cgi-bin/carddisp.pl?gene=GFI1
IL6R	Interleukin 6 Receptor	Protein Coding	48	GC01P154405	0.789634585380554	https://www.genecards.org/cgi-bin/carddisp.pl?gene=IL6R
LINC01436	Long Intergenic Non-Protein Coding RNA 1436	RNA Gene	13	GC21P036006	0.788936674594879	https://www.genecards.org/cgi-bin/carddisp.pl?gene=LINC01436
MIR663AHG	MIR663A Host Gene	RNA Gene	12	GC20M026161	0.788936674594879	https://www.genecards.org/cgi-bin/carddisp.pl?gene=MIR663AHG
ALOX15	Arachidonate 15-Lipoxygenase	Protein Coding	44	GC17M004630	0.78245735168457	https://www.genecards.org/cgi-bin/carddisp.pl?gene=ALOX15
CLU	Clusterin	Protein Coding	45	GC08M027596	0.778249680995941	https://www.genecards.org/cgi-bin/carddisp.pl?gene=CLU
CHIT1	Chitinase 1	Protein Coding	42	GC01M203181	0.777904033660889	https://www.genecards.org/cgi-bin/carddisp.pl?gene=CHIT1
OPRM1	Opioid Receptor Mu 1	Protein Coding	48	GC06P154075	0.775838017463684	https://www.genecards.org/cgi-bin/carddisp.pl?gene=OPRM1
MYD88	MYD88 Innate Immune Signal Transduction Adaptor	Protein Coding	48	GC03P038139	0.775838017463684	https://www.genecards.org/cgi-bin/carddisp.pl?gene=MYD88
HTR2C	5-Hydroxytryptamine Receptor 2C	Protein Coding	47	GC0XP114584	0.775838017463684	https://www.genecards.org/cgi-bin/carddisp.pl?gene=HTR2C
GATA2	GATA Binding Protein 2	Protein Coding	47	GC03M128479	0.775838017463684	https://www.genecards.org/cgi-bin/carddisp.pl?gene=GATA2
PGM1	Phosphoglucomutase 1	Protein Coding	47	GC01P063593	0.775838017463684	https://www.genecards.org/cgi-bin/carddisp.pl?gene=PGM1
IRF1	Interferon Regulatory Factor 1	Protein Coding	46	GC05M132440	0.775838017463684	https://www.genecards.org/cgi-bin/carddisp.pl?gene=IRF1
PC	Pyruvate Carboxylase	Protein Coding	46	GC11M066848	0.775838017463684	https://www.genecards.org/cgi-bin/carddisp.pl?gene=PC
SH2B3	SH2B Adaptor Protein 3	Protein Coding	46	GC12P111405	0.775838017463684	https://www.genecards.org/cgi-bin/carddisp.pl?gene=SH2B3
IL7R	Interleukin 7 Receptor	Protein Coding	45	GC05P035852	0.775838017463684	https://www.genecards.org/cgi-bin/carddisp.pl?gene=IL7R
GOT2	Glutamic-Oxaloacetic Transaminase 2	Protein Coding	45	GC16M058707	0.775838017463684	https://www.genecards.org/cgi-bin/carddisp.pl?gene=GOT2
TBX21	T-Box Transcription Factor 21	Protein Coding	45	GC17P047733	0.775838017463684	https://www.genecards.org/cgi-bin/carddisp.pl?gene=TBX21
PSMB9	Proteasome 20S Subunit Beta 9	Protein Coding	45	GC06P061202	0.775838017463684	https://www.genecards.org/cgi-bin/carddisp.pl?gene=PSMB9
AGL	Amylo-Alpha-1, 6-Glucosidase, 4-Alpha-Glucanotransferase	Protein Coding	44	GC01P099850	0.775838017463684	https://www.genecards.org/cgi-bin/carddisp.pl?gene=AGL
CTSA	Cathepsin A	Protein Coding	44	GC20P045890	0.775838017463684	https://www.genecards.org/cgi-bin/carddisp.pl?gene=CTSA
HLA-G	Major Histocompatibility Complex, Class I, G	Protein Coding	44	GC06P061122	0.775838017463684	https://www.genecards.org/cgi-bin/carddisp.pl?gene=HLA-G
GBE1	1,4-Alpha-Glucan Branching Enzyme 1	Protein Coding	44	GC03M081489	0.775838017463684	https://www.genecards.org/cgi-bin/carddisp.pl?gene=GBE1
ITGAX	Integrin Subunit Alpha X	Protein Coding	44	GC16P034598	0.775838017463684	https://www.genecards.org/cgi-bin/carddisp.pl?gene=ITGAX
OCLN	Occludin	Protein Coding	44	GC05P069492	0.775838017463684	https://www.genecards.org/cgi-bin/carddisp.pl?gene=OCLN
PTPRN	Protein Tyrosine Phosphatase Receptor Type N	Protein Coding	44	GC02M219289	0.775838017463684	https://www.genecards.org/cgi-bin/carddisp.pl?gene=PTPRN
TOR1A	Torsin Family 1 Member A	Protein Coding	44	GC09M129812	0.775838017463684	https://www.genecards.org/cgi-bin/carddisp.pl?gene=TOR1A
PRF1	Perforin 1	Protein Coding	44	GC10M070597	0.775838017463684	https://www.genecards.org/cgi-bin/carddisp.pl?gene=PRF1
IL23R	Interleukin 23 Receptor	Protein Coding	43	GC01P067138	0.775838017463684	https://www.genecards.org/cgi-bin/carddisp.pl?gene=IL23R
HLA-DPB1	Major Histocompatibility Complex, Class II, DP Beta 1	Protein Coding	43	GC06P061206	0.775838017463684	https://www.genecards.org/cgi-bin/carddisp.pl?gene=HLA-DPB1
TJP1	Tight Junction Protein 1	Protein Coding	43	GC15M029699	0.775838017463684	https://www.genecards.org/cgi-bin/carddisp.pl?gene=TJP1
ATG16L1	Autophagy Related 16 Like 1	Protein Coding	42	GC02P233220	0.775838017463684	https://www.genecards.org/cgi-bin/carddisp.pl?gene=ATG16L1
CCS	Copper Chaperone For Superoxide Dismutase	Protein Coding	42	GC11P066593	0.775838017463684	https://www.genecards.org/cgi-bin/carddisp.pl?gene=CCS
CCL5	C-C Motif Chemokine Ligand 5	Protein Coding	42	GC17M035871	0.775838017463684	https://www.genecards.org/cgi-bin/carddisp.pl?gene=CCL5
ENPP3	Ectonucleotide Pyrophosphatase/Phosphodiesterase 3	Protein Coding	42	GC06P131617	0.775838017463684	https://www.genecards.org/cgi-bin/carddisp.pl?gene=ENPP3
PAM	Peptidylglycine Alpha-Amidating Monooxygenase	Protein Coding	42	GC05P102753	0.775838017463684	https://www.genecards.org/cgi-bin/carddisp.pl?gene=PAM
TIA1	TIA1 Cytotoxic Granule Associated RNA Binding Protein	Protein Coding	42	GC02M070209	0.775838017463684	https://www.genecards.org/cgi-bin/carddisp.pl?gene=TIA1
SLC31A1	Solute Carrier Family 31 Member 1	Protein Coding	42	GC09P113221	0.775838017463684	https://www.genecards.org/cgi-bin/carddisp.pl?gene=SLC31A1
TPSAB1	Tryptase Alpha/Beta 1	Protein Coding	42	GC16P001240	0.775838017463684	https://www.genecards.org/cgi-bin/carddisp.pl?gene=TPSAB1
TGM3	Transglutaminase 3	Protein Coding	42	GC20P002296	0.775838017463684	https://www.genecards.org/cgi-bin/carddisp.pl?gene=TGM3
DNA2	DNA Replication Helicase/Nuclease 2	Protein Coding	41	GC10M068414	0.775838017463684	https://www.genecards.org/cgi-bin/carddisp.pl?gene=DNA2
BACH2	BTB Domain And CNC Homolog 2	Protein Coding	41	GC06M089926	0.775838017463684	https://www.genecards.org/cgi-bin/carddisp.pl?gene=BACH2
CLDN2	Claudin 2	Protein Coding	41	GC0XP106900	0.775838017463684	https://www.genecards.org/cgi-bin/carddisp.pl?gene=CLDN2
COMMD1	Copper Metabolism Domain Containing 1	Protein Coding	41	GC02P061888	0.775838017463684	https://www.genecards.org/cgi-bin/carddisp.pl?gene=COMMD1
IL21	Interleukin 21	Protein Coding	41	GC04M122612	0.775838017463684	https://www.genecards.org/cgi-bin/carddisp.pl?gene=IL21
MATN3	Matrilin 3	Protein Coding	41	GC02M019992	0.775838017463684	https://www.genecards.org/cgi-bin/carddisp.pl?gene=MATN3
SLC30A10	Solute Carrier Family 30 Member 10	Protein Coding	41	GC01M219685	0.775838017463684	https://www.genecards.org/cgi-bin/carddisp.pl?gene=SLC30A10
PREP	Prolyl Endopeptidase	Protein Coding	41	GC06M105277	0.775838017463684	https://www.genecards.org/cgi-bin/carddisp.pl?gene=PREP
UGT1A6	UDP Glucuronosyltransferase Family 1 Member A6	Protein Coding	41	GC02P233691	0.775838017463684	https://www.genecards.org/cgi-bin/carddisp.pl?gene=UGT1A6
KLRD1	Killer Cell Lectin Like Receptor D1	Protein Coding	40	GC12P010226	0.775838017463684	https://www.genecards.org/cgi-bin/carddisp.pl?gene=KLRD1
HLA-DMA	Major Histocompatibility Complex, Class II, DM Alpha	Protein Coding	40	GC06M051478	0.775838017463684	https://www.genecards.org/cgi-bin/carddisp.pl?gene=HLA-DMA
HLA-DPA1	Major Histocompatibility Complex, Class II, DP Alpha 1	Protein Coding	40	GC06M033064	0.775838017463684	https://www.genecards.org/cgi-bin/carddisp.pl?gene=HLA-DPA1
KLRC1	Killer Cell Lectin Like Receptor C1	Protein Coding	40	GC12M016942	0.775838017463684	https://www.genecards.org/cgi-bin/carddisp.pl?gene=KLRC1
MICB	MHC Class I Polypeptide-Related Sequence B	Protein Coding	40	GC06P061165	0.775838017463684	https://www.genecards.org/cgi-bin/carddisp.pl?gene=MICB
KLRK1	Killer Cell Lectin Like Receptor K1	Protein Coding	40	GC12M016936	0.775838017463684	https://www.genecards.org/cgi-bin/carddisp.pl?gene=KLRK1
NUP153	Nucleoporin 153	Protein Coding	40	GC06M017615	0.775838017463684	https://www.genecards.org/cgi-bin/carddisp.pl?gene=NUP153
CD7	CD7 Molecule	Protein Coding	38	GC17M082314	0.775838017463684	https://www.genecards.org/cgi-bin/carddisp.pl?gene=CD7
UBASH3A	Ubiquitin Associated And SH3 Domain Containing A	Protein Coding	38	GC21P042403	0.775838017463684	https://www.genecards.org/cgi-bin/carddisp.pl?gene=UBASH3A
IL18RAP	Interleukin 18 Receptor Accessory Protein	Protein Coding	37	GC02P102418	0.775838017463684	https://www.genecards.org/cgi-bin/carddisp.pl?gene=IL18RAP
HLA-DQA2	Major Histocompatibility Complex, Class II, DQ Alpha 2	Protein Coding	37	GC06P032741	0.775838017463684	https://www.genecards.org/cgi-bin/carddisp.pl?gene=HLA-DQA2
TOR1B	Torsin Family 1 Member B	Protein Coding	37	GC09P129803	0.775838017463684	https://www.genecards.org/cgi-bin/carddisp.pl?gene=TOR1B
RGS1	Regulator Of G Protein Signaling 1	Protein Coding	37	GC01P192575	0.775838017463684	https://www.genecards.org/cgi-bin/carddisp.pl?gene=RGS1
TGM6	Transglutaminase 6	Protein Coding	37	GC20P002380	0.775838017463684	https://www.genecards.org/cgi-bin/carddisp.pl?gene=TGM6
TAGAP	T Cell Activation RhoGTPase Activating Protein	Protein Coding	37	GC06M159034	0.775838017463684	https://www.genecards.org/cgi-bin/carddisp.pl?gene=TAGAP
ADAD1	Adenosine Deaminase Domain Containing 1	Protein Coding	36	GC04P122378	0.775838017463684	https://www.genecards.org/cgi-bin/carddisp.pl?gene=ADAD1
BLOC1S1	Biogenesis Of Lysosomal Organelles Complex 1 Subunit 1	Protein Coding	36	GC12P055788	0.775838017463684	https://www.genecards.org/cgi-bin/carddisp.pl?gene=BLOC1S1
KLRC2	Killer Cell Lectin Like Receptor C2	Protein Coding	36	GC12M016941	0.775838017463684	https://www.genecards.org/cgi-bin/carddisp.pl?gene=KLRC2
SCHIP1	Schwannomin Interacting Protein 1	Protein Coding	36	GC03P159273	0.775838017463684	https://www.genecards.org/cgi-bin/carddisp.pl?gene=SCHIP1
SLC37A1	Solute Carrier Family 37 Member 1	Protein Coding	36	GC21P042542	0.775838017463684	https://www.genecards.org/cgi-bin/carddisp.pl?gene=SLC37A1
SLC37A3	Solute Carrier Family 37 Member 3	Protein Coding	36	GC07M140293	0.775838017463684	https://www.genecards.org/cgi-bin/carddisp.pl?gene=SLC37A3
CELA1	Chymotrypsin Like Elastase 1	Protein Coding	34	GC12M051328	0.775838017463684	https://www.genecards.org/cgi-bin/carddisp.pl?gene=CELA1
PUS10	Pseudouridine Synthase 10	Protein Coding	34	GC02M060940	0.775838017463684	https://www.genecards.org/cgi-bin/carddisp.pl?gene=PUS10
KIAA1109	KIAA1109	Protein Coding	33	GC04P122152	0.775838017463684	https://www.genecards.org/cgi-bin/carddisp.pl?gene=KIAA1109
ANKRD55	Ankyrin Repeat Domain 55	Protein Coding	32	GC05M056099	0.775838017463684	https://www.genecards.org/cgi-bin/carddisp.pl?gene=ANKRD55
H2BC21	H2B Clustered Histone 21	Protein Coding	32	GC01M150290	0.775838017463684	https://www.genecards.org/cgi-bin/carddisp.pl?gene=H2BC21
SNU13	Small Nuclear Ribonucleoprotein 13	Protein Coding	32	GC22M050962	0.775838017463684	https://www.genecards.org/cgi-bin/carddisp.pl?gene=SNU13
YDJC	YdjC Chitooligosaccharide Deacetylase Homolog	Protein Coding	32	GC22M021628	0.775838017463684	https://www.genecards.org/cgi-bin/carddisp.pl?gene=YDJC
MIR192	MicroRNA 192	RNA Gene	22	GC11M064891	0.775838017463684	https://www.genecards.org/cgi-bin/carddisp.pl?gene=MIR192
LINC01193	Long Intergenic Non-Protein Coding RNA 1193	RNA Gene	12	GC15P021782	0.775838017463684	https://www.genecards.org/cgi-bin/carddisp.pl?gene=LINC01193
AMHR2	Anti-Mullerian Hormone Receptor Type 2	Protein Coding	45	GC12P053423	0.773697078227997	https://www.genecards.org/cgi-bin/carddisp.pl?gene=AMHR2
POU5F1	POU Class 5 Homeobox 1	Protein Coding	45	GC06M051339	0.773697078227997	https://www.genecards.org/cgi-bin/carddisp.pl?gene=POU5F1
EIF2B4	Eukaryotic Translation Initiation Factor 2B Subunit Delta	Protein Coding	44	GC02M027364	0.773697078227997	https://www.genecards.org/cgi-bin/carddisp.pl?gene=EIF2B4
NSF	N-Ethylmaleimide Sensitive Factor, Vesicle Fusing ATPase	Protein Coding	44	GC17P046590	0.773697078227997	https://www.genecards.org/cgi-bin/carddisp.pl?gene=NSF
SAT1	Spermidine/Spermine N1-Acetyltransferase 1	Protein Coding	44	GC0XP023784	0.773697078227997	https://www.genecards.org/cgi-bin/carddisp.pl?gene=SAT1
RICTOR	RPTOR Independent Companion Of MTOR Complex 2	Protein Coding	44	GC05M038937	0.773697078227997	https://www.genecards.org/cgi-bin/carddisp.pl?gene=RICTOR
PGRMC1	Progesterone Receptor Membrane Component 1	Protein Coding	44	GC0XP119236	0.773697078227997	https://www.genecards.org/cgi-bin/carddisp.pl?gene=PGRMC1
AMD1	Adenosylmethionine Decarboxylase 1	Protein Coding	43	GC06P110814	0.773697078227997	https://www.genecards.org/cgi-bin/carddisp.pl?gene=AMD1
CLPP	Caseinolytic Mitochondrial Matrix Peptidase Proteolytic Subunit	Protein Coding	43	GC19P006486	0.773697078227997	https://www.genecards.org/cgi-bin/carddisp.pl?gene=CLPP
GJA4	Gap Junction Protein Alpha 4	Protein Coding	43	GC01P034792	0.773697078227997	https://www.genecards.org/cgi-bin/carddisp.pl?gene=GJA4
XPNPEP2	X-Prolyl Aminopeptidase 2	Protein Coding	43	GC0XP129738	0.773697078227997	https://www.genecards.org/cgi-bin/carddisp.pl?gene=XPNPEP2
INHA	Inhibin Subunit Alpha	Protein Coding	42	GC02P219569	0.773697078227997	https://www.genecards.org/cgi-bin/carddisp.pl?gene=INHA
EIF5A	Eukaryotic Translation Initiation Factor 5A	Protein Coding	42	GC17P007306	0.773697078227997	https://www.genecards.org/cgi-bin/carddisp.pl?gene=EIF5A
MLH3	MutL Homolog 3	Protein Coding	42	GC14M075013	0.773697078227997	https://www.genecards.org/cgi-bin/carddisp.pl?gene=MLH3
MBTPS1	Membrane Bound Transcription Factor Peptidase, Site 1	Protein Coding	42	GC16M084053	0.773697078227997	https://www.genecards.org/cgi-bin/carddisp.pl?gene=MBTPS1
TLK1	Tousled Like Kinase 1	Protein Coding	42	GC02M170990	0.773697078227997	https://www.genecards.org/cgi-bin/carddisp.pl?gene=TLK1
SRR	Serine Racemase	Protein Coding	42	GC17P002303	0.773697078227997	https://www.genecards.org/cgi-bin/carddisp.pl?gene=SRR
SH2B1	SH2B Adaptor Protein 1	Protein Coding	42	GC16P034295	0.773697078227997	https://www.genecards.org/cgi-bin/carddisp.pl?gene=SH2B1
DMC1	DNA Meiotic Recombinase 1	Protein Coding	41	GC22M050943	0.773697078227997	https://www.genecards.org/cgi-bin/carddisp.pl?gene=DMC1
SYCP3	Synaptonemal Complex Protein 3	Protein Coding	41	GC12M101728	0.773697078227997	https://www.genecards.org/cgi-bin/carddisp.pl?gene=SYCP3
RYR3	Ryanodine Receptor 3	Protein Coding	41	GC15P033310	0.773697078227997	https://www.genecards.org/cgi-bin/carddisp.pl?gene=RYR3
ZP3	Zona Pellucida Glycoprotein 3	Protein Coding	41	GC07P076398	0.773697078227997	https://www.genecards.org/cgi-bin/carddisp.pl?gene=ZP3
DDX4	DEAD-Box Helicase 4	Protein Coding	40	GC05P055738	0.773697078227997	https://www.genecards.org/cgi-bin/carddisp.pl?gene=DDX4
MSH5	MutS Homolog 5	Protein Coding	40	GC06P061184	0.773697078227997	https://www.genecards.org/cgi-bin/carddisp.pl?gene=MSH5
SRM	Spermidine Synthase	Protein Coding	40	GC01M011054	0.773697078227997	https://www.genecards.org/cgi-bin/carddisp.pl?gene=SRM
ZNF462	Zinc Finger Protein 462	Protein Coding	40	GC09P106860	0.773697078227997	https://www.genecards.org/cgi-bin/carddisp.pl?gene=ZNF462
CPEB1	Cytoplasmic Polyadenylation Element Binding Protein 1	Protein Coding	39	GC15M082543	0.773697078227997	https://www.genecards.org/cgi-bin/carddisp.pl?gene=CPEB1
AOC1	Amine Oxidase Copper Containing 1	Protein Coding	39	GC07P150824	0.773697078227997	https://www.genecards.org/cgi-bin/carddisp.pl?gene=AOC1
DAZL	Deleted In Azoospermia Like	Protein Coding	39	GC03M016586	0.773697078227997	https://www.genecards.org/cgi-bin/carddisp.pl?gene=DAZL
HFM1	Helicase For Meiosis 1	Protein Coding	39	GC01M091260	0.773697078227997	https://www.genecards.org/cgi-bin/carddisp.pl?gene=HFM1
EDF1	Endothelial Differentiation Related Factor 1	Protein Coding	38	GC09M136862	0.773697078227997	https://www.genecards.org/cgi-bin/carddisp.pl?gene=EDF1
CLIC2	Chloride Intracellular Channel 2	Protein Coding	38	GC0XM155276	0.773697078227997	https://www.genecards.org/cgi-bin/carddisp.pl?gene=CLIC2
AP4M1	Adaptor Related Protein Complex 4 Subunit Mu 1	Protein Coding	38	GC07P100101	0.773697078227997	https://www.genecards.org/cgi-bin/carddisp.pl?gene=AP4M1
SMOX	Spermine Oxidase	Protein Coding	38	GC20P004120	0.773697078227997	https://www.genecards.org/cgi-bin/carddisp.pl?gene=SMOX
YBX2	Y-Box Binding Protein 2	Protein Coding	38	GC17M007288	0.773697078227997	https://www.genecards.org/cgi-bin/carddisp.pl?gene=YBX2
DLGAP4	DLG Associated Protein 4	Protein Coding	37	GC20P036308	0.773697078227997	https://www.genecards.org/cgi-bin/carddisp.pl?gene=DLGAP4
ABTB1	Ankyrin Repeat And BTB Domain Containing 1	Protein Coding	37	GC03P127672	0.773697078227997	https://www.genecards.org/cgi-bin/carddisp.pl?gene=ABTB1
GPR3	G Protein-Coupled Receptor 3	Protein Coding	37	GC01P027418	0.773697078227997	https://www.genecards.org/cgi-bin/carddisp.pl?gene=GPR3
NLRP5	NLR Family Pyrin Domain Containing 5	Protein Coding	37	GC19P057800	0.773697078227997	https://www.genecards.org/cgi-bin/carddisp.pl?gene=NLRP5
TBL1X	Transducin Beta Like 1 X-Linked	Protein Coding	37	GC0XP009463	0.773697078227997	https://www.genecards.org/cgi-bin/carddisp.pl?gene=TBL1X
PTCRA	Pre T Cell Antigen Receptor Alpha	Protein Coding	37	GC06P042915	0.773697078227997	https://www.genecards.org/cgi-bin/carddisp.pl?gene=PTCRA
REC8	REC8 Meiotic Recombination Protein	Protein Coding	37	GC14P024171	0.773697078227997	https://www.genecards.org/cgi-bin/carddisp.pl?gene=REC8
SMC1B	Structural Maintenance Of Chromosomes 1B	Protein Coding	37	GC22M045344	0.773697078227997	https://www.genecards.org/cgi-bin/carddisp.pl?gene=SMC1B
ANKRD49	Ankyrin Repeat Domain 49	Protein Coding	36	GC11P094493	0.773697078227997	https://www.genecards.org/cgi-bin/carddisp.pl?gene=ANKRD49
DACH2	Dachshund Family Transcription Factor 2	Protein Coding	36	GC0XP086148	0.773697078227997	https://www.genecards.org/cgi-bin/carddisp.pl?gene=DACH2
FIGLA	Folliculogenesis Specific BHLH Transcription Factor	Protein Coding	36	GC02M070741	0.773697078227997	https://www.genecards.org/cgi-bin/carddisp.pl?gene=FIGLA
EIF4ENIF1	Eukaryotic Translation Initiation Factor 4E Nuclear Import Factor 1	Protein Coding	36	GC22M031785	0.773697078227997	https://www.genecards.org/cgi-bin/carddisp.pl?gene=EIF4ENIF1
MND1	Meiotic Nuclear Divisions 1	Protein Coding	36	GC04P153344	0.773697078227997	https://www.genecards.org/cgi-bin/carddisp.pl?gene=MND1
SPO11	SPO11 Initiator Of Meiotic Double Stranded Breaks	Protein Coding	36	GC20P057329	0.773697078227997	https://www.genecards.org/cgi-bin/carddisp.pl?gene=SPO11
NANOS3	Nanos C2HC-Type Zinc Finger 3	Protein Coding	35	GC19P013862	0.773697078227997	https://www.genecards.org/cgi-bin/carddisp.pl?gene=NANOS3
MAMLD1	Mastermind Like Domain Containing 1	Protein Coding	35	GC0XP150361	0.773697078227997	https://www.genecards.org/cgi-bin/carddisp.pl?gene=MAMLD1
IGSF10	Immunoglobulin Superfamily Member 10	Protein Coding	34	GC03M151425	0.773697078227997	https://www.genecards.org/cgi-bin/carddisp.pl?gene=IGSF10
FNDC4	Fibronectin Type III Domain Containing 4	Protein Coding	34	GC02M027491	0.773697078227997	https://www.genecards.org/cgi-bin/carddisp.pl?gene=FNDC4
EPPIN	Epididymal Peptidase Inhibitor	Protein Coding	34	GC20M045582	0.773697078227997	https://www.genecards.org/cgi-bin/carddisp.pl?gene=EPPIN
NLRP11	NLR Family Pyrin Domain Containing 11	Protein Coding	34	GC19M055785	0.773697078227997	https://www.genecards.org/cgi-bin/carddisp.pl?gene=NLRP11
MEIOB	Meiosis Specific With OB-Fold	Protein Coding	33	GC16M001833	0.773697078227997	https://www.genecards.org/cgi-bin/carddisp.pl?gene=MEIOB
NXF5	Nuclear RNA Export Factor 5	Protein Coding	32	GC0XM101832	0.773697078227997	https://www.genecards.org/cgi-bin/carddisp.pl?gene=NXF5
C18orf54	Chromosome 18 Open Reading Frame 54	Protein Coding	31	GC18P054357	0.773697078227997	https://www.genecards.org/cgi-bin/carddisp.pl?gene=C18orf54
DPPA3	Developmental Pluripotency Associated 3	Protein Coding	30	GC12P014239	0.773697078227997	https://www.genecards.org/cgi-bin/carddisp.pl?gene=DPPA3
RFPL4A	Ret Finger Protein Like 4A	Protein Coding	30	GC19P057789	0.773697078227997	https://www.genecards.org/cgi-bin/carddisp.pl?gene=RFPL4A
CFAP47	Cilia And Flagella Associated Protein 47	Protein Coding	28	GC0XP035919	0.773697078227997	https://www.genecards.org/cgi-bin/carddisp.pl?gene=CFAP47
MYO5A	Myosin VA	Protein Coding	44	GC15M071118	0.773133337497711	https://www.genecards.org/cgi-bin/carddisp.pl?gene=MYO5A
FGF9	Fibroblast Growth Factor 9	Protein Coding	42	GC13P021671	0.773133337497711	https://www.genecards.org/cgi-bin/carddisp.pl?gene=FGF9
CD2AP	CD2 Associated Protein	Protein Coding	42	GC06P061402	0.771326184272766	https://www.genecards.org/cgi-bin/carddisp.pl?gene=CD2AP
CD14	CD14 Molecule	Protein Coding	44	GC05M140631	0.769080519676208	https://www.genecards.org/cgi-bin/carddisp.pl?gene=CD14
VWF	Von Willebrand Factor	Protein Coding	48	GC12M005917	0.767415642738342	https://www.genecards.org/cgi-bin/carddisp.pl?gene=VWF
PTGER1	Prostaglandin E Receptor 1	Protein Coding	40	GC19M014444	0.767415642738342	https://www.genecards.org/cgi-bin/carddisp.pl?gene=PTGER1
IDH3A	Isocitrate Dehydrogenase (NAD(+)) 3 Catalytic Subunit Alpha	Protein Coding	45	GC15P078131	0.762254655361176	https://www.genecards.org/cgi-bin/carddisp.pl?gene=IDH3A
PSMB4	Proteasome 20S Subunit Beta 4	Protein Coding	44	GC01P151372	0.762254655361176	https://www.genecards.org/cgi-bin/carddisp.pl?gene=PSMB4
PI4KB	Phosphatidylinositol 4-Kinase Beta	Protein Coding	44	GC01M151291	0.762254655361176	https://www.genecards.org/cgi-bin/carddisp.pl?gene=PI4KB
ECM1	Extracellular Matrix Protein 1	Protein Coding	43	GC01P150508	0.762254655361176	https://www.genecards.org/cgi-bin/carddisp.pl?gene=ECM1
ARNT	Aryl Hydrocarbon Receptor Nuclear Translocator	Protein Coding	43	GC01M150809	0.762254655361176	https://www.genecards.org/cgi-bin/carddisp.pl?gene=ARNT
PIP5K1A	Phosphatidylinositol-4-Phosphate 5-Kinase Type 1 Alpha	Protein Coding	43	GC01P151198	0.762254655361176	https://www.genecards.org/cgi-bin/carddisp.pl?gene=PIP5K1A
PSMD4	Proteasome 26S Subunit Ubiquitin Receptor, Non-ATPase 4	Protein Coding	43	GC01P151256	0.762254655361176	https://www.genecards.org/cgi-bin/carddisp.pl?gene=PSMD4
STK39	Serine/Threonine Kinase 39	Protein Coding	43	GC02M167954	0.762254655361176	https://www.genecards.org/cgi-bin/carddisp.pl?gene=STK39
UQCRC1	Ubiquinol-Cytochrome C Reductase Core Protein 1	Protein Coding	42	GC03M048598	0.762254655361176	https://www.genecards.org/cgi-bin/carddisp.pl?gene=UQCRC1
USP4	Ubiquitin Specific Peptidase 4	Protein Coding	42	GC03M049277	0.762254655361176	https://www.genecards.org/cgi-bin/carddisp.pl?gene=USP4
ATRIP	ATR Interacting Protein	Protein Coding	41	GC03P048449	0.762254655361176	https://www.genecards.org/cgi-bin/carddisp.pl?gene=ATRIP
NPAS2	Neuronal PAS Domain Protein 2	Protein Coding	41	GC02P100820	0.762254655361176	https://www.genecards.org/cgi-bin/carddisp.pl?gene=NPAS2
SVIL	Supervillin	Protein Coding	41	GC10M031529	0.762254655361176	https://www.genecards.org/cgi-bin/carddisp.pl?gene=SVIL
RPL31	Ribosomal Protein L31	Protein Coding	41	GC02P100985	0.762254655361176	https://www.genecards.org/cgi-bin/carddisp.pl?gene=RPL31
NME6	NME/NM23 Nucleoside Diphosphate Kinase 6	Protein Coding	40	GC03M048292	0.762254655361176	https://www.genecards.org/cgi-bin/carddisp.pl?gene=NME6
RAB31	RAB31, Member RAS Oncogene Family	Protein Coding	40	GC18P009701	0.762254655361176	https://www.genecards.org/cgi-bin/carddisp.pl?gene=RAB31
ACSBG1	Acyl-CoA Synthetase Bubblegum Family Member 1	Protein Coding	39	GC15M078167	0.762254655361176	https://www.genecards.org/cgi-bin/carddisp.pl?gene=ACSBG1
CIB2	Calcium And Integrin Binding Family Member 2	Protein Coding	39	GC15M078104	0.762254655361176	https://www.genecards.org/cgi-bin/carddisp.pl?gene=CIB2
USP19	Ubiquitin Specific Peptidase 19	Protein Coding	39	GC03M049578	0.762254655361176	https://www.genecards.org/cgi-bin/carddisp.pl?gene=USP19
IP6K2	Inositol Hexakisphosphate Kinase 2	Protein Coding	38	GC03M048688	0.762254655361176	https://www.genecards.org/cgi-bin/carddisp.pl?gene=IP6K2
NPL	N-Acetylneuraminate Pyruvate Lyase	Protein Coding	38	GC01P182758	0.762254655361176	https://www.genecards.org/cgi-bin/carddisp.pl?gene=NPL
MOGAT2	Monoacylglycerol O-Acyltransferase 2	Protein Coding	37	GC11P075717	0.762254655361176	https://www.genecards.org/cgi-bin/carddisp.pl?gene=MOGAT2
PTER	Phosphotriesterase Related	Protein Coding	37	GC10P016436	0.762254655361176	https://www.genecards.org/cgi-bin/carddisp.pl?gene=PTER
ZNF687	Zinc Finger Protein 687	Protein Coding	37	GC01P151281	0.762254655361176	https://www.genecards.org/cgi-bin/carddisp.pl?gene=ZNF687
LYZL1	Lysozyme Like 1	Protein Coding	36	GC10P029297	0.762254655361176	https://www.genecards.org/cgi-bin/carddisp.pl?gene=LYZL1
BNIPL	BCL2 Interacting Protein Like	Protein Coding	34	GC01P151036	0.762254655361176	https://www.genecards.org/cgi-bin/carddisp.pl?gene=BNIPL
GOLPH3L	Golgi Phosphoprotein 3 Like	Protein Coding	34	GC01M150887	0.762254655361176	https://www.genecards.org/cgi-bin/carddisp.pl?gene=GOLPH3L
GABPB2	GA Binding Protein Transcription Factor Subunit Beta 2	Protein Coding	34	GC01P151070	0.762254655361176	https://www.genecards.org/cgi-bin/carddisp.pl?gene=GABPB2
MRPL9	Mitochondrial Ribosomal Protein L9	Protein Coding	34	GC01M151759	0.762254655361176	https://www.genecards.org/cgi-bin/carddisp.pl?gene=MRPL9
QRICH1	Glutamine Rich 1	Protein Coding	34	GC03M049572	0.762254655361176	https://www.genecards.org/cgi-bin/carddisp.pl?gene=QRICH1
TBC1D2B	TBC1 Domain Family Member 2B	Protein Coding	34	GC15M077984	0.762254655361176	https://www.genecards.org/cgi-bin/carddisp.pl?gene=TBC1D2B
ZNF589	Zinc Finger Protein 589	Protein Coding	34	GC03P048241	0.762254655361176	https://www.genecards.org/cgi-bin/carddisp.pl?gene=ZNF589
ARL4C	ADP Ribosylation Factor Like GTPase 4C	Protein Coding	33	GC02M234493	0.762254655361176	https://www.genecards.org/cgi-bin/carddisp.pl?gene=ARL4C
MLLT11	MLLT11 Transcription Factor 7 Cofactor	Protein Coding	33	GC01P151057	0.762254655361176	https://www.genecards.org/cgi-bin/carddisp.pl?gene=MLLT11
CDC42SE1	CDC42 Small Effector 1	Protein Coding	32	GC01M151050	0.762254655361176	https://www.genecards.org/cgi-bin/carddisp.pl?gene=CDC42SE1
PRUNE1	Prune Exopolyphosphatase 1	Protein Coding	32	GC01P151008	0.762254655361176	https://www.genecards.org/cgi-bin/carddisp.pl?gene=PRUNE1
UBAP2	Ubiquitin Associated Protein 2	Protein Coding	32	GC09M033921	0.762254655361176	https://www.genecards.org/cgi-bin/carddisp.pl?gene=UBAP2
WDR75	WD Repeat Domain 75	Protein Coding	32	GC02P189441	0.762254655361176	https://www.genecards.org/cgi-bin/carddisp.pl?gene=WDR75
C1orf56	Chromosome 1 Open Reading Frame 56	Protein Coding	30	GC01P151047	0.762254655361176	https://www.genecards.org/cgi-bin/carddisp.pl?gene=C1orf56
ANKRD18B	Ankyrin Repeat Domain 18B	Protein Coding	29	GC09P033526	0.762254655361176	https://www.genecards.org/cgi-bin/carddisp.pl?gene=ANKRD18B
TMEM89	Transmembrane Protein 89	Protein Coding	28	GC03M048620	0.762254655361176	https://www.genecards.org/cgi-bin/carddisp.pl?gene=TMEM89
FAM216B	Family With Sequence Similarity 216 Member B	Protein Coding	25	GC13P042781	0.762254655361176	https://www.genecards.org/cgi-bin/carddisp.pl?gene=FAM216B
SH2D7	SH2 Domain Containing 7	Protein Coding	25	GC15P078077	0.762254655361176	https://www.genecards.org/cgi-bin/carddisp.pl?gene=SH2D7
MIR604	MicroRNA 604	RNA Gene	16	GC10M029545	0.762254655361176	https://www.genecards.org/cgi-bin/carddisp.pl?gene=MIR604
LINC01251	Long Intergenic Non-Protein Coding RNA 1251	RNA Gene	12	GC09M033734	0.762254655361176	https://www.genecards.org/cgi-bin/carddisp.pl?gene=LINC01251
UBE2R2-AS1	UBE2R2 Antisense RNA 1	RNA Gene	12	GC09M033724	0.762254655361176	https://www.genecards.org/cgi-bin/carddisp.pl?gene=UBE2R2-AS1
NPAS2-AS1	NPAS2 Antisense RNA 1	RNA Gene	11	GC02M100973	0.762254655361176	https://www.genecards.org/cgi-bin/carddisp.pl?gene=NPAS2-AS1
RHOA-IT1	RHOA Intronic Transcript 1	RNA Gene	10	GC03M049601	0.762254655361176	https://www.genecards.org/cgi-bin/carddisp.pl?gene=RHOA-IT1
FCF1P2	FCF1 Pseudogene 2	Pseudogene	8	GC03M048291	0.762254655361176	https://www.genecards.org/cgi-bin/carddisp.pl?gene=FCF1P2
UBE2D3P3	Ubiquitin Conjugating Enzyme E2 D3 Pseudogene 3	Pseudogene	8	GC01P150800	0.762254655361176	https://www.genecards.org/cgi-bin/carddisp.pl?gene=UBE2D3P3
ENSG00000235236	Novel Transcript	RNA Gene	8	GC03M048979	0.762254655361176	https://www.genecards.org/cgi-bin/carddisp.pl?gene=ENSG00000235236
KRT18P57	Keratin 18 Pseudogene 57	Pseudogene	7	GC01M111648	0.762254655361176	https://www.genecards.org/cgi-bin/carddisp.pl?gene=KRT18P57
MRPS18AP1	Mitochondrial Ribosomal Protein S18A Pseudogene 1	Pseudogene	7	GC03M048256	0.762254655361176	https://www.genecards.org/cgi-bin/carddisp.pl?gene=MRPS18AP1
RNU6-908P	RNA, U6 Small Nuclear 908, Pseudogene	Pseudogene	7	GC10P029711	0.762254655361176	https://www.genecards.org/cgi-bin/carddisp.pl?gene=RNU6-908P
RNU6-12P	RNA, U6 Small Nuclear 12, Pseudogene	Pseudogene	7	GC08P118976	0.762254655361176	https://www.genecards.org/cgi-bin/carddisp.pl?gene=RNU6-12P
ENSG00000232034	Novel Transcript	RNA Gene	7	GC02P100822	0.762254655361176	https://www.genecards.org/cgi-bin/carddisp.pl?gene=ENSG00000232034
LINC02686	Long Intergenic Non-Protein Coding RNA 2686	RNA Gene	6	GC11M024236	0.762254655361176	https://www.genecards.org/cgi-bin/carddisp.pl?gene=LINC02686
RPL19P11	Ribosomal Protein L19 Pseudogene 11	Pseudogene	6	GC05P031054	0.762254655361176	https://www.genecards.org/cgi-bin/carddisp.pl?gene=RPL19P11
RN7SL444P	RNA, 7SL, Cytoplasmic 444, Pseudogene	Pseudogene	6	GC01M151311	0.762254655361176	https://www.genecards.org/cgi-bin/carddisp.pl?gene=RN7SL444P
ENSG00000199633	Small Nucleolar RNA SNORA63	RNA Gene	6	GC15M078091	0.762254655361176	https://www.genecards.org/cgi-bin/carddisp.pl?gene=ENSG00000199633
ENSG00000225399	Novel Transcript	RNA Gene	6	GC03P049260	0.762254655361176	https://www.genecards.org/cgi-bin/carddisp.pl?gene=ENSG00000225399
ENSG00000260988	Novel Transcript	RNA Gene	6	GC15P080916	0.762254655361176	https://www.genecards.org/cgi-bin/carddisp.pl?gene=ENSG00000260988
ENSG00000229021	Novel Transcript	RNA Gene	6	GC01P151984	0.762254655361176	https://www.genecards.org/cgi-bin/carddisp.pl?gene=ENSG00000229021
ENSG00000232732	Novel Transcript	RNA Gene	6	GC02M199868	0.762254655361176	https://www.genecards.org/cgi-bin/carddisp.pl?gene=ENSG00000232732
HIGD1AP4	HIG1 Hypoxia Inducible Domain Family Member 1A Pseudogene 4	Pseudogene	5	GC02M223398	0.762254655361176	https://www.genecards.org/cgi-bin/carddisp.pl?gene=HIGD1AP4
KDM3AP1	KDM3A Pseudogene 1	Pseudogene	5	GC02M189489	0.762254655361176	https://www.genecards.org/cgi-bin/carddisp.pl?gene=KDM3AP1
RNU6-99P	RNA, U6 Small Nuclear 99, Pseudogene	Pseudogene	5	GC11P039262	0.762254655361176	https://www.genecards.org/cgi-bin/carddisp.pl?gene=RNU6-99P
ENSG00000287495	Novel Transcript	RNA Gene	5	GC09P036702	0.762254655361176	https://www.genecards.org/cgi-bin/carddisp.pl?gene=ENSG00000287495
lnc-JCAD-7		RNA Gene	5	GC10M031616	0.762254655361176	https://www.genecards.org/cgi-bin/carddisp.pl?gene=lnc-JCAD-7
ENSG00000259562	Zinc Finger CCHC-Type And RNA Binding Motif 1 (ZCRB1) Pseudogene	Pseudogene	5	GC15M078293	0.762254655361176	https://www.genecards.org/cgi-bin/carddisp.pl?gene=ENSG00000259562
HSALNG0007104		RNA Gene	4	GC01P151056	0.762254655361176	https://www.genecards.org/cgi-bin/carddisp.pl?gene=HSALNG0007104
lnc-CDC42SE1-1		RNA Gene	4	GC01M151052	0.762254655361176	https://www.genecards.org/cgi-bin/carddisp.pl?gene=lnc-CDC42SE1-1
lnc-CIB2-1		RNA Gene	4	GC15M078147	0.762254655361176	https://www.genecards.org/cgi-bin/carddisp.pl?gene=lnc-CIB2-1
lnc-ACSBG1-3		RNA Gene	4	GC15M078131	0.762254655361176	https://www.genecards.org/cgi-bin/carddisp.pl?gene=lnc-ACSBG1-3
lnc-ATRIP-9		RNA Gene	4	GC03P048610	0.762254655361176	https://www.genecards.org/cgi-bin/carddisp.pl?gene=lnc-ATRIP-9
lnc-FTCDNL1-1		RNA Gene	4	GC02M199662	0.762254655361176	https://www.genecards.org/cgi-bin/carddisp.pl?gene=lnc-FTCDNL1-1
lnc-JCAD-10		RNA Gene	4	GC10M031607	0.762254655361176	https://www.genecards.org/cgi-bin/carddisp.pl?gene=lnc-JCAD-10
HSALNG0082889		RNA Gene	4	GC11M016341	0.762254655361176	https://www.genecards.org/cgi-bin/carddisp.pl?gene=HSALNG0082889
HSALNG0082890		RNA Gene	4	GC11M016364	0.762254655361176	https://www.genecards.org/cgi-bin/carddisp.pl?gene=HSALNG0082890
MK280221-028		RNA Gene	4	GC09P033430	0.762254655361176	https://www.genecards.org/cgi-bin/carddisp.pl?gene=MK280221-028
lnc-SH2D7-2		RNA Gene	4	GC15P080915	0.762254655361176	https://www.genecards.org/cgi-bin/carddisp.pl?gene=lnc-SH2D7-2
MG828730-058		RNA Gene	4	GC09P036759	0.762254655361176	https://www.genecards.org/cgi-bin/carddisp.pl?gene=MG828730-058
lnc-SLC40A1-2		RNA Gene	4	GC02M189488	0.762254655361176	https://www.genecards.org/cgi-bin/carddisp.pl?gene=lnc-SLC40A1-2
RF00017-7014		RNA Gene	4	GC09P036876	0.762254655361176	https://www.genecards.org/cgi-bin/carddisp.pl?gene=RF00017-7014
HSALNG0023135-001		RNA Gene	3	GC02P234301	0.762254655361176	https://www.genecards.org/cgi-bin/carddisp.pl?gene=HSALNG0023135-001
HSALNG0023143		RNA Gene	3	GC02P234298	0.762254655361176	https://www.genecards.org/cgi-bin/carddisp.pl?gene=HSALNG0023143
HSALNG0021048		RNA Gene	3	GC02P189517	0.762254655361176	https://www.genecards.org/cgi-bin/carddisp.pl?gene=HSALNG0021048
ENSG00000285748	Novel Transcript	RNA Gene	3	GC18M069240	0.762254655361176	https://www.genecards.org/cgi-bin/carddisp.pl?gene=ENSG00000285748
HSALNG0023146		RNA Gene	3	GC02P234317	0.762254655361176	https://www.genecards.org/cgi-bin/carddisp.pl?gene=HSALNG0023146
lnc-C2orf69-1		RNA Gene	3	GC02P199839	0.762254655361176	https://www.genecards.org/cgi-bin/carddisp.pl?gene=lnc-C2orf69-1
RF00017-301		RNA Gene	3	GC01P151062	0.762254655361176	https://www.genecards.org/cgi-bin/carddisp.pl?gene=RF00017-301
RF00017-3014		RNA Gene	3	GC02M101057	0.762254655361176	https://www.genecards.org/cgi-bin/carddisp.pl?gene=RF00017-3014
RF00017-570		RNA Gene	3	GC10P029574	0.762254655361176	https://www.genecards.org/cgi-bin/carddisp.pl?gene=RF00017-570
RF00017-7016		RNA Gene	3	GC09P036878	0.762254655361176	https://www.genecards.org/cgi-bin/carddisp.pl?gene=RF00017-7016
LOC105373510	Uncharacterized LOC105373510	RNA Gene	2	GC02P101023	0.762254655361176	https://www.genecards.org/cgi-bin/carddisp.pl?gene=LOC105373510
HSALNG0008938		RNA Gene	2	GC01M182737	0.762254655361176	https://www.genecards.org/cgi-bin/carddisp.pl?gene=HSALNG0008938
HSALNG0021441		RNA Gene	2	GC02P199788	0.762254655361176	https://www.genecards.org/cgi-bin/carddisp.pl?gene=HSALNG0021441
HSALNG0122241		RNA Gene	2	GC18P069224	0.762254655361176	https://www.genecards.org/cgi-bin/carddisp.pl?gene=HSALNG0122241
HSALNG0070808		RNA Gene	2	GC09M033748	0.762254655361176	https://www.genecards.org/cgi-bin/carddisp.pl?gene=HSALNG0070808
piR-50437-469		RNA Gene	2	GC03P048618	0.762254655361176	https://www.genecards.org/cgi-bin/carddisp.pl?gene=piR-50437-469
AKAP11	A-Kinase Anchoring Protein 11	Protein Coding	37	GC13P042272	0.761459410190582	https://www.genecards.org/cgi-bin/carddisp.pl?gene=AKAP11
FOXL1	Forkhead Box L1	Protein Coding	37	GC16P086576	0.761459410190582	https://www.genecards.org/cgi-bin/carddisp.pl?gene=FOXL1
KRAS	KRAS Proto-Oncogene, GTPase	Protein Coding	50	GC12M025204	0.752624094486237	https://www.genecards.org/cgi-bin/carddisp.pl?gene=KRAS
TAF1	TATA-Box Binding Protein Associated Factor 1	Protein Coding	45	GC0XP071366	0.752624094486237	https://www.genecards.org/cgi-bin/carddisp.pl?gene=TAF1
SLC2A2	Solute Carrier Family 2 Member 2	Protein Coding	48	GC03M171014	0.750918805599213	https://www.genecards.org/cgi-bin/carddisp.pl?gene=SLC2A2
SEC24D	SEC24 Homolog D, COPII Coat Complex Component	Protein Coding	44	GC04M118722	0.750918805599213	https://www.genecards.org/cgi-bin/carddisp.pl?gene=SEC24D
MGAT2	Alpha-1,6-Mannosyl-Glycoprotein 2-Beta-N-Acetylglucosaminyltransferase	Protein Coding	43	GC14P049620	0.750918805599213	https://www.genecards.org/cgi-bin/carddisp.pl?gene=MGAT2
NAGA	Alpha-N-Acetylgalactosaminidase	Protein Coding	42	GC22M042058	0.750918805599213	https://www.genecards.org/cgi-bin/carddisp.pl?gene=NAGA
SLC39A8	Solute Carrier Family 39 Member 8	Protein Coding	42	GC04M102252	0.750918805599213	https://www.genecards.org/cgi-bin/carddisp.pl?gene=SLC39A8
SLC39A13	Solute Carrier Family 39 Member 13	Protein Coding	41	GC11P047407	0.750918805599213	https://www.genecards.org/cgi-bin/carddisp.pl?gene=SLC39A13
ANO5	Anoctamin 5	Protein Coding	37	GC11P021799	0.750918805599213	https://www.genecards.org/cgi-bin/carddisp.pl?gene=ANO5
COG1	Component Of Oligomeric Golgi Complex 1	Protein Coding	36	GC17P073193	0.750918805599213	https://www.genecards.org/cgi-bin/carddisp.pl?gene=COG1
TAPT1	Transmembrane Anterior Posterior Transformation 1	Protein Coding	36	GC04M016162	0.750918805599213	https://www.genecards.org/cgi-bin/carddisp.pl?gene=TAPT1
PIGY	Phosphatidylinositol Glycan Anchor Biosynthesis Class Y	Protein Coding	34	GC04M088520	0.750918805599213	https://www.genecards.org/cgi-bin/carddisp.pl?gene=PIGY
FGF14	Fibroblast Growth Factor 14	Protein Coding	44	GC13M101710	0.749931871891022	https://www.genecards.org/cgi-bin/carddisp.pl?gene=FGF14
P4HA3	Prolyl 4-Hydroxylase Subunit Alpha 3	Protein Coding	39	GC11M074235	0.749931871891022	https://www.genecards.org/cgi-bin/carddisp.pl?gene=P4HA3
PGRMC2	Progesterone Receptor Membrane Component 2	Protein Coding	38	GC04M128269	0.749931871891022	https://www.genecards.org/cgi-bin/carddisp.pl?gene=PGRMC2
MKX	Mohawk Homeobox	Protein Coding	36	GC10M027682	0.749931871891022	https://www.genecards.org/cgi-bin/carddisp.pl?gene=MKX
MAP2K1	Mitogen-Activated Protein Kinase Kinase 1	Protein Coding	53	GC15P066386	0.748306512832642	https://www.genecards.org/cgi-bin/carddisp.pl?gene=MAP2K1
UCHL1	Ubiquitin C-Terminal Hydrolase L1	Protein Coding	50	GC04P041256	0.748226583003998	https://www.genecards.org/cgi-bin/carddisp.pl?gene=UCHL1
HTR2A	5-Hydroxytryptamine Receptor 2A	Protein Coding	47	GC13M046831	0.748226583003998	https://www.genecards.org/cgi-bin/carddisp.pl?gene=HTR2A
BAD	BCL2 Associated Agonist Of Cell Death	Protein Coding	45	GC11M074412	0.748226583003998	https://www.genecards.org/cgi-bin/carddisp.pl?gene=BAD
BCAR1	BCAR1 Scaffold Protein, Cas Family Member	Protein Coding	44	GC16M075228	0.748226583003998	https://www.genecards.org/cgi-bin/carddisp.pl?gene=BCAR1
CX3CR1	C-X3-C Motif Chemokine Receptor 1	Protein Coding	44	GC03M039279	0.748226583003998	https://www.genecards.org/cgi-bin/carddisp.pl?gene=CX3CR1
GAR1	GAR1 Ribonucleoprotein	Protein Coding	37	GC04P109815	0.748226583003998	https://www.genecards.org/cgi-bin/carddisp.pl?gene=GAR1
IGHE	Immunoglobulin Heavy Constant Epsilon	Protein Coding	26	GC14M110875	0.748226583003998	https://www.genecards.org/cgi-bin/carddisp.pl?gene=IGHE
CNC2	Carney Complex Type 2, Multiple Neoplasia And Lentiginosis	Genetic Locus	3	GC02U990267	0.748226583003998	https://www.genecards.org/cgi-bin/carddisp.pl?gene=CNC2
GNA11	G Protein Subunit Alpha 11	Protein Coding	47	GC19P003094	0.745894849300385	https://www.genecards.org/cgi-bin/carddisp.pl?gene=GNA11
GLA	Galactosidase Alpha	Protein Coding	47	GC0XM101393	0.745894849300385	https://www.genecards.org/cgi-bin/carddisp.pl?gene=GLA
ERCC4	ERCC Excision Repair 4, Endonuclease Catalytic Subunit	Protein Coding	45	GC16P013920	0.745894849300385	https://www.genecards.org/cgi-bin/carddisp.pl?gene=ERCC4
SGSH	N-Sulfoglucosamine Sulfohydrolase	Protein Coding	44	GC17M080206	0.745894849300385	https://www.genecards.org/cgi-bin/carddisp.pl?gene=SGSH
SLC39A14	Solute Carrier Family 39 Member 14	Protein Coding	42	GC08P022367	0.745894849300385	https://www.genecards.org/cgi-bin/carddisp.pl?gene=SLC39A14
FAM20C	FAM20C Golgi Associated Secretory Pathway Kinase	Protein Coding	41	GC07P000192	0.745894849300385	https://www.genecards.org/cgi-bin/carddisp.pl?gene=FAM20C
STX16	Syntaxin 16	Protein Coding	41	GC20P058652	0.745894849300385	https://www.genecards.org/cgi-bin/carddisp.pl?gene=STX16
LEMD3	LEM Domain Containing 3	Protein Coding	40	GC12P065169	0.745894849300385	https://www.genecards.org/cgi-bin/carddisp.pl?gene=LEMD3
ADCY5	Adenylate Cyclase 5	Protein Coding	48	GC03M123282	0.743573248386383	https://www.genecards.org/cgi-bin/carddisp.pl?gene=ADCY5
ZEB1	Zinc Finger E-Box Binding Homeobox 1	Protein Coding	47	GC10P031318	0.743573248386383	https://www.genecards.org/cgi-bin/carddisp.pl?gene=ZEB1
MIR200A	MicroRNA 200a	RNA Gene	22	GC01P002478	0.743573248386383	https://www.genecards.org/cgi-bin/carddisp.pl?gene=MIR200A
BCL2	BCL2 Apoptosis Regulator	Protein Coding	49	GC18M063123	0.73753958940506	https://www.genecards.org/cgi-bin/carddisp.pl?gene=BCL2
APOA1	Apolipoprotein A1	Protein Coding	48	GC11M116835	0.736177682876587	https://www.genecards.org/cgi-bin/carddisp.pl?gene=APOA1
IL4R	Interleukin 4 Receptor	Protein Coding	46	GC16P027325	0.736177682876587	https://www.genecards.org/cgi-bin/carddisp.pl?gene=IL4R
TGFBR3	Transforming Growth Factor Beta Receptor 3	Protein Coding	45	GC01M091680	0.736177682876587	https://www.genecards.org/cgi-bin/carddisp.pl?gene=TGFBR3
BANP	BTG3 Associated Nuclear Protein	Protein Coding	37	GC16P087949	0.736177682876587	https://www.genecards.org/cgi-bin/carddisp.pl?gene=BANP
MIR324	MicroRNA 324	RNA Gene	19	GC17M007223	0.736177682876587	https://www.genecards.org/cgi-bin/carddisp.pl?gene=MIR324
SERPINA3	Serpin Family A Member 3	Protein Coding	42	GC14P094612	0.735471308231354	https://www.genecards.org/cgi-bin/carddisp.pl?gene=SERPINA3
MIR1286	MicroRNA 1286	RNA Gene	14	GC22M020249	0.732780814170837	https://www.genecards.org/cgi-bin/carddisp.pl?gene=MIR1286
PTCH1	Patched 1	Protein Coding	49	GC09M095442	0.723597049713135	https://www.genecards.org/cgi-bin/carddisp.pl?gene=PTCH1
SCD	Stearoyl-CoA Desaturase	Protein Coding	48	GC10P100347	0.723597049713135	https://www.genecards.org/cgi-bin/carddisp.pl?gene=SCD
TFAP2A	Transcription Factor AP-2 Alpha	Protein Coding	46	GC06M010393	0.723597049713135	https://www.genecards.org/cgi-bin/carddisp.pl?gene=TFAP2A
DCC	DCC Netrin 1 Receptor	Protein Coding	45	GC18P052340	0.719988703727722	https://www.genecards.org/cgi-bin/carddisp.pl?gene=DCC
CTNND2	Catenin Delta 2	Protein Coding	42	GC05M010971	0.719988703727722	https://www.genecards.org/cgi-bin/carddisp.pl?gene=CTNND2
SEMA5A	Semaphorin 5A	Protein Coding	40	GC05M009036	0.719988703727722	https://www.genecards.org/cgi-bin/carddisp.pl?gene=SEMA5A
SETBP1	SET Binding Protein 1	Protein Coding	40	GC18P044680	0.719988703727722	https://www.genecards.org/cgi-bin/carddisp.pl?gene=SETBP1
GHSR	Growth Hormone Secretagogue Receptor	Protein Coding	47	GC03M172443	0.718652307987213	https://www.genecards.org/cgi-bin/carddisp.pl?gene=GHSR
TNFRSF1A	TNF Receptor Superfamily Member 1A	Protein Coding	48	GC12M006328	0.709565162658691	https://www.genecards.org/cgi-bin/carddisp.pl?gene=TNFRSF1A
PTK2	Protein Tyrosine Kinase 2	Protein Coding	46	GC08M140657	0.709565162658691	https://www.genecards.org/cgi-bin/carddisp.pl?gene=PTK2
GPX1	Glutathione Peroxidase 1	Protein Coding	46	GC03M049603	0.707859873771667	https://www.genecards.org/cgi-bin/carddisp.pl?gene=GPX1
LRP1	LDL Receptor Related Protein 1	Protein Coding	46	GC12P057128	0.707859873771667	https://www.genecards.org/cgi-bin/carddisp.pl?gene=LRP1
SPTLC1	Serine Palmitoyltransferase Long Chain Base Subunit 1	Protein Coding	46	GC09M092002	0.707859873771667	https://www.genecards.org/cgi-bin/carddisp.pl?gene=SPTLC1
ZIC3	Zic Family Member 3	Protein Coding	46	GC0XP137566	0.707859873771667	https://www.genecards.org/cgi-bin/carddisp.pl?gene=ZIC3
NGFR	Nerve Growth Factor Receptor	Protein Coding	44	GC17P049495	0.707859873771667	https://www.genecards.org/cgi-bin/carddisp.pl?gene=NGFR
MAGI2	Membrane Associated Guanylate Kinase, WW And PDZ Domain Containing 2	Protein Coding	44	GC07M078017	0.707859873771667	https://www.genecards.org/cgi-bin/carddisp.pl?gene=MAGI2
MBP	Myelin Basic Protein	Protein Coding	44	GC18M076978	0.707859873771667	https://www.genecards.org/cgi-bin/carddisp.pl?gene=MBP
TIAM1	TIAM Rac1 Associated GEF 1	Protein Coding	44	GC21M031118	0.707859873771667	https://www.genecards.org/cgi-bin/carddisp.pl?gene=TIAM1
PPP6C	Protein Phosphatase 6 Catalytic Subunit	Protein Coding	43	GC09M125147	0.707859873771667	https://www.genecards.org/cgi-bin/carddisp.pl?gene=PPP6C
DPP6	Dipeptidyl Peptidase Like 6	Protein Coding	42	GC07P153748	0.707859873771667	https://www.genecards.org/cgi-bin/carddisp.pl?gene=DPP6
TBX20	T-Box Transcription Factor 20	Protein Coding	41	GC07M035237	0.707859873771667	https://www.genecards.org/cgi-bin/carddisp.pl?gene=TBX20
IFT57	Intraflagellar Transport 57	Protein Coding	39	GC03M108160	0.707859873771667	https://www.genecards.org/cgi-bin/carddisp.pl?gene=IFT57
AUTS2	Activator Of Transcription And Developmental Regulator AUTS2	Protein Coding	38	GC07P069598	0.707859873771667	https://www.genecards.org/cgi-bin/carddisp.pl?gene=AUTS2
CDH9	Cadherin 9	Protein Coding	38	GC05M026916	0.707859873771667	https://www.genecards.org/cgi-bin/carddisp.pl?gene=CDH9
SLC25A37	Solute Carrier Family 25 Member 37	Protein Coding	38	GC08P023528	0.707859873771667	https://www.genecards.org/cgi-bin/carddisp.pl?gene=SLC25A37
PRDM9	PR/SET Domain 9	Protein Coding	38	GC05P023443	0.707859873771667	https://www.genecards.org/cgi-bin/carddisp.pl?gene=PRDM9
NHS	NHS Actin Remodeling Regulator	Protein Coding	36	GC0XP017393	0.707859873771667	https://www.genecards.org/cgi-bin/carddisp.pl?gene=NHS
IQSEC3	IQ Motif And Sec7 Domain ArfGEF 3	Protein Coding	34	GC12P000066	0.707859873771667	https://www.genecards.org/cgi-bin/carddisp.pl?gene=IQSEC3
CALN1	Calneuron 1	Protein Coding	33	GC07M071780	0.707859873771667	https://www.genecards.org/cgi-bin/carddisp.pl?gene=CALN1
STAG3L4	Stromal Antigen 3-Like 4 (Pseudogene)	Pseudogene	22	GC07P067302	0.707859873771667	https://www.genecards.org/cgi-bin/carddisp.pl?gene=STAG3L4
ADIPOR1	Adiponectin Receptor 1	Protein Coding	44	GC01M202940	0.695467531681061	https://www.genecards.org/cgi-bin/carddisp.pl?gene=ADIPOR1
CSN1S1	Casein Alpha S1	Protein Coding	33	GC04P069932	0.695467531681061	https://www.genecards.org/cgi-bin/carddisp.pl?gene=CSN1S1
ITLN1	Intelectin 1	Protein Coding	37	GC01M160876	0.69270247220993	https://www.genecards.org/cgi-bin/carddisp.pl?gene=ITLN1
PSEN2	Presenilin 2	Protein Coding	49	GC01P226870	0.692359089851379	https://www.genecards.org/cgi-bin/carddisp.pl?gene=PSEN2
AKR1C4	Aldo-Keto Reductase Family 1 Member C4	Protein Coding	46	GC10P005195	0.692359089851379	https://www.genecards.org/cgi-bin/carddisp.pl?gene=AKR1C4
CCR1	C-C Motif Chemokine Receptor 1	Protein Coding	44	GC03M046218	0.692359089851379	https://www.genecards.org/cgi-bin/carddisp.pl?gene=CCR1
ASRGL1	Asparaginase And Isoaspartyl Peptidase 1	Protein Coding	41	GC11P062337	0.692359089851379	https://www.genecards.org/cgi-bin/carddisp.pl?gene=ASRGL1
NEAT1	Nuclear Paraspeckle Assembly Transcript 1	RNA Gene	23	GC11P067093	0.692359089851379	https://www.genecards.org/cgi-bin/carddisp.pl?gene=NEAT1
THY1	Thy-1 Cell Surface Antigen	Protein Coding	41	GC11M119417	0.681524991989136	https://www.genecards.org/cgi-bin/carddisp.pl?gene=THY1
TSHB	Thyroid Stimulating Hormone Subunit Beta	Protein Coding	41	GC01P115029	0.681524991989136	https://www.genecards.org/cgi-bin/carddisp.pl?gene=TSHB
FNDC5	Fibronectin Type III Domain Containing 5	Protein Coding	33	GC01M032886	0.681524991989136	https://www.genecards.org/cgi-bin/carddisp.pl?gene=FNDC5
MYH11	Myosin Heavy Chain 11	Protein Coding	45	GC16M015704	0.679621160030365	https://www.genecards.org/cgi-bin/carddisp.pl?gene=MYH11
PLCL1	Phospholipase C Like 1 (Inactive)	Protein Coding	38	GC02P197804	0.678152799606323	https://www.genecards.org/cgi-bin/carddisp.pl?gene=PLCL1
ADAMTS18	ADAM Metallopeptidase With Thrombospondin Type 1 Motif 18	Protein Coding	43	GC16M077316	0.674748539924622	https://www.genecards.org/cgi-bin/carddisp.pl?gene=ADAMTS18
QPCT	Glutaminyl-Peptide Cyclotransferase	Protein Coding	42	GC02P037344	0.673896789550781	https://www.genecards.org/cgi-bin/carddisp.pl?gene=QPCT
NPPA	Natriuretic Peptide A	Protein Coding	45	GC01M011846	0.663090825080872	https://www.genecards.org/cgi-bin/carddisp.pl?gene=NPPA
EHHADH	Enoyl-CoA Hydratase And 3-Hydroxyacyl CoA Dehydrogenase	Protein Coding	44	GC03M185190	0.662072539329529	https://www.genecards.org/cgi-bin/carddisp.pl?gene=EHHADH
CTNS	Cystinosin, Lysosomal Cystine Transporter	Protein Coding	44	GC17P003636	0.662072539329529	https://www.genecards.org/cgi-bin/carddisp.pl?gene=CTNS
POLR1C	RNA Polymerase I And III Subunit C	Protein Coding	42	GC06P061378	0.662072539329529	https://www.genecards.org/cgi-bin/carddisp.pl?gene=POLR1C
ALOX5	Arachidonate 5-Lipoxygenase	Protein Coding	48	GC10P045374	0.660232901573181	https://www.genecards.org/cgi-bin/carddisp.pl?gene=ALOX5
RSPO3	R-Spondin 3	Protein Coding	37	GC06P127118	0.660232901573181	https://www.genecards.org/cgi-bin/carddisp.pl?gene=RSPO3
HSPA1L	Heat Shock Protein Family A (Hsp70) Member 1 Like	Protein Coding	43	GC06M031809	0.655459403991699	https://www.genecards.org/cgi-bin/carddisp.pl?gene=HSPA1L
ESRRG	Estrogen Related Receptor Gamma	Protein Coding	45	GC01M216503	0.65400367975235	https://www.genecards.org/cgi-bin/carddisp.pl?gene=ESRRG
IFNAR1	Interferon Alpha And Beta Receptor Subunit 1	Protein Coding	44	GC21P033324	0.65400367975235	https://www.genecards.org/cgi-bin/carddisp.pl?gene=IFNAR1
RARA	Retinoic Acid Receptor Alpha	Protein Coding	49	GC17P040309	0.651648998260498	https://www.genecards.org/cgi-bin/carddisp.pl?gene=RARA
PTPN6	Protein Tyrosine Phosphatase Non-Receptor Type 6	Protein Coding	48	GC12P014222	0.651648998260498	https://www.genecards.org/cgi-bin/carddisp.pl?gene=PTPN6
CYP11B2	Cytochrome P450 Family 11 Subfamily B Member 2	Protein Coding	46	GC08M142910	0.651648998260498	https://www.genecards.org/cgi-bin/carddisp.pl?gene=CYP11B2
THBD	Thrombomodulin	Protein Coding	43	GC20M023026	0.651648998260498	https://www.genecards.org/cgi-bin/carddisp.pl?gene=THBD
SRD5A2	Steroid 5 Alpha-Reductase 2	Protein Coding	42	GC02M031522	0.651648998260498	https://www.genecards.org/cgi-bin/carddisp.pl?gene=SRD5A2
ADRB1	Adrenoceptor Beta 1	Protein Coding	48	GC10P114044	0.65028703212738	https://www.genecards.org/cgi-bin/carddisp.pl?gene=ADRB1
COL4A1	Collagen Type IV Alpha 1 Chain	Protein Coding	48	GC13M110148	0.65028703212738	https://www.genecards.org/cgi-bin/carddisp.pl?gene=COL4A1
ABCA1	ATP Binding Cassette Subfamily A Member 1	Protein Coding	46	GC09M104781	0.65028703212738	https://www.genecards.org/cgi-bin/carddisp.pl?gene=ABCA1
CDH11	Cadherin 11	Protein Coding	46	GC16M064943	0.65028703212738	https://www.genecards.org/cgi-bin/carddisp.pl?gene=CDH11
REN	Renin	Protein Coding	46	GC01M204154	0.65028703212738	https://www.genecards.org/cgi-bin/carddisp.pl?gene=REN
FGFRL1	Fibroblast Growth Factor Receptor Like 1	Protein Coding	41	GC04P001089	0.65028703212738	https://www.genecards.org/cgi-bin/carddisp.pl?gene=FGFRL1
PTGES	Prostaglandin E Synthase	Protein Coding	41	GC09M129738	0.65028703212738	https://www.genecards.org/cgi-bin/carddisp.pl?gene=PTGES
TNFSF12	TNF Superfamily Member 12	Protein Coding	39	GC17P009582	0.65028703212738	https://www.genecards.org/cgi-bin/carddisp.pl?gene=TNFSF12
AGFG1	ArfGAP With FG Repeats 1	Protein Coding	38	GC02P227473	0.65028703212738	https://www.genecards.org/cgi-bin/carddisp.pl?gene=AGFG1
MAEA	Macrophage Erythroblast Attacher, E3 Ubiquitin Ligase	Protein Coding	37	GC04P001289	0.65028703212738	https://www.genecards.org/cgi-bin/carddisp.pl?gene=MAEA
MDM2	MDM2 Proto-Oncogene	Protein Coding	52	GC12P068808	0.649943709373474	https://www.genecards.org/cgi-bin/carddisp.pl?gene=MDM2
RPS6KA3	Ribosomal Protein S6 Kinase A3	Protein Coding	52	GC0XM020149	0.649943709373474	https://www.genecards.org/cgi-bin/carddisp.pl?gene=RPS6KA3
RPS6KA1	Ribosomal Protein S6 Kinase A1	Protein Coding	49	GC01P026540	0.649943709373474	https://www.genecards.org/cgi-bin/carddisp.pl?gene=RPS6KA1
PLK1	Polo Like Kinase 1	Protein Coding	49	GC16P024015	0.649943709373474	https://www.genecards.org/cgi-bin/carddisp.pl?gene=PLK1
FBP1	Fructose-Bisphosphatase 1	Protein Coding	48	GC09M094603	0.649943709373474	https://www.genecards.org/cgi-bin/carddisp.pl?gene=FBP1
GABRB3	Gamma-Aminobutyric Acid Type A Receptor Subunit Beta3	Protein Coding	48	GC15M026543	0.649943709373474	https://www.genecards.org/cgi-bin/carddisp.pl?gene=GABRB3
ATP2B3	ATPase Plasma Membrane Ca2+ Transporting 3	Protein Coding	47	GC0XP153517	0.649943709373474	https://www.genecards.org/cgi-bin/carddisp.pl?gene=ATP2B3
AVPR2	Arginine Vasopressin Receptor 2	Protein Coding	47	GC0XP153902	0.649943709373474	https://www.genecards.org/cgi-bin/carddisp.pl?gene=AVPR2
LIG4	DNA Ligase 4	Protein Coding	47	GC13M108207	0.649943709373474	https://www.genecards.org/cgi-bin/carddisp.pl?gene=LIG4
PGK1	Phosphoglycerate Kinase 1	Protein Coding	47	GC0XP077953	0.649943709373474	https://www.genecards.org/cgi-bin/carddisp.pl?gene=PGK1
PRKAR1B	Protein Kinase CAMP-Dependent Type I Regulatory Subunit Beta	Protein Coding	47	GC07M000549	0.649943709373474	https://www.genecards.org/cgi-bin/carddisp.pl?gene=PRKAR1B
KDM6A	Lysine Demethylase 6A	Protein Coding	46	GC0XP044873	0.649943709373474	https://www.genecards.org/cgi-bin/carddisp.pl?gene=KDM6A
P4HA2	Prolyl 4-Hydroxylase Subunit Alpha 2	Protein Coding	46	GC05M132191	0.649943709373474	https://www.genecards.org/cgi-bin/carddisp.pl?gene=P4HA2
RAB11A	RAB11A, Member RAS Oncogene Family	Protein Coding	46	GC15P080604	0.649943709373474	https://www.genecards.org/cgi-bin/carddisp.pl?gene=RAB11A
RPS6KA2	Ribosomal Protein S6 Kinase A2	Protein Coding	46	GC06M166409	0.649943709373474	https://www.genecards.org/cgi-bin/carddisp.pl?gene=RPS6KA2
AVPR1A	Arginine Vasopressin Receptor 1A	Protein Coding	45	GC12M063142	0.649943709373474	https://www.genecards.org/cgi-bin/carddisp.pl?gene=AVPR1A
EPS15	Epidermal Growth Factor Receptor Pathway Substrate 15	Protein Coding	45	GC01M051354	0.649943709373474	https://www.genecards.org/cgi-bin/carddisp.pl?gene=EPS15
HSD3B2	Hydroxy-Delta-5-Steroid Dehydrogenase, 3 Beta- And Steroid Delta-Isomerase 2	Protein Coding	45	GC01P119414	0.649943709373474	https://www.genecards.org/cgi-bin/carddisp.pl?gene=HSD3B2
HADHA	Hydroxyacyl-CoA Dehydrogenase Trifunctional Multienzyme Complex Subunit Alpha	Protein Coding	45	GC02M026190	0.649943709373474	https://www.genecards.org/cgi-bin/carddisp.pl?gene=HADHA
FH	Fumarate Hydratase	Protein Coding	45	GC01M241499	0.649943709373474	https://www.genecards.org/cgi-bin/carddisp.pl?gene=FH
DSC2	Desmocollin 2	Protein Coding	45	GC18M031058	0.649943709373474	https://www.genecards.org/cgi-bin/carddisp.pl?gene=DSC2
PHKB	Phosphorylase Kinase Regulatory Subunit Beta	Protein Coding	45	GC16P047436	0.649943709373474	https://www.genecards.org/cgi-bin/carddisp.pl?gene=PHKB
SLC2A9	Solute Carrier Family 2 Member 9	Protein Coding	45	GC04M009772	0.649943709373474	https://www.genecards.org/cgi-bin/carddisp.pl?gene=SLC2A9
TBX5	T-Box Transcription Factor 5	Protein Coding	45	GC12M114353	0.649943709373474	https://www.genecards.org/cgi-bin/carddisp.pl?gene=TBX5
SLC16A2	Solute Carrier Family 16 Member 2	Protein Coding	45	GC0XP074450	0.649943709373474	https://www.genecards.org/cgi-bin/carddisp.pl?gene=SLC16A2
NCOA3	Nuclear Receptor Coactivator 3	Protein Coding	45	GC20P047501	0.649943709373474	https://www.genecards.org/cgi-bin/carddisp.pl?gene=NCOA3
FDXR	Ferredoxin Reductase	Protein Coding	44	GC17M074862	0.649943709373474	https://www.genecards.org/cgi-bin/carddisp.pl?gene=FDXR
FCER2	Fc Fragment Of IgE Receptor II	Protein Coding	44	GC19M007689	0.649943709373474	https://www.genecards.org/cgi-bin/carddisp.pl?gene=FCER2
FZD9	Frizzled Class Receptor 9	Protein Coding	44	GC07P073433	0.649943709373474	https://www.genecards.org/cgi-bin/carddisp.pl?gene=FZD9
KRT1	Keratin 1	Protein Coding	44	GC12M052674	0.649943709373474	https://www.genecards.org/cgi-bin/carddisp.pl?gene=KRT1
MTHFD1	Methylenetetrahydrofolate Dehydrogenase, Cyclohydrolase And Formyltetrahydrofolate Synthetase 1	Protein Coding	44	GC14P064388	0.649943709373474	https://www.genecards.org/cgi-bin/carddisp.pl?gene=MTHFD1
RPS10	Ribosomal Protein S10	Protein Coding	44	GC06M051545	0.649943709373474	https://www.genecards.org/cgi-bin/carddisp.pl?gene=RPS10
RUVBL2	RuvB Like AAA ATPase 2	Protein Coding	44	GC19P048993	0.649943709373474	https://www.genecards.org/cgi-bin/carddisp.pl?gene=RUVBL2
NCOA1	Nuclear Receptor Coactivator 1	Protein Coding	44	GC02P024492	0.649943709373474	https://www.genecards.org/cgi-bin/carddisp.pl?gene=NCOA1
NCOA2	Nuclear Receptor Coactivator 2	Protein Coding	44	GC08M070109	0.649943709373474	https://www.genecards.org/cgi-bin/carddisp.pl?gene=NCOA2
DDX11	DEAD/H-Box Helicase 11	Protein Coding	43	GC12P031073	0.649943709373474	https://www.genecards.org/cgi-bin/carddisp.pl?gene=DDX11
DDX41	DEAD-Box Helicase 41	Protein Coding	43	GC05M177511	0.649943709373474	https://www.genecards.org/cgi-bin/carddisp.pl?gene=DDX41
FCGR3A	Fc Fragment Of IgG Receptor IIIa	Protein Coding	43	GC01M161541	0.649943709373474	https://www.genecards.org/cgi-bin/carddisp.pl?gene=FCGR3A
LGALS3	Galectin 3	Protein Coding	43	GC14P055124	0.649943709373474	https://www.genecards.org/cgi-bin/carddisp.pl?gene=LGALS3
KRT16	Keratin 16	Protein Coding	43	GC17M041609	0.649943709373474	https://www.genecards.org/cgi-bin/carddisp.pl?gene=KRT16
SYP	Synaptophysin	Protein Coding	43	GC0XM049187	0.649943709373474	https://www.genecards.org/cgi-bin/carddisp.pl?gene=SYP
RPS14	Ribosomal Protein S14	Protein Coding	43	GC05M150443	0.649943709373474	https://www.genecards.org/cgi-bin/carddisp.pl?gene=RPS14
TRHR	Thyrotropin Releasing Hormone Receptor	Protein Coding	43	GC08P109084	0.649943709373474	https://www.genecards.org/cgi-bin/carddisp.pl?gene=TRHR
RPL15	Ribosomal Protein L15	Protein Coding	43	GC03P023916	0.649943709373474	https://www.genecards.org/cgi-bin/carddisp.pl?gene=RPL15
AGRP	Agouti Related Neuropeptide	Protein Coding	42	GC16M067482	0.649943709373474	https://www.genecards.org/cgi-bin/carddisp.pl?gene=AGRP
COL9A2	Collagen Type IX Alpha 2 Chain	Protein Coding	42	GC01M040300	0.649943709373474	https://www.genecards.org/cgi-bin/carddisp.pl?gene=COL9A2
FAF1	Fas Associated Factor 1	Protein Coding	42	GC01M050439	0.649943709373474	https://www.genecards.org/cgi-bin/carddisp.pl?gene=FAF1
FGF4	Fibroblast Growth Factor 4	Protein Coding	42	GC11M074770	0.649943709373474	https://www.genecards.org/cgi-bin/carddisp.pl?gene=FGF4
NOP56	NOP56 Ribonucleoprotein	Protein Coding	42	GC20P003427	0.649943709373474	https://www.genecards.org/cgi-bin/carddisp.pl?gene=NOP56
MT2A	Metallothionein 2A	Protein Coding	42	GC16P056800	0.649943709373474	https://www.genecards.org/cgi-bin/carddisp.pl?gene=MT2A
MUS81	MUS81 Structure-Specific Endonuclease Subunit	Protein Coding	42	GC11P067135	0.649943709373474	https://www.genecards.org/cgi-bin/carddisp.pl?gene=MUS81
KRT13	Keratin 13	Protein Coding	42	GC17M041500	0.649943709373474	https://www.genecards.org/cgi-bin/carddisp.pl?gene=KRT13
POT1	Protection Of Telomeres 1	Protein Coding	42	GC07M124822	0.649943709373474	https://www.genecards.org/cgi-bin/carddisp.pl?gene=POT1
PGAM1	Phosphoglycerate Mutase 1	Protein Coding	42	GC10P097426	0.649943709373474	https://www.genecards.org/cgi-bin/carddisp.pl?gene=PGAM1
TBX1	T-Box Transcription Factor 1	Protein Coding	42	GC22P020674	0.649943709373474	https://www.genecards.org/cgi-bin/carddisp.pl?gene=TBX1
TACSTD2	Tumor Associated Calcium Signal Transducer 2	Protein Coding	42	GC01M058575	0.649943709373474	https://www.genecards.org/cgi-bin/carddisp.pl?gene=TACSTD2
RPS27	Ribosomal Protein S27	Protein Coding	42	GC01P153991	0.649943709373474	https://www.genecards.org/cgi-bin/carddisp.pl?gene=RPS27
RPS17	Ribosomal Protein S17	Protein Coding	42	GC15M082536	0.649943709373474	https://www.genecards.org/cgi-bin/carddisp.pl?gene=RPS17
RPS6KA6	Ribosomal Protein S6 Kinase A6	Protein Coding	42	GC0XM084058	0.649943709373474	https://www.genecards.org/cgi-bin/carddisp.pl?gene=RPS6KA6
RPS24	Ribosomal Protein S24	Protein Coding	42	GC10P078033	0.649943709373474	https://www.genecards.org/cgi-bin/carddisp.pl?gene=RPS24
TERF2IP	TERF2 Interacting Protein	Protein Coding	42	GC16P075647	0.649943709373474	https://www.genecards.org/cgi-bin/carddisp.pl?gene=TERF2IP
AP4B1	Adaptor Related Protein Complex 4 Subunit Beta 1	Protein Coding	41	GC01M113894	0.649943709373474	https://www.genecards.org/cgi-bin/carddisp.pl?gene=AP4B1
MUC5B	Mucin 5B, Oligomeric Mucus/Gel-Forming	Protein Coding	41	GC11P001244	0.649943709373474	https://www.genecards.org/cgi-bin/carddisp.pl?gene=MUC5B
POLI	DNA Polymerase Iota	Protein Coding	41	GC18P054274	0.649943709373474	https://www.genecards.org/cgi-bin/carddisp.pl?gene=POLI
PUS1	Pseudouridine Synthase 1	Protein Coding	41	GC12P131929	0.649943709373474	https://www.genecards.org/cgi-bin/carddisp.pl?gene=PUS1
MTF1	Metal Regulatory Transcription Factor 1	Protein Coding	41	GC01M037810	0.649943709373474	https://www.genecards.org/cgi-bin/carddisp.pl?gene=MTF1
RPL26	Ribosomal Protein L26	Protein Coding	41	GC17M008377	0.649943709373474	https://www.genecards.org/cgi-bin/carddisp.pl?gene=RPL26
TOP3A	DNA Topoisomerase III Alpha	Protein Coding	41	GC17M018271	0.649943709373474	https://www.genecards.org/cgi-bin/carddisp.pl?gene=TOP3A
SEC61A1	SEC61 Translocon Subunit Alpha 1	Protein Coding	41	GC03P128051	0.649943709373474	https://www.genecards.org/cgi-bin/carddisp.pl?gene=SEC61A1
RPS29	Ribosomal Protein S29	Protein Coding	41	GC14M049570	0.649943709373474	https://www.genecards.org/cgi-bin/carddisp.pl?gene=RPS29
SFTPA2	Surfactant Protein A2	Protein Coding	41	GC10M079666	0.649943709373474	https://www.genecards.org/cgi-bin/carddisp.pl?gene=SFTPA2
COIL	Coilin	Protein Coding	40	GC17M056938	0.649943709373474	https://www.genecards.org/cgi-bin/carddisp.pl?gene=COIL
EMG1	EMG1 N1-Specific Pseudouridine Methyltransferase	Protein Coding	40	GC12P006970	0.649943709373474	https://www.genecards.org/cgi-bin/carddisp.pl?gene=EMG1
EIF6	Eukaryotic Translation Initiation Factor 6	Protein Coding	40	GC20M035278	0.649943709373474	https://www.genecards.org/cgi-bin/carddisp.pl?gene=EIF6
HCRT	Hypocretin Neuropeptide Precursor	Protein Coding	40	GC17M042185	0.649943709373474	https://www.genecards.org/cgi-bin/carddisp.pl?gene=HCRT
IFT88	Intraflagellar Transport 88	Protein Coding	40	GC13P020566	0.649943709373474	https://www.genecards.org/cgi-bin/carddisp.pl?gene=IFT88
PUS7	Pseudouridine Synthase 7	Protein Coding	40	GC07M105439	0.649943709373474	https://www.genecards.org/cgi-bin/carddisp.pl?gene=PUS7
PDLIM1	PDZ And LIM Domain 1	Protein Coding	40	GC10M095237	0.649943709373474	https://www.genecards.org/cgi-bin/carddisp.pl?gene=PDLIM1
PAPPA	Pappalysin 1	Protein Coding	40	GC09P117129	0.649943709373474	https://www.genecards.org/cgi-bin/carddisp.pl?gene=PAPPA
RPGR	Retinitis Pigmentosa GTPase Regulator	Protein Coding	40	GC0XM038269	0.649943709373474	https://www.genecards.org/cgi-bin/carddisp.pl?gene=RPGR
RAB8A	RAB8A, Member RAS Oncogene Family	Protein Coding	39	GC19P016111	0.649943709373474	https://www.genecards.org/cgi-bin/carddisp.pl?gene=RAB8A
SRP72	Signal Recognition Particle 72	Protein Coding	39	GC04P056466	0.649943709373474	https://www.genecards.org/cgi-bin/carddisp.pl?gene=SRP72
BCAR3	BCAR3 Adaptor Protein, NSP Family Member	Protein Coding	38	GC01M093561	0.649943709373474	https://www.genecards.org/cgi-bin/carddisp.pl?gene=BCAR3
ACBD3	Acyl-CoA Binding Domain Containing 3	Protein Coding	38	GC01M226144	0.649943709373474	https://www.genecards.org/cgi-bin/carddisp.pl?gene=ACBD3
COX17	Cytochrome C Oxidase Copper Chaperone COX17	Protein Coding	38	GC03M119654	0.649943709373474	https://www.genecards.org/cgi-bin/carddisp.pl?gene=COX17
ANKRD26	Ankyrin Repeat Domain 26	Protein Coding	38	GC10M026938	0.649943709373474	https://www.genecards.org/cgi-bin/carddisp.pl?gene=ANKRD26
EVC2	EvC Ciliary Complex Subunit 2	Protein Coding	38	GC04M005534	0.649943709373474	https://www.genecards.org/cgi-bin/carddisp.pl?gene=EVC2
NOP58	NOP58 Ribonucleoprotein	Protein Coding	38	GC02P202265	0.649943709373474	https://www.genecards.org/cgi-bin/carddisp.pl?gene=NOP58
LMBRD1	LMBR1 Domain Containing 1	Protein Coding	38	GC06M069675	0.649943709373474	https://www.genecards.org/cgi-bin/carddisp.pl?gene=LMBRD1
LRRC32	Leucine Rich Repeat Containing 32	Protein Coding	38	GC11M076657	0.649943709373474	https://www.genecards.org/cgi-bin/carddisp.pl?gene=LRRC32
MAGEA4	MAGE Family Member A4	Protein Coding	38	GC0XP151912	0.649943709373474	https://www.genecards.org/cgi-bin/carddisp.pl?gene=MAGEA4
TMEM59	Transmembrane Protein 59	Protein Coding	38	GC01M054031	0.649943709373474	https://www.genecards.org/cgi-bin/carddisp.pl?gene=TMEM59
RPS4X	Ribosomal Protein S4 X-Linked	Protein Coding	38	GC0XM072255	0.649943709373474	https://www.genecards.org/cgi-bin/carddisp.pl?gene=RPS4X
MCM10	Minichromosome Maintenance 10 Replication Initiation Factor	Protein Coding	37	GC10P013161	0.649943709373474	https://www.genecards.org/cgi-bin/carddisp.pl?gene=MCM10
MAGEA11	MAGE Family Member A11	Protein Coding	37	GC0XP149688	0.649943709373474	https://www.genecards.org/cgi-bin/carddisp.pl?gene=MAGEA11
MAGEA1	MAGE Family Member A1	Protein Coding	37	GC0XP153179	0.649943709373474	https://www.genecards.org/cgi-bin/carddisp.pl?gene=MAGEA1
RMI1	RecQ Mediated Genome Instability 1	Protein Coding	37	GC09P083980	0.649943709373474	https://www.genecards.org/cgi-bin/carddisp.pl?gene=RMI1
CLPTM1L	CLPTM1 Like	Protein Coding	36	GC05M001317	0.649943709373474	https://www.genecards.org/cgi-bin/carddisp.pl?gene=CLPTM1L
KIAA0319L	KIAA0319 Like	Protein Coding	36	GC01M035433	0.649943709373474	https://www.genecards.org/cgi-bin/carddisp.pl?gene=KIAA0319L
FAM111B	FAM111 Trypsin Like Peptidase B	Protein Coding	36	GC11P059107	0.649943709373474	https://www.genecards.org/cgi-bin/carddisp.pl?gene=FAM111B
P3H2	Prolyl 3-Hydroxylase 2	Protein Coding	36	GC03M189956	0.649943709373474	https://www.genecards.org/cgi-bin/carddisp.pl?gene=P3H2
MED28	Mediator Complex Subunit 28	Protein Coding	36	GC04P017616	0.649943709373474	https://www.genecards.org/cgi-bin/carddisp.pl?gene=MED28
PGAM4	Phosphoglycerate Mutase Family Member 4	Protein Coding	36	GC0XM077967	0.649943709373474	https://www.genecards.org/cgi-bin/carddisp.pl?gene=PGAM4
MAGEA3	MAGE Family Member A3	Protein Coding	36	GC0XP152698	0.649943709373474	https://www.genecards.org/cgi-bin/carddisp.pl?gene=MAGEA3
SYT6	Synaptotagmin 6	Protein Coding	36	GC01M114089	0.649943709373474	https://www.genecards.org/cgi-bin/carddisp.pl?gene=SYT6
ENOSF1	Enolase Superfamily Member 1	Protein Coding	35	GC18M000664	0.649943709373474	https://www.genecards.org/cgi-bin/carddisp.pl?gene=ENOSF1
MMUT	Methylmalonyl-CoA Mutase	Protein Coding	35	GC06M049430	0.649943709373474	https://www.genecards.org/cgi-bin/carddisp.pl?gene=MMUT
MAGEA10	MAGE Family Member A10	Protein Coding	35	GC0XM152133	0.649943709373474	https://www.genecards.org/cgi-bin/carddisp.pl?gene=MAGEA10
PRDM8	PR/SET Domain 8	Protein Coding	35	GC04P080183	0.649943709373474	https://www.genecards.org/cgi-bin/carddisp.pl?gene=PRDM8
[truncated: 2,614 more rows]
