# Supplementary material for: Network Pharmacology and Molecular Docking Elucidate the Pharmacological Mechanism of the OSTEOWONDER Capsule for Treating Osteoporosis
Source: Front Genet. 2022 Feb 28;13:833027. doi: 10.3389/fgene.2022.833027 (PMC8918533; doi:10.3389/fgene.2022.833027)
Supplement: Supplementary file 1 [file DataSheet1.ZIP › Supplementary files/Table S5-DisGeNET.xlsx]

## Sheet: Sheet1
Gene	UniProt	Gene Full Name	Protein Class	N. diseases g	DSI g	DPI g	pLI	Score gda	EL gda	EI gda	N. PMIDs	N. SNPs gda	First Ref.	Last Ref.
LRP5	O75197	LDL receptor related protein 5		283	0.485	0.846	0.51	0.9	strong	0.976	41	9	2004	2019
VDR	P11473	vitamin D receptor	Nuclear receptor	852	0.352	0.885	1.7e-05	0.7	None	0.955	133	9	1995	2019
COL1A1	P02452	collagen type I alpha 1 chain		487	0.43	0.808	1	0.7	None	1	27	1	1996	2017
WNT1	P04628	Wnt family member 1	Signaling	216	0.495	0.769	0.33	0.7	None	1	19	2	2013	2019
COL1A2	P08123	collagen type I alpha 2 chain		271	0.486	0.846	1	0.67	strong	1	7	1	1985	2018
PTH	P01270	parathyroid hormone		528	0.397	0.846	0.012	0.6	None	1	127	0	1997	2020
TNFSF11	O14788	TNF superfamily member 11	Signaling	327	0.453	0.846	0.0049	0.6	None	0.987	79	1	1999	2020
TGFB1	P01137	transforming growth factor beta 1	Signaling	1558	0.287	0.962	0.037	0.6	None	0.962	26	1	1997	2019
TNFRSF11B	O00300	TNF receptor superfamily member 11b		443	0.422	0.808	0.16	0.5	None	0.951	82	6	1997	2020
CYP19A1	P11511	cytochrome P450 family 19 subfamily A member 1	Enzyme	519	0.41	0.885	1.7e-05	0.5	None	0.943	35	2	1995	2020
CALCR	P30988	calcitonin receptor	G-protein coupled receptor	282	0.464	0.846	3.1e-09	0.5	None	1	10	1	2000	2018
GORAB	Q5T7V8	golgin, RAB6 interacting		60	0.647	0.538	6.7e-06	0.41	None	1	2	0	2008	2017
PDLIM4	P50479	PDZ and LIM domain 4	Cellular structure	44	0.659	0.462	0.98	0.41	None	1	1	0	2003	2003
ESR1	P03372	estrogen receptor 1	Nuclear receptor	1101	0.324	0.962	1	0.4	None	0.973	73	0	1995	2019
IL6	P05231	interleukin 6		2367	0.248	0.962	0.32	0.4	None	1	45	4	1994	2019
IGF1	P05019	insulin like growth factor 1		1206	0.318	0.885	0.27	0.4	None	0.85	20	3	1992	2020
ESR2	Q92731	estrogen receptor 2	Nuclear receptor	528	0.4	0.923	4.5e-08	0.4	None	1	12	1	2002	2018
ANTXR2	P58335	ANTXR cell adhesion molecule 2	Receptor	143	0.568	0.808	0.087	0.4	None	1	1	0	2003	2003
AR	P10275	androgen receptor	Nuclear receptor	854	0.351	0.846	0.99	0.39	None	1	10	0	2003	2019
KL	Q9UEF7	klotho	Enzyme	332	0.448	0.769	0.00022	0.38	None	1	9	0	1997	2019
REN	P00797	renin	Enzyme	721	0.37	0.923	2.4e-07	0.37	None	1	7	0	2009	2019
SOD2	P04179	superoxide dismutase 2	Enzyme	668	0.379	0.923	0.15	0.34	None	0.8	5	0	2008	2018
POMC	P01189	proopiomelanocortin		873	0.356	0.846	0.00012	0.33	None	1	8	0	1974	2019
GPC6	Q9Y625	glypican 6		86	0.626	0.654	0.14	0.33	None	1	3	0	2017	2019
CA2	P00918	carbonic anhydrase 2		210	0.506	0.808	1.7e-06	0.32	None	1	3	0	2008	2020
GAPDH	P04406	glyceraldehyde-3-phosphate dehydrogenase	Enzyme	305	0.447	0.808	0.11	0.31	None	1	2	0	2008	2017
GPX1	P07203	glutathione peroxidase 1	Enzyme	290	0.458	0.923	3.9e-05	0.31	None	1	2	0	2008	2010
GSN	P06396	gelsolin	Cellular structure	262	0.475	0.885	3.9e-11	0.31	None	1	2	0	2008	2018
ANXA2	P07355	annexin A2		294	0.453	0.808	9.8e-05	0.31	None	1	2	0	2008	2011
LTF	P02788	lactotransferrin	Enzyme	133	0.543	0.846	1.3e-21	0.31	None	1	2	0	2006	2006
P4HB	P07237	prolyl 4-hydroxylase subunit beta		222	0.488	0.808	1	0.31	None	1	2	0	2008	2010
ZDHHC13	Q8IUH4	zinc finger DHHC-type palmitoyltransferase 13		18	0.729	0.346	1.2e-19	0.31	None	1	2	0	2010	2017
TPM4	P67936	tropomyosin 4	Cellular structure	48	0.656	0.577	0.39	0.31	None	1	2	0	2008	2019
BGLAP	P02818	bone gamma-carboxyglutamate protein		274	0.462	0.846	4.6e-08	0.3	None	0.957	46	1	1995	2020
SIRT1	Q96EB6	sirtuin 1	Epigenetic regulator	675	0.378	0.885	0.087	0.3	None	1	16	0	2011	2019
LEP	P41159	leptin		931	0.349	0.846	0.46	0.3	None	1	15	0	2003	2019
HDAC5	Q9UQL6	histone deacetylase 5	Epigenetic regulator	114	0.552	0.769	1	0.3	limited	1	1	0	2016	2016
TUBA1B	P68363	tubulin alpha 1b	Cellular structure	96	0.568	0.692	0.97	0.3	None	1	1	0	2008	2008
CAP1	Q01518	cyclase associated actin cytoskeleton regulatory protein 1	Cellular structure	149	0.529	0.808	0.02	0.3	None	1	1	0	2008	2008
CCT2	P78371	chaperonin containing TCP1 subunit 2	Chaperone	38	0.656	0.577	1	0.3	None	1	1	0	2008	2008
PRDX3	P30048	peroxiredoxin 3	Enzyme	89	0.568	0.769	0.0042	0.3	None	1	1	0	2008	2008
ADCY5	O95622	adenylate cyclase 5		103	0.617	0.577	1	0.3	None	1	1	0	2007	2007
PARK7	Q99497	Parkinsonism associated deglycase	Enzyme	161	0.535	0.808	0.75	0.3	None	1	1	0	2008	2008
MGLL	Q99685	monoglyceride lipase	Enzyme	125	0.564	0.731	0.02	0.3	None	1	1	0	2008	2008
CYP24A1	Q07973	cytochrome P450 family 24 subfamily A member 1	Enzyme	171	0.518	0.692	3.2e-23	0.3	None	1	1	0	2012	2012
ENO1	P06733	enolase 1	Enzyme	231	0.481	0.885	1.9e-05	0.3	None	1	1	0	2008	2008
FGA	P02671	fibrinogen alpha chain		118	0.573	0.769	1.2e-13	0.3	None	1	1	0	2008	2008
FGB	P02675	fibrinogen beta chain	Signaling	95	0.584	0.692	0.57	0.3	None	1	1	0	2008	2008
DAAM2	Q86T65	dishevelled associated activator of morphogenesis 2		27	0.711	0.538	1	0.3	None	1	1	0	2019	2019
PGLS	O95336	6-phosphogluconolactonase	Enzyme	10	0.769	0.269	0.00075	0.3	None	1	1	0	2008	2008
GPD2	P43304	glycerol-3-phosphate dehydrogenase 2	Enzyme	38	0.678	0.538	8.1e-11	0.3	None	1	1	0	2008	2008
RAB7B	Q96AH8	RAB7B, member RAS oncogene family		65	0.615	0.731		0.3	None	1	1	0	2008	2008
IDH2	P48735	isocitrate dehydrogenase (NADP(+)) 2		380	0.434	0.808	0.88	0.3	None	1	1	0	2008	2008
IL6R	P08887	interleukin 6 receptor	Signaling	261	0.471	0.846	3.2e-05	0.3	None	1	1	0	2005	2005
ATIC	P31939	5-aminoimidazole-4-carboxamide ribonucleotide formyltransferase/IMP cyclohydrolase	Enzyme	100	0.576	0.731	3e-19	0.3	None	1	1	0	2008	2008
PNP	P00491	purine nucleoside phosphorylase	Enzyme	161	0.527	0.885	7e-06	0.3	None	1	1	0	2008	2008
OXCT1	P55809	3-oxoacid CoA-transferase 1	Enzyme	33	0.686	0.423	0.0047	0.3	None	1	1	0	2008	2008
PKM	P14618	pyruvate kinase M1/2	Kinase	237	0.482	0.808	0.85	0.3	None	1	1	0	2008	2008
PLEK	P08567	pleckstrin	Cellular structure	83	0.588	0.731	0.0011	0.3	None	1	1	0	2008	2008
PSMA2	P25787	proteasome 20S subunit alpha 2		12	0.792	0.231	0.98	0.3	None	1	1	0	2008	2008
PSMA5	P28066	proteasome 20S subunit alpha 5		34	0.674	0.538	0.99	0.3	None	1	1	0	2008	2008
RSU1	Q15404	Ras suppressor protein 1		27	0.716	0.308	0.00089	0.3	None	1	1	0	2008	2008
CLEC11A	Q9Y240	C-type lectin domain containing 11A	Extracellular structure	56	0.633	0.577	0.00038	0.3	None	1	1	0	2016	2016
TLN1	Q9Y490	talin 1		48	0.641	0.615	1	0.3	None	1	1	0	2008	2008
ACTG1	P63261	actin gamma 1	Cellular structure	291	0.477	0.846	0.0048	0.3	None	1	1	0	2008	2008
TPI1	P60174	triosephosphate isomerase 1	Enzyme	184	0.517	0.846	0.03	0.3	None	1	1	0	2008	2008
U2AF1	P0DN76 Q01081	U2 small nuclear RNA auxiliary factor 1	Nucleic acid binding	67	0.604	0.577	0.99	0.3	None	1	1	0	2008	2008
VCL	P18206	vinculin		105	0.575	0.654	0.047	0.3	None	1	1	0	2008	2008
PIR	O00625	pirin	Transcription factor	26	0.716	0.385	5.3e-10	0.3	limited	1	1	0	2010	2010
WDR1	O75083	WD repeat domain 1	Cellular structure	59	0.623	0.654	1	0.3	None	1	1	0	2008	2008
GH1	P01241	growth hormone 1	Signaling	686	0.373	0.923	0.03	0.25	None	1	6	0	1992	2012
IL1B	P01584	interleukin 1 beta		1801	0.276	0.962	0.13	0.25	None	1	6	0	2000	2017
ACE	P12821	angiotensin I converting enzyme	Enzyme	1082	0.328	0.923	1e-37	0.23	None	1	4	0	2009	2019
AGER	Q15109	advanced glycosylation end-product specific receptor	Receptor	450	0.42	0.885	6.4e-16	0.22	None	1	3	0	2011	2019
IRS2	Q9Y4H2	insulin receptor substrate 2		152	0.535	0.654	0.99	0.22	None	1	3	0	2008	2019
IRAK3	Q9Y616	interleukin 1 receptor associated kinase 3	Kinase	59	0.615	0.615	5.3e-21	0.21	None	1	3	0	2002	2007
GHR	P10912	growth hormone receptor	Signaling	247	0.49	0.846	8.4e-05	0.21	None	0.667	3	1	2007	2014
MAPK14	Q16539	mitogen-activated protein kinase 14	Kinase	626	0.379	0.923	0.37	0.21	None	1	2	0	2008	2019
IGF2	P01344	insulin like growth factor 2		604	0.39	0.885	0.044	0.21	None	1	2	0	2002	2019
CIITA	P33076	class II major histocompatibility complex transactivator		149	0.536	0.808	1.4e-07	0.21	None	1	2	0	2012	2014
MYC	P01106	MYC proto-oncogene, bHLH transcription factor	Transcription factor	821	0.344	0.923	1	0.21	None	1	2	0	2012	2017
PCNA	P12004	proliferating cell nuclear antigen	Nucleic acid binding	581	0.382	0.846	0.98	0.21	None	1	2	0	2012	2018
BAX	Q07812	BCL2 associated X, apoptosis regulator	Signaling	420	0.417	0.885	0.32	0.21	None	1	2	0	2013	2018
BCL2	P10415	BCL2 apoptosis regulator	Signaling	1456	0.291	0.885	0.56	0.21	None	1	2	0	2013	2018
TNFRSF11A	Q9Y6Q6	TNF receptor superfamily member 11a		270	0.48	0.846	0.0088	0.2	None	1	25	0	2004	2019
RUNX2	Q13950	RUNX family transcription factor 2	Transcription factor	405	0.437	0.846	0.95	0.2	None	1	24	0	2002	2020
BMP2	P12643	bone morphogenetic protein 2	Signaling	428	0.432	0.846	0.99	0.2	None	1	21	2	2002	2020
PLS3	P13797	plastin 3	Cellular structure	47	0.656	0.5	0.99	0.2	None	1	20	1	2013	2020
DKK1	O94907	dickkopf WNT signaling pathway inhibitor 1		372	0.439	0.885	0.17	0.2	None	1	13	0	2004	2020
IFNGR1	P15260	interferon gamma receptor 1	Receptor	153	0.529	0.692	0.016	0.2	None	1	4	0	2008	2011
DSPP	Q9NZW4	dentin sialophosphoprotein		114	0.556	0.769	1.1e-07	0.2	None	1	1	0	2014	2014
ID4	P47928	inhibitor of DNA binding 4, HLH protein	Transcription factor	86	0.59	0.615	0.031	0.2	None	1	1	0	2010	2010
IRS1	P35568	insulin receptor substrate 1		233	0.488	0.769	0.024	0.2	None	1	1	0	2013	2013
PTGER4	P35408	prostaglandin E receptor 4	G-protein coupled receptor	120	0.558	0.731	0.98	0.2	None	1	1	0	2006	2006
NOTCH2	Q04721	notch receptor 2		384	0.441	0.808	1	0.19	None	1	9	0	2011	2019
PPARG	P37231	peroxisome proliferator activated receptor gamma	Nuclear receptor	877	0.358	0.885	0.029	0.17	None	1	7	0	2011	2018
CYP17A1	P05093	cytochrome P450 family 17 subfamily A member 1		326	0.462	0.769	0.00026	0.15	None	1	5	0	2004	2012
LRP6	O75581	LDL receptor related protein 6		134	0.536	0.808	0.7	0.14	None	0.75	4	1	2006	2018
SOX6	P35712	SRY-box transcription factor 6		105	0.578	0.615	1	0.14	None	1	4	2	2009	2018
ALB	P02768	albumin	Transporter	1198	0.317	0.962	0.64	0.13	None	1	3	0	2017	2019
FSHR	P23945	follicle stimulating hormone receptor	G-protein coupled receptor	158	0.539	0.654	1.4e-11	0.13	None	1	3	1	2006	2019
HAMP	P81172	hepcidin antimicrobial peptide		377	0.433	0.846	0.0082	0.13	None	1	3	0	2018	2019
ZMPSTE24	O75844	zinc metallopeptidase STE24	Enzyme	265	0.517	0.731	8.9e-16	0.12	None	1	2	0	2004	2019
FOS	P01100	Fos proto-oncogene, AP-1 transcription factor subunit	Transcription factor	528	0.411	0.885	0.26	0.12	None	1	2	0	2018	2019
FTCDNL1	E5RQL4	formiminotransferase cyclodeaminase N-terminal like		4	0.89	0.192	0.41	0.12	None	1	2	2	2011	2015
MMP1	P03956	matrix metallopeptidase 1	Enzyme	589	0.385	0.885	7.7e-18	0.12	None	1	2	0	1995	2019
MMP2	P08253	matrix metallopeptidase 2	Enzyme	1021	0.333	0.923	0.84	0.12	None	0.5	2	0	2008	2018
SLC34A1	Q06495	solute carrier family 34 member 1	Transporter	73	0.619	0.423	8.9e-27	0.12	None	1	2	0	2007	2019
SMS	P52788	spermine synthase		263	0.491	0.846	0.97	0.12	None	1	2	0	2013	2019
SPARC	P09486	secreted protein acidic and cysteine rich	Signaling	344	0.445	0.846	0.89	0.12	None	1	2	0	2008	2012
RAP1A	P62834	RAP1A, member of RAS oncogene family	Enzyme modulator	215	0.502	0.808	0.62	0.11	None	1	2	1	2010	2018
HJV	Q6ZVN8	hemojuvelin BMP co-receptor		71	0.621	0.654	0.0042	0.11	None	1	1	0	2006	2006
AEBP1	Q8IUX7	AE binding protein 1		69	0.631	0.654	7.3e-11	0.11	None	1	1	0	2019	2019
SGMS2	Q8NHU3	sphingomyelin synthase 2		45	0.653	0.538	0.057	0.11	None	1	1	0	2019	2019
FGFR1	P11362	fibroblast growth factor receptor 1	Kinase	816	0.362	0.885	1	0.11	None	< 0.001	1	0	2008	2008
PHGDH	O43175	phosphoglycerate dehydrogenase	Enzyme	288	0.484	0.885	0.00013	0.11	None	1	1	0	2019	2019
GATA4	P43694	GATA binding protein 4		336	0.458	0.846	0.49	0.11	None	1	1	0	2018	2018
GLB1	P16278	galactosidase beta 1	Enzyme	385	0.448	0.808	7.9e-10	0.11	None	1	1	0	2004	2004
GNAS	O95467 P63092 P84996 Q5JWF2	GNAS complex locus	Enzyme modulator	536	0.42	0.885	0.68	0.11	None	1	1	0	2019	2019
SH3PXD2B	A1X283	SH3 and PX domains 2B		96	0.631	0.577	0.0042	0.11	None	1	1	0	2019	2019
HFE	Q30201	homeostatic iron regulator		415	0.436	0.846	2.6e-08	0.11	None	1	1	0	2009	2009
HSPG2	P98160	heparan sulfate proteoglycan 2	Enzyme modulator	405	0.438	0.885	1e-19	0.11	None	1	1	0	2020	2020
SMAD3	P84022	SMAD family member 3	Transcription factor	470	0.415	0.923	0.8	0.11	None	1	1	0	2018	2018
MEN1	O00255	menin 1		364	0.444	0.808	1	0.11	None	1	1	0	2017	2017
ALDH7A1	P49419	aldehyde dehydrogenase 7 family member A1	Enzyme	141	0.551	0.769	1.4e-22	0.11	None	1	1	1	2010	2010
PRKAR1A	P10644	protein kinase cAMP-dependent type I regulatory subunit alpha		597	0.401	0.846	1	0.11	None	1	1	0	2017	2017
FKBP10	Q96AY3	FKBP prolyl isomerase 10		86	0.606	0.538	2.4e-06	0.11	None	1	1	0	2017	2017
XYLT2	Q9H1B5	xylosyltransferase 2		138	0.566	0.808	0.93	0.11	None	1	1	1	2006	2006
SMPD1	P17405	sphingomyelin phosphodiesterase 1	Enzyme	247	0.499	0.885	3.9e-10	0.11	None	1	1	0	2017	2017
SOX9	P48436	SRY-box transcription factor 9		466	0.419	0.846	1	0.11	None	1	1	0	2020	2020
SRY	Q05066	sex determining region Y	Transcription factor	315	0.456	0.808		0.11	None	1	1	0	2019	2019
TACR3	P29371	tachykinin receptor 3	G-protein coupled receptor	147	0.553	0.769	1.8e-17	0.11	None	1	1	0	2019	2019
TERC		telomerase RNA component		296	0.471	0.846		0.11	None	1	1	0	2010	2010
WRN	Q14191	WRN RecQ like helicase	Enzyme	172	0.524	0.808	2.6e-34	0.11	None	1	1	1	2015	2015
CBS	P0DN79 P35520	cystathionine beta-synthase	Enzyme	295	0.465	0.885	3.1e-05	0.11	None	1	1	0	2017	2017
WNT3A	P56704	Wnt family member 3A	Signaling	141	0.532	0.769	0.96	0.11	None	1	1	0	2019	2019
CHST3	Q7LGC8	carbohydrate sulfotransferase 3		214	0.517	0.846	0.0072	0.11	None	1	1	0	1999	1999
DMD	P11532	dystrophin		484	0.423	0.923	1	0.1	None	0.977	87	6	2004	2020
BEST1	O76090	bestrophin 1	Ion channel	292	0.465	0.885	1.8e-12	0.1	None	0.977	87	0	2004	2020
SOST	Q9BQB4	sclerostin		270	0.474	0.808	0.87	0.1	None	1	68	0	2004	2020
TNF	P01375	tumor necrosis factor	Signaling	2724	0.231	0.962	0.8	0.1	None	1	35	2	2000	2020
CALCA	P01258 P06881	calcitonin related polypeptide alpha	Signaling	467	0.416	0.923	0.016	0.1	None	0.964	28	0	1989	2020
CTSK	P43235	cathepsin K	Enzyme	221	0.497	0.808	3.1e-05	0.1	None	0.958	24	0	1996	2020
BTF3P11		basic transcription factor 3 pseudogene 11		154	0.519	0.731		0.1	None	0.955	22	0	2001	2019
APOE	P02649	apolipoprotein E		1049	0.338	0.962	0.0019	0.1	None	0.933	15	2	1995	2019
PTHLH	P12272	parathyroid hormone like hormone		321	0.453	0.846	0.81	0.1	None	1	14	0	1996	2019
CTNNB1	P35222	catenin beta 1		1368	0.303	0.885	1	0.1	None	1	10	0	2005	2019
MTHFR	P42898	methylenetetrahydrofolate reductase		985	0.337	0.885	3.2e-10	0.1	None	1	10	3	2003	2018
RAB31	Q13636	RAB31, member RAS oncogene family		36	0.674	0.577	0.0013	0.1	None	1	1	1	2016	2016
TBC1D8	O95759	TBC1 domain family member 8	Enzyme	23	0.76	0.346	5.6e-13	0.1	None	1	1	1	2010	2010
OSBPL1A	Q9BXW6	oxysterol binding protein like 1A		16	0.769	0.346	2.6e-07	0.1	None	1	1	1	2010	2010
MECOM	Q03112	MDS1 and EVI1 complex locus		191	0.513	0.731	1	0.1	None	1	1	1	2013	2013
DOK6	Q6PKX4	docking protein 6		10	0.805	0.231	0.16	0.1	None	1	1	1	2010	2010
KRT18P57		keratin 18 pseudogene 57		1	1	0.077		0.1	None	1	1	1	2010	2010
RPS16P8		ribosomal protein S16 pseudogene 8		1	1	0.077		0.1	None	1	1	1	2010	2010
SVIL	O95425	supervillin		15	0.805	0.231	0.00086	0.1	None	1	1	1	2016	2016
RNU4ATAC		RNA, U4atac small nuclear (U12-dependent splicing)		199	0.556	0.808		0.1	None		0	0
ABCC9	O60706	ATP binding cassette subfamily C member 9	Transporter	175	0.552	0.692	9.4e-09	0.1	None		0	0
FBLN5	Q9UBX5	fibulin 5	Calcium-binding protein	150	0.546	0.692	1	0.1	None		0	0
AGPAT2	O15120	1-acylglycerol-3-phosphate O-acyltransferase 2		125	0.585	0.654	1.2e-07	0.1	None		0	0
PRDM5	Q9NQX1	PR/SET domain 5		73	0.621	0.654	3.6e-10	0.1	None		0	0
POLG2	Q9UHN1	DNA polymerase gamma 2, accessory subunit	Enzyme	158	0.558	0.769	1.5e-10	0.1	None		0	0
IFT43	Q96FT9	intraflagellar transport 43		84	0.617	0.577	1.8e-11	0.1	None		0	0
CANT1	Q8WVQ1	calcium activated nucleotidase 1		111	0.619	0.731	2.5e-06	0.1	None		0	0
B3GALT6	Q96L58	beta-1,3-galactosyltransferase 6		100	0.631	0.615	0.023	0.1	None		0	0
PROKR2	Q8NFJ6	prokineticin receptor 2	G-protein coupled receptor	164	0.538	0.731	2.4e-06	0.1	None		0	0
COL7A1	Q02388	collagen type VII alpha 1 chain	Receptor	160	0.545	0.808	2.4e-40	0.1	None		0	0
CYB5A	P00167	cytochrome b5 type A	Enzyme	95	0.601	0.654	0.0016	0.1	None		0	0
CYP11A1	P05108	cytochrome P450 family 11 subfamily A member 1		166	0.547	0.731	5.5e-07	0.1	None		0	0
CYP11B1	P15538	cytochrome P450 family 11 subfamily B member 1		139	0.563	0.615	8.2e-07	0.1	None		0	0
CYP27A1	Q02318	cytochrome P450 family 27 subfamily A member 1	Enzyme	167	0.538	0.731	5.3e-19	0.1	None		0	0
DKC1	O60832	dyskerin pseudouridine synthase 1	Nucleic acid binding	168	0.547	0.769	1	0.1	None		0	0
DUSP6	Q16828	dual specificity phosphatase 6		196	0.511	0.846	0.98	0.1	None		0	0
NR0B1	P51843	nuclear receptor subfamily 0 group B member 1	Nuclear receptor	222	0.494	0.808	0.97	0.1	None		0	0
ELN	P15502	elastin		545	0.415	0.885	2.1e-14	0.1	None		0	0
ERCC6	P0DP91 Q03468	ERCC excision repair 6, chromatin remodeling factor		257	0.507	0.808	5.2e-22	0.1	None		0	0
FGF8	P55075	fibroblast growth factor 8	Signaling	212	0.507	0.769	0.68	0.1	None		0	0
RAB3GAP1	Q15042	RAB3 GTPase activating protein catalytic subunit 1		138	0.566	0.692	1.5e-07	0.1	None		0	0
ZFPM2	Q8WW38	zinc finger protein, FOG family member 2	Transcription factor	142	0.565	0.731	1	0.1	None		0	0
TNPO3	Q9Y5L0	transportin 3	Transporter	66	0.663	0.577	1.8e-06	0.1	None		0	0
NR5A1	Q13285	nuclear receptor subfamily 5 group A member 1	Nuclear receptor	255	0.479	0.731	0.99	0.1	None		0	0
G6PC	P35575	glucose-6-phosphatase catalytic subunit		132	0.56	0.692	1.8e-05	0.1	None		0	0
SLC37A4	O43826	solute carrier family 37 member 4	Transporter	73	0.617	0.654	1.7e-05	0.1	None		0	0
GALNS	P34059	galactosamine (N-acetyl)-6-sulfatase	Enzyme	138	0.56	0.808	3e-10	0.1	None		0	0
GALT	P07902	galactose-1-phosphate uridylyltransferase	Enzyme	87	0.612	0.654	2.1e-06	0.1	None		0	0
NSMF	Q6X4W1	NMDA receptor synaptonuclear signaling and neuronal migration factor		91	0.606	0.692	0.26	0.1	None		0	0
ZBTB20	Q9HC78	zinc finger and BTB domain containing 20		139	0.566	0.731	0.97	0.1	None		0	0
B3GAT3	O94766	beta-1,3-glucuronyltransferase 3	Enzyme	75	0.621	0.538	2.7e-08	0.1	None		0	0
TINF2	Q9BSI4	TERF1 interacting nuclear factor 2		158	0.575	0.731	0.0013	0.1	None		0	0
BSCL2	Q96G97	BSCL2 lipid droplet biogenesis associated, seipin		221	0.545	0.692	1.1e-09	0.1	None		0	0
TBL2	Q9Y4P3	transducin beta like 2		190	0.538	0.731	0.00018	0.1	None		0	0
GK	P32189	glycerol kinase	Kinase	55	0.656	0.577	0.99	0.1	None		0	0
GNRH1	P01148	gonadotropin releasing hormone 1		179	0.524	0.731	0.15	0.1	None		0	0
GNRHR	P30968	gonadotropin releasing hormone receptor	G-protein coupled receptor	133	0.54	0.654	0.068	0.1	None		0	0
CAVIN1	Q6NZI2	caveolae associated protein 1	Transcription factor	151	0.559	0.654	0.005	0.1	None		0	0
GPR35	Q9HC97	G protein-coupled receptor 35	G-protein coupled receptor	102	0.587	0.654	0.0049	0.1	None		0	0
SLC25A4	P12235	solute carrier family 25 member 4	Transporter	160	0.568	0.692	0.45	0.1	None		0	0
GTF2I	P78347	general transcription factor IIi		249	0.5	0.808	1	0.1	None		0	0
PSAT1	Q9Y617	phosphoserine aminotransferase 1		285	0.478	0.846	1.1e-08	0.1	None		0	0
EFEMP2	O95967	EGF containing fibulin extracellular matrix protein 2	Calcium-binding protein	126	0.559	0.692	0.0082	0.1	None		0	0
HBB	P68871	hemoglobin subunit beta		272	0.494	0.808	1.2e-09	0.1	None		0	0
HLA-DQA1	P01909	major histocompatibility complex, class II, DQ alpha 1	Immune response	427	0.416	0.846	0.024	0.1	None		0	0
HLA-DQB1	P01920	major histocompatibility complex, class II, DQ beta 1	Immune response	504	0.407	0.885	0.0089	0.1	None		0	0
HPGD	P15428	15-hydroxyprostaglandin dehydrogenase		194	0.516	0.731	1.4e-05	0.1	None		0	0
HSD3B2	P26439	hydroxy-delta-5-steroid dehydrogenase, 3 beta- and steroid delta-isomerase 2	Enzyme	101	0.582	0.5	7.2e-08	0.1	None		0	0
HSD17B4	P51659	hydroxysteroid 17-beta dehydrogenase 4		141	0.546	0.654	2.4e-10	0.1	None		0	0
IL12A	P29459	interleukin 12A		261	0.491	0.808	0.047	0.1	None		0	0
IL12RB1	P42701	interleukin 12 receptor subunit beta 1	Signaling	118	0.555	0.731	9.4e-15	0.1	None		0	0
IRF5	Q13568	interferon regulatory factor 5	Transcription factor	226	0.489	0.731	0.009	0.1	None		0	0
ANOS1	P23352	anosmin 1		166	0.537	0.769	1	0.1	None		0	0
KCNJ8	Q15842	potassium inwardly rectifying channel subfamily J member 8	Ion channel	84	0.619	0.538	0.38	0.1	None		0	0
KISS1	Q15726	KiSS-1 metastasis suppressor		179	0.507	0.808	0.49	0.1	None		0	0
LAMA3	Q16787	laminin subunit alpha 3	Enzyme modulator	110	0.576	0.731	8.8e-46	0.1	None		0	0
LAMB3	Q13751	laminin subunit beta 3	Enzyme modulator	115	0.558	0.692	2.3e-15	0.1	None		0	0
LAMC2	Q13753	laminin subunit gamma 2	Enzyme modulator	602	0.389	0.923	2.9e-12	0.1	None		0	0
LETM1	O95202	leucine zipper and EF-hand containing transmembrane protein 1	Transporter	188	0.545	0.692	1.2e-06	0.1	None		0	0
LIFR	P42702	LIF receptor subunit alpha	Signaling	198	0.523	0.808	1.5e-13	0.1	None		0	0
LIMK1	P53667	LIM domain kinase 1	Kinase	271	0.488	0.731	1	0.1	None		0	0
LMNA	P02545	lamin A/C		824	0.384	0.885	1	0.1	None		0	0
MAP3K1	Q13233	mitogen-activated protein kinase kinase kinase 1	Kinase	136	0.538	0.731	1	0.1	None		0	0
ASAH1	Q13510	N-acylsphingosine amidohydrolase 1	Enzyme	176	0.526	0.808	1.3e-12	0.1	None		0	0
MMP14	P50281	matrix metallopeptidase 14	Enzyme	340	0.447	0.769	1	0.1	None		0	0
MST1	P26927	macrophage stimulating 1	Enzyme	281	0.465	0.885	4.8e-19	0.1	None		0	0
TONSL	Q96HA7	tonsoku like, DNA repair protein		67	0.653	0.615	2.6e-13	0.1	None		0	0
RRM2B	Q7LG56	ribonucleotide reductase regulatory TP53 inducible subunit M2B	Enzyme	238	0.527	0.769	0.0024	0.1	None		0	0
PARN	O95453	poly(A)-specific ribonuclease	Nucleic acid binding	144	0.575	0.769	0.00037	0.1	None		0	0
PDE11A	Q9HCR9	phosphodiesterase 11A		86	0.612	0.654	8.7e-37	0.1	None		0	0
PCCA	P05165	propionyl-CoA carboxylase subunit alpha	Enzyme	57	0.682	0.538	3.1e-15	0.1	None		0	0
PCCB	P05166	propionyl-CoA carboxylase subunit beta	Enzyme	57	0.695	0.577	1.5e-08	0.1	None		0	0
MLXIPL	Q9NP71	MLX interacting protein like		165	0.554	0.731	0.048	0.1	None		0	0
IFT52	Q9Y366	intraflagellar transport 52		67	0.653	0.538	2e-06	0.1	None		0	0
NDUFAF1	Q9Y375	NADH:ubiquinone oxidoreductase complex assembly factor 1		55	0.7	0.308	0.0036	0.1	None		0	0
PIGT	Q969N2	phosphatidylinositol glycan anchor biosynthesis class T		79	0.633	0.615	7.3e-10	0.1	None		0	0
WWOX	Q9NZC7	WW domain containing oxidoreductase	Enzyme	356	0.453	0.808	1.2e-15	0.1	None		0	0
RTEL1	Q9NZ71	regulator of telomere elongation helicase 1	Enzyme	321	0.459	0.808	8.9e-10	0.1	None		0	0
PEX12	O00623	peroxisomal biogenesis factor 12	Transporter	126	0.601	0.615	9.5e-16	0.1	None		0	0
PLOD1	Q02809	procollagen-lysine,2-oxoglutarate 5-dioxygenase 1	Enzyme	123	0.579	0.731	1.5e-15	0.1	None		0	0
PLOD2	O00469	procollagen-lysine,2-oxoglutarate 5-dioxygenase 2	Enzyme	114	0.559	0.654	6.7e-08	0.1	None		0	0
PMM2	O15305	phosphomannomutase 2	Enzyme	214	0.535	0.769	1.4e-17	0.1	None		0	0
ATP7A	Q04656	ATPase copper transporting alpha	Transporter	348	0.494	0.769	1	0.1	None		0	0
ATP7B	P35670	ATPase copper transporting beta	Transporter	182	0.529	0.654	4.8e-30	0.1	None		0	0
POLD1	P28340	DNA polymerase delta 1, catalytic subunit		189	0.507	0.769	2.4e-06	0.1	None		0	0
POLG	P54098	DNA polymerase gamma, catalytic subunit	Enzyme	462	0.457	0.846	2.1e-09	0.1	None		0	0
POR	P16435	cytochrome p450 oxidoreductase		218	0.502	0.769	3.4e-10	0.1	None		0	0
POU2AF1	Q16633	POU class 2 homeobox associating factor 1		70	0.608	0.615	0.57	0.1	None		0	0
WRAP53	Q9BUR4	WD repeat containing antisense to TP53		103	0.603	0.692	5.4e-05	0.1	None		0	0
VPS53	Q5VIR6	VPS53 subunit of GARP complex		49	0.659	0.654	1.4e-07	0.1	None		0	0
NOP10	Q9NPE3	NOP10 ribonucleoprotein	Nucleic acid binding	85	0.631	0.654	0.77	0.1	None		0	0
CHD7	Q9P2D1	chromodomain helicase DNA binding protein 7		419	0.441	0.846	1	0.1	None		0	0
NHP2	Q9NX24	NHP2 ribonucleoprotein	Nucleic acid binding	91	0.623	0.654	0.05	0.1	None		0	0
PRKACA	P17612	protein kinase cAMP-activated catalytic subunit alpha	Kinase	88	0.606	0.692	0.97	0.1	None		0	0
WDR11	Q9BZH6	WD repeat domain 11		179	0.524	0.808	1.4e-08	0.1	None		0	0
IFT122	Q9HBG6	intraflagellar transport 122		135	0.56	0.846	2.4e-24	0.1	None		0	0
NGLY1	Q96IV0	N-glycanase 1	Enzyme	149	0.601	0.654	1.5e-13	0.1	None		0	0
ADCY10	Q96PN6	adenylate cyclase 10		48	0.663	0.654	7.4e-41	0.1	None		0	0
TMEM165	Q9HC07	transmembrane protein 165	Transporter	37	0.711	0.385	0.28	0.1	None		0	0
PRLR	P16471	prolactin receptor	Signaling	110	0.572	0.692	0.99	0.1	None		0	0
TWNK	Q96RR1	twinkle mtDNA helicase	Enzyme	245	0.516	0.692	0.0032	0.1	None		0	0
WDR35	Q9P2L0	WD repeat domain 35		188	0.525	0.692	1e-22	0.1	None		0	0
WDR19	Q8NEZ3	WD repeat domain 19		143	0.554	0.769	4.6e-11	0.1	None		0	0
PYCR1	P32322	pyrroline-5-carboxylate reductase 1		126	0.57	0.654	0.0002	0.1	None		0	0
DMRT3	Q9NQL9	doublesex and mab-3 related transcription factor 3		50	0.653	0.5	6.2e-06	0.1	None		0	0
RFC2	P35250	replication factor C subunit 2	Enzyme	206	0.52	0.769	2.2e-06	0.1	None		0	0
SLC25A19	Q9HC21	solute carrier family 25 member 19	Transporter	73	0.653	0.577	0.65	0.1	None		0	0
PROK2	Q9HC23	prokineticin 2	Signaling	151	0.555	0.769	0.014	0.1	None		0	0
RPL11	P62913	ribosomal protein L11	Nucleic acid binding	61	0.65	0.577	0.96	0.1	None		0	0
CDH23	Q9H251	cadherin related 23		203	0.539	0.769	3.2e-06	0.1	None		0	0
IFIH1	Q9BYX4	interferon induced with helicase C domain 1		319	0.471	0.808	7e-44	0.1	None		0	0
SLCO2A1	Q92959	solute carrier organic anion transporter family member 2A1	Transporter	112	0.578	0.654	2.3e-13	0.1	None		0	0
SPIB	Q01892	Spi-B transcription factor	Transcription factor	58	0.628	0.538	0.91	0.1	None		0	0
AKR1D1	P51857	aldo-keto reductase family 1 member D1	Enzyme	40	0.711	0.385	1.7e-07	0.1	None		0	0
VAMP7	P51809	vesicle associated membrane protein 7	Transporter	69	0.612	0.577	0.014	0.1	None		0	0
TAC3	Q9UHF0	tachykinin precursor 3		78	0.604	0.731	0.012	0.1	None		0	0
TCF4	P15884	transcription factor 4	Transcription factor	378	0.464	0.846	1	0.1	None		0	0
TERT	O14746	telomerase reverse transcriptase	Enzyme	703	0.374	0.846	0.99	0.1	None		0	0
CLIP2	Q9UDT6	CAP-Gly domain containing linker protein 2	Cellular structure	201	0.529	0.808	1	0.1	None		0	0
NSD2	O96028	nuclear receptor binding SET domain protein 2	Epigenetic regulator	224	0.507	0.769	1	0.1	None		0	0
NELFA	Q9H3P2	negative elongation factor complex member A		82	0.619	0.615	0.13	0.1	None		0	0
WT1	P19544	WT1 transcription factor	Nucleic acid binding	446	0.422	0.808	1	0.1	None		0	0
MMEL1	Q495T6	membrane metalloendopeptidase like 1	Enzyme	74	0.606	0.692	1.2e-22	0.1	None		0	0
CDC73	Q6P1J9	cell division cycle 73		144	0.543	0.615	1	0.1	None		0	0
USB1	Q9BQ65	U6 snRNA biogenesis phosphodiesterase 1		88	0.636	0.577	0.00069	0.1	None		0	0
ARMC5	Q96C12	armadillo repeat containing 5		42	0.67	0.5	0.11	0.1	None		0	0
POF1B	Q8WVV4	POF1B actin binding protein		17	0.751	0.308	4.5e-11	0.1	None		0	0
CTC1	Q2NKJ3	CST telomere replication complex component 1		121	0.601	0.538	1.6e-11	0.1	None		0	0
HSD3B7	Q9H2F3	hydroxy-delta-5-steroid dehydrogenase, 3 beta- and steroid delta-isomerase 7	Enzyme	42	0.7	0.385	2.7e-08	0.1	None		0	0
SPRY4	Q9C004	sprouty RTK signaling antagonist 4	Signaling	134	0.553	0.769	0.00048	0.1	None		0	0
ZNF469	Q96JG9	zinc finger protein 469		101	0.584	0.769	0.72	0.1	None		0	0
KISS1R	Q969F8	KISS1 receptor	G-protein coupled receptor	195	0.515	0.769	0.44	0.1	None		0	0
CAV1	Q03135	caveolin 1	Enzyme modulator	633	0.388	0.885	0.0083	0.1	None		0	0
PDE8B	O95263	phosphodiesterase 8B		89	0.638	0.5	1	0.1	None		0	0
GPAA1	O43292	glycosylphosphatidylinositol anchor attachment 1		68	0.647	0.538	5.5e-09	0.1	None		0	0
BANF1	O75531	BAF nuclear assembly factor 1		86	0.599	0.692	0.65	0.1	None		0	0
FGF17	O60258	fibroblast growth factor 17	Signaling	105	0.593	0.692	0.96	0.1	None		0	0
CCN6	O95389	cellular communication network factor 6	Signaling	126	0.568	0.731	0.00062	0.1	None		0	0
BAZ1B	Q9UIG0	bromodomain adjacent to zinc finger domain 1B		215	0.53	0.731	1	0.1	None		0	0
AIP	O00170	aryl hydrocarbon receptor interacting protein	Chaperone	216	0.517	0.769	0.36	0.1	None		0	0
SLC7A7	Q9UM01	solute carrier family 7 member 7	Transporter	122	0.603	0.654	8e-07	0.1	None		0	0
USP8	P40818	ubiquitin specific peptidase 8	Enzyme	136	0.587	0.654	1	0.1	None		0	0
CTDP1	Q9Y5B0	CTD phosphatase subunit 1	Enzyme	72	0.641	0.577	0.0006	0.1	None		0	0
TRIP11	Q15643	thyroid hormone receptor interactor 11		148	0.595	0.654	1.7e-12	0.1	None		0	0
SLC9A3R1	O14745	SLC9A3 regulator 1		116	0.547	0.577	8.8e-05	0.1	None		0	0
HS6ST1	O60243	heparan sulfate 6-O-sulfotransferase 1	Enzyme	86	0.617	0.731	0.92	0.1	None		0	0
RECQL4	O94761	RecQ like helicase 4	Enzyme	249	0.496	0.808	3.3e-35	0.1	None		0	0
EIF2AK3	Q9NZJ5	eukaryotic translation initiation factor 2 alpha kinase 3	Kinase	231	0.501	0.808	0.0028	0.1	None		0	0
ADAMTS2	O95450	ADAM metallopeptidase with thrombospondin type 1 motif 2	Enzyme	138	0.579	0.808	0.97	0.1	None		0	0
GTF2IRD1	Q9UHL9	GTF2I repeat domain containing 1		222	0.522	0.769	0.9	0.1	None		0	0
TNFSF15	O95150	TNF superfamily member 15	Signaling	143	0.531	0.692	0.0028	0.1	None		0	0
PTRH1	Q86Y79	peptidyl-tRNA hydrolase 1 homolog		39	0.663	0.462	0.00017	0.09	None	1	9	0	2017	2019
NFATC1	O95644	nuclear factor of activated T cells 1	Transcription factor	161	0.517	0.731	0.16	0.09	None	1	9	0	2017	2019
P2RX7	Q99572	purinergic receptor P2X 7	Ion channel	337	0.45	0.808	3.3e-11	0.09	None	1	9	5	2012	2019
WNT16	Q9UBV4	Wnt family member 16	Signaling	29	0.686	0.654	1.7e-06	0.09	None	1	9	0	2014	2019
SPP1	P10451	secreted phosphoprotein 1		824	0.353	0.885	2.1e-06	0.09	None	1	9	0	1999	2019
CNR2	P34972	cannabinoid receptor 2	G-protein coupled receptor	197	0.509	0.846	6.5e-06	0.08	None	1	8	5	2005	2020
COPD		Pulmonary disease, chronic obstructive, severe early-onset		349	0.456	0.885		0.08	None	1	8	0	2015	2019
GCG	P01275	glucagon		441	0.431	0.885	0.035	0.08	None	0.875	8	0	2017	2019
PTH1R	Q03431	parathyroid hormone 1 receptor	G-protein coupled receptor	187	0.544	0.731	0.57	0.08	None	1	8	0	2005	2019
CASR	P41180	calcium sensing receptor	G-protein coupled receptor	517	0.41	0.846	0.047	0.08	None	0.75	8	1	2001	2019
FGF23	Q9GZV9	fibroblast growth factor 23	Signaling	305	0.46	0.731	0.031	0.07	None	1	7	0	2017	2019
ADIPOQ	Q15848	adiponectin, C1Q and collagen domain containing		679	0.376	0.885	4.6e-09	0.07	None	0.857	7	0	2011	2019
CCL27	Q9Y4X3	C-C motif chemokine ligand 27	Signaling	185	0.502	0.846	0.014	0.06	None	1	6	0	2009	2019
FDPS	P14324	farnesyl diphosphate synthase	Enzyme	83	0.599	0.769	0.0056	0.06	None	1	6	1	2014	2019
ALPP	P05187	alkaline phosphatase, placental	Enzyme	209	0.487	0.808	1.8e-13	0.06	None	1	6	0	2009	2019
ATRNL1	Q5VV63	attractin like 1	Enzyme modulator	117	0.546	0.769	1	0.06	None	1	6	0	2009	2019
GC	P02774	GC vitamin D binding protein	Transporter	219	0.489	0.885	2.7e-11	0.06	None	1	6	3	1992	2019
PDLIM3	Q53GG5	PDZ and LIM domain 3	Cellular structure	118	0.547	0.769	3e-07	0.06	None	1	6	0	2009	2019
MIR21		microRNA 21		726	0.363	0.846		0.06	None	1	6	0	2014	2020
ATHS		atherosclerosis susceptibility (lipoprotein associated)		112	0.551	0.769		0.06	None	1	6	0	2009	2019
PIK3CA	P42336	phosphatidylinositol-4,5-bisphosphate 3-kinase catalytic subunit alpha	Kinase	1511	0.292	0.923	1	0.06	None	1	6	0	2016	2019
PIK3CB	P42338	phosphatidylinositol-4,5-bisphosphate 3-kinase catalytic subunit beta	Kinase	1083	0.322	0.885	1	0.06	None	1	6	0	2016	2019
PIK3CD	O00329	phosphatidylinositol-4,5-bisphosphate 3-kinase catalytic subunit delta	Kinase	1119	0.319	0.885	1	0.06	None	1	6	0	2016	2019
PIK3CG	P48736	phosphatidylinositol-4,5-bisphosphate 3-kinase catalytic subunit gamma	Kinase	1101	0.32	0.885	1.4e-06	0.06	None	1	6	0	2016	2019
NAT10	Q9H0A0	N-acetyltransferase 10		133	0.536	0.769	4.1e-22	0.06	None	1	6	0	2009	2019
SLPI	P03973	secretory leukocyte peptidase inhibitor	Enzyme modulator	310	0.449	0.846	0.0009	0.06	None	1	6	0	2009	2019
ASRGL1	Q7L266	asparaginase and isoaspartyl peptidase 1	Enzyme	205	0.494	0.808	2.8e-05	0.06	None	1	6	0	2009	2019
CST3	P01034	cystatin C		370	0.436	0.808	0.0039	0.05	None	1	5	0	2008	2019
AKT1	P31749	AKT serine/threonine kinase 1	Kinase	1250	0.311	0.962	0.98	0.05	None	1	5	0	2016	2019
FGF2	P09038	fibroblast growth factor 2	Signaling	635	0.383	0.923	0.018	0.05	None	1	5	1	2011	2019
IL1RN	P18510	interleukin 1 receptor antagonist		701	0.373	0.923	0.031	0.05	None	1	5	0	2002	2003
MIR214		microRNA 214		221	0.48	0.808		0.05	None	1	5	0	2013	2019
NFE2L2	Q16236	nuclear factor, erythroid 2 like 2	Enzyme	823	0.357	0.885	0.0036	0.05	None	1	5	0	2018	2019
MAPK1	P28482	mitogen-activated protein kinase 1	Kinase	1059	0.33	0.923	1	0.05	None	1	5	0	2008	2019
SHBG	P04278	sex hormone binding globulin		368	0.438	0.808	1.3e-06	0.05	None	0.8	5	1	2004	2018
KLF10	Q13118	Kruppel like factor 10	Nucleic acid binding	60	0.631	0.615	0.0046	0.05	None	1	5	0	2013	2018
VEGFA	P15692	vascular endothelial growth factor A	Signaling	1899	0.266	0.923	2.4e-05	0.05	None	0.8	5	0	2013	2020
VKORC1	Q9BQB6	vitamin K epoxide reductase complex subunit 1	Enzyme	89	0.603	0.731	0.16	0.05	None	1	5	0	2010	2019
SEMA3A	Q14563	semaphorin 3A	Signaling	202	0.5	0.808	0.98	0.04	None	1	4	0	2015	2018
CDX2	Q99626	caudal type homeobox 2	Transcription factor	278	0.458	0.769	0.53	0.04	None	1	4	0	2007	2018
POSTN	Q15063	periostin	Signaling	378	0.428	0.885	1.1e-09	0.04	None	1	4	0	2012	2019
NLRP3	Q96P20	NLR family pyrin domain containing 3		805	0.361	0.962	0.00081	0.04	None	1	4	0	2016	2019
CRP	P02741	C-reactive protein		1483	0.299	0.962	0.0037	0.04	None	1	4	0	2014	2019
DBP	Q10586	D-box binding PAR bZIP transcription factor	Nucleic acid binding	105	0.556	0.731	0.23	0.04	None	1	4	0	1999	2012
AGT	P01019	angiotensinogen	Enzyme modulator	765	0.367	0.923	5e-08	0.04	None	1	4	0	2008	2017
GABPA	Q06546	GA binding protein transcription factor subunit alpha	Transcription factor	632	0.379	0.885	1	0.04	None	1	4	0	2018	2019
HSD11B1	P28845	hydroxysteroid 11-beta dehydrogenase 1		163	0.52	0.731	0.42	0.04	None	1	4	0	2003	2013
IL1A	P01583	interleukin 1 alpha		1002	0.333	0.962	0.00016	0.04	None	1	4	1	2005	2012
IL17A	Q16552	interleukin 17A		1074	0.324	0.923	0.043	0.04	None	0.75	4	0	2014	2019
MIR29A		microRNA 29a		278	0.459	0.808		0.04	None	1	4	0	2017	2019
MMP9	P14780	matrix metallopeptidase 9	Enzyme	1337	0.305	0.923	1.9e-17	0.04	None	1	4	0	2017	2019
PLEKHO1	Q53GL0	pleckstrin homology domain containing O1		44	0.638	0.615	0.48	0.04	None	1	4	0	2017	2019
SERPINA1	P01009	serpin family A member 1	Enzyme modulator	482	0.41	0.923	6.8e-08	0.04	None	1	4	0	2017	2019
ACTB	P60709	actin beta	Cellular structure	1110	0.325	0.923	0.99	0.04	None	1	4	0	2016	2019
SFRP1	Q8N474	secreted frizzled related protein 1		227	0.479	0.846	0.96	0.04	None	0.75	4	0	2009	2019
BMP4	P12644	bone morphogenetic protein 4	Signaling	423	0.422	0.808	0.96	0.04	None	1	4	0	2000	2019
SP1	P08047	Sp1 transcription factor	Nucleic acid binding	209	0.493	0.769	1	0.04	None	1	4	0	1998	2011
TRPV1	Q8NER1	transient receptor potential cation channel subfamily V member 1	Ion channel	404	0.446	0.885	1e-16	0.04	None	1	4	0	2011	2019
PERCC1	A0A1W2PR82	proline and glutamate rich with coiled coil 1		128	0.552	0.808		0.03	None	1	3	0	2017	2019
CXCR6	O00574	C-X-C motif chemokine receptor 6	G-protein coupled receptor	325	0.448	0.885	5.7e-05	0.03	None	1	3	0	2017	2019
PPARGC1A	Q9UBK2	PPARG coactivator 1 alpha	Transcription factor	350	0.453	0.885	1	0.03	None	1	3	0	2018	2019
CLCN7	P51798	chloride voltage-gated channel 7	Ion channel	135	0.59	0.731	0.27	0.03	None	1	3	0	2009	2013
CSF1R	P07333	colony stimulating factor 1 receptor	Kinase	356	0.448	0.808	0.13	0.03	None	1	3	0	2006	2019
ADRA1A	P35348	adrenoceptor alpha 1A	G-protein coupled receptor	294	0.462	0.846	3.4e-07	0.03	None	1	3	0	2017	2019
ADRA2B	P18089	adrenoceptor alpha 2B	G-protein coupled receptor	296	0.465	0.846	4.5e-06	0.03	None	1	3	1	2017	2019
CYP1A1	P04798	cytochrome P450 family 1 subfamily A member 1	Enzyme	379	0.436	0.846	1.1e-17	0.03	None	1	3	0	2005	2017
CYP27B1	O15528	cytochrome P450 family 27 subfamily B member 1	Enzyme	229	0.502	0.769	1.9e-07	0.03	None	1	3	0	2004	2017
EDNRA	P25101	endothelin receptor type A	G-protein coupled receptor	427	0.426	0.885	0.99	0.03	None	1	3	0	2017	2019
ELAVL2	Q12926	ELAV like RNA binding protein 2		199	0.486	0.808	1	0.03	None	1	3	0	2019	2019
EPHB2	P29323	EPH receptor B2	Kinase	649	0.374	0.846	1	0.03	None	1	3	0	2016	2018
ESRRA	P11474	estrogen related receptor alpha	Nuclear receptor	112	0.548	0.654	0.6	0.03	None	1	3	0	2010	2015
PTK2B	Q14289	protein tyrosine kinase 2 beta	Kinase	319	0.448	0.808	0.94	0.03	None	1	3	0	2007	2019
THSD7A	Q9UPZ6	thrombospondin type 1 domain containing 7A	Extracellular structure	51	0.644	0.654	1	0.03	None	1	3	1	2008	2013
ANGPT1	Q15389	angiopoietin 1	Signaling	340	0.446	0.808	0.95	0.03	None	1	3	0	2017	2019
GPR42	O15529	G protein-coupled receptor 42 (gene/pseudogene)	G-protein coupled receptor	255	0.475	0.846	0.051	0.03	None	1	3	1	2017	2019
ANPEP	P15144	alanyl aminopeptidase, membrane	Enzyme	280	0.462	0.769	3.7e-09	0.03	None	1	3	0	2012	2019
SETD2	Q9BYW2	SET domain containing 2, histone lysine methyltransferase	Epigenetic regulator	447	0.424	0.846	1	0.03	None	1	3	0	2017	2019
NR3C1	P04150	nuclear receptor subfamily 3 group C member 1	Nuclear receptor	590	0.393	0.885	0.97	0.03	None	0.667	3	0	2018	2019
HGF	P14210	hepatocyte growth factor	Enzyme	671	0.374	0.885	1	0.03	None	1	3	0	2003	2019
HMOX1	P09601	heme oxygenase 1		666	0.381	0.923	0.0097	0.03	None	1	3	0	2010	2019
HSD17B2	P37059	hydroxysteroid 17-beta dehydrogenase 2	Enzyme	42	0.656	0.385	1.8e-10	0.03	None	1	3	0	2017	2019
LCT	P09848	lactase	Enzyme	90	0.581	0.808	0.06	0.03	None	1	3	0	2004	2019
LEPR	P48357	leptin receptor	Signaling	416	0.433	0.808	0.99	0.03	None	1	3	6	2007	2016
LRP4	O75096	LDL receptor related protein 4		151	0.568	0.692	1.4e-06	0.03	None	1	3	1	2011	2013
MIR148A		microRNA 148a		172	0.506	0.846		0.03	None	1	3	0	2014	2018
MIR155		microRNA 155		584	0.384	0.885		0.03	None	1	3	0	2017	2019
MIR203A		microRNA 203a		237	0.471	0.808		0.03	None	1	3	0	2018	2018
MIR34A		microRNA 34a		428	0.421	0.846		0.03	None	1	3	0	2014	2019
MMP13	P45452	matrix metallopeptidase 13	Enzyme	328	0.452	0.923	7.9e-18	0.03	None	1	3	0	2000	2018
MIR338		microRNA 338		128	0.535	0.808		0.03	None	1	3	0	2014	2019
NOS3	P29474	nitric oxide synthase 3		706	0.378	0.885	6.7e-07	0.03	None	1	3	3	2009	2015
SERPINE1	P05121	serpin family E member 1	Enzyme modulator	770	0.359	0.885	0.044	0.03	None	1	3	0	2012	2019
SIRT6	Q8N6T7	sirtuin 6	Epigenetic regulator	195	0.496	0.846	0.039	0.03	None	1	3	0	2019	2019
ACP5	P13686	acid phosphatase 5, tartrate resistant		130	0.561	0.731	0.079	0.03	None	1	3	0	2017	2019
MAPK3	P27361	mitogen-activated protein kinase 3	Kinase	647	0.379	0.885	0.037	0.03	None	1	3	0	2008	2018
PRL	P01236	prolactin	Signaling	506	0.406	0.885	2.9e-07	0.03	None	1	3	0	2012	2020
ACKR3	P25106	atypical chemokine receptor 3	G-protein coupled receptor	400	0.428	0.885	0.39	0.03	None	1	3	0	2017	2019
ACE2	Q9BYF1	angiotensin I converting enzyme 2	Enzyme	253	0.477	0.769	1	0.03	None	1	3	0	2017	2019
LGR6	Q9HBX8	leucine rich repeat containing G protein-coupled receptor 6	G-protein coupled receptor	209	0.502	0.923	2.9e-06	0.03	None	1	3	0	2017	2018
BRD2	P25440	bromodomain containing 2	Epigenetic regulator	303	0.45	0.808	1	0.03	None	1	3	0	2018	2019
BMI1	P35226	BMI1 proto-oncogene, polycomb ring finger		309	0.448	0.808	0.94	0.03	None	1	3	0	2017	2019
ST3GAL4	Q11206	ST3 beta-galactoside alpha-2,3-sialyltransferase 4		115	0.588	0.692	0.04	0.03	None	1	3	0	2017	2020
SSTR4	P31391	somatostatin receptor 4	G-protein coupled receptor	273	0.469	0.846	3.7e-13	0.03	None	1	3	0	2017	2019
BRS3	P32247	bombesin receptor subtype 3	G-protein coupled receptor	261	0.474	0.846	0.95	0.03	None	1	3	0	2017	2019
TM7SF2	O76062	transmembrane 7 superfamily member 2	Enzyme	217	0.486	0.808	1.4e-07	0.03	None	1	3	0	2017	2019
TNFRSF1B	P20333	TNF receptor superfamily member 1B		417	0.425	0.885	0.5	0.03	None	1	3	0	2004	2006
TTR	P02766	transthyretin	Transporter	461	0.423	0.885	0.52	0.03	None	1	3	0	2017	2019
WNT5A	P41221	Wnt family member 5A	Signaling	375	0.443	0.808	0.99	0.03	None	1	3	0	2017	2019
LPAR2	Q9HBW0	lysophosphatidic acid receptor 2	G-protein coupled receptor	285	0.463	0.846	0.037	0.03	None	1	3	0	2017	2019
MSC	O60682	musculin		241	0.475	0.846	0.025	0.03	None	0.667	3	0	2014	2018
HDAC4	P56524	histone deacetylase 4	Epigenetic regulator	256	0.484	0.885	1	0.03	None	1	3	0	2017	2019
TRAP		triiodothyronine receptor auxiliary protein		80	0.579	0.731		0.02	None	1	2	0	2018	2019
COMMD3-BMI1	P35226	COMMD3-BMI1 readthrough		202	0.488	0.769	0.0015	0.02	None	1	2	0	2017	2018
NAMPT	P43490	nicotinamide phosphoribosyltransferase	Signaling	199	0.502	0.808	0.98	0.02	None	1	2	0	2017	2017
GDF11	O95390	growth differentiation factor 11	Signaling	86	0.584	0.692	0.98	0.02	None	1	2	0	2015	2018
GPNMB	Q14956	glycoprotein nmb	Signaling	103	0.566	0.692	2.9e-27	0.02	None	1	2	0	2018	2019
CRTAP	O75718	cartilage associated protein	Extracellular structure	66	0.636	0.654	0.00055	0.02	None	1	2	0	2006	2010
KHDRBS1	Q07666	KH RNA binding domain containing, signal transduction associated 1	Nucleic acid binding	289	0.457	0.846	0.99	0.02	None	1	2	0	2012	2017
HPSE	Q9Y251	heparanase	Enzyme	393	0.425	0.808	2.3e-14	0.02	None	1	2	0	2010	2017
MALT1	Q9UDY8	MALT1 paracaspase	Enzyme	148	0.532	0.769	0.99	0.02	None	1	2	0	2019	2019
MRGPRX3	Q96LB0	MAS related GPR family member X3	G-protein coupled receptor	167	0.529	0.923		0.02	None	1	2	0	2017	2018
MRGPRX4	Q96LA9	MAS related GPR family member X4	G-protein coupled receptor	166	0.531	0.923		0.02	None	1	2	0	2017	2018
PLK3	Q9H4B4	polo like kinase 3	Kinase	52	0.644	0.538	1.9e-06	0.02	None	1	2	0	2017	2018
GPR151	Q8TDV0	G protein-coupled receptor 151	G-protein coupled receptor	169	0.53	0.923	3.2e-08	0.02	None	1	2	0	2017	2018
CSF1	P09603	colony stimulating factor 1		259	0.473	0.808	1	0.02	None	1	2	0	2006	2012
CSF2	P04141	colony stimulating factor 2	Signaling	1028	0.33	0.962	0.83	0.02	None	1	2	0	2008	2018
ADRB2	P07550	adrenoceptor beta 2	G-protein coupled receptor	387	0.442	0.923	0.53	0.02	None	1	2	0	2015	2018
CYP2B6	P20813	cytochrome P450 family 2 subfamily B member 6		388	0.428	0.846	1.9e-10	0.02	None	1	2	0	1988	2017
CYP3A4	P08684	cytochrome P450 family 3 subfamily A member 4	Enzyme	291	0.462	0.885	5.8e-11	0.02	None	1	2	0	2000	2009
DDOST	P39656	dolichyl-diphosphooligosaccharide--protein glycosyltransferase non-catalytic subunit	Enzyme	65	0.644	0.692	0.00061	0.02	None	1	2	0	2017	2018
OXER1	Q8TDS5	oxoeicosanoid receptor 1	G-protein coupled receptor	169	0.529	0.923	7.3e-08	0.02	None	1	2	0	2017	2018
ZNF384	Q8TF68	zinc finger protein 384		22	0.705	0.269	1	0.02	None	1	2	0	2009	2015
DPEP1	P16444	dipeptidase 1		100	0.57	0.654	3.5e-10	0.02	None	1	2	0	2017	2018
DPP4	P27487	dipeptidyl peptidase 4	Enzyme	451	0.42	0.808	7.3e-09	0.02	None	0.5	2	0	2017	2019
JAG1	P78504	jagged canonical Notch ligand 1		420	0.429	0.808	1	0.02	None	1	2	1	2011	2020
METTL21C	Q5VZV1	methyltransferase like 21C		5	0.89	0.154	1.1e-06	0.02	None	1	2	0	2014	2017
AHSG	P02765	alpha 2-HS glycoprotein	Enzyme modulator	204	0.506	0.846	3.2e-10	0.02	None	1	2	0	2003	2007
LINC00311	Q8N616	long intergenic non-protein coding RNA 311		4	0.89	0.154		0.02	None	1	2	0	2018	2019
EZH2	Q15910	enhancer of zeste 2 polycomb repressive complex 2 subunit	Epigenetic regulator	653	0.376	0.885	1	0.02	None	1	2	0	2017	2020
ALDH2	P05091	aldehyde dehydrogenase 2 family member	Enzyme	337	0.457	0.885	3.4e-10	0.02	None	1	2	1	2012	2017
GPRC6A	Q5T6X5	G protein-coupled receptor class C group 6 member A	G-protein coupled receptor	173	0.526	0.923	5.6e-17	0.02	None	1	2	0	2017	2018
FES	P07332	FES proto-oncogene, tyrosine kinase	Kinase	101	0.593	0.769	3.8e-15	0.02	None	1	2	0	2018	2019
FOXO1	Q12778	forkhead box O1		380	0.433	0.846	1	0.02	None	1	2	0	2016	2018
MCF2L	O15068	MCF.2 cell line derived transforming sequence like	Signaling	124	0.559	0.769	2.7e-07	0.02	None	1	2	0	2017	2018
SATB2	Q9UPW6	SATB homeobox 2	Transcription factor	233	0.503	0.769	1	0.02	None	1	2	0	2016	2018
SIRT3	Q9NTG7	sirtuin 3	Epigenetic regulator	227	0.488	0.731	0.00016	0.02	None	1	2	0	2017	2018
MACF1	Q9UPN3	microtubule actin crosslinking factor 1	Cellular structure	62	0.659	0.538	1	0.02	None	1	2	0	2017	2019
LPAR3	Q9UBY5	lysophosphatidic acid receptor 3	G-protein coupled receptor	194	0.509	0.923	0.68	0.02	None	1	2	0	2017	2018
ALOX12	P18054	arachidonate 12-lipoxygenase, 12S type	Enzyme	119	0.558	0.692	1.4e-15	0.02	None	1	2	0	2011	2018
ALPL	P05186	alkaline phosphatase, biomineralization associated	Enzyme	190	0.546	0.769	0.00036	0.02	None	1	2	0	2005	2019
QPCT	Q16769	glutaminyl-peptide cyclotransferase	Enzyme	94	0.568	0.731	1.2e-15	0.02	None	1	2	0	2004	2015
GALNT3	Q14435	polypeptide N-acetylgalactosaminyltransferase 3	Enzyme	80	0.603	0.769	7.4e-09	0.02	None	1	2	0	2014	2018
MRGPRX1	Q96LB2	MAS related GPR family member X1	G-protein coupled receptor	166	0.531	0.923		0.02	None	1	2	0	2017	2018
KAT2A	Q92830	lysine acetyltransferase 2A		66	0.61	0.731	0.57	0.02	None	1	2	0	2017	2018
GGCX	P38435	gamma-glutamyl carboxylase		56	0.678	0.538	2e-14	0.02	None	1	2	0	2019	2019
AMH	P03971	anti-Mullerian hormone		242	0.476	0.846	3.4e-12	0.02	None	1	2	0	2017	2019
ACAD8	Q9UKU7	acyl-CoA dehydrogenase family member 8	Enzyme	203	0.506	0.885	5.6e-14	0.02	None	1	2	0	2018	2019
IL17B	Q9UHF5	interleukin 17B		116	0.553	0.769	0.034	0.02	None	1	2	0	2011	2018
GLP1R	P43220	glucagon like peptide 1 receptor	G-protein coupled receptor	288	0.471	0.846	0.29	0.02	None	1	2	0	2019	2019
GPER1	Q99527	G protein-coupled estrogen receptor 1	G-protein coupled receptor	180	0.505	0.731	0.57	0.02	None	1	2	0	2019	2019
GSR	P00390	glutathione-disulfide reductase	Enzyme	206	0.494	0.846	1.3e-06	0.02	None	0.5	2	0	2010	2012
GSTT1	P30711	glutathione S-transferase theta 1		541	0.393	0.923	0.00015	0.02	None	1	2	0	2011	2014
HDAC1	Q13547	histone deacetylase 1	Epigenetic regulator	277	0.46	0.846	0.61	0.02	None	1	2	0	2016	2019
HIF1A	Q16665	hypoxia inducible factor 1 subunit alpha	Transcription factor	1044	0.327	0.923	0.98	0.02	None	1	2	0	2013	2018
NR4A1	P22736	nuclear receptor subfamily 4 group A member 1	Nuclear receptor	216	0.49	0.731	0.37	0.02	None	1	2	0	2017	2018
FOXA1	P55317	forkhead box A1	Transcription factor	138	0.522	0.731	0.22	0.02	None	1	2	0	2009	2018
HSD11B2	P80365	hydroxysteroid 11-beta dehydrogenase 2	Enzyme	163	0.532	0.808	0.12	0.02	None	1	2	0	2018	2019
HSPB1	P04792	heat shock protein family B (small) member 1		395	0.436	0.808	2.8e-07	0.02	None	1	2	0	2015	2016
HSPB2	Q16082	heat shock protein family B (small) member 2		290	0.457	0.769	0.00033	0.02	None	1	2	0	2015	2016
HSPD1	P10809	heat shock protein family D (Hsp60) member 1		398	0.432	0.808	0.99	0.02	None	1	2	0	2018	2019
IDUA	P35475	alpha-L-iduronidase	Enzyme	258	0.499	0.846	3.8e-13	0.02	None	1	2	2	2016	2019
IFNB1	P01574	interferon beta 1		426	0.421	0.846		0.02	None	1	2	0	2003	2015
IGF1R	P08069	insulin like growth factor 1 receptor	Kinase	556	0.399	0.885	0.97	0.02	None	1	2	0	2008	2019
IL10	P22301	interleukin 10		1679	0.281	0.923	0.0059	0.02	None	1	2	0	2013	2020
ITGA1	P56199	integrin subunit alpha 1		58	0.644	0.654	2.6e-16	0.02	None	1	2	0	2007	2012
JUN	P05412	Jun proto-oncogene, AP-1 transcription factor subunit	Transcription factor	344	0.442	0.885	0.06	0.02	None	1	2	0	2018	2019
MALAT1		metastasis associated lung adenocarcinoma transcript 1		336	0.435	0.846		0.02	None	1	2	0	2019	2019
LRP1	Q07954	LDL receptor related protein 1		252	0.482	0.769	1	0.02	None	1	2	0	2012	2018
LTA	P01374	lymphotoxin alpha	Signaling	353	0.434	0.885	0.2	0.02	None	1	2	0	2009	2015
MIR139		microRNA 139		138	0.527	0.808		0.02	None	1	2	0	2018	2019
MIR140		microRNA 140		144	0.522	0.769		0.02	None	1	2	0	2018	2019
MIR142		microRNA 142		220	0.48	0.846		0.02	None	1	2	0	2016	2018
MIR144		microRNA 144		175	0.5	0.769		0.02	None	1	2	0	2018	2019
MIR146A		microRNA 146a		505	0.398	0.885		0.02	None	1	2	0	2014	2017
MIR182		microRNA 182		211	0.486	0.846		0.02	None	1	2	0	2018	2018
MIR223		microRNA 223		348	0.433	0.808		0.02	None	1	2	0	2017	2017
MIR23B		microRNA 23b		137	0.523	0.808		0.02	None	1	2	0	2018	2018
MIR27A		microRNA 27a		248	0.466	0.846		0.02	None	1	2	0	2016	2018
SMAD2	Q15796	SMAD family member 2	Transcription factor	289	0.456	0.808	1	0.02	None	1	2	0	2018	2019
ARSA	P15289	arylsulfatase A	Enzyme	376	0.448	0.923	1.1e-11	0.02	None	1	2	0	2017	2019
MAS1	P04201	MAS1 proto-oncogene, G protein-coupled receptor	G-protein coupled receptor	142	0.533	0.769	8.3e-05	0.02	None	1	2	0	2017	2017
MMP3	P08254	matrix metallopeptidase 3	Enzyme	473	0.408	0.885	5.7e-15	0.02	None	0.5	2	0	2017	2018
VN1R17P	Q8TDU5	vomeronasal 1 receptor 17 pseudogene		167	0.529	0.923		0.02	None	1	2	0	2017	2018
GPR166P		G protein-coupled receptor 166 pseudogene		165	0.531	0.923		0.02	None	1	2	0	2017	2018
MUC1	P15941	mucin 1, cell surface associated		594	0.384	0.885	0.019	0.02	None	0.5	2	0	2017	2020
NELL1	Q92832	neural EGFL like 1	Calcium-binding protein	122	0.539	0.731	8.7e-12	0.02	None	1	2	0	2015	2019
DDR2	Q16832	discoidin domain receptor tyrosine kinase 2	Kinase	147	0.541	0.769	0.55	0.02	None	1	2	0	2015	2015
NOX4	Q9NPH5	NADPH oxidase 4	Enzyme	260	0.471	0.885	5.8e-20	0.02	None	1	2	0	2015	2017
IL20	Q9NYY1	interleukin 20		111	0.556	0.769	1.3e-06	0.02	None	1	2	0	2011	2018
ARHGEF3	Q9NR81	Rho guanine nucleotide exchange factor 3		21	0.751	0.346	0.004	0.02	None	1	2	0	2008	2010
SBDS	Q9Y3A5	SBDS ribosome maturation factor	Enzyme	105	0.601	0.692	6.2e-05	0.02	None	1	2	0	2006	2007
CXXC5	Q7LFL8	CXXC finger protein 5		35	0.678	0.423	0.89	0.02	None	1	2	0	2017	2018
ATP6V1H	Q9UI12	ATPase H+ transporting V1 subunit H	Transporter	13	0.78	0.346	0.00015	0.02	None	1	2	0	2016	2017
PON1	P27169	paraoxonase 1		496	0.409	0.885	9.8e-11	0.02	None	1	2	0	2013	2018
PPARA	Q07869	peroxisome proliferator activated receptor alpha	Nuclear receptor	408	0.432	0.885	0.03	0.02	None	1	2	0	2003	2018
MEG3		maternally expressed 3		239	0.471	0.846		0.02	None	1	2	0	2018	2019
MAPK8	P45983	mitogen-activated protein kinase 8	Kinase	520	0.397	0.885	1	0.02	None	1	2	0	2018	2019
ANKH	Q9HCJ1	ANKH inorganic pyrophosphate transport regulator	Transporter	89	0.606	0.692	0.28	0.02	None	1	2	0	2005	2007
RETN	Q9HD89	resistin		302	0.454	0.808	0.037	0.02	None	1	2	0	2018	2019
CA10	Q9NS85	carbonic anhydrase 10		26	0.705	0.5	0.57	0.02	None	1	2	0	2009	2015
MEPE	Q9NQ76	matrix extracellular phosphoglycoprotein		53	0.628	0.654	0.0086	0.02	None	1	2	0	2004	2011
MIR488		microRNA 488		46	0.633	0.692		0.02	None	1	2	0	2018	2019
PTN	P21246	pleiotrophin	Signaling	164	0.515	0.808	0.0075	0.02	None	1	2	0	2010	2011
PTPN11	Q06124	protein tyrosine phosphatase non-receptor type 11		702	0.385	0.923	1	0.02	None	1	2	0	2015	2017
SQOR	Q9Y6N5	sulfide quinone oxidoreductase		8	0.821	0.308	4.1e-10	0.02	None	1	2	1	2015	2018
MOK	Q9UQ07	MOK protein kinase	Kinase	251	0.476	0.769	8.8e-22	0.02	None	1	2	0	2018	2019
HIVEP3	Q5T1R4	HIVEP zinc finger 3		31	0.722	0.462	0.91	0.02	None	1	2	0	2018	2019
TRPV4	Q9HBA0	transient receptor potential cation channel subfamily V member 4	Ion channel	422	0.457	0.808	2.2e-16	0.02	None	1	2	0	2013	2019
RBP4	P02753	retinol binding protein 4	Transporter	217	0.493	0.808	0.52	0.02	None	1	2	0	2018	2020
RNU1-4		RNA, U1 small nuclear 4		56	0.626	0.577		0.02	None	1	2	0	2018	2019
RPS5	P46782	ribosomal protein S5	Nucleic acid binding	3	0.89	0.154	0.95	0.02	None	1	2	0	2017	2018
SALL1	Q9NSC2	spalt like transcription factor 1	Transcription factor	156	0.539	0.808	1	0.02	None	1	2	0	2017	2019
SFRP4	Q6FHJ7	secreted frizzled related protein 4		155	0.524	0.654	9.3e-05	0.02	None	1	2	1	2011	2014
BMP7	P18075	bone morphogenetic protein 7	Signaling	197	0.498	0.769	0.13	0.02	None	1	2	0	2018	2019
SLC12A3	P55017	solute carrier family 12 member 3	Transporter	252	0.493	0.808	3e-32	0.02	None	1	2	0	1998	2005
SOX4	Q06945	SRY-box transcription factor 4	Transcription factor	246	0.489	0.808	0.93	0.02	None	1	2	0	2016	2017
STAT1	P42224	signal transducer and activator of transcription 1	Nucleic acid binding	531	0.399	0.885	1	0.02	None	1	2	0	2010	2015
TAZ	Q16635	tafazzin	Enzyme	252	0.477	0.808	0.73	0.02	None	1	2	0	2018	2019
TGM2	P21980	transglutaminase 2	Enzyme	315	0.445	0.808	6.8e-18	0.02	None	1	2	0	2017	2019
TPH1	P17752	tryptophan hydroxylase 1		127	0.553	0.731	3.2e-07	0.02	None	1	2	0	2014	2015
TRAF3	Q13114	TNF receptor associated factor 3	Signaling	129	0.541	0.769	1	0.02	None	1	2	0	2018	2019
TRAF6	Q9Y4K3	TNF receptor associated factor 6	Signaling	254	0.472	0.808	1	0.02	None	1	2	0	2007	2019
TRPS1	Q9UHF7	transcriptional repressor GATA binding 1		248	0.537	0.769	1	0.02	None	1	2	1	2011	2018
UGT2B17	O75795	UDP glucuronosyltransferase family 2 member B17		52	0.641	0.577	9.7e-08	0.02	None	1	2	0	2008	2013
CXCR4	P61073	C-X-C motif chemokine receptor 4	G-protein coupled receptor	739	0.362	0.923	0.018	0.02	None	1	2	0	2017	2018
FTO	Q9C0B1	FTO alpha-ketoglutarate dependent dioxygenase		286	0.486	0.885	8.4e-08	0.02	None	1	2	0	2011	2018
EHMT1	Q9H9B1	euchromatic histone lysine methyltransferase 1	Epigenetic regulator	371	0.46	0.808	1	0.02	None	1	2	0	2018	2019
THSD4	Q6ZMP0	thrombospondin type 1 domain containing 4	Enzyme	22	0.78	0.269	4.8e-07	0.02	None	1	2	0	2008	2012
CCDC170	Q8IYT3	coiled-coil domain containing 170		22	0.751	0.308	8.6e-24	0.02	None	1	2	4	2014	2019
FZD4	Q9ULV1	frizzled class receptor 4	G-protein coupled receptor	239	0.49	0.923	0.97	0.02	None	1	2	0	2017	2018
CAT	P04040	catalase	Enzyme	794	0.359	0.962	1.6e-10	0.02	None	0.5	2	0	2012	2019
BHLHE40	O14503	basic helix-loop-helix family member e40	Transcription factor	113	0.544	0.731	0.99	0.02	None	1	2	0	2014	2017
SQSTM1	Q13501	sequestosome 1		470	0.428	0.885	0.00086	0.02	None	1	2	0	2017	2018
HSPB3	Q12988	heat shock protein family B (small) member 3		327	0.448	0.769	6.1e-05	0.02	None	1	2	0	2015	2016
IL32	P24001	interleukin 32		200	0.495	0.731	3.7e-09	0.02	None	1	2	0	2017	2018
NOG	Q13253	noggin		206	0.518	0.731	0.89	0.02	None	1	2	0	2009	2019
CD38	P28907	CD38 molecule	Enzyme	473	0.407	0.885	2.3e-06	0.02	None	1	2	0	2017	2020
CLOCK	O15516	clock circadian regulator		309	0.463	0.885	1	0.02	None	1	2	0	2017	2018
RAPGEF5	Q92565	Rap guanine nucleotide exchange factor 5	Enzyme modulator	151	0.524	0.769	0.98	0.02	None	1	2	0	2009	2019
ABI1	Q8IZP0	abl interactor 1	Enzyme modulator	56	0.641	0.538	0.64	0.01	None	1	1	0	2019	2019
HOTAIR		HOX transcript antisense RNA		234	0.475	0.769		0.01	None	1	1	0	2019	2019
ZGLP1	P0C6A0	zinc finger GATA like protein 1		186	0.512	0.808	0.39	0.01	None	1	1	0	2019	2019
MIR708		microRNA 708		86	0.57	0.692		0.01	None	1	1	0	2018	2018
MIR885		microRNA 885		70	0.597	0.615		0.01	None	1	1	0	2018	2018
MIR543		microRNA 543		68	0.593	0.692		0.01	None	1	1	0	2018	2018
MIR874		microRNA 874		53	0.628	0.577		0.01	None	1	1	0	2018	2018
MIR889		microRNA 889		28	0.695	0.462		0.01	None	1	1	0	2019	2019
MSC-AS1		MSC antisense RNA 1		7	0.839	0.231	0.00069	0.01	None	1	1	0	2019	2019
CASC11		cancer susceptibility 11		45	0.641	0.577		0.01	None	1	1	0	2019	2019
MIR1292		microRNA 1292		4	0.931	0.154		0.01	None	1	1	0	2018	2018
MIR1270		microRNA 1270		23	0.711	0.346		0.01	None	1	1	0	2017	2017
MIR1297		microRNA 1297		32	0.682	0.5		0.01	None	1	1	0	2019	2019
MIR2861		microRNA 2861		15	0.76	0.269		0.01	None	1	1	0	2009	2009
LINC01672		long intergenic non-protein coding RNA 1672		268	0.462	0.846		0.01	None	1	1	0	2018	2018
TMX2-CTNND1		TMX2-CTNND1 readthrough (NMD candidate)		138	0.538	0.769		0.01	None	1	1	0	2018	2018
MIR4516		microRNA 4516		26	0.695	0.385		0.01	None	1	1	0	2018	2018
ZBTB40-IT1		ZBTB40 intronic transcript 1		1	1	0.077		0.01	None	1	1	0	2019	2019
TSPAN5	P62079	tetraspanin 5		9	0.78	0.308	0.91	0.01	None	1	1	0	2018	2018
LRPPRC	P42704	leucine rich pentatricopeptide repeat containing		220	0.493	0.769	2.3e-10	0.01	None	1	1	0	2019	2019
TOB1	P50616	transducer of ERBB2, 1		39	0.674	0.462	0.95	0.01	None	< 0.001	1	0	2012	2012
ANGPTL7	O43827	angiopoietin like 7	Signaling	18	0.76	0.269	9.2e-17	0.01	None	1	1	0	2019	2019
MIR8084		microRNA 8084		7	0.839	0.231		0.01	None	1	1	0	2017	2017
CDK9	P50750	cyclin dependent kinase 9	Kinase	204	0.498	0.769	8.9e-05	0.01	None	1	1	0	2018	2018
SPRY1	O43609	sprouty RTK signaling antagonist 1	Signaling	63	0.603	0.577	0.003	0.01	None	1	1	0	2013	2013
CBSL	P0DN79 P35520	cystathionine beta-synthase like		129	0.54	0.808		0.01	None	1	1	0	2017	2017
AKR1A1	P14550	aldo-keto reductase family 1 member A1	Enzyme	185	0.51	0.846	6.7e-07	0.01	None	1	1	0	2017	2017
CDR1	P51861	cerebellar degeneration related protein 1		87	0.576	0.808		0.01	None	1	1	0	2019	2019
TUBB3	Q13509	tubulin beta 3 class III	Cellular structure	259	0.486	0.808	2.6e-10	0.01	None	1	1	1	2018	2018
ATG7	O95352	autophagy related 7	Enzyme	179	0.505	0.769	7.4e-12	0.01	None	1	1	0	2018	2018
MAB21L2	Q9Y586	mab-21 like 2		22	0.743	0.308	0.44	0.01	None	1	1	0	2012	2012
AHSA1	O95433	activator of HSP90 ATPase activity 1		526	0.396	0.923	1	0.01	None	1	1	0	2019	2019
TRIM16	O95361	tripartite motif containing 16		37	0.67	0.462	3.2e-09	0.01	None	1	1	0	2020	2020
CAMKK2	Q96RR4	calcium/calmodulin dependent protein kinase kinase 2	Kinase	62	0.617	0.654	0.092	0.01	None	1	1	0	2013	2013
TNFSF13B	Q9Y275	TNF superfamily member 13b		282	0.46	0.731	0.98	0.01	None	1	1	0	2017	2017
DLL3	Q9NYJ7	delta like canonical Notch ligand 3		134	0.552	0.654	5.4e-05	0.01	None	1	1	0	2018	2018
ZNF266	Q14584	zinc finger protein 266	Transcription factor	7	0.839	0.269	0.023	0.01	None	1	1	0	2010	2010
STARD3	Q14849	StAR related lipid transfer domain containing 3		21	0.729	0.346	7.9e-05	0.01	None	1	1	0	2018	2018
LOC110013312		BGLAP promoter region		13	0.76	0.269		0.01	None	1	1	0	2018	2018
CHAD	O15335	chondroadherin	Receptor	11	0.821	0.192	0.007	0.01	None	1	1	0	2014	2014
WWP1	Q9H0M0	WW domain containing E3 ubiquitin protein ligase 1	Enzyme	40	0.659	0.577	1	0.01	None	1	1	0	2018	2018
DUSP14	O95147	dual specificity phosphatase 14		13	0.78	0.308	0.12	0.01	None	1	1	0	2019	2019
AKR1C4	P17516	aldo-keto reductase family 1 member C4	Enzyme	76	0.587	0.846	2.2e-17	0.01	None	1	1	0	2019	2019
CIT	O14578	citron rho-interacting serine/threonine kinase	Kinase	127	0.555	0.692	1	0.01	None	1	1	0	2018	2018
WIF1	Q9Y5W5	WNT inhibitory factor 1	Calcium-binding protein	171	0.507	0.731	1.3e-09	0.01	None	1	1	0	2019	2019
ADCY6	O43306	adenylate cyclase 6		28	0.729	0.5	0.0058	0.01	None	1	1	0	2018	2018
AKAP11	Q9UKA4	A-kinase anchoring protein 11		2	1	0.077	0.98	0.01	None	1	1	0	2018	2018
C1QTNF3	Q9BXJ4	C1q and TNF related 3		26	0.695	0.577	1.8e-07	0.01	None	1	1	0	2018	2018
C1QTNF4	Q9BXJ3	C1q and TNF related 4		7	0.861	0.154	0.17	0.01	None	1	1	0	2019	2019
CTHRC1	Q96CG8	collagen triple helix repeat containing 1	Enzyme	105	0.556	0.692	2.7e-05	0.01	None	1	1	0	2019	2019
CLC	Q05315	Charcot-Leyden crystal galectin	Signaling	44	0.65	0.731	2.3e-05	0.01	None	1	1	0	1998	1998
CLCN5	P51795	chloride voltage-gated channel 5	Ion channel	101	0.593	0.577	0.99	0.01	None	1	1	0	1998	1998
CLU	P10909	clusterin		412	0.426	0.885	7.8e-05	0.01	None	1	1	0	2019	2019
H4-16	P62805	H4 histone 16	Nucleic acid binding	122	0.54	0.692	0.022	0.01	None	1	1	0	2019	2019
RXFP2	Q8WXD0	relaxin family peptide receptor 2	G-protein coupled receptor	16	0.729	0.308	9.9e-16	0.01	None	1	1	0	2008	2008
PLIN2	Q99541	perilipin 2	Transporter	100	0.564	0.692	7.5e-09	0.01	None	1	1	0	2011	2011
CCR5	P51681	C-C motif chemokine receptor 5 (gene/pseudogene)	G-protein coupled receptor	508	0.398	0.885	4.3e-10	0.01	None	1	1	0	2017	2017
LTB4R	Q15722	leukotriene B4 receptor	G-protein coupled receptor	107	0.576	0.692	0.12	0.01	None	1	1	0	2015	2015
OSCAR	Q8IYS5	osteoclast associated Ig-like receptor		17	0.743	0.462	0.00034	0.01	None	1	1	0	2011	2011
COL4A4	P53420	collagen type IV alpha 4 chain		53	0.644	0.5	6.7e-16	0.01	None	1	1	0	2017	2017
COL9A3	Q14050	collagen type IX alpha 3 chain		125	0.569	0.769	3.3e-12	0.01	None	1	1	0	2017	2017
COL11A1	P12107	collagen type XI alpha 1 chain		268	0.495	0.846	1	0.01	None	1	1	0	2017	2017
COMP	P49747	cartilage oligomeric matrix protein		230	0.503	0.808	1.3e-09	0.01	None	1	1	0	2017	2017
COMT	P21964	catechol-O-methyltransferase	Enzyme	622	0.4	0.923	1.1e-06	0.01	None	1	1	0	2004	2004
ADM	P35318	adrenomedullin	Signaling	405	0.436	0.808	0.041	0.01	None	1	1	0	2017	2017
SLCO6A1	Q86UG4	solute carrier organic anion transporter family member 6A1	Transporter	449	0.412	0.885	2.9e-11	0.01	None	1	1	1	2012	2012
CPE	P16870	carboxypeptidase E		101	0.584	0.692	0.99	0.01	None	1	1	0	2018	2018
CPT1A	P50416	carnitine palmitoyltransferase 1A	Enzyme	143	0.555	0.808	5.1e-09	0.01	None	1	1	0	2017	2017
CREB1	P16220	cAMP responsive element binding protein 1		294	0.463	0.885	1	0.01	None	1	1	0	2019	2019
CRHR1	P34998	corticotropin releasing hormone receptor 1		183	0.517	0.769	3.8e-05	0.01	None	1	1	0	2012	2012
CRK	P46108	CRK proto-oncogene, adaptor protein		544	0.394	0.923	0.96	0.01	None	1	1	0	2019	2019
CRX	O43186	cone-rod homeobox	Transcription factor	128	0.565	0.692	0.51	0.01	None	1	1	0	2019	2019
CRY2	Q49AN0	cryptochrome circadian regulator 2	Enzyme	76	0.599	0.692	0.00032	0.01	None	1	1	1	2016	2016
CSE1L	P55060	chromosome segregation 1 like	Enzyme modulator	163	0.521	0.808	1	0.01	None	1	1	0	2018	2018
CSF3	P09919	colony stimulating factor 3		687	0.377	0.885	0.38	0.01	None	1	1	0	1996	1996
OR2AG1	Q9H205	olfactory receptor family 2 subfamily AG member 1 (gene/pseudogene)	G-protein coupled receptor	100	0.582	0.808	3.1e-11	0.01	None	1	1	0	2007	2007
ADRA1D	P25100	adrenoceptor alpha 1D	G-protein coupled receptor	48	0.636	0.731	4e-05	0.01	None	1	1	0	2004	2004
IL34	Q6ZMJ4	interleukin 34		103	0.56	0.769	0.55	0.01	None	1	1	0	2020	2020
CST5	P28325	cystatin D		11	0.821	0.231	6.9e-06	0.01	None	1	1	0	2019	2019
IGSF23	A1L1A6	immunoglobulin superfamily member 23		4	0.861	0.154	0.0097	0.01	None	1	1	0	2019	2019
CTH	P32929	cystathionine gamma-lyase	Enzyme	93	0.578	0.615	7.5e-08	0.01	None	1	1	0	2017	2017
PDIK1L	Q8N165	PDLIM1 interacting kinase 1 like	Kinase	138	0.534	0.769	0.26	0.01	None	1	1	0	2019	2019
CTNND1	O60716	catenin delta 1	Cellular structure	196	0.5	0.808	1	0.01	None	1	1	0	2018	2018
CTSB	P07858	cathepsin B	Enzyme	304	0.457	0.846	5.9e-11	0.01	None	1	1	0	2017	2017
GPBAR1	Q8TDU6	G protein-coupled bile acid receptor 1	G-protein coupled receptor	122	0.548	0.731	1.4e-09	0.01	None	1	1	0	2019	2019
XXYLT1	Q8NBI6	xyloside xylosyltransferase 1		16	0.78	0.231	0.0013	0.01	None	1	1	1	2018	2018
CTSZ	Q9UBR2	cathepsin Z	Enzyme	51	0.647	0.577	2.3e-16	0.01	None	1	1	0	2019	2019
CX3CR1	P49238	C-X3-C motif chemokine receptor 1	G-protein coupled receptor	310	0.457	0.885	0.061	0.01	None	1	1	0	2019	2019
CYBB	P04839	cytochrome b-245 beta chain	Ion channel	343	0.452	0.885	1	0.01	None	1	1	0	2016	2016
CYP1B1	Q16678	cytochrome P450 family 1 subfamily B member 1	Enzyme	304	0.457	0.769	2.2e-05	0.01	None	1	1	1	2009	2009
VPS13B	Q7Z7G8	vacuolar protein sorting 13 homolog B		158	0.579	0.769	2.5e-45	0.01	None	1	1	0	2010	2010
DBH	P09172	dopamine beta-hydroxylase		202	0.511	0.846	3.3e-10	0.01	None	1	1	0	2017	2017
DDIT3	P35638	DNA damage inducible transcript 3		264	0.467	0.846	0.59	0.01	None	1	1	0	2018	2018
DECR1	Q16698	2,4-dienoyl-CoA reductase 1	Enzyme	399	0.426	0.885	4.5e-14	0.01	None	1	1	0	2019	2019
TMEM64	Q6YI46	transmembrane protein 64		3	0.931	0.077	0.49	0.01	None	1	1	0	2019	2019
DLX5	P56178	distal-less homeobox 5	Transcription factor	69	0.604	0.692	0.22	0.01	None	1	1	0	2016	2016
DNASE1L3	Q13609	deoxyribonuclease 1 like 3		126	0.575	0.769	3e-05	0.01	None	1	1	0	2020	2020
AGRP	O00253	agouti related neuropeptide	Signaling	233	0.488	0.769	0.0007	0.01	None	1	1	0	2019	2019
TSC22D3	Q99576	TSC22 domain family member 3		64	0.619	0.654	0.43	0.01	None	1	1	0	2010	2010
SLC26A2	P50443	solute carrier family 26 member 2	Transporter	198	0.553	0.692	7.5e-07	0.01	None	1	1	0	2009	2009
EGFR	P00533	epidermal growth factor receptor	Kinase	1394	0.295	0.885	0.37	0.01	None	1	1	0	2019	2019
AHR	P35869	aryl hydrocarbon receptor	Transcription factor	532	0.41	0.923	1	0.01	None	1	1	0	2014	2014
EPHA2	P29317	EPH receptor A2	Kinase	187	0.501	0.731	1.1e-05	0.01	None	1	1	0	2018	2018
SLC51A	Q86UW1	solute carrier family 51 subunit alpha	Transporter	10	0.792	0.231	0.07	0.01	None	1	1	0	2019	2019
FLCN	Q8NFG4	folliculin		160	0.537	0.885	0.79	0.01	None	1	1	0	2018	2018
STOM	P27105	stomatin	Enzyme modulator	39	0.666	0.538	2.7e-05	0.01	None	1	1	0	2017	2017
ETFA	P13804	electron transfer flavoprotein subunit alpha	Enzyme	195	0.508	0.731	0.0029	0.01	None	< 0.001	1	0	2017	2017
EXT1	Q16394	exostosin glycosyltransferase 1	Enzyme	205	0.522	0.769	1	0.01	None	1	1	0	2005	2005
F2R	P25116	coagulation factor II thrombin receptor	G-protein coupled receptor	347	0.444	0.846	0.0085	0.01	None	1	1	0	2019	2019
F10	P00742	coagulation factor X	Enzyme	228	0.493	0.769	2.3e-06	0.01	None	1	1	0	2017	2017
ALDH1A1	P00352	aldehyde dehydrogenase 1 family member A1	Enzyme	270	0.46	0.846	0.95	0.01	None	1	1	0	2019	2019
FABP4	P15090	fatty acid binding protein 4		194	0.5	0.808	5.2e-05	0.01	None	1	1	0	2011	2011
FABP3	P05413	fatty acid binding protein 3		95	0.585	0.692	0.44	0.01	None	< 0.001	1	0	2008	2008
FANCC	Q00597	FA complementation group C		218	0.507	0.808	2.8e-13	0.01	None	1	1	0	2018	2018
FASN	P49327	fatty acid synthase	Enzyme	245	0.474	0.846	1	0.01	None	1	1	0	2019	2019
FGF13	Q92913	fibroblast growth factor 13	Signaling	167	0.514	0.808	0.89	0.01	None	1	1	0	2017	2017
CILK1	Q9UPZ9	ciliogenesis associated kinase 1	Kinase	142	0.545	0.808	1.3e-05	0.01	None	1	1	0	2019	2019
SIRT2	Q8IXJ6	sirtuin 2	Epigenetic regulator	172	0.51	0.769	2.3e-08	0.01	None	1	1	0	2013	2013
KDM1A	O60341	lysine demethylase 1A	Epigenetic regulator	185	0.512	0.808	1	0.01	None	1	1	0	2018	2018
KDM4B	O94953	lysine demethylase 4B	Epigenetic regulator	71	0.606	0.462	1	0.01	None	1	1	0	2012	2012
SAMD4A	Q9UPU9	sterile alpha motif domain containing 4A		28	0.78	0.308	1	0.01	None	1	1	0	2017	2017
FOXO3	O43524	forkhead box O3		381	0.431	0.808	0.99	0.01	None	1	1	0	2018	2018
ZNF423	Q2M1K9	zinc finger protein 423		97	0.592	0.808	1	0.01	None	1	1	1	2018	2018
AKR1B1	P15121	aldo-keto reductase family 1 member B	Enzyme	220	0.491	0.885	2e-05	0.01	None	1	1	0	2020	2020
KDM6B	O15054	lysine demethylase 6B	Epigenetic regulator	173	0.514	0.808	1	0.01	None	1	1	0	2012	2012
FLII	Q13045	FLII actin remodeling protein		198	0.52	0.808	5.5e-12	0.01	None	1	1	0	2018	2018
FLT3	P36888	fms related receptor tyrosine kinase 3	Kinase	270	0.462	0.654	0.61	0.01	None	1	1	0	2019	2019
BICD2	Q8TD16	BICD cargo adaptor 2		97	0.615	0.731	0.98	0.01	None	1	1	0	2017	2017
DICER1	Q9UPY3	dicer 1, ribonuclease III	Enzyme	302	0.446	0.846	1	0.01	None	< 0.001	1	0	2012	2012
ANGPTL2	Q9UKU9	angiopoietin like 2	Signaling	125	0.545	0.731	0.0015	0.01	None	1	1	0	2018	2018
CLCF1	Q9UBD9	cardiotrophin like cytokine factor 1		54	0.67	0.462	0.95	0.01	None	1	1	0	2019	2019
FOSB	P53539	FosB proto-oncogene, AP-1 transcription factor subunit	Transcription factor	278	0.463	0.846	0.98	0.01	None	1	1	0	2018	2018
SEC14L2	O76054	SEC14 like lipid binding 2		198	0.494	0.885	2.9e-08	0.01	None	1	1	0	2019	2019
SMUG1	Q53HV7	single-strand-selective monofunctional uracil-DNA glycosylase 1		1034	0.322	0.923	0.00045	0.01	None	1	1	0	2018	2018
NUP62	P37198	nucleoporin 62	Transporter	273	0.47	0.885	0.95	0.01	None	1	1	0	2017	2017
ALOX15	P16050	arachidonate 15-lipoxygenase	Enzyme	205	0.502	0.846	1.1e-23	0.01	None	1	1	0	2005	2005
IL27	Q8NEV9	interleukin 27		286	0.457	0.808	0.78	0.01	None	1	1	0	2017	2017
MTOR	P42345	mechanistic target of rapamycin kinase	Kinase	960	0.343	0.885	1	0.01	None	1	1	0	2018	2018
FRZB	Q92765	frizzled related protein		89	0.573	0.654	0.0011	0.01	None	1	1	2	2014	2014
RICTOR	Q6R327	RPTOR independent companion of MTOR complex 2		82	0.592	0.615	1	0.01	None	1	1	0	2019	2019
FYN	P06241	FYN proto-oncogene, Src family tyrosine kinase	Kinase	116	0.556	0.731	0.99	0.01	None	1	1	0	2007	2007
SLC41A1	Q8IVJ1	solute carrier family 41 member 1	Transporter	13	0.769	0.385	0.65	0.01	None	1	1	0	2017	2017
NPNT	Q6UXI9	nephronectin		55	0.659	0.654	2.7e-10	0.01	None	1	1	0	2016	2016
DCAF13	Q9NV06	DDB1 and CUL4 associated factor 13	Nucleic acid binding	10	0.821	0.192	8.9e-10	0.01	None	1	1	0	2010	2010
RNF19A	Q9NV58	ring finger protein 19A, RBR E3 ubiquitin protein ligase	Enzyme	523	0.397	0.923	0.025	0.01	None	1	1	0	2019	2019
WWTR1	Q9GZV5	WW domain containing transcription regulator 1	Enzyme modulator	134	0.529	0.615	0.94	0.01	None	1	1	0	2017	2017
DNM3	Q9UQ16	dynamin 3	Enzyme modulator	48	0.716	0.462	0.0024	0.01	None	1	1	1	2018	2018
POLDIP2	Q9Y2S7	DNA polymerase delta interacting protein 2		530	0.396	0.923	0.41	0.01	None	1	1	0	2019	2019
AMD1	P17707	adenosylmethionine decarboxylase 1	Enzyme	84	0.593	0.577	0.98	0.01	None	1	1	0	2018	2018
FGF21	Q9NSA1	fibroblast growth factor 21	Signaling	236	0.485	0.769	0.029	0.01	None	1	1	0	2015	2015
AMD1P2		adenosylmethionine decarboxylase 1 pseudogene 2		71	0.608	0.538		0.01	None	1	1	0	2018	2018
GBP1	P32455	guanylate binding protein 1	Enzyme modulator	53	0.626	0.731	1.3e-15	0.01	None	1	1	0	2018	2018
GDF2	Q9UK05	growth differentiation factor 2	Signaling	152	0.529	0.731	0.0025	0.01	None	1	1	0	2019	2019
MSTN	O14793	myostatin	Signaling	159	0.528	0.731	0.51	0.01	None	1	1	0	2017	2017
AMFR	Q9UKV5	autocrine motility factor receptor		71	0.599	0.692	5.8e-05	0.01	None	1	1	0	2016	2016
GFI1	Q99684	growth factor independent 1 transcriptional repressor	Transcription factor	132	0.546	0.769	0.25	0.01	None	1	1	0	2018	2018
RNU1-1		RNA, U1 small nuclear 1		66	0.608	0.731		0.01	None	1	1	0	2005	2005
GJA4	P35212	gap junction protein alpha 4	Cell-cell junction	39	0.663	0.5	0.056	0.01	None	1	1	0	2007	2007
NOX1	Q9Y5S8	NADPH oxidase 1		142	0.536	0.808	8.7e-08	0.01	None	1	1	0	2019	2019
IL37	Q9NZH6	interleukin 37		280	0.459	0.846	0.00012	0.01	None	1	1	0	2015	2015
HPGDS	O60760	hematopoietic prostaglandin D synthase		570	0.388	0.923	1.8e-06	0.01	None	1	1	0	2012	2012
EIF3K	Q9UBQ5	eukaryotic translation initiation factor 3 subunit K		42	0.65	0.577	0.0021	0.01	None	1	1	0	2019	2019
RABGEF1	Q9UJ41	RAB guanine nucleotide exchange factor 1	Enzyme modulator	122	0.55	0.731	0.00063	0.01	None	1	1	0	2018	2018
GLO1	Q04760	glyoxalase I		137	0.537	0.769	9.7e-07	0.01	None	1	1	0	2018	2018
GLS	O94925	glutaminase	Enzyme	217	0.489	0.808	0.96	0.01	None	1	1	0	2019	2019
ABO	P16442	ABO, alpha 1-3-N-acetylgalactosaminyltransferase and alpha 1-3-galactosyltransferase	Enzyme	443	0.427	0.885		0.01	None	< 0.001	1	0	2019	2019
GPLD1	P80108	glycosylphosphatidylinositol specific phospholipase D1		44	0.656	0.577	1.6e-15	0.01	None	1	1	0	2018	2018
H19		H19 imprinted maternally expressed transcript		242	0.494	0.923		0.01	None	1	1	0	2017	2017
SIGLEC15	Q6ZMC9	sialic acid binding Ig like lectin 15		7	0.89	0.192	8.2e-09	0.01	None	1	1	0	2018	2018
RSPO1	Q2MKA7	R-spondin 1		81	0.593	0.731	1.4e-06	0.01	None	1	1	0	2013	2013
GPR39	O43194	G protein-coupled receptor 39	G-protein coupled receptor	45	0.65	0.615	2.8e-09	0.01	None	1	1	0	2019	2019
GRN	P28799	granulin precursor		412	0.435	0.846	0.07	0.01	None	1	1	0	2019	2019
OSTM1	Q86WC4	osteoclastogenesis associated transmembrane protein 1		66	0.644	0.577	0.011	0.01	None	1	1	0	2018	2018
GSTM1	P09488	glutathione S-transferase mu 1		627	0.38	0.923	0.0021	0.01	None	1	1	1	2011	2011
GSTM3	P21266	glutathione S-transferase mu 3		111	0.552	0.808	4.4e-07	0.01	None	1	1	1	2012	2012
GSTP1	P09211	glutathione S-transferase pi 1		610	0.383	0.923	0.014	0.01	None	1	1	1	2014	2014
GTF2B	Q00403	general transcription factor IIB	Transcription factor	17	0.769	0.308	0.00012	0.01	None	1	1	0	2000	2000
GTF2H1	P32780	general transcription factor IIH subunit 1	Transcription factor	258	0.469	0.846	0.99	0.01	None	1	1	0	2017	2017
SNX10	Q9Y5X0	sorting nexin 10		83	0.633	0.577	3.4e-10	0.01	None	1	1	0	2012	2012
PKN3	Q6P5Z2	protein kinase N3	Kinase	18	0.821	0.269	6.1e-19	0.01	None	1	1	0	2017	2017
PADI1	Q9ULC6	peptidyl arginine deiminase 1		54	0.644	0.692	2e-15	0.01	None	1	1	0	2010	2010
ANXA1	P04083	annexin A1		336	0.442	0.885	1.2e-07	0.01	None	1	1	0	2019	2019
HBM	Q6B0K9	hemoglobin subunit mu		18	0.805	0.269	0.012	0.01	None	1	1	0	2020	2020
CXXC1	Q9P0U4	CXXC finger protein 1		16	0.792	0.385	0.9	0.01	None	1	1	0	2015	2015
UBE2K	P61086	ubiquitin conjugating enzyme E2 K		58	0.631	0.654	0.99	0.01	None	1	1	0	2019	2019
HLA-A	P04439	major histocompatibility complex, class I, A		672	0.37	0.846	0.0013	0.01	None	1	1	0	2015	2015
HLA-B	P01889	major histocompatibility complex, class I, B		706	0.379	0.885	3.9e-05	0.01	None	1	1	0	2019	2019
HMGCR	P04035	3-hydroxy-3-methylglutaryl-CoA reductase		154	0.529	0.692	1	0.01	None	1	1	0	2017	2017
HNRNPL	P14866	heterogeneous nuclear ribonucleoprotein L		40	0.663	0.5	1	0.01	None	1	1	0	2019	2019
HP	P00738	haptoglobin	Enzyme	464	0.412	0.885	1.7e-05	0.01	None	1	1	0	2019	2019
HPRT1	P00492	hypoxanthine phosphoribosyltransferase 1	Enzyme	210	0.5	0.808	0.94	0.01	None	1	1	0	2019	2019
PRMT1	Q99873	protein arginine methyltransferase 1	Epigenetic regulator	110	0.552	0.808	1	0.01	None	< 0.001	1	0	2018	2018
APEX1	P27695	apurinic/apyrimidinic endodeoxyribonuclease 1		305	0.458	0.846	1.9e-07	0.01	None	1	1	0	2019	2019
HSD17B1	P14061	hydroxysteroid 17-beta dehydrogenase 1	Enzyme	69	0.61	0.615	0.00013	0.01	None	1	1	0	2000	2000
HSP90AA1	P07900	heat shock protein 90 alpha family class A member 1	Chaperone	455	0.411	0.923	0.86	0.01	None	1	1	0	2018	2018
ICAM1	P05362	intercellular adhesion molecule 1		737	0.364	0.962	0.035	0.01	None	1	1	0	2007	2007
ASB16-AS1	Q495Z4	ASB16 antisense RNA 1		4	0.931	0.154		0.01	None	1	1	0	2018	2018
STING1	Q86WV6	stimulator of interferon response cGAMP interactor 1		159	0.522	0.769	0.0012	0.01	None	1	1	0	2020	2020
GOLGA6A	Q9NYA3	golgin A6 family member A		90	0.592	0.654	1.6e-05	0.01	None	1	1	0	2018	2018
IFIT2	P09913	interferon induced protein with tetratricopeptide repeats 2		42	0.656	0.5	0.25	0.01	None	1	1	0	2017	2017
IFIT1	P09914	interferon induced protein with tetratricopeptide repeats 1		39	0.666	0.5	0.00028	0.01	None	1	1	0	2017	2017
IFNG	P01579	interferon gamma		1519	0.288	0.962	0.47	0.01	None	1	1	0	2012	2012
IFRD1	O00458	interferon related developmental regulator 1		49	0.666	0.462	0.0012	0.01	None	1	1	0	2018	2018
IGFBP5	P24593	insulin like growth factor binding protein 5	Enzyme modulator	126	0.544	0.692	0.96	0.01	None	1	1	0	2018	2018
FASLG	P48023	Fas ligand	Signaling	398	0.43	0.885	0.18	0.01	None	1	1	0	2018	2018
IL3	P08700	interleukin 3		211	0.489	0.731	2.6e-09	0.01	None	1	1	0	2010	2010
IL6ST	P40189	interleukin 6 signal transducer	Signaling	260	0.475	0.808	1	0.01	None	1	1	0	2019	2019
CXCL8	P10145	C-X-C motif chemokine ligand 8	Signaling	1254	0.31	0.962	0.00027	0.01	None	1	1	0	2015	2015
IL15	P40933	interleukin 15		426	0.422	0.846	0.71	0.01	None	1	1	0	2009	2009
INS	P01308	insulin		405	0.445	0.923	0.3	0.01	None	1	1	0	2016	2016
INSL3	P51460	insulin like 3		63	0.604	0.538	0.016	0.01	None	1	1	0	2008	2008
IREB2	P48200	iron responsive element binding protein 2	Enzyme	82	0.619	0.577	1	0.01	None	1	1	0	2019	2019
IRF2	P14316	interferon regulatory factor 2	Transcription factor	86	0.575	0.769	0.8	0.01	None	1	1	0	2017	2017
ABCC6	O95255	ATP binding cassette subfamily C member 6	Transporter	181	0.54	0.654	5.6e-35	0.01	None	1	1	0	2015	2015
ITGAV	P06756	integrin subunit alpha V		141	0.526	0.769	0.00023	0.01	None	1	1	0	2007	2007
ITGB1	P05556	integrin subunit beta 1	Receptor	210	0.496	0.808	0.98	0.01	None	1	1	0	2018	2018
ITGB2	P05107	integrin subunit beta 2	Receptor	340	0.444	0.923	5.1e-15	0.01	None	1	1	0	2017	2017
JAK1	P23458	Janus kinase 1	Kinase	239	0.474	0.769	1	0.01	None	1	1	0	2017	2017
JAK2	O60674	Janus kinase 2	Kinase	644	0.385	0.885	0.65	0.01	None	1	1	0	2017	2017
JUNB	P17275	JunB proto-oncogene, AP-1 transcription factor subunit	Transcription factor	264	0.467	0.769	0.86	0.01	None	1	1	0	2018	2018
JUND	P17535	JunD proto-oncogene, AP-1 transcription factor subunit	Transcription factor	242	0.475	0.808	0.7	0.01	None	1	1	0	2018	2018
GSTK1	Q9Y2Q3	glutathione S-transferase kappa 1		445	0.412	0.885	1.9e-06	0.01	None	1	1	0	2012	2012
KIT	P10721	KIT proto-oncogene, receptor tyrosine kinase	Kinase	715	0.366	0.808	0.98	0.01	None	1	1	0	2007	2007
IFITM5	A6NNB3	interferon induced transmembrane protein 5		28	0.736	0.231	2.2e-06	0.01	None	1	1	0	2020	2020
LBP	P18428	lipopolysaccharide binding protein		156	0.525	0.808	4.2e-15	0.01	None	1	1	0	2018	2018
ASIC2	Q16515	acid sensing ion channel subunit 2	Ion channel	50	0.653	0.538	1	0.01	None	1	1	0	2019	2019
LOX	P28300	lysyl oxidase		328	0.447	0.846	0.99	0.01	None	1	1	0	2004	2004
MIRLET7C		microRNA let-7c		154	0.514	0.808		0.01	None	1	1	0	2019	2019
MIRLET7G		microRNA let-7g		68	0.606	0.769		0.01	None	1	1	0	2016	2016
MIR100		microRNA 100		146	0.521	0.846		0.01	None	1	1	0	2019	2019
MIR106B		microRNA 106b		143	0.523	0.808		0.01	None	1	1	0	2017	2017
MIR10B		microRNA 10b		167	0.509	0.808		0.01	None	1	1	0	2018	2018
MIR122		microRNA 122		250	0.468	0.808		0.01	None	1	1	0	2018	2018
MIR126		microRNA 126		305	0.447	0.846		0.01	None	1	1	0	2017	2017
MIR137		microRNA 137		171	0.513	0.846		0.01	None	1	1	0	2018	2018
MIR149		microRNA 149		140	0.524	0.769		0.01	None	1	1	0	2019	2019
MIR152		microRNA 152		136	0.521	0.769		0.01	None	1	1	0	2019	2019
MIR154		microRNA 154		71	0.593	0.577		0.01	None	1	1	0	2019	2019
MIR16-2		microRNA 16-2		17	0.736	0.346		0.01	None	1	1	0	2018	2018
MIR185		microRNA 185		106	0.551	0.808		0.01	None	1	1	0	2019	2019
MIR187		microRNA 187		71	0.593	0.731		0.01	None	1	1	0	2020	2020
MIR19B1		microRNA 19b-1		144	0.529	0.769		0.01	None	1	1	0	2020	2020
MIR200A		microRNA 200a		156	0.519	0.808		0.01	None	1	1	0	2019	2019
MIR221		microRNA 221		304	0.449	0.846		0.01	None	1	1	0	2017	2017
MIR23A		microRNA 23a		174	0.499	0.808		0.01	None	1	1	0	2019	2019
MIR25		microRNA 25		148	0.517	0.769		0.01	None	1	1	0	2016	2016
MIR26B		microRNA 26b		128	0.529	0.808		0.01	None	1	1	0	2019	2019
MIR30A		microRNA 30a		218	0.478	0.808		0.01	None	1	1	0	2019	2019
MIR30B		microRNA 30b		109	0.555	0.808		0.01	None	1	1	0	2016	2016
MIR320A		microRNA 320a		145	0.526	0.808		0.01	None	1	1	0	2019	2019
MIR34B		microRNA 34b		165	0.509	0.808		0.01	None	1	1	1	2016	2016
MIR96		microRNA 96		134	0.536	0.769		0.01	None	1	1	0	2018	2018
MIR98		microRNA 98		104	0.565	0.731		0.01	None	1	1	0	2019	2019
SMAD1	Q15797	SMAD family member 1	Transcription factor	138	0.533	0.731	0.99	0.01	None	1	1	0	2019	2019
SMAD4	Q13485	SMAD family member 4	Transcription factor	575	0.401	0.808	1	0.01	None	1	1	0	2017	2017
SMAD5	Q99717	SMAD family member 5	Transcription factor	55	0.633	0.615	1	0.01	None	1	1	0	2019	2019
SMAD6	O43541	SMAD family member 6	Transcription factor	93	0.579	0.731	3.6e-20	0.01	None	1	1	0	2009	2009
SMAD7	O15105	SMAD family member 7	Transcription factor	269	0.47	0.769	0.55	0.01	None	1	1	0	2018	2018
SMAD9	O15198	SMAD family member 9	Transcription factor	43	0.666	0.308	6.4e-05	0.01	None	1	1	0	2020	2020
MARK3	P27448	microtubule affinity regulating kinase 3	Kinase	24	0.729	0.423	1.4e-06	0.01	None	1	1	1	2018	2018
MBL2	P11226	mannose binding lectin 2	Receptor	563	0.39	0.846	0.0027	0.01	None	< 0.001	1	0	2014	2014
MCM6	Q14566	minichromosome maintenance complex component 6	Enzyme	41	0.666	0.615	0.98	0.01	None	1	1	1	2017	2017
MECP2	P51608	methyl-CpG binding protein 2	Epigenetic regulator	664	0.414	0.846	0.89	0.01	None	1	1	0	2017	2017
MGP	P08493	matrix Gla protein		160	0.539	0.846	3.6e-05	0.01	None	1	1	0	2000	2000
MITF	O75030	melanocyte inducing transcription factor		244	0.499	0.808	0.98	0.01	None	1	1	0	2007	2007
ACHE	P22303	acetylcholinesterase (Cartwright blood group)	Enzyme	418	0.445	0.885	1	0.01	None	1	1	0	2019	2019
MMP17	Q9ULZ9	matrix metallopeptidase 17	Enzyme	30	0.705	0.308	2.2e-08	0.01	None	1	1	0	2018	2018
MARCHF11	A6NNE9	membrane associated ring-CH-type finger 11		14	0.769	0.385	0.0031	0.01	None	1	1	0	2020	2020
MIR328		microRNA 328		99	0.558	0.769		0.01	None	1	1	0	2016	2016
MIR339		microRNA 339		61	0.608	0.615		0.01	None	1	1	0	2019	2019
MIR342		microRNA 342		111	0.547	0.769		0.01	None	1	1	0	2018	2018
MIR373		microRNA 373		97	0.556	0.692		0.01	None	1	1	0	2019	2019
MST1R	Q04912	macrophage stimulating 1 receptor	Kinase	133	0.542	0.808	7.9e-37	0.01	None	1	1	0	2017	2017
MT1G	P13640	metallothionein 1G		64	0.604	0.731	0.032	0.01	None	1	1	0	2010	2010
ATP6	P00846	ATP synthase F0 subunit 6	Transporter	226	0.541	0.731		0.01	None	1	1	0	2018	2018
MTNR1B	P49286	melatonin receptor 1B	G-protein coupled receptor	93	0.588	0.731	0.00065	0.01	None	1	1	1	2016	2016
MYOG	P15173	myogenin	Transcription factor	56	0.623	0.615	0.9	0.01	None	1	1	0	2019	2019
NDUFAB1	O14561	NADH:ubiquinone oxidoreductase subunit AB1	Transporter	45	0.656	0.692	0.53	0.01	None	1	1	0	2018	2018
ATP12A	P54707	ATPase H+/K+ transporting non-gastric alpha2 subunit	Transporter	102	0.575	0.769	7.1e-14	0.01	None	1	1	0	2019	2019
NFKB1	P19838	nuclear factor kappa B subunit 1	Transcription factor	551	0.396	0.923	1	0.01	None	1	1	0	2018	2018
NFKB2	Q00653	nuclear factor kappa B subunit 2	Transcription factor	194	0.509	0.808	1	0.01	None	1	1	0	2017	2017
NFKBIA	P25963	NFKB inhibitor alpha		226	0.487	0.885	0.99	0.01	None	1	1	0	2017	2017
NNAT	Q16517	neuronatin		50	0.633	0.538	0.4	0.01	None	1	1	0	2017	2017
NM		neutrophil migration		250	0.473	0.808		0.01	None	1	1	0	2019	2019
NPY	P01303	neuropeptide Y	Signaling	381	0.447	0.846	0.14	0.01	None	1	1	0	2017	2017
SLC11A2	P49281	solute carrier family 11 member 2	Transporter	99	0.566	0.769	0.0067	0.01	None	1	1	0	2017	2017
ACR	P10323	acrosin	Enzyme	230	0.493	0.846	0.012	0.01	None	1	1	0	2019	2019
NTRK1	P04629	neurotrophic receptor tyrosine kinase 1	Kinase	443	0.422	0.808	2e-06	0.01	None	1	1	0	2017	2017
ROR2	Q01974	receptor tyrosine kinase like orphan receptor 2	Kinase	250	0.498	0.731	0.00012	0.01	None	1	1	0	2012	2012
NTS	P30990	neurotensin		184	0.517	0.769	3.9e-05	0.01	None	1	1	0	2019	2019
MIR375		microRNA 375		226	0.476	0.769		0.01	None	1	1	0	2017	2017
ATP4A	P20648	ATPase H+/K+ transporting subunit alpha	Transporter	101	0.575	0.769	9.4e-12	0.01	None	1	1	0	2019	2019
OGN	P20774	osteoglycin		55	0.631	0.577	0.00074	0.01	None	1	1	0	2017	2017
OXA1L	Q15070	OXA1L mitochondrial inner membrane protein	Transporter	75	0.59	0.731	1.9e-10	0.01	None	1	1	0	2017	2017
PAEP	P09466	progestagen associated endometrial protein	Enzyme	397	0.43	0.846	3.1e-08	0.01	None	1	1	0	2018	2018
DELEC1	Q9P2X7	deleted in esophageal cancer 1		92	0.573	0.692	2.7e-05	0.01	None	1	1	0	2017	2017
PAH	P00439	phenylalanine hydroxylase		219	0.516	0.769	6.4e-23	0.01	None	1	1	0	2018	2018
MBL3P		mannose-binding lectin family member 3, pseudogene		152	0.518	0.769		0.01	None	< 0.001	1	0	2014	2014
ADIPOR1	Q96A54	adiponectin receptor 1	Receptor	148	0.529	0.808	0.66	0.01	None	1	1	0	2017	2017
ANGPTL4	Q9BY76	angiopoietin like 4	Signaling	198	0.498	0.731	2.3e-11	0.01	None	1	1	0	2011	2011
DCTN4	Q9UJW0	dynactin subunit 4		253	0.472	0.846	0.73	0.01	None	1	1	0	2017	2017
CRBN	Q96SW2	cereblon	Enzyme	130	0.551	0.654	0.00029	0.01	None	1	1	0	2018	2018
PHF20	Q9BVI0	PHD finger protein 20		45	0.65	0.615	1	0.01	None	1	1	0	2017	2017
GOLM1	Q8NBJ4	golgi membrane protein 1		100	0.56	0.692	9.6e-09	0.01	None	1	1	0	2018	2018
DCDC2	Q9UHG0	doublecortin domain containing 2		128	0.546	0.769	5.7e-10	0.01	None	1	1	0	2018	2018
ENPP1	P22413	ectonucleotide pyrophosphatase/phosphodiesterase 1	Enzyme	247	0.498	0.808	5e-08	0.01	None	1	1	0	2020	2020
SUFU	Q9UMX1	SUFU negative regulator of hedgehog signaling		272	0.493	0.769	1	0.01	None	1	1	0	2018	2018
PFN1	P07737	profilin 1		119	0.565	0.769	0.73	0.01	None	1	1	0	2019	2019
ABCB1	P08183	ATP binding cassette subfamily B member 1	Transporter	933	0.344	0.885	1.3e-05	0.01	None	1	1	0	2009	2009
IL17D	Q8TAD2	interleukin 17D		259	0.464	0.808	0.2	0.01	None	1	1	0	2017	2017
PLG	P00747	plasminogen	Enzyme	586	0.389	0.923	0.01	0.01	None	1	1	0	2012	2012
PLXNA2	O75051	plexin A2		307	0.447	0.808	1.1e-06	0.01	None	1	1	0	2006	2006
SEPTIN4	O43236 Q8NEP4	septin 4	Enzyme modulator	48	0.644	0.692	2.7e-05	0.01	None	1	1	0	2009	2009
TERF2IP	Q9NYB0	TERF2 interacting protein		126	0.548	0.731	2.7e-05	0.01	None	1	1	0	2018	2018
TMCO1	Q9UM00	transmembrane and coiled-coil domains 1		122	0.588	0.654	9.4e-10	0.01	None	1	1	0	2019	2019
PPBP	P02775	pro-platelet basic protein	Signaling	111	0.544	0.808	0.058	0.01	None	1	1	0	2018	2018
TET2	Q6N021	tet methylcytosine dioxygenase 2		362	0.458	0.808	4.3e-54	0.01	None	< 0.001	1	0	2020	2020
TUG1		taurine up-regulated 1		134	0.522	0.769		0.01	None	1	1	0	2019	2019
RMND1	Q9NWS8	required for meiotic nuclear division 1 homolog		59	0.674	0.462	1.1e-09	0.01	None	1	1	0	2019	2019
GPATCH1	Q9BRR8	G-patch domain containing 1		12	0.792	0.154	1.5e-11	0.01	None	1	1	0	2014	2014
RCBTB1	Q8NDN9	RCC1 and BTB domain containing protein 1	Enzyme modulator	112	0.572	0.692	1.6e-06	0.01	None	1	1	0	2018	2018
DRAM1	Q8N682	DNA damage regulated autophagy modulator 1		37	0.678	0.385	0.23	0.01	None	1	1	0	2019	2019
LGR4	Q9BXB1	leucine rich repeat containing G protein-coupled receptor 4	G-protein coupled receptor	68	0.617	0.808	0.49	0.01	None	1	1	0	2018	2018
H4C15	P62805	H4 clustered histone 15		121	0.541	0.692		0.01	None	1	1	0	2019	2019
PLXNA3	P51805	plexin A3		42	0.67	0.769	0.055	0.01	None	1	1	0	2018	2018
BMP2K	Q9NSY1	BMP2 inducible kinase	Kinase	14	0.792	0.346	0.22	0.01	None	1	1	0	2006	2006
PRKAA1	Q13131	protein kinase AMP-activated catalytic subunit alpha 1	Kinase	325	0.453	0.846	0.14	0.01	None	1	1	0	2018	2018
PRKAA2	P54646	protein kinase AMP-activated catalytic subunit alpha 2	Kinase	317	0.456	0.846	3.5e-08	0.01	None	1	1	0	2018	2018
PRKAB1	Q9Y478	protein kinase AMP-activated non-catalytic subunit beta 1	Kinase	296	0.46	0.846	0.0053	0.01	None	1	1	0	2018	2018
VPS35	Q96QK1	VPS35 retromer complex component	Transporter	66	0.656	0.5	0.97	0.01	None	1	1	0	2017	2017
PRKCD	Q05655	protein kinase C delta	Kinase	287	0.48	0.846	1	0.01	None	1	1	0	2019	2019
DCAF6	Q58WW2	DDB1 and CUL4 associated factor 6	Enzyme modulator	23	0.729	0.385	0.086	0.01	None	1	1	0	2012	2012
USE1	Q9NZ43	unconventional SNARE in the ER 1		89	0.592	0.769	2.1e-05	0.01	None	1	1	0	2018	2018
SLC22A11	Q9NSA0	solute carrier family 22 member 11	Transporter	7	0.839	0.154	1.3e-07	0.01	None	1	1	2	2008	2008
NKRF	O15226	NFKB repressing factor	Nucleic acid binding	13	0.78	0.385	1	0.01	None	1	1	0	2018	2018
MAPK7	Q13164	mitogen-activated protein kinase 7	Kinase	127	0.553	0.654	0.0031	0.01	None	1	1	0	2017	2017
MYDGF	Q969H8	myeloid derived growth factor		295	0.451	0.846	3.5e-06	0.01	None	1	1	0	2017	2017
MAP2K7	O14733	mitogen-activated protein kinase kinase 7	Kinase	408	0.419	0.808	1	0.01	None	1	1	0	2018	2018
PROP1	O75360	PROP paired-like homeobox 1		117	0.576	0.615	0.088	0.01	None	1	1	0	2013	2013
METTL3	Q86U44	methyltransferase like 3		79	0.585	0.538	1.8e-07	0.01	None	1	1	0	2018	2018
LGMN	Q99538	legumain	Enzyme	95	0.579	0.731	0.00041	0.01	None	1	1	0	2019	2019
PYY	P10082	peptide YY	Signaling	88	0.588	0.615	0.012	0.01	None	1	1	0	2019	2019
BACH1	O14867	BTB domain and CNC homolog 1		86	0.585	0.731	0.57	0.01	None	1	1	0	2019	2019
SMURF1	Q9HCE7	SMAD specific E3 ubiquitin protein ligase 1	Enzyme	70	0.595	0.615	0.61	0.01	None	1	1	0	2017	2017
SALL4	Q9UJQ4	spalt like transcription factor 4	Transcription factor	245	0.489	0.769	1	0.01	None	1	1	0	2018	2018
PTCH1	Q13635	patched 1		604	0.398	0.885	1	0.01	None	1	1	1	2019	2019
PTEN	P60484	phosphatase and tensin homolog	Enzyme	1349	0.305	0.923	0.26	0.01	None	1	1	0	2019	2019
DANCR	P0C864	differentiation antagonizing non-protein coding RNA		65	0.601	0.615		0.01	None	1	1	0	2015	2015
MIR451A		microRNA 451a		177	0.505	0.769		0.01	None	1	1	0	2019	2019
MIR485		microRNA 485		70	0.593	0.731		0.01	None	1	1	0	2018	2018
MIR498		microRNA 498		49	0.633	0.5		0.01	None	1	1	0	2019	2019
MIR503		microRNA 503		111	0.551	0.808		0.01	None	1	1	0	2014	2014
SEMA6A	Q9H2E6	semaphorin 6A	Signaling	211	0.486	0.808	1	0.01	None	1	1	0	2019	2019
PTMA	P06454	prothymosin alpha		71	0.604	0.731	0.034	0.01	None	< 0.001	1	0	2012	2012
MIER1	Q8N108	MIER1 transcriptional regulator	Nucleic acid binding	8	0.792	0.346	0.29	0.01	None	1	1	0	2019	2019
ZNF410	Q86VK4	zinc finger protein 410	Transcription factor	75	0.585	0.769	0.35	0.01	None	1	1	0	2009	2009
PTPRF	P10586	protein tyrosine phosphatase receptor type F	Enzyme	95	0.578	0.615	1	0.01	None	1	1	0	2010	2010
PTX3	P26022	pentraxin 3		296	0.457	0.808	7e-05	0.01	None	1	1	0	2017	2017
BCHE	P06276	butyrylcholinesterase		392	0.447	0.923	1.1e-13	0.01	None	1	1	0	2019	2019
RAN	P62826	RAN, member RAS oncogene family	Enzyme modulator	87	0.576	0.808	0.98	0.01	None	1	1	0	2017	2017
RARG	P13631	retinoic acid receptor gamma	Nuclear receptor	62	0.608	0.731	0.99	0.01	None	1	1	0	2018	2018
RARRES2	Q99969	retinoic acid receptor responder 2		180	0.519	0.731	2.7e-05	0.01	None	1	1	0	2017	2017
KDM5A	P29375	lysine demethylase 5A		69	0.597	0.731	1	0.01	None	1	1	0	2016	2016
PLEKHA1	Q9HB21	pleckstrin homology domain containing A1	Epigenetic regulator	17	0.769	0.269	0.00023	0.01	None	1	1	0	2018	2018
RELA	Q04206	RELA proto-oncogene, NF-kB subunit	Transcription factor	483	0.406	0.885	1	0.01	None	1	1	0	2017	2017
CPAT1		cerebral palsy, ataxic 1		34	0.674	0.654		0.01	None	1	1	0	2018	2018
GAS5		growth arrest specific 5		184	0.497	0.808		0.01	None	1	1	0	2019	2019
RORA	P35398	RAR related orphan receptor A	Nuclear receptor	158	0.533	0.808	0.4	0.01	None	1	1	0	2012	2012
RPGR	Q92834	retinitis pigmentosa GTPase regulator		167	0.536	0.692	1	0.01	None	1	1	0	2019	2019
RPL29	P47914	ribosomal protein L29	Nucleic acid binding	48	0.644	0.462	0.2	0.01	None	1	1	0	2011	2011
RPL31	P62899	ribosomal protein L31	Nucleic acid binding	14	0.78	0.308	0.85	0.01	None	1	1	0	2017	2017
RPLP0	P05388	ribosomal protein lateral stalk subunit P0		16	0.736	0.5	0.77	0.01	None	1	1	0	2019	2019
MIR455		microRNA 455		92	0.559	0.769		0.01	None	1	1	0	2018	2018
BDNF	P23560	brain derived neurotrophic factor	Signaling	992	0.345	0.923	0.66	0.01	None	1	1	0	2019	2019
S100A4	P26447	S100 calcium binding protein A4	Calcium-binding protein	308	0.448	0.769	0.0062	0.01	None	1	1	0	2019	2019
S100A12	P80511	S100 calcium binding protein A12	Calcium-binding protein	221	0.488	0.846	0.48	0.01	None	1	1	0	2007	2007
S100P	P25815	S100 calcium binding protein P	Calcium-binding protein	11	0.78	0.346	0.033	0.01	None	1	1	0	2018	2018
SAA1	P0DJI8	serum amyloid A1	Transporter	188	0.513	0.808	0.015	0.01	None	1	1	2	2013	2013
SAA3P		serum amyloid A3, pseudogene		23	0.722	0.5		0.01	None	1	1	0	2013	2013
ATXN1	P54253	ataxin 1		218	0.534	0.769	0.97	0.01	None	1	1	0	2016	2016
BGN	P21810	biglycan		253	0.484	0.808	0.45	0.01	None	1	1	0	2004	2004
CEACAM1	P13688	CEA cell adhesion molecule 1		167	0.525	0.731	0.00079	0.01	None	1	1	0	2007	2007
CCL2	P13500	C-C motif chemokine ligand 2	Signaling	1157	0.321	0.962	0.61	0.01	None	1	1	0	2012	2012
CCL11	P51671	C-C motif chemokine ligand 11	Signaling	250	0.473	0.885	0.01	0.01	None	1	1	0	2019	2019
CCL20	P78556	C-C motif chemokine ligand 20	Signaling	242	0.474	0.846	0.00024	0.01	None	1	1	0	2015	2015
CX3CL1	P78423	C-X3-C motif chemokine ligand 1	Signaling	243	0.478	0.808	0.61	0.01	None	1	1	0	2019	2019
CXCL12	P48061	C-X-C motif chemokine ligand 12		626	0.379	0.846	0.12	0.01	None	1	1	0	2019	2019
NOD2	Q9HC29	nucleotide binding oligomerization domain containing 2	Enzyme	434	0.423	0.923	2e-30	0.01	None	1	1	0	2013	2013
SELENOP	P49908	selenoprotein P	Extracellular structure	138	0.545	0.769	8.3e-07	0.01	None	1	1	0	2017	2017
SET	Q01105	SET nuclear proto-oncogene	Enzyme modulator	183	0.507	0.808	1	0.01	None	1	1	0	2019	2019
STRA6	Q9BX79	signaling receptor and transporter of retinol STRA6		100	0.597	0.731	1.5e-10	0.01	None	1	1	0	2017	2017
NSD1	Q96L73	nuclear receptor binding SET domain protein 1	Epigenetic regulator	247	0.505	0.769	1	0.01	None	1	1	0	2013	2013
GREM2	Q9H772	gremlin 2, DAN family BMP antagonist		22	0.722	0.5	0.032	0.01	None	1	1	0	2013	2013
GORASP1	Q9BQQ3	golgi reassembly stacking protein 1		369	0.428	0.846	0.02	0.01	None	1	1	0	2017	2017
PDIA2	Q13087	protein disulfide isomerase family A member 2		53	0.638	0.692	8.5e-33	0.01	None	1	1	0	2010	2010
SMURF2	Q9HAU4	SMAD specific E3 ubiquitin protein ligase 2	Enzyme	59	0.623	0.615	0.87	0.01	None	1	1	0	2017	2017
DEPTOR	Q8TB45	DEP domain containing MTOR interacting protein	Enzyme modulator	57	0.626	0.654	3.7e-12	0.01	None	1	1	0	2018	2018
BMP1	P13497	bone morphogenetic protein 1		121	0.554	0.769	0.00089	0.01	None	1	1	0	2019	2019
TMEM135	Q86UB9	transmembrane protein 135		17	0.751	0.346	0.78	0.01	None	1	1	1	2014	2014
BMP3	P12645	bone morphogenetic protein 3	Signaling	32	0.678	0.423	0.056	0.01	None	1	1	0	2018	2018
WNK1	Q9H4A3	WNK lysine deficient protein kinase 1	Kinase	460	0.416	0.846	1	0.01	None	1	1	0	2017	2017
SLC2A1	P11166	solute carrier family 2 member 1	Transporter	687	0.388	0.808	0.99	0.01	None	1	1	0	2017	2017
UBE2Z	Q9H832	ubiquitin conjugating enzyme E2 Z		82	0.601	0.654	0.94	0.01	None	1	1	0	2018	2018
WNK4	Q96J92	WNK lysine deficient protein kinase 4	Kinase	43	0.644	0.538	6.9e-25	0.01	None	1	1	1	2011	2011
UCA1		urothelial cancer associated 1		152	0.512	0.808		0.01	None	1	1	0	2019	2019
NCF1	P14598	neutrophil cytosolic factor 1		170	0.521	0.808	2.8e-05	0.01	None	1	1	0	2016	2016
SLC7A1	P30825	solute carrier family 7 member 1	Transporter	46	0.678	0.5	0.99	0.01	None	1	1	0	2010	2010
SLC12A1	Q13621	solute carrier family 12 member 1	Transporter	87	0.631	0.538	6.7e-17	0.01	None	1	1	0	1998	1998
BMPR1B	O00238	bone morphogenetic protein receptor type 1B	Kinase	145	0.573	0.615	1	0.01	None	1	1	0	2012	2012
SLIT3	O75094	slit guidance ligand 3		62	0.623	0.615	0.75	0.01	None	1	1	0	2018	2018
SMARCA1	P28370	SWI/SNF related, matrix associated, actin dependent regulator of chromatin, subfamily a, member 1	Enzyme	183	0.504	0.808	1	0.01	None	1	1	0	2015	2015
SNCA	P37840	synuclein alpha	Transporter	449	0.427	0.885	0.88	0.01	None	1	1	0	2018	2018
SOAT1	P35610	sterol O-acyltransferase 1	Enzyme	389	0.424	0.846	7.4e-10	0.01	None	1	1	0	2018	2018
MIR539		microRNA 539		62	0.61	0.654		0.01	None	1	1	0	2018	2018
MIR545		microRNA 545		34	0.674	0.538		0.01	None	1	1	0	2019	2019
MIR542		microRNA 542		76	0.592	0.538		0.01	None	< 0.001	1	0	2018	2018
SOD1	P00441	superoxide dismutase 1	Enzyme	689	0.379	0.962	0.18	0.01	None	1	1	0	2019	2019
SPI1	P17947	Spi-1 proto-oncogene	Transcription factor	58	0.631	0.654	0.98	0.01	None	1	1	0	2018	2018
SPTBN1	Q01082	spectrin beta, non-erythrocytic 1		76	0.619	0.538	1	0.01	None	1	1	0	2014	2014
SRC	P12931	SRC proto-oncogene, non-receptor tyrosine kinase	Kinase	265	0.467	0.885	1	0.01	None	1	1	0	2017	2017
BRCA1	P38398	BRCA1 DNA repair associated	Enzyme	747	0.367	0.923	9.2e-29	0.01	None	1	1	0	2019	2019
SRM	P19623	spermidine synthase	Enzyme	37	0.666	0.577	0.23	0.01	None	1	1	0	2019	2019
STAT3	P40763	signal transducer and activator of transcription 3	Nucleic acid binding	1193	0.32	0.923	1	0.01	None	1	1	0	2019	2019
SULT2A1	Q06520	sulfotransferase family 2A member 1		126	0.545	0.769	1.3e-15	0.01	None	1	1	0	2018	2018
SYN2	Q92777	synapsin II	Cellular structure	73	0.653	0.577		0.01	None	1	1	0	2018	2018
SYT1	P21579	synaptotagmin 1	Transporter	460	0.412	0.846	0.6	0.01	None	1	1	0	2017	2017
TAC1	P20366	tachykinin precursor 1		478	0.424	0.923	0.75	0.01	None	1	1	0	2017	2017
TAT	P17735	tyrosine aminotransferase		230	0.492	0.846	0.0069	0.01	None	1	1	0	2019	2019
HNF1A	P20823	HNF1 homeobox A	Nucleic acid binding	292	0.478	0.846	0.96	0.01	None	1	1	0	2019	2019
MIR449B		microRNA 449b		32	0.663	0.577		0.01	None	1	1	0	2019	2019
MIR579		microRNA 579		18	0.729	0.346		0.01	None	1	1	0	2019	2019
MIR590		microRNA 590		99	0.553	0.692		0.01	None	1	1	0	2019	2019
TCF7	P36402	transcription factor 7		108	0.556	0.654	0.0054	0.01	None	1	1	0	2019	2019
MIR618		microRNA 618		35	0.67	0.5		0.01	None	1	1	0	2017	2017
TCF7L2	Q9NQB0	transcription factor 7 like 2		257	0.485	0.846	1	0.01	None	1	1	0	2018	2018
TFRC	P02786	transferrin receptor	Enzyme	359	0.437	0.885	7e-05	0.01	None	< 0.001	1	0	1998	1998
TGFB3	P10600	transforming growth factor beta 3	Signaling	230	0.498	0.808	0.99	0.01	None	1	1	0	2019	2019
TGFBR1	P36897	transforming growth factor beta receptor 1	Kinase	347	0.451	0.885	0.85	0.01	None	1	1	0	2019	2019
THY1	P04216	Thy-1 cell surface antigen		197	0.496	0.808	0.05	0.01	None	1	1	0	2018	2018
TIMP1	P01033	TIMP metallopeptidase inhibitor 1	Enzyme modulator	603	0.38	0.885	0.5	0.01	None	1	1	0	2018	2018
TIMP2	P16035	TIMP metallopeptidase inhibitor 2	Enzyme modulator	404	0.425	0.846	0.79	0.01	None	< 0.001	1	0	2008	2008
TLR4	O00206	toll like receptor 4		1174	0.321	0.962	4.6e-09	0.01	None	1	1	1	2019	2019
TNFRSF1A	P19438	TNF receptor superfamily member 1A		487	0.409	0.923	0.99	0.01	None	1	1	1	2015	2015
TP53	P04637	tumor protein p53	Transcription factor	2494	0.236	0.962	0.53	0.01	None	1	1	3	2016	2016
TRIO	O75962	trio Rho guanine nucleotide exchange factor	Kinase	143	0.556	0.731	1	0.01	None	1	1	0	2020	2020
TTK	P33981	TTK protein kinase	Kinase	112	0.555	0.731	0.0013	0.01	None	1	1	0	2017	2017
HIRA	P54198	histone cell cycle regulator	Nucleic acid binding	157	0.537	0.808	1	0.01	None	1	1	0	2017	2017
TWIST1	Q15672	twist family bHLH transcription factor 1	Transcription factor	559	0.397	0.846	0.34	0.01	None	1	1	0	2010	2010
CCR2	P41597	C-C motif chemokine receptor 2		436	0.418	0.846	0.023	0.01	None	1	1	0	2012	2012
PLIN4	Q96Q06	perilipin 4		14	0.821	0.231	5.6e-16	0.01	None	1	1	0	2012	2012
TXNRD1	Q16881	thioredoxin reductase 1	Enzyme	136	0.529	0.692	1.6e-06	0.01	None	1	1	0	2010	2010
MRPL49	Q13405	mitochondrial ribosomal protein L49	Nucleic acid binding	3	0.89	0.115	0.00031	0.01	None	1	1	0	2017	2017
VCAM1	P19320	vascular cell adhesion molecule 1		406	0.422	0.808	0.8	0.01	None	1	1	0	2018	2018
XIST		X inactive specific transcript		146	0.522	0.808		0.01	None	1	1	0	2019	2019
CA8	P35219	carbonic anhydrase 8		87	0.595	0.654	0.0083	0.01	None	1	1	0	2009	2009
ZNF143	P52747	zinc finger protein 143		39	0.67	0.577	0.00024	0.01	None	1	1	0	2020	2020
PRDM2	Q13029	PR/SET domain 2		115	0.545	0.769	1	0.01	None	1	1	0	2010	2010
SLC25A20	O43772	solute carrier family 25 member 20	Transporter	130	0.563	0.769	1.2e-07	0.01	None	1	1	0	2020	2020
MLPH	Q9BV36	melanophilin	Cellular structure	23	0.743	0.423	4.4e-10	0.01	None	1	1	0	2017	2017
BRCC3	P46736	BRCA1/BRCA2-containing complex subunit 3	Enzyme	33	0.686	0.5	0.0064	0.01	None	1	1	0	2019	2019
KREMEN2	Q8NCW0	kringle containing transmembrane protein 2	Receptor	8	0.861	0.231	3.7e-05	0.01	None	1	1	0	2017	2017
TNFAIP8L2	Q6P589	TNF alpha induced protein 8 like 2		90	0.575	0.615	0.038	0.01	None	1	1	0	2019	2019
AIMP2	Q13155	aminoacyl tRNA synthetase complex interacting multifunctional protein 2		555	0.393	0.923	0.008	0.01	None	1	1	0	2019	2019
LRRK1	Q38SD2	leucine rich repeat kinase 1	Kinase	14	0.78	0.115	4.5e-10	0.01	None	1	1	0	2017	2017
SEM1	P60896	SEM1 26S proteasome complex subunit		61	0.633	0.538	0.018	0.01	None	1	1	1	2019	2019
AGBL2	Q5U5Z8	ATP/GTP binding protein like 2	Enzyme	55	0.644	0.654	4e-16	0.01	None	1	1	0	2018	2018
MAP9	Q49MG5	microtubule associated protein 9		25	0.729	0.462	2.5e-15	0.01	None	1	1	0	2019	2019
WLS	Q5T9L3	Wnt ligand secretion mediator		166	0.513	0.731	0.02	0.01	None	1	1	1	2017	2017
DOCK5	Q9H7D0	dedicator of cytokinesis 5		16	0.792	0.231	2.9e-09	0.01	None	1	1	0	2017	2017
CALM1	P0DP23 P0DP24 P0DP25	calmodulin 1	Calcium-binding protein	253	0.472	0.808	0.94	0.01	None	1	1	0	2012	2012
TET1	Q8NFU7	tet methylcytosine dioxygenase 1		156	0.523	0.808	1	0.01	None	1	1	0	2019	2019
COASY	Q13057	Coenzyme A synthase	Enzyme	125	0.551	0.654	8.1e-10	0.01	None	1	1	0	2019	2019
KDM7A	Q6ZMT4	lysine demethylase 7A		16	0.769	0.308	1	0.01	None	1	1	0	2019	2019
SETD7	Q8WTS6	SET domain containing 7, histone lysine methyltransferase	Epigenetic regulator	62	0.628	0.615	0.0042	0.01	None	1	1	0	2018	2018
HMGA2	P52926	high mobility group AT-hook 2	Nucleic acid binding	382	0.429	0.808	0.87	0.01	None	1	1	0	2020	2020
WNT5B	Q9H1J7	Wnt family member 5B	Signaling	39	0.67	0.462	0.59	0.01	None	1	1	1	2018	2018
KCNH6	Q9H252	potassium voltage-gated channel subfamily H member 6	Ion channel	17	0.736	0.269	7.1e-31	0.01	None	1	1	0	2013	2013
NIPA2	Q8N8Q9	NIPA magnesium transporter 2	Transporter	10	0.805	0.192	0.92	0.01	None	1	1	0	2019	2019
VANGL1	Q8TAA9	VANGL planar cell polarity protein 1		104	0.57	0.538	0.02	0.01	None	1	1	0	2019	2019
NRIP1	P48552	nuclear receptor interacting protein 1		88	0.592	0.654	0.99	0.01	None	1	1	0	2006	2006
H4C9	P62805	H4 clustered histone 9		121	0.541	0.692	0.016	0.01	None	1	1	0	2019	2019
CASP1	P29466	caspase 1	Enzyme	444	0.413	0.885	3.5e-05	0.01	None	1	1	0	2017	2017
H4C1	P62805	H4 clustered histone 1		121	0.541	0.692	0.00021	0.01	None	1	1	0	2019	2019
CASP3	P42574	caspase 3	Enzyme	819	0.351	0.923	0.1	0.01	None	1	1	0	2016	2016
H4C4	P62805	H4 clustered histone 4		125	0.537	0.692	0.002	0.01	None	1	1	0	2019	2019
H4C6	P62805	H4 clustered histone 6		121	0.541	0.692	0.13	0.01	None	1	1	0	2019	2019
H4C12	P62805	H4 clustered histone 12		121	0.541	0.692	0.0016	0.01	None	1	1	0	2019	2019
H4C11	P62805	H4 clustered histone 11		121	0.541	0.692	0.39	0.01	None	1	1	0	2019	2019
H4C3	P62805	H4 clustered histone 3		132	0.534	0.731	0.00036	0.01	None	1	1	0	2019	2019
H4C8	P62805	H4 clustered histone 8		122	0.541	0.692	7.2e-06	0.01	None	1	1	0	2019	2019
H4C2	P62805	H4 clustered histone 2		128	0.537	0.731	0.0029	0.01	None	1	1	0	2019	2019
H4C5	P62805	H4 clustered histone 5		121	0.541	0.692	0.013	0.01	None	1	1	0	2019	2019
H4C13	P62805	H4 clustered histone 13		121	0.541	0.692	0.00035	0.01	None	1	1	0	2019	2019
H4C14	P62805	H4 clustered histone 14		121	0.541	0.692		0.01	None	1	1	0	2019	2019
PIP5K1B	O14986	phosphatidylinositol-4-phosphate 5-kinase type 1 beta	Kinase	19	0.769	0.462	1.4e-07	0.01	None	1	1	0	2020	2020
KAT8	Q9H7Z6	lysine acetyltransferase 8		80	0.592	0.654	0.22	0.01	None	1	1	0	2018	2018
STK24	Q9Y6E0	serine/threonine kinase 24	Kinase	48	0.659	0.654	0.011	0.01	None	1	1	0	2019	2019
DOT1L	Q8TEK3	DOT1 like histone lysine methyltransferase	Epigenetic regulator	79	0.599	0.692	1	0.01	None	1	1	0	2018	2018
FNDC1	Q4ZHG4	fibronectin type III domain containing 1		19	0.76	0.308	4.8e-12	0.01	None	1	1	0	2019	2019
RSPO3	Q9BXY4	R-spondin 3		64	0.653	0.423	0.089	0.01	None	1	1	0	2014	2014
CAV3	P56539	caveolin 3	Enzyme modulator	163	0.564	0.692	0.0055	0.01	None	1	1	0	2019	2019
RUNX1T1	Q06455	RUNX1 partner transcriptional co-repressor 1	Transcription factor	137	0.53	0.808	0.98	0.01	None	1	1	0	2019	2019
RUNX3	Q13761	RUNX family transcription factor 3	Transcription factor	281	0.459	0.731	0.84	0.01	None	1	1	0	2015	2015
CBFB	Q13951	core-binding factor subunit beta		76	0.601	0.538	0.96	0.01	None	1	1	0	2017	2017
PDE5A	O76074	phosphodiesterase 5A		187	0.513	0.731	0.00011	0.01	None	1	1	0	2017	2017
INPP4B	O15327	inositol polyphosphate-4-phosphatase type II B		90	0.573	0.577	0.55	0.01	None	1	1	0	2011	2011
HDAC3	O15379	histone deacetylase 3	Epigenetic regulator	179	0.511	0.731	0.57	0.01	None	1	1	0	2019	2019
CCK	P06307	cholecystokinin		326	0.453	0.846	3.3e-05	0.01	None	1	1	0	2018	2018
KAT2B	Q92831	lysine acetyltransferase 2B		116	0.563	0.692	0.99	0.01	None	1	1	0	2016	2016
NR1I2	O75469	nuclear receptor subfamily 1 group I member 2	Nuclear receptor	462	0.418	0.846	7.3e-09	0.01	None	1	1	0	2003	2003
APLN	Q9ULZ1	apelin		226	0.497	0.769	0.46	0.01	None	1	1	0	2018	2018
HAP1	P54257	huntingtin associated protein 1	Transporter	65	0.604	0.769	3.4e-26	0.01	None	1	1	0	2019	2019
ARTN	Q5T4W7	artemin	Signaling	248	0.48	0.846	0.36	0.01	None	1	1	0	2019	2019
IL33	O95760	interleukin 33		487	0.409	0.885	8.3e-10	0.01	None	1	1	0	2019	2019
PCSK7	Q16549	proprotein convertase subtilisin/kexin type 7		60	0.631	0.615	0.0042	0.01	None	1	1	0	2014	2014
BMP15	O95972	bone morphogenetic protein 15	Signaling	48	0.659	0.385	0.00018	0.01	None	1	1	0	2012	2012
MGME1	Q9BQP7	mitochondrial genome maintenance exonuclease 1		52	0.695	0.423	0.0018	0.01	None	1	1	0	2018	2018
DNER	Q8NFT8	delta/notch like EGF repeat containing		203	0.493	0.769	0.19	0.01	None	1	1	0	2017	2017
GPR55	Q9Y2T6	G protein-coupled receptor 55	G-protein coupled receptor	68	0.619	0.615	2.9e-05	0.01	None	1	1	0	2017	2017
S1PR2	O95136	sphingosine-1-phosphate receptor 2	G-protein coupled receptor	93	0.585	0.731	0.018	0.01	None	1	1	0	2019	2019
PRDM6	Q9NQX0	PR/SET domain 6		48	0.638	0.692	0.61	0.01	None	1	1	1	2018	2018
CER1	O95813	cerberus 1, DAN family BMP antagonist		11	0.792	0.269	1.7e-05	0.01	None	1	1	1	2013	2013
GRAP2	O75791	GRB2 related adaptor protein 2		538	0.394	0.923	0.00015	0.01	None	1	1	0	2019	2019
MUC16	Q8WXI7	mucin 16, cell surface associated		236	0.479	0.808	8.3e-112	0.01	None	1	1	0	2018	2018
CD80	P33681	CD80 molecule		233	0.475	0.769	0.011	0.01	None	1	1	0	2017	2017
GGPS1	O95749	geranylgeranyl diphosphate synthase 1		44	0.647	0.577	0.27	0.01	None	1	1	0	2014	2014
ATG5	Q9H1Y0	autophagy related 5	Transporter	282	0.462	0.885	0.98	0.01	None	1	1	0	2018	2018
ATP6V1G1	O75348	ATPase H+ transporting V1 subunit G1	Transporter	2	0.931	0.154	0.1	0.01	None	1	1	0	2015	2015
BCAR1	P56945	BCAR1 scaffold protein, Cas family member		176	0.518	0.846	1	0.01	None	1	1	0	2018	2018
CD40	P25942	CD40 molecule		528	0.396	0.846	0.85	0.01	None	1	1	1	2008	2008
CD44	P16070	CD44 molecule (Indian blood group)		711	0.363	0.962	2.4e-07	0.01	None	1	1	0	2009	2009
TRAF4	Q9BUZ4	TNF receptor associated factor 4	Signaling	61	0.626	0.615	0.94	0.01	None	1	1	0	2019	2019
TESMIN	Q9Y4I5	testis expressed metallothionein like protein		7	0.839	0.154	2.2e-05	0.01	None	1	1	0	2017	2017
KDM4A	O75164	lysine demethylase 4A		73	0.606	0.769	1	0.01	None	1	1	0	2019	2019
PUM1	Q14671	pumilio RNA binding family member 1	Nucleic acid binding	60	0.653	0.654	1	0.01	None	1	1	1	2018	2018
PIEZO1	Q92508	piezo type mechanosensitive ion channel component 1	Ion channel	130	0.552	0.769	3.9e-21	0.01	None	1	1	0	2019	2019
CDK1	P06493	cyclin dependent kinase 1	Kinase	214	0.482	0.808	0.99	0.01	None	1	1	0	2018	2018
ZBTB40	Q9NUA8	zinc finger and BTB domain containing 40	Transcription factor	6	0.89	0.231	1.1e-10	0.01	None	1	1	0	2019	2019
MAFB	Q9Y5Q3	MAF bZIP transcription factor B	Transcription factor	135	0.565	0.731	0.9	0.01	None	1	1	0	2019	2019
CDH1	P12830	cadherin 1		508	0.401	0.808	0.15	0.01	None	1	1	0	2016	2016
DGCR2	P98153	DiGeorge syndrome critical region gene 2		77	0.623	0.731	5.2e-06	0.01	None	1	1	0	2017	2017
