# Supplementary material for: Network Pharmacology and Molecular Docking Elucidate the Pharmacological Mechanism of the OSTEOWONDER Capsule for Treating Osteoporosis
Source: Front Genet. 2022 Feb 28;13:833027. doi: 10.3389/fgene.2022.833027 (PMC8918533; doi:10.3389/fgene.2022.833027)
Supplement: Supplementary file 1 [file DataSheet1.ZIP › Supplementary files/Table S6-OMIM-Gene-Map-Retrieval.xlsx]

## Sheet: Sheet
Gene Map Search - 'osteoporosis '
Downloaded:	Oct 25, 2021
Copyright (c) 1966-2021 Johns Hopkins University OMIM, data are provided for research purposes only.
Cytogenetic location	Genomic coordinates (From NCBI/GRCh38)	Gene/Locus	Gene/Locus name	Gene/Locus MIM number	Approved Symbol	Entrez Gene ID	Ensembl Gene ID	Comments	Phenotype	Phenotype MIM number	Inheritance	Pheno map key	Mouse Gene (from MGI)
4q13.2	4:68537172-68576321	UGT2B17, BMND12	UDP-glucuronyltransferase, family 2, beta-17	601903	UGT2B17	7367	ENSG00000197888,ENST00000317746.3		{Bone mineral density QTL 12, osteoporosis}	612560		3	Ugt2b1,Ugt2b35,Ugt2b36,Ugt2b37,Ugt2b38,Ugt2b5
5q31.1	5:132257670-132273453	RIL	LIM domain protein ril	603422	PDLIM4	8572	ENSG00000131435,ENST00000379018.7		{Osteoporosis, susceptibility to}	166710	Autosomal dominant	3	Pdlim4
5q35.3	5:177384433-177412020	SLC34A1, SLC17A2, NPT2, NPHLOP1, FRTS2, HCINF2	Solute carrier family 34 (sodium phosphate cotransporter), member 1	182309	SLC34A1	6569	ENSG00000131183,ENST00000512593.5	mutation identified in 1 FRTS2 family	?Fanconi renotubular syndrome 2	613388	Autosomal recessive	3	Slc34a1
5q35.3	5:177384433-177412020	SLC34A1, SLC17A2, NPT2, NPHLOP1, FRTS2, HCINF2	Solute carrier family 34 (sodium phosphate cotransporter), member 1	182309	SLC34A1	6569	ENSG00000131183,ENST00000512593.5	mutation identified in 1 FRTS2 family	Hypercalcemia, infantile, 2	616963	Autosomal recessive	3	Slc34a1
5q35.3	5:177384433-177412020	SLC34A1, SLC17A2, NPT2, NPHLOP1, FRTS2, HCINF2	Solute carrier family 34 (sodium phosphate cotransporter), member 1	182309	SLC34A1	6569	ENSG00000131183,ENST00000512593.5	mutation identified in 1 FRTS2 family	Nephrolithiasis/osteoporosis, hypophosphatemic, 1	612286	Autosomal dominant	3	Slc34a1
7q21.3	7:93424485-93574723	CALCR, CRT	Calcitonin receptor	114131	CALCR	799	ENSG00000004948,ENST00000649521.1	not deleted in Williams syndrome	{Osteoporosis, postmenopausal, susceptibility}	166710	Autosomal dominant	3	Calcr
7q21.3	7:94394894-94431226	COL1A2, EDSCV, EDSARTH2	Collagen I, alpha-2 polypeptide	120160	COL1A2	1278	ENSG00000164692,ENST00000297268.11	~17cM from CF	Combined osteogenesis imperfecta and Ehlers-Danlos syndrome 2	619120	Autosomal dominant	3	Col1a2
7q21.3	7:94394894-94431226	COL1A2, EDSCV, EDSARTH2	Collagen I, alpha-2 polypeptide	120160	COL1A2	1278	ENSG00000164692,ENST00000297268.11	~17cM from CF	Ehlers-Danlos syndrome, arthrochalasia type, 2	617821	Autosomal dominant	3	Col1a2
7q21.3	7:94394894-94431226	COL1A2, EDSCV, EDSARTH2	Collagen I, alpha-2 polypeptide	120160	COL1A2	1278	ENSG00000164692,ENST00000297268.11	~17cM from CF	Ehlers-Danlos syndrome, cardiac valvular type	225320	Autosomal recessive	3	Col1a2
7q21.3	7:94394894-94431226	COL1A2, EDSCV, EDSARTH2	Collagen I, alpha-2 polypeptide	120160	COL1A2	1278	ENSG00000164692,ENST00000297268.11	~17cM from CF	Osteogenesis imperfecta, type II	166210	Autosomal dominant	3	Col1a2
7q21.3	7:94394894-94431226	COL1A2, EDSCV, EDSARTH2	Collagen I, alpha-2 polypeptide	120160	COL1A2	1278	ENSG00000164692,ENST00000297268.11	~17cM from CF	Osteogenesis imperfecta, type III	259420	Autosomal dominant	3	Col1a2
7q21.3	7:94394894-94431226	COL1A2, EDSCV, EDSARTH2	Collagen I, alpha-2 polypeptide	120160	COL1A2	1278	ENSG00000164692,ENST00000297268.11	~17cM from CF	Osteogenesis imperfecta, type IV	166220	Autosomal dominant	3	Col1a2
7q21.3	7:94394894-94431226	COL1A2, EDSCV, EDSARTH2	Collagen I, alpha-2 polypeptide	120160	COL1A2	1278	ENSG00000164692,ENST00000297268.11	~17cM from CF	{Osteoporosis, postmenopausal}	166710	Autosomal dominant	3	Col1a2
11p12	11:36400000-43400000	BMND8	Bone mineral density QTL 8	611739		100188854		between D11S1392 and D11S4102	{Osteoporosis}	166710	Autosomal dominant	2
11q13.2	11:68298865-68449274	LRP5, BMND1, LRP7, LR3, OPPG, VBCH2, OPTA1, EVR4, PCLD4	Low density lipoprotein receptor-related protein-5	603506	LRP5	4041	ENSG00000162337,ENST00000294304.12		Exudative vitreoretinopathy 4	601813	Autosomal dominant; Autosomal recessive	3	Lrp5
11q13.2	11:68298865-68449274	LRP5, BMND1, LRP7, LR3, OPPG, VBCH2, OPTA1, EVR4, PCLD4	Low density lipoprotein receptor-related protein-5	603506	LRP5	4041	ENSG00000162337,ENST00000294304.12		Hyperostosis, endosteal	144750	Autosomal dominant	3	Lrp5
11q13.2	11:68298865-68449274	LRP5, BMND1, LRP7, LR3, OPPG, VBCH2, OPTA1, EVR4, PCLD4	Low density lipoprotein receptor-related protein-5	603506	LRP5	4041	ENSG00000162337,ENST00000294304.12		Osteopetrosis, autosomal dominant 1	607634	Autosomal dominant	3	Lrp5
11q13.2	11:68298865-68449274	LRP5, BMND1, LRP7, LR3, OPPG, VBCH2, OPTA1, EVR4, PCLD4	Low density lipoprotein receptor-related protein-5	603506	LRP5	4041	ENSG00000162337,ENST00000294304.12		Osteoporosis-pseudoglioma syndrome	259770	Autosomal recessive	3	Lrp5
11q13.2	11:68298865-68449274	LRP5, BMND1, LRP7, LR3, OPPG, VBCH2, OPTA1, EVR4, PCLD4	Low density lipoprotein receptor-related protein-5	603506	LRP5	4041	ENSG00000162337,ENST00000294304.12		Osteosclerosis	144750	Autosomal dominant	3	Lrp5
11q13.2	11:68298865-68449274	LRP5, BMND1, LRP7, LR3, OPPG, VBCH2, OPTA1, EVR4, PCLD4	Low density lipoprotein receptor-related protein-5	603506	LRP5	4041	ENSG00000162337,ENST00000294304.12		Polycystic liver disease 4 with or without kidney cysts	617875	Autosomal dominant	3	Lrp5
11q13.2	11:68298865-68449274	LRP5, BMND1, LRP7, LR3, OPPG, VBCH2, OPTA1, EVR4, PCLD4	Low density lipoprotein receptor-related protein-5	603506	LRP5	4041	ENSG00000162337,ENST00000294304.12		van Buchem disease, type 2	607636		3	Lrp5
11q13.2	11:68298865-68449274	LRP5, BMND1, LRP7, LR3, OPPG, VBCH2, OPTA1, EVR4, PCLD4	Low density lipoprotein receptor-related protein-5	603506	LRP5	4041	ENSG00000162337,ENST00000294304.12		[Bone mineral density variability 1]	601884	Autosomal dominant	3	Lrp5
11q13.2	11:68298865-68449274	LRP5, BMND1, LRP7, LR3, OPPG, VBCH2, OPTA1, EVR4, PCLD4	Low density lipoprotein receptor-related protein-5	603506	LRP5	4041	ENSG00000162337,ENST00000294304.12		{Osteoporosis}	166710	Autosomal dominant	3	Lrp5
12q13.12	12:48978321-48982619	WNT1, INT1, OI15, BMND16	Wingless-type MMTV integration site family, member 1 (oncogene INT1)	164820	WNT1	7471	ENSG00000125084,ENST00000293549.4		Osteogenesis imperfecta, type XV	615220	Autosomal recessive	3	Wnt1
12q13.12	12:48978321-48982619	WNT1, INT1, OI15, BMND16	Wingless-type MMTV integration site family, member 1 (oncogene INT1)	164820	WNT1	7471	ENSG00000125084,ENST00000293549.4		{Osteoporosis, early-onset, susceptibility to, autosomal dominant}	615221		3	Wnt1
17q21.33	17:50184095-50201648	COL1A1, OI1, OI2, OI3, OI4, EDSARTH1, CAFYD	Collagen I, alpha-1 polypeptide	120150	COL1A1	1277	ENSG00000108821,ENST00000225964.10	fused with PDGFB in DFPB	Caffey disease	114000	Autosomal dominant	3	Col1a1
17q21.33	17:50184095-50201648	COL1A1, OI1, OI2, OI3, OI4, EDSARTH1, CAFYD	Collagen I, alpha-1 polypeptide	120150	COL1A1	1277	ENSG00000108821,ENST00000225964.10	fused with PDGFB in DFPB	Combined osteogenesis imperfecta and Ehlers-Danlos syndrome 1	619115	Autosomal dominant	3	Col1a1
17q21.33	17:50184095-50201648	COL1A1, OI1, OI2, OI3, OI4, EDSARTH1, CAFYD	Collagen I, alpha-1 polypeptide	120150	COL1A1	1277	ENSG00000108821,ENST00000225964.10	fused with PDGFB in DFPB	Ehlers-Danlos syndrome, arthrochalasia type, 1	130060	Autosomal dominant	3	Col1a1
17q21.33	17:50184095-50201648	COL1A1, OI1, OI2, OI3, OI4, EDSARTH1, CAFYD	Collagen I, alpha-1 polypeptide	120150	COL1A1	1277	ENSG00000108821,ENST00000225964.10	fused with PDGFB in DFPB	Osteogenesis imperfecta, type I	166200	Autosomal dominant	3	Col1a1
17q21.33	17:50184095-50201648	COL1A1, OI1, OI2, OI3, OI4, EDSARTH1, CAFYD	Collagen I, alpha-1 polypeptide	120150	COL1A1	1277	ENSG00000108821,ENST00000225964.10	fused with PDGFB in DFPB	Osteogenesis imperfecta, type II	166210	Autosomal dominant	3	Col1a1
17q21.33	17:50184095-50201648	COL1A1, OI1, OI2, OI3, OI4, EDSARTH1, CAFYD	Collagen I, alpha-1 polypeptide	120150	COL1A1	1277	ENSG00000108821,ENST00000225964.10	fused with PDGFB in DFPB	Osteogenesis imperfecta, type III	259420	Autosomal dominant	3	Col1a1
17q21.33	17:50184095-50201648	COL1A1, OI1, OI2, OI3, OI4, EDSARTH1, CAFYD	Collagen I, alpha-1 polypeptide	120150	COL1A1	1277	ENSG00000108821,ENST00000225964.10	fused with PDGFB in DFPB	Osteogenesis imperfecta, type IV	166220	Autosomal dominant	3	Col1a1
17q21.33	17:50184095-50201648	COL1A1, OI1, OI2, OI3, OI4, EDSARTH1, CAFYD	Collagen I, alpha-1 polypeptide	120150	COL1A1	1277	ENSG00000108821,ENST00000225964.10	fused with PDGFB in DFPB	{Bone mineral density variation QTL, osteoporosis}	166710	Autosomal dominant	3	Col1a1
17q25.1	17:74748627-74769352	SLC9A3R1, EBP50, NHERF1, NPHLOP2	Solute carrier family 9 (sodium/hydrogen exchanger), member 3 regulatory factor 1	604990	SLC9A3R1	9368	ENSG00000109062,ENST00000262613.10		Nephrolithiasis/osteoporosis, hypophosphatemic, 2	612287	Autosomal dominant	3	Slc9a3r1
20p12.3	20:5100000-9200000	BMND7	Bone mineral density QTL 7	611738		100188853		most significant association with haplotype C	{Osteoporosis}	166710	Autosomal dominant	2
Xq23	X:115561173-115650860	PLS3, BMND18	Plastin 3	300131	PLS3	5358	ENSG00000102024,ENST00000539310.5		Bone mineral density QTL18, osteoporosis	300910	X-linked dominant	3	Pls3
Phenotype Mapping Key
1 - The disorder is placed on the map due to its association with a gene, but the underlying defect is not known.
2 - The disorder was placed on the map by statistical methods.
3 - The molecular basis of the disorder is known.
4 - A contiguous gene duplication or deletion syndrome in which multiple genes are involved.
