# Supplementary material for: Network Pharmacology and Molecular Docking Elucidate the Pharmacological Mechanism of the OSTEOWONDER Capsule for Treating Osteoporosis
Source: Front Genet. 2022 Feb 28;13:833027. doi: 10.3389/fgene.2022.833027 (PMC8918533; doi:10.3389/fgene.2022.833027)
Supplement: Supplementary file 1 [file DataSheet1.ZIP › Supplementary files/Table S7-Total 4929 targets.xlsx]

## Sheet: Sheet1
UGT2B17
BMND12
RIL
SLC34A1
SLC17A2
NPT2
NPHLOP1
FRTS2
HCINF2
CALCR
CRT
COL1A2
EDSCV
EDSARTH2
BMND8
LRP5
BMND1
LRP7
LR3
OPPG
VBCH2
OPTA1
EVR4
PCLD4
WNT1
INT1
OI15
BMND16
COL1A1
OI1
OI2
OI3
OI4
EDSARTH1
CAFYD
SLC9A3R1
EBP50
NHERF1
NPHLOP2
BMND7
PLS3
BMND18
DKK1
PDLIM4
WNT3A
CALCA
ESR1
IFITM5
BMND2
RUNX2
BMND3
BMND4
BMND5
BGLAP
BMND10
BMND6
BMND9
BMND11
BMND13
BMND14
TNFRSF11B
VDR
TNFSF11
IGF1
CYP19A1
NOTCH2
SP7
IL6
LMNA
ESR2
TERT
SMS
MMP14
WRN
CD36
TNFRSF11A
PTH
SOST
PRKACA
ALB
TGFB1
GNAS
NHP2
BMP1
BMP2
PRKAR1A
AR
MIR2861
NOP10
SRC
TINF2
STAT1
CTSK
SPARC
TERC
TNF
LRP6
SGMS2
GORAB
SOX9
SLC7A7
EIF2AK3
XYLT2
COL2A1
F12
SHBG
ANTXR2
FSHR
P3H1
GNRH1
APOE
CYP17A1
IL1B
MMP2
SMAD3
CTNNB1
SLPI
PLOD1
SATB2
GC
MTHFR
PTH1R
IGFBP3
SPP1
ACP5
KL
FZD4
TGFBR1
ALPP
IL1A
CRTAP
CYP27B1
PPARG
NDP
MMP1
PAX5
LEP
SOX6
CYP24A1
FKBP10
CYP3A4
MEN1
CASR
IFNG
TCIRG1
CDC73
IL1RN
INS
CDX2
FOS
ALPL
ARHGEF3
CA2
BMP6
IL10
FGF23
NR3C1
CSF1
IGF2
PMM2
IGF1R
NOS3
WNT16
TYROBP
HMGCR
PDE11A
PTHLH
LPCAT2
FDPS
GH1
ADIPOQ
BANF1
VEGFA
LEPQTL1
FTCDNL1
CA8
NPPB
CBS
LCT
THSD7A
SFRP1
SP1
CNR2
P2RX7
IBSP
IL2
NR5A1
PRL
RTEL1
LEPR
AHSG
PTK2B
CRP
TP53
IGFBP1
RECQL4
INSL3
NOG
IGFBP4
TNFRSF1B
UBXN11
VKORC1
GALT
MEPE
MIR21
IL1R1
KREMEN1
RAP1A
ALDH7A1
IL11
LOX
AIP
TLR4
USP8
ARMC5
MARK3
FGF2
MIR140
BMP4
HLA-DQA1
HLA-DQB1
CCDC170
WLS
ACE
COMT
PTEN
IFIH1
CXCL8
CD40LG
JUN
TSC22D3
SLC26A2
IL4
STAT3
MIR214
IL17A
HSD11B1
MMP9
GHRL
ZBTB40
CST3
OXT
SPTBN1
CNR1
IGFBP2
IGFBP5
CALB1
CLCN7
NR0B1
MAPK3
CD40
ERCC1
FOXO1
PGR
AXIN2
RXRA
GHR
MMP3
TGFB2
EDN1
SERPINE1
IAPP
PTGER4
MGP
MEF2C
SOD2
AEBP1
SMAD2
AKT1
MIR133A1
PYCR1
SRY
CFTR
ICAM1
LGR4
BDNF
GREM2
FASLG
PDE8B
IRS1
IRS2
SIRT1
SMAD7
FOSL1
CCL2
EGF
CYP1A1
RMND5B
IL7
APOB
RETN
FRZB
GCM2
SIRT6
CSK
SERPINC1
DANCR
IL18
TNFSF10
IL33
NELL1
TRAF6
POSTN
DPP4
ZDHHC13
B2M
IL1RAPL2
LIF
BGN
HSD11B2
WNT5A
F3
PTGS2
GGCX
B3GAT3
RHOA
DMP1
TGM2
MIR93
CYP27A1
SLC12A3
SGO2
MMP8
CEBPA
WNT3
TMEM64
CD44
CDH23
PPARGC1A
OGN
HDAC4
TRPV1
NOX4
MIR196A1
MIR532
DKC1
NFATC1
MIR4713HG
PIRC66
MIR18A
ATP7A
PARN
WRAP53
PROP1
ATP6V0A2
RAD54L
GPR35
LOC109611589
TGM1
CTC1
JAK2
RTEL1-TNFRSF6B
TGFBR2
GNAI2
NBN
MST1
TCF4
WT1
LOC110806263
USB1
BMP15
LIFR
LDLR
SOX3
G6PC1
CDKN1C
HESX1
IL6ST
HBB
ERCC6
SIGLEC15
STAG3
LOC110806306
BRCA1
HFE
GNPTAB
LOC101928371
GBA
CYP2U1-AS1
VLDLR
ADCY10
LRP8
TP63
ZBTB20
CHEK2
BRDT
PEX6
INSL6
TENT5A
ELN
BNC1
TET2
TONSL
FGFR1
FBN1
SERPINH1
MRPS22
PSMC3IP
ATM
MIR550A1
MAGEL2
SUPT3H
DUSP6
WNT10B
MAP3K1
NPM1
RAB3GAP1
PEX12
DHX37
B3GALT6
MIR433
SNRPN
NDN
FGF17
PROK2
GAA
CCN6
OCA2
SLC37A4
PSC
MIR188
CYP11A1
ACD
EIF2B2
PREPL
CHPT1
MSH4
KIT
GNRHR
CELIAC2
CELIAC13
CELIAC10
CELIAC11
CELIAC12
CELIAC5
CELIAC6
CELIAC7
CELIAC8
CELIAC9
COL3A1
ASXL1
SRSF2
LARS2
GLI2
NUP107
HAMP
SLC34A3
POU1F1
AXIN1
NSMF
ADAMTS2
HJV
MTX2
SMPD1
COL7A1
SERPINF1
SPRY4
HS6ST1
FLRT3
IL17RD
FMR1
PLOD2
SH3PXD2B
PFAS
MESD
B4GALT7
KISS1R
LOC107133510
OTX2
FOXA2
LHX4
POLR3H
SPIDR
RUNX1
RIN2
LOC106099062
HPGD
KISS1
TACR3
CHD7
LOC110006319
HSD3B7
DMRT3
ANAPC1
ZMPSTE24
CYB5A
ATP7B
MMEL1
POLG
HSD17B4
PRLR
MIR106B
TONSL-AS1
MTRR
POLG2
POF1B
TWNK
ZFPM2
GATA4
ACTB
RPL11
ELANE
FGF8
SLC40A1
GNPTG
PHKA2
BCKDHB
MALT1
SLCO2A1
KDELR2
NDUFAF1
IFT122
ASXL2
WDR19
TRMT10A
CREB3L1
COL4A5
HLA-A
HLA-B
FGFR2
TAC3
PROKR2
WDR11
MKRN3
NF1
NPAP1
SIM1
GJB2
HEXA
SMN1
SMN2
SFMBT1
IL2RA
FAT4
POMC
RNU4ATAC
TNFSF15
THPO
SBDS
TMEM165
STX1A
MLXIPL
GATA1
UROD
GPAA1
UROS
WFS1
HSPG2
GK
AAAS
JAG1
SNORD116@
GLB1
PCCA
ASAH1
GALNS
CANT1
IL12RB1
PRDM5
WDR35
ZNF469
FLNA
MECOM
PPIB
HERC2
CAVIN1
PWRN1
IPW
SNORD116-1
SNORD115-1
PWAR1
MKRN3-AS1
TREM2
PYGL
LAMB3
LAMC2
LAMA3
STN1
G6PD
CGA
CTDP1
TBCK
HLA-DRB1
DMRT1
MCM9
CBL
LMX1B
MACROD2
SEPSECS
LIMK1
PHGDH
NCF1
PSAT1
RFC2
MBTPS2
GTF2I
GTF2IRD1
BAZ1B
PIGT
TBL2
CLIP2
CHST3
MPL
PEX2
APBB1
SLC25A4
RRM2B
CTBP1
IRF5
PCCB
WWOX
AKR1D1
POLD1
PHKG2
ABCC9
KCNJ8
NGLY1
RPL10
CPLX1
IL12A
LETM1
SLC25A19
NFIX
TRIP11
VAMP7
SPIB
PIGG
TNPO3
VPS53
SC5D
POU2AF1
IFT43
NELFA
NSD2
IFT52
SCG2
STAT5B
GALK1
THRB
TMEM38B
CALR
NPC1
CD79A
GSTM1
HLA-C
NOD2
HSPA5
TRPV6
PRKACB
ZNF408
DHH
DDX58
HBB-LCR
SYK
ERCC8
NR5A2
SPP2
POLE
NSD1
TBC1D8
TSPAN12
TRAPPC2
IL17F
TMCO1
ARSB
PURA
IFT140
PGBD3
LARS2-AS1
HFE-AS1
MLX
FRAXA
TFR2
NR1I2
UBE2Q2
WDR37
SYPL2
TMEM60
MINDY4
NOTCH1
AMER1
FLNB
LTA
CYP21A2
PEX1
MMACHC
GMPPA
MIR27A
OSBPL1A
DOK6
KITLG
F5
NR1H4
FAS
CP
POLR3B
HP
PRKACG
PHEX
NOTCH3
PRSS23
ENPP1
ERCC2
MMP13
MIR483
PON1
CSF3R
PEPD
COL5A2
CLDN14
OPA1
P4HB
LRRC4C
LRP4
ZFPM2-AS1
F2
IFNA2
FSHB
THRA
TJP2
LAT2
TRAPPC2L
DEL17Q11.2
TF
IFNA1
COL9A1
BMP7
H2AC18
SST
GNB1
AGA
MYO5B
IRF6
PEX14
CBX2
PEX3
PEX5
STX3
INPP5E
PEX10
PEX19
NIPBL
PEX11B
PEX13
PEX26
PEX16
SCUBE3
PLCH2
SRP19
SETD5
GATAD1
PGAP3
FCHO1
JAGN1
TRAPPC11
SRPRA
NDP-AS1
ASIC4-AS1
EVR3
LOC107032825
GRD1
GRD2
HDC
PYY
DLX3
JAG2
AIRE
GGT1
NR1H2
GSR
WNT4
IL13
CSF2
DNAH8
CRH
TPO
LFNG
RBPJ
DLL1
HEY1
DLL3
HEY2
HEYL
HES7
MESP2
MAGEF1
PRSS46P
IGF2R
OCRL
PRKCB
TRPC3
TNFRSF25
SLC22A11
SELE
GCG
HMGA2
BRCA2
TBC1D20
THSD4
RAD51
NR1I3
CLCN5
SIL1
TG
BCAR4
RYR1
OPA1-AS1
ICOSLG
PRSS3
CAT
FANCA
ADRB3
VCP
PDGFRB
MAPK1
MPO
MECP2
GPT
GAS5
HELLS
PLCB3
PNLIP
UQCRFS1
ERCC5
GALE
LTBP2
NEU1
XYLT1
CLDN4
CLASP1
EIF4H
VPS11
CLDN3
TSEN2
RAB18
FKBP6
RAB3GAP2
TSEN15
TSEN34
ABHD11
KARS1
TSEN54
BCL7B
AFF3
DNAJC30
GTF2IRD2
BBIP1
VPS37D
BUD23
TMPPE
METTL27
TMEM270
PHKA2-AS1
GK-AS1
MIF4GD-DT
LOC102723692
PRS
LOC113939944
LOC109504725
LOC113687175
PBC2
PBC3
PBC4
PBC5
DELXP21
FWS
PRDM2
CA10
SAA1
AGTR1
IDUA
COL10A1
SLC6A4
ALDH18A1
IL3
AMH
ADAMTSL1
HNF4A
MC4R
GLIS3
SOD1
CD4
MC2R
TERF1
NAGLU
MSX2
DRD2
ABCC8
ADAMTS4
COLEC10
ALOX12
LEF1
ABCB11
CD80
CTLA4
BLM
IL16
PLAU
AFP
EXT2
SERPINA7
EXT1
ITGA2
MYB
CCR3
CYP7A1
IL31
SQOR
PIK3CA
ITGA2B
HSD3B1
DNAH9
CSF1R
SLC19A1
TCN2
IL15
ALDH2
CASP3
IER3IP1
TCF7
IGFL3
SERPINA1
TCOF1
SHH
ADAMTS6
ACP1
UGT1A1
KCNJ11
DLX5
TTF2
LINC00339
GALNT3
PDGFRA
MIR708
LOC110386951
FBXO33
IL21R
PRKDC
PRODH
CCR6
MTR
VPS13B
MIR203A
TRPS1
LPL
FTO
LHCGR
ADAMTS19
ERN1
WNK1
PTPN22
EFEMP2
FEN1
EXO1
M6PR
RAD52
RECQL
TERF2
RECQL5
NUDT10
CXCL12
CCND1
SLC17A5
FBN2
NLRP3
AFF2
FOXL2
VNN1
TPD52
AAGAB
FBXO5
PLEKHG1
ZNF239
NIPA2
LOC110806262
NRAS
GAST
KHDRBS1
DBP
MT-CO1
CYP2R1
FGFR3
GAD2
IGFBP6
CSF3
PSAP
STAR
SCT
OTC
INSR
ENTPD1
PDCD1
RBP4
TBX19
TNFRSF6B
CIITA
ACAN
CD8A
FBLN5
CD34
CCK
MBL2
BRSK1
MCM8
APC
ANTXR1
FGF18
NPY
SLC10A2
SEM1
CUL1
FBXW7
SKP1
RBX1
LINC01094
UVRAG-DT
LINC02596
LGALSL-DT
LINC02597
TFRC
DNMT3A
HGF
CCL4
ATP5PO
CYP1A2
VIP
MIRLET7B
SEMA3A
COMP
SLC30A8
ITGA6
MTOR
ZP2
PARP1
SYNE3
SLC19A2
CCR2
TNFRSF8
EPO
IL9
CRHR1
ANKH
MEG3
MIR497
KDR
POR
ADAMTS1
NOBOX
SCG5
MIR212
BHLHE40
IL37
FLT3
ESRRA
MITF
EIF2AK1
STAT5A
SLC12A6
ASS1
LRP2
FUT2
SSTR1
CCR9
ACKR2
PTPRD
GSTT1
MYC
DCN
IL18R1
HLA-E
CELA3B
NR0B2
EIF1AD
LPA
GHRH
FGF19
BMNCR
CDKN2A
SCYL1
CDKN1B
POLR1D
ANOS1
C11orf58
NFKB1
RARRES2
CYP46A1
RPL21
U2AF1
KRT6B
PCAT2
USP9X
DNAJC21
RAD51C
PRKCQ
PSMC6
MIF
TNFAIP3
CLEC16A
COL11A1
TMEM150B
MLH1
NTRK1
TOP1
POLB
RPA1
XRCC6
XRCC5
DIAPH2
TAGLN
MRE11
DHX9
GDF9
SYCE1
WRNIP1
SOHLH1
PURG
SOHLH2
SLC7A8
CYP1B1
SMAD1
HSPB1
GSN
STK11
APH1A
PRPF3
SETDB1
SOX10
PTPN11
SLC10A1
SMAD4
PUM1
CXCR4
OSTM1
TRH
TDGF1
ACE2
TCF7L1
MIR181C
HMOX1
NOS2
RAB6A
SFRP4
GAPDH
MPP7
TWIST1
IHH
ARSA
MSX1
TRPV5
EIF2AK4
CXCR3
EIF2S1
MKI67
AVPR1B
FIG4
PRTN3
KRT10
NAGS
FDX1
LTBP4
NUP210
COG7
HPX
LOC110806264
PDE4A
GDF11
MIR144
ANXA1
MTNR1B
ZYX
S100A4
CRY2
CD320
MIR100
MIR23B
LOC110013312
LOC113839511
ENO1
ABCC2
TYR
NCAM1
CRYAA
SSTR4
SSTR5
GPBAR1
SCARNA23
VCAM1
ANXA2
ADM
NRIP1
ASCC1
UPF1
PDIA2
TNFAIP8L2
PTENP1
MIR98
ATF6
GUSB
ATF4
ASL
SLC7A6
GPR55
GORAB-AS1
KHDRBS3
MIR320A
AKR1C2
PIEZO1
PNPLA6
OMD
FST
THBS1
TXNRD1
AOX1
RXFP2
SPRY1
SEC14L2
MT1G
ZNF410
MIR196A2
MIR338
GHRHR
ADH1B
FAH
FKBP14
COL5A1
TMEM67
RB1
CCN1
ATP6V1G1
PTRH1
FANCC
OFD1
SLX4
SULT2A1
OAT
TGIF1
PSTPIP1
NOD1
RAPGEF4
AMFR
P2RX4
MCF2L
IRAK2
LMO1
WWTR1
BMP2K
CBLN1
TMEM70
ANKRD17
ITIH5
CAMKMT
CADM4
COX18
SLC35F1
CD300E
ZNF446
FAM13C
TTC23
MIR29A
CRNDE
MIR373
SNHG1
MIR363
MAPK8
RET
APP
EDNRA
HNF1A
HOXD13
MMADHC
DBH
PTPRC
FOXP3
CD2
FIP1L1
DMD
FTH1
CTSD
SELL
H19
WNK4
KDM5A
LGMN
STRA6
OVGP1
LINC00472
MIR365A
MIR374B
MIR422A
MIR300
ZBTB40-IT1
RPS26P35
STIN2-VNTR
ADRB2
C3
PON2
POLR3A
MIR31
PDE4D
DYNC2H1
PTX3
SLC4A1
MIR155
NR3C2
WNT9A
ITGB3
GRIN2B
SSTR2
RPS19
EPCAM
RPL5
DLAT
ABCB4
CD28
KRT19
PRKAR2B
SFTPC
INPP4A
FBL
PTTG1
RUNX3
KRT7
EPB41L3
PRKX
SP100
SCTR
DMBT1
FAM20A
SCARA5
USP48
RPL38
SLC51A
PIF1
TRUB1
ACTRT3
SHQ1
CCN5
TAFA4
MIR191
MIR124-1
MIR199A1
H3-2
SNORA67
SNORA15
SNORA24
PDE11A-AS1
LOC113788269
COL11A2
UGT1A8
MAP4K2
ADORA3
P2RY2
PRDX2
MAP3K4
INHBA
KLF10
ID4
SLC22A9
RMND1
MAP9
MIR19A
LOXL1-AS1
MIR1305
MIR1297
RPL18P8
FOXO3
PRKAA2
ABCA3
SLC3A1
GSS
XBP1
ATP6V1A
CTSG
DDIT3
MCOLN1
SLC7A5
SLC7A11
SLC8A1
ATP6V1E1
FTCD
SLC1A7
SLC7A2
SFTPD
PDIA4
PTF1A
SLC3A2
DNAJC3
ADAMTS3
BCAN
ADAMTS17
ARF5
DSE
RFX6
PPP1R15A
NEU2
ADAM28
COPE
GOLPH3
GOLGA1
ADAMTS9
ARFRP1
SCYL2
PPP1R15B
ADAMTS15
ADAMTSL3
ERO1B
TRA
LOC110386947
PTH2R
MIR29B1
CITED2
FGF7
G6PC3
SERPINB4
MAFB
CCNE1
MST1R
GLS
YWHAH
CSTA
COL6A1
FOXA1
TUBA1B
TBX15
IL32
SPON1
PLIN4
MIR145
LOC110973015
PSEN1
SPG7
PLOD3
SEC23A
HDAC9
TLR2
UBE2L3
IL5
ADCYAP1
LALBA
SHOX
GYS1
CD19
PTPN2
STAT4
GYG1
GZMB
TGFB3
MMP12
TP53BP1
TNFRSF10A
MYO9B
ATXN2
ATP12A
CD86
CHGA
ATP4A
FABP2
ATOX1
ITGAE
SYNE2
PAGR1
ODC1
LUZP2
GDF15
PIK3C2A
FOXC2
GIPR
GIP
ERCC3
BRWD1
LHX8
DPPA2
ATG9B
STRA8
LRRC41
LBR
ITGB2
KAT2B
CARM1
FOXP1
VANGL1
MIR34B
MIR128-1
MIR491
MIR33A
MIR217
CASC11
MIR655
MSC-AS1
MIR384
ATF3
SLC11A2
IL1RAPL1
FN1
ACTA2
NAMPT
SMAD9
F9
HSPD1
FEZF1
CCDC141
NDNF
CCR5
LOC109611593
PLXNA2
TSHR
PRKCD
MGMT
CDH3
KRT14
NR1H3
VCL
CYP7B1
NNT
CBFB
FLNC
PIM2
LOXL2
VEGFB
DCT
LGR5
RPL35A
LGR6
LRIG1
SRSF1
SERPINB3
RPS26
CYP8B1
EDAR
DNAL1
BPI
HOXC13
GRHL2
KRT15
CABLES1
EXOSC9
MADCAM1
SHOX2
DSPP
CCL25
CIRBP
GPR101
LHX2
NKX3-2
PAM16
LUC7L2
TCHH
B3GALT2
HIVEP3
KRT72
ZNF676
AP5B1
LORICRIN
PLET1
MIR222
MIRLET7I
MIR24-1
LINC00379
SRP54
SMARCD2
GFI1
IL6R
LINC01436
MIR663AHG
ALOX15
CLU
CHIT1
OPRM1
MYD88
HTR2C
GATA2
PGM1
IRF1
PC
SH2B3
IL7R
GOT2
TBX21
PSMB9
AGL
CTSA
HLA-G
GBE1
ITGAX
OCLN
PTPRN
TOR1A
PRF1
IL23R
HLA-DPB1
TJP1
ATG16L1
CCS
CCL5
ENPP3
PAM
TIA1
SLC31A1
TPSAB1
TGM3
DNA2
BACH2
CLDN2
COMMD1
IL21
MATN3
SLC30A10
PREP
UGT1A6
KLRD1
HLA-DMA
HLA-DPA1
KLRC1
MICB
KLRK1
NUP153
CD7
UBASH3A
IL18RAP
HLA-DQA2
TOR1B
RGS1
TGM6
TAGAP
ADAD1
BLOC1S1
KLRC2
SCHIP1
SLC37A1
SLC37A3
CELA1
PUS10
KIAA1109
ANKRD55
H2BC21
SNU13
YDJC
MIR192
LINC01193
AMHR2
POU5F1
EIF2B4
NSF
SAT1
RICTOR
PGRMC1
AMD1
CLPP
GJA4
XPNPEP2
INHA
EIF5A
MLH3
MBTPS1
TLK1
SRR
SH2B1
DMC1
SYCP3
RYR3
ZP3
DDX4
MSH5
SRM
ZNF462
CPEB1
AOC1
DAZL
HFM1
EDF1
CLIC2
AP4M1
SMOX
YBX2
DLGAP4
ABTB1
GPR3
NLRP5
TBL1X
PTCRA
REC8
SMC1B
ANKRD49
DACH2
FIGLA
EIF4ENIF1
MND1
SPO11
NANOS3
MAMLD1
IGSF10
FNDC4
EPPIN
NLRP11
MEIOB
NXF5
C18orf54
DPPA3
RFPL4A
CFAP47
MYO5A
FGF9
CD2AP
CD14
VWF
PTGER1
IDH3A
PSMB4
PI4KB
ECM1
ARNT
PIP5K1A
PSMD4
STK39
UQCRC1
USP4
ATRIP
NPAS2
SVIL
RPL31
NME6
RAB31
ACSBG1
CIB2
USP19
IP6K2
NPL
MOGAT2
PTER
ZNF687
LYZL1
BNIPL
GOLPH3L
GABPB2
MRPL9
QRICH1
TBC1D2B
ZNF589
ARL4C
MLLT11
CDC42SE1
PRUNE1
UBAP2
WDR75
C1orf56
ANKRD18B
TMEM89
FAM216B
SH2D7
MIR604
LINC01251
UBE2R2-AS1
NPAS2-AS1
RHOA-IT1
FCF1P2
UBE2D3P3
ENSG00000235236
KRT18P57
MRPS18AP1
RNU6-908P
RNU6-12P
ENSG00000232034
LINC02686
RPL19P11
RN7SL444P
ENSG00000199633
ENSG00000225399
ENSG00000260988
ENSG00000229021
ENSG00000232732
HIGD1AP4
KDM3AP1
RNU6-99P
ENSG00000287495
lnc-JCAD-7
ENSG00000259562
HSALNG0007104
lnc-CDC42SE1-1
lnc-CIB2-1
lnc-ACSBG1-3
lnc-ATRIP-9
lnc-FTCDNL1-1
lnc-JCAD-10
HSALNG0082889
HSALNG0082890
MK280221-028
lnc-SH2D7-2
MG828730-058
lnc-SLC40A1-2
RF00017-7014
HSALNG0023135-001
HSALNG0023143
HSALNG0021048
ENSG00000285748
HSALNG0023146
lnc-C2orf69-1
RF00017-301
RF00017-3014
RF00017-570
RF00017-7016
LOC105373510
HSALNG0008938
HSALNG0021441
HSALNG0122241
HSALNG0070808
piR-50437-469
AKAP11
FOXL1
KRAS
TAF1
SLC2A2
SEC24D
MGAT2
NAGA
SLC39A8
SLC39A13
ANO5
COG1
TAPT1
PIGY
FGF14
P4HA3
PGRMC2
MKX
MAP2K1
UCHL1
HTR2A
BAD
BCAR1
CX3CR1
GAR1
IGHE
CNC2
GNA11
GLA
ERCC4
SGSH
SLC39A14
FAM20C
STX16
LEMD3
ADCY5
ZEB1
MIR200A
BCL2
APOA1
IL4R
TGFBR3
BANP
MIR324
SERPINA3
MIR1286
PTCH1
SCD
TFAP2A
DCC
CTNND2
SEMA5A
SETBP1
GHSR
TNFRSF1A
PTK2
GPX1
LRP1
SPTLC1
ZIC3
NGFR
MAGI2
MBP
TIAM1
PPP6C
DPP6
TBX20
IFT57
AUTS2
CDH9
SLC25A37
PRDM9
NHS
IQSEC3
CALN1
STAG3L4
ADIPOR1
CSN1S1
ITLN1
PSEN2
AKR1C4
CCR1
ASRGL1
NEAT1
THY1
TSHB
FNDC5
MYH11
PLCL1
ADAMTS18
QPCT
NPPA
EHHADH
CTNS
POLR1C
ALOX5
RSPO3
HSPA1L
ESRRG
IFNAR1
RARA
PTPN6
CYP11B2
THBD
SRD5A2
ADRB1
COL4A1
ABCA1
CDH11
REN
FGFRL1
PTGES
TNFSF12
AGFG1
MAEA
MDM2
RPS6KA3
RPS6KA1
PLK1
FBP1
GABRB3
ATP2B3
AVPR2
LIG4
PGK1
PRKAR1B
KDM6A
P4HA2
RAB11A
RPS6KA2
AVPR1A
EPS15
HSD3B2
HADHA
FH
DSC2
PHKB
SLC2A9
TBX5
SLC16A2
NCOA3
FDXR
FCER2
FZD9
KRT1
MTHFD1
RPS10
RUVBL2
NCOA1
NCOA2
DDX11
DDX41
FCGR3A
LGALS3
KRT16
SYP
RPS14
TRHR
RPL15
AGRP
COL9A2
FAF1
FGF4
NOP56
MT2A
MUS81
KRT13
POT1
PGAM1
TBX1
TACSTD2
RPS27
RPS17
RPS6KA6
RPS24
TERF2IP
AP4B1
MUC5B
POLI
PUS1
MTF1
RPL26
TOP3A
SEC61A1
RPS29
SFTPA2
COIL
EMG1
EIF6
HCRT
IFT88
PUS7
PDLIM1
PAPPA
[truncated: 2,929 more rows]
