# Supplementary material for: Network Pharmacology and Molecular Docking Elucidate the Pharmacological Mechanism of the OSTEOWONDER Capsule for Treating Osteoporosis
Source: Front Genet. 2022 Feb 28;13:833027. doi: 10.3389/fgene.2022.833027 (PMC8918533; doi:10.3389/fgene.2022.833027)
Supplement: Supplementary file 1 [file DataSheet1.ZIP › Supplementary files/Table S8_WGCNA_GS_and_MM.xls]

probes	moduleColor	GS.normal	p.GS.normal	GS.case	p.GS.case	MMblack	p.MMblack	MMblue	p.MMblue	MMbrown	p.MMbrown	MMcyan	p.MMcyan	MMdarkgreen	p.MMdarkgreen	MMdarkred	p.MMdarkred	MMdarkturquoise	p.MMdarkturquoise	MMgreen	p.MMgreen	MMgreenyellow	p.MMgreenyellow	MMgrey	p.MMgrey	MMgrey60	p.MMgrey60	MMlightcyan	p.MMlightcyan	MMlightgreen	p.MMlightgreen	MMlightyellow	p.MMlightyellow	MMmagenta	p.MMmagenta	MMmidnightblue	p.MMmidnightblue	MMpink	p.MMpink	MMpurple	p.MMpurple	MMred	p.MMred	MMroyalblue	p.MMroyalblue	MMsalmon	p.MMsalmon	MMtan	p.MMtan
AAMP	black	0.148262402150006	0.189353041070349	-0.148262402150006	0.189353041070349	0.672445088109215	8.45856441823404e-12	0.0153662205210107	0.89238692554667	0.537082056009257	2.80409076970098e-07	-0.387046051367205	0.000390154241079084	-0.00684844840465076	0.951923851209524	0.0231576428588968	0.838435021535735	0.0287107561228538	0.800417119643767	0.0153064869316931	0.892802771011675	-0.120952203199347	0.28519022670884	-0.263444702440027	0.0182203769242452	-0.241013777314668	0.0312699362973195	-0.220433710441228	0.0494339405034963	-0.24331651148582	0.0296424551560945	0.208786333219531	0.0630851300144534	0.0915751997363329	0.419158521253437	-0.129428020748863	0.252523972931916	0.0816155343849203	0.471706959978217	-0.177898733685934	0.114392625848059	-0.376133346990889	0.000584990715376402	-0.259003492835066	0.020347607781143	0.0504607010553241	0.656670819349217	0.568969677339362	3.66005076151098e-08
AAR2	black	-0.0568705624022356	0.6163247017399	0.0568705624022356	0.6163247017399	0.344638960382123	0.00174489403040932	0.24296982233742	0.0298828149862337	0.210669881879012	0.0606905562584248	-0.199056471229106	0.0767013767472732	-0.181021045779038	0.108070754008975	-0.1396606982621	0.216618781106176	-0.0645996976036278	0.569153420666979	0.157584915206619	0.162702821919116	-0.0362250307203283	0.749717513496854	0.0862048475238279	0.447062425784803	-0.0594676477607102	0.600287113244329	-0.237336477025618	0.0340245085737999	-0.189943916576656	0.091493324442789	-0.031854123968501	0.779094666937471	-0.0171980907533868	0.879648671862059	-0.200969966638422	0.073852656906572	0.220473073429884	0.0493923026502466	-0.0328837837238642	0.772144622923951	0.0742223963582086	0.512905374750237	0.042090165410308	0.710857103738517	0.26153861655164	0.019108737264124	0.37963861468275	0.000514407064003708
AATF	black	0.0117856679402262	0.917360814239242	-0.0117856679402262	0.917360814239242	0.57123572758881	3.14082919923496e-08	-0.137347146953124	0.224403011426032	0.335348223966509	0.00235942196378396	-0.110427382652653	0.329493764766425	0.17716767722508	0.115913263657798	0.116902266137207	0.301746505926897	-0.0321383481004485	0.777174441000157	0.305905183904193	0.00578861370501991	0.00571413141021967	0.959879524979237	-0.239680239739032	0.0322463439970863	-0.227378636180456	0.0425214372514336	-0.0192364498686975	0.865510516476031	0.178208196616992	0.113753583088984	0.275062094703333	0.013536173805417	-0.0782863594870792	0.490034090459163	-0.195142347859526	0.0828019317807264	0.0419742509220587	0.711618395373635	-0.123848604519123	0.273726222415752	-0.0384879935718888	0.734643805505586	-0.115675900268365	0.306881236080057	0.177557699695674	0.115100068280184	0.473244959535413	9.28387683800369e-06
ABCA8	black	-0.0187629140906769	0.86879138933707	0.0187629140906769	0.86879138933707	-0.279025480299909	0.0121969349622699	0.189548641014102	0.0921825487518012	-0.141982890089769	0.208999085589466	0.295550876132881	0.00777647287453143	-0.143910534117443	0.202820204924443	-0.106374043808827	0.347662844725197	-0.0943946909222372	0.404920424640126	-0.15283908584557	0.175900333096221	0.112826847157851	0.319027844474336	0.38322216074938	0.000450372215540693	0.143949423324828	0.202696906854607	0.00308604164912226	0.978325712658999	-0.00271682949536827	0.980918293474165	-0.209810338481515	0.0617739771415511	-0.0860467356568186	0.447899354920948	0.0979033555417849	0.387604070880411	0.0129770132176843	0.909041240877663	0.10098857085484	0.372749613843701	0.127470652236294	0.259830450420582	0.00944396835311272	0.933738764216608	0.099670770550978	0.379051649688667	-0.164253102666481	0.145417219649903
ABCF2	black	-0.0189871950260228	0.867237188560199	0.0189871950260228	0.867237188560199	0.474406500427388	8.7644110237309e-06	0.174397785500743	0.121816455900968	0.357682344208884	0.00112463952582757	-0.477645629481949	7.45598121293973e-06	0.0418513541257319	0.712425852751934	0.0812216014962827	0.473856046884703	0.11245738224703	0.320625312961117	0.0847281001234317	0.454913154843607	-0.137473327671304	0.22397347216339	0.0244457340639798	0.829580036813827	-0.22159994613965	0.0482124873078993	-0.290829585146046	0.00886671875583362	-0.308689678882258	0.00533735376935889	0.18793402565001	0.0950404423371991	0.0196900900630947	0.862369618861637	-0.071577219129857	0.528079589447909	0.163681402281939	0.146842821784611	-0.140506022292489	0.213822688150021	-0.160665874086853	0.154536308631037	-0.231001616243787	0.0392462125155715	0.0659141090118021	0.56130292961306	0.450356778930798	2.76934437188935e-05
ACO2	black	-0.0847857103527248	0.454605465370535	0.0847857103527248	0.454605465370535	0.725981247340605	2.55075088423705e-14	0.252470815263354	0.0238608017716914	0.540169700442552	2.32342780124296e-07	-0.506599714886923	1.62928476787167e-06	-0.0986952824767492	0.383757811580727	0.086898331658654	0.443401946528447	0.18260702003322	0.104965183022793	0.242153903238352	0.0304549825138332	-0.170033029741515	0.131582765265666	-0.33510241573303	0.00237803836554432	-0.148844951573061	0.187600556433606	-0.437658657594381	4.91379746471149e-05	-0.448315429239671	3.04146233125482e-05	0.32554642394674	0.00321218750616133	0.19804063294846	0.0782490215511132	-0.143565263951733	0.203917232343409	0.397361982746379	0.000262580583937	0.0635595823714303	0.575401851033079	-0.16949669663087	0.132822755960342	-0.0562348058709865	0.620278555944739	0.296819789224864	0.00750432311114543	0.702120288017787	3.97087455060706e-13
ACOT8	black	0.0900887831863824	0.426779508486234	-0.0900887831863824	0.426779508486234	0.633348253849734	2.89108858600304e-10	0.249886248483485	0.0253867153367856	0.490773675421746	3.80613151112278e-06	-0.387666936736046	0.000381104028110545	-0.0553668107466322	0.625694139583791	0.148998150019429	0.18714164524232	-0.129162924881489	0.253505217401579	0.1075443838374	0.34235378107798	-0.0848012382948952	0.454522552132563	-0.0352439576679085	0.756282113908463	-0.242282555282521	0.0303641565161477	-0.396098464448497	0.00027582174690623	-0.358048787510628	0.00111054831794659	0.307226509850565	0.00557043557861065	0.120547995578376	0.286815035576501	0.0477396898898382	0.674108268913497	0.251003045478782	0.0247174970364001	-0.212231871209159	0.0587612752183342	-0.263608033318419	0.0181459309257977	0.00242330356213022	0.982979553507549	0.157220792765167	0.163688682008175	0.572821665599494	2.81996885477854e-08
ACP5	black	-0.120141572027065	0.288454919515552	0.120141572027065	0.288454919515552	0.325808982192349	0.00318616016205488	0.0104503178395077	0.926696539516212	0.187657449780587	0.095536893944421	-0.317429245007795	0.00411656905870384	-0.125920881529636	0.26571628748965	0.00635202986841373	0.955405012427202	0.0135410834981366	0.905105498500684	0.141185371850468	0.211594170777873	-0.0976122978285021	0.389023461077944	-0.171888817055178	0.127360058097557	0.0827214206307958	0.465702094421605	-0.0669316375393145	0.555261107661922	-0.241258129596589	0.0310937472824287	0.117745306720309	0.298249456893147	0.113820372692443	0.314757490950146	-0.0741071133931098	0.513562027344047	0.083208507407082	0.463070527946053	-0.101436795488129	0.370620688625334	-0.0463380565615432	0.68315874133008	-0.0139175249675096	0.902480182067635	0.184780298798423	0.100822934227739	0.354070157099059	0.00127246915332083
ADAM18	black	-0.00493270582533929	0.965362478102832	0.00493270582533929	0.965362478102832	-0.427202075373912	7.74821364548996e-05	0.149417808758777	0.18588870768653	-0.260232655673838	0.0197386140356828	0.316086787003382	0.00428622760012741	0.0495235300020801	0.662656543794514	-0.182215631332967	0.105725045613424	-0.249750605474416	0.0254690341214422	-0.14549478980303	0.197840591162653	0.0311660239206089	0.783748946967259	0.450089574725191	2.80362502882143e-05	-0.0187987152155449	0.868543264587089	0.0368514704362052	0.745535099426064	0.0803406892333073	0.478680871239224	-0.226753619752415	0.0431087646574064	-0.0309576743175011	0.785159720989687	-0.0068969104707492	0.95158405554895	0.0174221402136741	0.878092729491453	-0.0639295197996081	0.573175834279599	0.12602902695579	0.265302666375121	-0.00112217647681778	0.99211775980681	-0.0947508140627354	0.40314244455721	-0.334131137643477	0.00245289518930368
ADAM21	black	-0.106990347513373	0.344860711235358	0.106990347513373	0.344860711235358	-0.375228148225124	0.000604600857331611	0.0799409953263983	0.480878672239961	-0.292206323096787	0.00853575782615733	0.308961295600729	0.00529504872836352	0.175634738511958	0.119152398297569	0.0605591948587932	0.59360226820013	-0.228841826530381	0.0411723940498095	-0.215528687615737	0.0548530202936288	0.015100328562694	0.894238198622719	0.362982068819234	0.000935808209908705	-0.151162212757641	0.180745757833942	0.00436291254835604	0.969361518565812	0.139175195177767	0.218236304325081	-0.180811915185401	0.108485529611565	0.052940945526448	0.640934199892834	0.0952954314413683	0.400432276900209	0.0293798678366226	0.795865509866289	0.009896954325572	0.930568200465181	0.0283815400218688	0.80265905307927	-0.0781714139135917	0.490673504000458	-0.311954824094298	0.004848099987692	-0.404814088164476	0.000195660994474762
ADAMTS20	black	-0.0933360241380898	0.410232999865994	0.0933360241380898	0.410232999865994	-0.291397126760332	0.0087289469509037	0.0474093900107564	0.676236942679705	-0.193702856175724	0.0851401826041187	0.199250893200772	0.0764079808972442	0.0779413181737546	0.491954789247907	-0.0454307869884509	0.689041062098448	-0.0328632291772042	0.772283189737413	-0.108412189845172	0.338450124372871	0.218613135187064	0.0513915135744139	0.373597116062347	0.000641456091052062	0.0112914044106994	0.920815084550019	0.0577883721792993	0.610635944556011	0.127340950819669	0.26031961887767	-0.115351800227108	0.3082476511753	-0.263423083040449	0.0182302506422979	0.0598249057672326	0.59809552208232	-0.162003849393189	0.151086491743008	0.0027063945839766	0.980991569659283	0.166300260831131	0.1403975621723	0.100946912170213	0.37294785600304	-0.0322913532469301	0.776141285736768	-0.270464690425253	0.0152475795517223
ADAP1	black	0.134301764769408	0.234945506942316	-0.134301764769408	0.234945506942316	0.291514937593209	0.00870058441056904	0.243051703732344	0.0298258988691445	0.44430293389468	3.65039990586846e-05	0.02201576750201	0.846301692799595	0.197256848785024	0.0794600816872914	0.0631464245830481	0.577892661449843	-0.280923342321082	0.0115974768804342	-0.248883144118601	0.0260008505353322	-0.0820287892168447	0.469458137896594	0.0808105503456357	0.476104136997762	-0.218997922281257	0.0509725537089141	-0.23790437071398	0.0335862852593169	-0.195858328529117	0.0816580799281957	-0.0175528832388862	0.877184979454841	0.0965684502726637	0.394139409910108	-0.0898315291516182	0.428106465085836	0.197343482529585	0.0793254898427765	-0.386571004008058	0.000397211172653061	-0.395199044301659	0.000285618132829463	-0.100508543672791	0.375037810650348	0.00741414332295988	0.947957985784396	0.214246224690425	0.0563472900685157
ADH1B	black	-0.046716033102845	0.680713645727591	0.046716033102845	0.680713645727591	-0.375313044066957	0.000602736513699121	0.285066409128918	0.010377223851191	-0.24083048016808	0.0314026525154023	0.183037012850308	0.104135280263534	-0.0192298280571704	0.865556379888196	-0.139508561409761	0.217124734023644	-0.0331738978229139	0.770189604153694	-0.171961399903781	0.127197027350723	-0.0171842804943343	0.879744594084927	0.463270690215872	1.50923993516404e-05	0.013006115185493	0.908838130492126	-0.169599518851311	0.132584348372684	-0.109126527902116	0.335257928810241	-0.22671153368659	0.0431485532935751	0.108878059986089	0.336366105203086	0.12141537283294	0.283335924243296	0.160111997170388	0.15598146530805	0.0504128908646859	0.656975665305169	0.118630097986258	0.294607883246469	0.0927697257223883	0.413091379541897	-0.10809285059882	0.3398833389012	-0.310358669844497	0.00508206346170692
ADRM1	black	-0.00359918462540137	0.974722838725168	0.00359918462540137	0.974722838725168	0.715208917137224	9.11841436546204e-14	0.441700988206093	4.10400056562819e-05	0.812190222344154	6.12409608050084e-20	-0.407221830149592	0.000177656779658642	0.00942894805009851	0.933843913061088	0.00407494551015817	0.971382881735203	0.0755416079632645	0.505421793168028	-0.105481711721875	0.351745074197992	-0.0979489969083718	0.387381774476913	-0.108215127639646	0.33933410175333	-0.304826217697067	0.00597234153405788	-0.584460645351112	1.25627650857181e-08	-0.541722339134377	2.11229799440942e-07	0.163135851676966	0.148212965270308	0.0568786891060147	0.616274230952016	-0.0530853184736144	0.640022954180075	0.383927905941202	0.000438655539786539	-0.0423664626275339	0.709043607796602	-0.470166639983672	1.08034700638505e-05	-0.0503344586243509	0.657475883933082	0.230978888860215	0.0392660839997794	0.645284211674236	1.03795198963762e-10
AGAP1	black	-0.0456283913712351	0.687758299552722	0.0456283913712351	0.687758299552722	-0.356868774398536	0.00115650560084154	0.321299908047275	0.00366035712674466	-0.249253657201455	0.0257725585741434	0.203165718379098	0.0706889115576286	0.0384503538744041	0.734893725364887	0.0741280614424892	0.513442675210075	-0.075856798226744	0.503642175242279	-0.138233341807466	0.221398454880504	-0.0356826034833106	0.753344863472983	0.333634103436548	0.00249201378688109	-0.122178854087871	0.280296840391459	-0.185449992582825	0.0995725861698371	-0.0555486378518191	0.624558032495471	-0.0393696888419953	0.728797463935604	0.204713910894596	0.0685244301824612	-0.026616172374168	0.81470781229601	0.299057191756225	0.00704480892977084	0.128666830085738	0.255348484692584	0.102686679708661	0.364723350583988	0.0708963911362198	0.532021173275622	-0.150480733792858	0.1827424580007	-0.267467331336629	0.0164613177108931
AHCYL2	black	-0.0971393459803739	0.391336492657782	0.0971393459803739	0.391336492657782	-0.315475251135423	0.00436555320724354	-0.0748494561197379	0.509341165279863	-0.189799571888581	0.0917445395081439	-0.0559022215688722	0.622351247231378	-0.0395061588146617	0.727893930357919	-0.0239261566552081	0.833149384101796	0.06345918844983	0.576006639603131	-0.13209982295626	0.242779222618361	0.13680892461723	0.226241688618085	0.16897869880327	0.134028758581344	0.248830573624478	0.026033380346401	0.189863468250671	0.0916332683914881	-0.00679855562877162	0.952273687360471	-0.109990508127107	0.331422519113926	-0.243110213612942	0.029785284401995	0.144264236639872	0.201700763403999	-0.259971332514817	0.0198667647075388	-0.0647794750253002	0.568076647961813	0.0714759809251483	0.528664772742458	-0.0418966510206308	0.712128205937942	0.0323303045729794	0.775878331897041	-0.223093564982767	0.0466845691917835
AK4	black	0.0988906896164475	0.382812287428997	-0.0988906896164475	0.382812287428997	-0.316296635198562	0.00425930390752206	0.0473707101661333	0.67648638798049	-0.238344629638442	0.0332498194485834	0.293087740044136	0.00832960141946825	0.111064843833094	0.326692262671865	-0.0395829722733578	0.727385530632143	-0.257853955176675	0.0209316239100654	-0.0863170228454671	0.44646918063042	0.14770872020402	0.191029622044325	0.230876121585081	0.0393560422573683	0.00510144753857095	0.964178339774725	0.0635776285799678	0.575293169079194	0.138719893468154	0.219760923823023	-0.042475921114412	0.708325615701025	-0.148211825503239	0.189505747244006	0.155809620456163	0.167551149828343	-0.0849120529885073	0.453931086974678	0.156053962528096	0.166877608414072	0.109916627134329	0.33174940201964	-0.0423007245932409	0.709474937822848	-0.128699701673392	0.255226066637632	-0.2752766616559	0.0134605382319825
AKAP6	black	-0.18418301564671	0.101948407796753	0.18418301564671	0.101948407796753	-0.436111797091301	5.26120203255308e-05	0.207824048931602	0.0643377248892697	-0.314499235769741	0.00449486259234189	0.325428846058772	0.00322390443806798	0.000485207230903806	0.996591828811302	-0.0616237394508246	0.587115173069266	-0.107434002859843	0.342852324422936	-0.123706417481276	0.274281685586919	-0.0148229332690754	0.896170165856493	0.586258927350532	1.10558833414698e-08	0.0271386756086635	0.811137074886842	0.00493997993911667	0.96531143073245	0.0349892372156494	0.757989356670418	-0.119481119277876	0.29113298476233	-0.1159841056193	0.305585488734792	-0.141023862440199	0.212122483476139	-0.017356492061436	0.878548584578732	-0.0414055153703539	0.715357754313662	0.212410761322539	0.0585435435588607	0.0791063413455803	0.485485517039301	-0.0705163480717518	0.534227730991815	-0.351029321986889	0.00141031483822615
ALAS1	black	0.255936150334612	0.0219378398249636	-0.255936150334612	0.0219378398249636	0.377870556181648	0.000548973575722637	-0.0130204366318647	0.908738179447594	0.299496553933149	0.00695754194045793	-0.281874516111593	0.011306802476597	0.159737217823462	0.156965014843935	0.319257320718784	0.00389515362479913	-0.335222805410305	0.00236890418533789	0.225371999297232	0.044430952013233	0.0472622400876102	0.677186094308906	-0.11888275817574	0.293573385677384	-0.0595644796734591	0.599692748303179	-0.153566062086229	0.173829470632073	-0.000161478458489141	0.998865747140272	0.328311696086531	0.00294736765779569	-0.176288256614219	0.117763095407133	0.372118695400948	0.000676621059727788	-0.0106635396489752	0.925205161861776	0.159754997503544	0.156918250943911	-0.089520960841606	0.429711557958785	-0.183321784510902	0.103588479524789	0.212409598758012	0.0585449564213454	0.377702300170808	0.000552371228998543
ALB	black	-0.00557687469669064	0.960842473362546	0.00557687469669064	0.960842473362546	-0.400503410109797	0.000232151456890425	0.175722874119445	0.118964300916815	-0.229232215118751	0.040818530513689	0.316654803566028	0.00421369785546875	0.216428641414666	0.0538239039348731	-0.045584293155587	0.688044489964013	-0.155078354500063	0.169578883474286	-0.185942964694357	0.0986599611259883	-0.0681207805793348	0.548240008829699	0.425142843795752	8.46047764763689e-05	-0.0446464700366173	0.694141129956085	-0.0104531771385561	0.926676538497309	0.149794885967096	0.184768098841903	-0.134583283537277	0.233956766322641	-0.055419852485934	0.62536262961196	0.00711131053895332	0.95008087668185	-0.00195696809832531	0.9862545769681	0.0224027185621593	0.843634164355144	0.0729734887886265	0.52004194157676	0.0952781030691723	0.4005183419778	-0.124995934451953	0.269271695517332	-0.319263238684995	0.00389445441435579
AMOT	black	-0.0227429889318691	0.841289890543371	0.0227429889318691	0.841289890543371	-0.405437563699834	0.000190844222616705	0.265994836674621	0.0170874655087252	-0.178817828013418	0.112502759102817	0.19924538408131	0.076416282156905	0.0510189063710246	0.653115764183634	-0.156293783074918	0.1662184733456	0.0141093322907707	0.901142911105011	-0.304465299603655	0.00603493896983774	0.0556902398441992	0.623673868832907	0.502928688806282	1.99123203673091e-06	-0.0753288788549069	0.50662473074222	-0.123553790925378	0.274878771169493	-0.0857713906958327	0.449358912482096	-0.221908533573625	0.0478934822649126	-0.0209641308493927	0.85356001840555	0.190239858902278	0.0909799668364762	0.0371781015894556	0.743357256911175	0.152537556233727	0.176764542021911	-0.0603481783571227	0.594891966029875	-0.00124699549349825	0.991241055764669	-0.199733866325633	0.0756830247970289	-0.299315670027792	0.00699335349275421
ANO3	black	-0.0805018349710607	0.477796301891666	0.0805018349710607	0.477796301891666	-0.445738314543569	3.4205960238666e-05	0.0658714621187846	0.561556835218756	-0.254993169394011	0.0224475420642312	0.170401760236046	0.130735385670746	0.0124438709788965	0.912763201230646	-0.0196892639686966	0.862375336620759	-0.0433990917992145	0.702280250058357	-0.140437792519374	0.214047421089367	0.172982436600308	0.124920484241536	0.306364167400848	0.00571198454065246	0.084320298135814	0.457094463204098	0.0175144529956939	0.877451784608567	0.0383619150857006	0.735481049052164	-0.173930702514979	0.122834217727154	-0.0600655739348602	0.596621160082186	0.377387875238228	0.000558772048800439	-0.062582148934134	0.58130253249187	0.176782663451733	0.116720351964459	0.058055251219138	0.60898607508113	-0.0439886220774853	0.698429335313346	-0.117392636751783	0.299709137854742	-0.338504212575506	0.00213175758889948
AP2M1	black	0.00997548880593627	0.930018626207585	-0.00997548880593627	0.930018626207585	0.831057420865497	1.44435107874366e-21	0.254508143791816	0.022713617514705	0.675247926604721	6.43264503899294e-12	-0.533797492586509	3.41801320986999e-07	-0.063641159019767	0.574910637433993	0.0770958715941823	0.49667772498939	0.157032181215533	0.164201079422563	0.0699543513177147	0.537499007020346	-0.0881953216115876	0.436601209236235	-0.224403116749198	0.0453780304726829	-0.195298920300331	0.0825507098275808	-0.420805446703784	0.000101634505315945	-0.459290954612966	1.82447013556049e-05	0.170667645759268	0.130126934402208	0.113433984666457	0.316413858367138	-0.202726578539491	0.0713127687698256	0.34946022037567	0.00148660165423473	-0.234862442523498	0.035989949951337	-0.250333556582779	0.0251168517538073	-0.311412473129433	0.00492650290764835	0.331250924277696	0.00268746386236913	0.753532885286253	7.32151487299981e-16
AP2S1	black	-0.0137377366377107	0.903733903696264	0.0137377366377107	0.903733903696264	0.859503380589039	1.92222675738679e-24	0.26779941250502	0.0163228704249049	0.703386663163512	3.4560332929137e-13	-0.523876389728814	6.13808704374279e-07	-0.0565078467571839	0.61857915086307	0.0256928776562771	0.82102671468848	0.12130273147683	0.283786145848845	0.0961645427968973	0.39612964464991	-0.158411016570939	0.160482452458902	-0.202485160770774	0.071657615636614	-0.36705868738336	0.000810687816277929	-0.411846521782278	0.000147286834671871	-0.441064285336554	4.22271545099473e-05	0.228415532455081	0.0415617104763475	0.160375866829002	0.155291736563573	-0.236786098365318	0.0344537795453866	0.359006169970971	0.00107448533460771	-0.270927981873755	0.0150670460370249	-0.370368693833802	0.000720511774152593	-0.158169788591166	0.161128483211401	0.184805604339117	0.100775465696593	0.771592608188345	5.48760477910143e-17
AP3S2	black	-0.158451862634793	0.160373253248041	0.158451862634793	0.160373253248041	0.277938026948713	0.0125524071857843	0.0760467456281984	0.502571268581684	0.115670179166288	0.306905322246165	-0.358851700118649	0.00108023113511551	-0.123244660414419	0.276090775544852	-0.0640643454010362	0.572365548157309	0.295267558642731	0.00783840832310586	0.124297603281758	0.271977130963652	-0.052964413799001	0.640786037891214	-0.0458646796238987	0.686225574236676	-0.1973220088478	0.079358833817788	-0.131497015284363	0.244954833687277	-0.140341215696916	0.214365808108237	-0.042464652079732	0.708399523121967	0.109552679222278	0.333362653536392	-0.188741475510395	0.0936026645881198	0.12998313843733	0.250477638632045	-0.231862584910662	0.0384995759354197	-0.0193274208987936	0.8648804859087	-0.0174428268645104	0.877949091384131	0.00692318804745639	0.951399811819079	0.278235813419409	0.0124541820776579
APEX1	black	-0.222185732035928	0.0476084107876085	0.222185732035928	0.0476084107876085	0.564961511651503	4.78403463742846e-08	0.243112293994728	0.0297838411697424	0.183272701748552	0.103682565232587	-0.318057182965817	0.00403928225095023	-0.129131126481455	0.253623092862988	-0.150159709503394	0.183688579325232	0.245714695309246	0.0280240353400555	0.417906067825861	0.000114731166546732	-0.0906757077514921	0.423760876777446	-0.154168050204145	0.172128212789337	-0.0546895496744053	0.629933515407632	-0.336668224827775	0.00226167078776792	-0.279452954440247	0.0120596138179356	0.151166022913966	0.180734639102658	0.155974407835542	0.167096685544081	-0.281357121828788	0.011464119151101	0.356486731942143	0.00117174997873979	0.0164082212360301	0.885137626939299	0.144307217251475	0.201565034674649	-0.126553607850174	0.263302488074893	0.309199043676989	0.00525826283588171	0.634912828328917	2.53418029785704e-10
APH1B	black	0.0172762638619312	0.879105735855747	-0.0172762638619312	0.879105735855747	0.0830733256089501	0.463800053800513	0.0695625590362651	0.539785377564769	-0.155583788438427	0.168175445983421	0.0156910786794852	0.890125881488638	-0.0517948654056678	0.648186712429802	0.00182898428893226	0.987153435416299	-0.202605741708921	0.071485207865442	0.251919396256054	0.0241796401262696	-0.25599890194057	0.0219042744298879	-0.0189078995433453	0.867786625688252	0.0181743837616693	0.872872080858206	-0.106227306750356	0.348332097702217	-0.0499938850753697	0.659649708632003	0.058097708626593	0.608723779135676	0.25903104660111	0.0203337820599147	0.0497293782810051	0.661339959456565	0.161623359652198	0.15206163194876	-0.00536946070454112	0.962297728205284	0.132682303533493	0.240689666040861	-0.163789768264253	0.146571796497331	0.0281168997730031	0.804462386906864	0.157830488133831	0.16204041848723
APOBEC1	black	0.026300039487163	0.816870073628993	-0.026300039487163	0.816870073628993	-0.325532309751524	0.00321359200869688	0.0791539848547101	0.485221921413306	-0.249575959910836	0.0255753561102266	0.136739670619971	0.226479037617507	-0.0174735212751223	0.877735971490712	-0.0946533315917544	0.403628678955875	0.0420129906089566	0.711363933301219	-0.159978035276548	0.156332499306897	0.216768150590376	0.05343979727813	0.351718441145903	0.00137794392069638	0.120759055355102	0.285965867471472	0.0358482480325169	0.752236585456928	-0.00856344570844413	0.939904671454496	-0.15876109750271	0.159548320730129	-0.131167585007639	0.2461494423566	0.00738312284114508	0.948175426347264	-0.0638028499139517	0.573937591263652	-0.0835277118167146	0.461350392571488	0.222639137989409	0.0471451431060549	-0.0839274535907354	0.459201201699528	0.00463169292035321	0.96747500865789	-0.289484197018615	0.00920094833493434
APRT	black	-0.0265413567956139	0.815219405754002	0.0265413567956139	0.815219405754002	0.749557708982109	1.25707037362181e-15	0.278731264435719	0.0122922359103459	0.629826054989133	3.87892558386843e-10	-0.4382859701406	4.77908635872754e-05	-0.188315718632369	0.0943586371738817	-0.0699028628549178	0.537799204214446	0.271984389118276	0.0146622803216217	0.106359495695097	0.347729161373862	-0.286408029134893	0.0100068596764478	-0.337890705192781	0.00217440259818899	-0.198079486177495	0.0781893731169923	-0.412905263373157	0.000141045062180307	-0.516599554863415	9.32080725857219e-07	0.181762035916498	0.106611024882972	0.277708054293777	0.0126287234455227	-0.288810506729315	0.00937241559247136	0.385012373354923	0.000421194192950491	-0.0815953620574867	0.471816881240305	-0.362329146158631	0.000957403278332295	-0.0369872529224968	0.74462951420872	0.18996690166485	0.0914533716693143	0.713334343453276	1.13137568473749e-13
AQP1	black	0.00313386349250451	0.977989927014924	-0.00313386349250451	0.977989927014924	-0.376689037665828	0.000573241702948964	0.261094960981255	0.0193207559037436	-0.260395838782878	0.0196589499476939	0.464459675085156	1.42543432697637e-05	0.0212630102528355	0.851495908487402	-0.0711361691162298	0.530631337927866	-0.194985581481983	0.0830540732246919	-0.197805205881319	0.0786112322304018	-0.0807753084789777	0.476297145605666	0.289748583675574	0.00913441064973867	0.153460011541894	0.174130448130177	-0.0825605281162933	0.466573129354302	-0.0530487594203437	0.640253655457355	-0.166286487796191	0.14043089141251	0.160945652563016	0.153810122963906	-0.0644467038206835	0.570070525482657	0.187635000960794	0.0955772785808945	0.101708934365231	0.36933173465637	0.133934327396935	0.23624036721203	0.15957516558467	0.157391720319928	-0.0127466011271527	0.91064955301589	-0.275317798014756	0.013446079436128
ARF1	black	0.0320962041902554	0.777459082428204	-0.0320962041902554	0.777459082428204	0.696664368822457	7.16391704062978e-13	0.0662034977308314	0.559581444351174	0.496507907705949	2.81251083795651e-06	-0.483941305723654	5.41959996364083e-06	-0.0498136521281434	0.660801248561387	0.0503270475164519	0.657523157666092	0.192731143132442	0.0867479768653478	0.0613300447064663	0.588901665020802	0.102482803702935	0.365681355592946	-0.307899229421491	0.00546217624115343	-0.344325120611763	0.0017630328737006	-0.281174689480361	0.0115200412131696	-0.249313708997354	0.0257357181577987	0.123131866990484	0.276533891958118	0.127119799084835	0.261155132295845	-0.119945775691728	0.289247148734288	0.192313734095216	0.087445959448423	-0.304296188647803	0.00606446836061665	-0.280945037426649	0.0115907751866528	-0.191463596844844	0.0888812773713632	0.0533048333038558	0.638638451808685	0.537881058464839	2.67139402331343e-07
ARID5B	black	0.101240736956896	0.37155099212025	-0.101240736956896	0.37155099212025	-0.325027622303044	0.00326417541061152	-0.0922512614311205	0.415718432610899	-0.234070044406245	0.0366391780928667	0.274719828666239	0.0136575858649891	0.056034792255758	0.62152470324349	0.114807045575343	0.310553230167619	-0.155712789298154	0.167818623134796	0.0264347385467441	0.815948601261914	0.0875932081159592	0.439751022318394	0.257307227497118	0.0212143746843665	0.140479966965341	0.213908488604168	0.149285334937983	0.18628356431477	0.285188943756423	0.0103429079602242	0.00573449231624666	0.959736684351808	-0.278385519412388	0.0124050540458074	0.208933884760426	0.0628948234429696	-0.240412186158489	0.0317072934059837	0.317150929720229	0.00415124301427492	0.170547187941529	0.13040232198992	0.287751164624531	0.00964769334757179	-0.00691519981323971	0.951455820598477	-0.272186619538488	0.0145858763839591
ARL2	black	-0.297854582956569	0.00728862168739635	0.297854582956569	0.00728862168739635	0.296193387432229	0.00763760558026922	0.610878858502205	1.77260581631553e-09	0.307624485863576	0.00550616310617234	-0.0835143899992538	0.46142211138668	0.0321294975827374	0.777234215271387	0.112673322173003	0.319691024429411	0.0682656366153214	0.547387678392455	0.0143118670724584	0.899731147497669	-0.0565223650389661	0.61848884502822	0.218605903440208	0.0513994145474665	-0.0511624308575268	0.652202939170475	-0.634149031295422	2.70279768360655e-10	-0.489715571050014	4.02225688731105e-06	0.179436201508012	0.111244888126371	0.234992782332858	0.0358840865822187	-0.157168090012104	0.163831739458839	0.581370292669949	1.56194421508536e-08	-0.0141049863793335	0.901173207548146	-0.0411212898386582	0.717229018095891	0.0682651136447578	0.547390754385756	0.309187568749079	0.00526003309688848	0.397508317964605	0.000261085408689082
ARL6IP4	black	-0.177982082218414	0.114220238650511	0.177982082218414	0.114220238650511	0.675989519969844	5.9801396960302e-12	0.398346397186994	0.000252672072253039	0.589322967859421	8.87690637197134e-09	-0.394131611942521	0.000297658794043733	-0.314196089247173	0.00453571233313564	-0.0578159568360139	0.610465323726427	0.247893283437421	0.0266191775702022	0.105544636516235	0.351456234866812	-0.0443808369700525	0.695871522138666	-0.0574340143237015	0.612829614863188	-0.130986549283438	0.246807632044221	-0.444733136325028	3.58005945431206e-05	-0.49859161095525	2.51627287301141e-06	0.0938373442323228	0.40771224240325	0.032607869729551	0.774005267308795	-0.200427578477238	0.0746513856067961	0.374357611868667	0.000624024066912109	-0.12675265428176	0.262546220169063	-0.177550281445236	0.115115494144986	-0.152979011884805	0.175500344667588	0.376725262994412	0.000572483319449447	0.688548620393789	1.68261325850557e-12
ARMC4	black	0.264623593068758	0.0176888758190246	-0.264623593068758	0.0176888758190246	-0.378192497652958	0.000542525647597379	-0.130227457243234	0.249580612636779	-0.175339683466133	0.119783762898445	0.145713162513979	0.197161144121671	0.197009524729979	0.0798453196614871	-0.0892314217608619	0.431211049529392	-0.430040162145985	6.85737095693018e-05	-0.270491658215226	0.015237019896804	0.0483863203307039	0.669948360559778	0.151567466238964	0.179565943262774	-0.0764862351914914	0.500097998752296	0.157091517896211	0.164039753005917	0.161898881460756	0.15135504144886	-0.129057202286101	0.253897271648819	-0.0650290611242354	0.566583344138881	0.35378697082729	0.00128477093184657	-0.244775427435921	0.0286487760356457	0.0502924138789474	0.657744095388206	-0.135574779600819	0.230497508237733	-0.0585676671231692	0.605823742358133	-0.346187645468976	0.00165782528918125	-0.418461555838752	0.000112107105092678
ARPC1A	black	-0.142011608523264	0.20890606090126	0.142011608523264	0.20890606090126	0.574280298087524	2.5525963576455e-08	0.133722132918439	0.236990397138549	0.320043646705948	0.00380322237773603	-0.486849218657396	4.66709475426876e-06	-0.329550771583793	0.00283517759290523	0.157437713548556	0.163100839627494	0.0428371473483566	0.705957961177932	0.367193805087092	0.000806814483340577	-0.0439400337265446	0.698746436837425	-0.269549507715446	0.0156096983460631	0.0453442963630843	0.689602798211393	-0.208861318298851	0.0629883587654719	-0.346818001272697	0.00162352291122468	0.400429157088821	0.000232831580602187	-0.000924442512686349	0.99350662268215	-0.206488200602024	0.0661098770283626	0.204088630363007	0.0693920959249555	-0.177295671821273	0.115645908723312	0.0582951473186556	0.607504678979401	0.0571559774098826	0.614553202609665	0.396432066459906	0.000272267381268822	0.638039976005259	1.94306912517184e-10
ARPC1B	black	-0.120460732302267	0.287166613916	0.120460732302267	0.287166613916	0.647731549396899	8.36634340144496e-11	0.118744370533449	0.294139706780921	0.549853491863612	1.27244973654735e-07	-0.313036912662689	0.0046949720164006	-0.0703736514125019	0.535057406536157	0.116280439884966	0.304343009541737	0.00312353187919769	0.978062471103363	0.207776066583424	0.0644007061471054	0.114922318508028	0.31006442901539	-0.117101023324301	0.300919632282878	-0.0270893451923887	0.811474030816558	-0.156535789942894	0.165555277496951	-0.239984607248569	0.0320212609497591	0.298174477350847	0.007223053263402	-0.188447846880115	0.0941235188421772	-0.193466818221502	0.0855285409059591	0.102252963918031	0.3667632083219	-0.340289671073384	0.00201189503736951	-0.078279505640837	0.490072204367713	-0.0666224465434137	0.557093704905416	0.480417287754931	6.48412475914662e-06	0.614878110374432	1.29708859002495e-09
ART1	black	-0.0496524573848975	0.661831817637892	0.0496524573848975	0.661831817637892	-0.257322594511425	0.0212063830020109	0.173092419584212	0.124677132511695	-0.0850678859968034	0.453100060537218	0.135481295089409	0.230822138139835	0.000710078272943612	0.995012316556557	-0.148920070770735	0.18737543262331	-0.194539673062431	0.0837746041746421	-0.151600521899821	0.179469956519669	-0.196648699225543	0.0804100185647187	0.263379306495122	0.0182502577392818	-0.0785875046783996	0.488360981466995	0.0628037961033044	0.579962036618624	0.0263865501837397	0.816278227857113	-0.177137989843527	0.115975342624427	-0.0346504147728328	0.760262079711314	-0.0543994140720254	0.631753319064512	0.0246096947443979	0.828454386086701	-0.0633752419066765	0.57651257239017	0.00348237024260183	0.975542972746341	-0.0325219666599849	0.774584820919532	-0.143572279060775	0.203894901168519	-0.224719584281591	0.0450668669391548
ASGR1	black	-0.00257377527098166	0.981922864404901	0.00257377527098166	0.981922864404901	0.530233746856801	4.22707580021795e-07	0.0494106314203715	0.663379066064837	0.148374248981178	0.189015657552556	-0.168146187943101	0.135984384794726	-0.0328706302018621	0.772233295507741	0.0147145776012896	0.896924992191567	-0.0907084758669496	0.423592707783355	0.376534100331003	0.000576495704607946	-0.197779304206831	0.0786511641896761	-0.0120363293698595	0.915609591638864	-0.13976081698807	0.216286276194797	-0.0622038680985456	0.58359360689042	-0.0129156714740575	0.909469380328805	0.140472049405575	0.213934566032229	0.0156578614839549	0.890357036462198	-0.214119091182206	0.0564972135418128	0.107490540479859	0.342596911522303	-0.43453036549295	5.6398531696789e-05	0.102092993430385	0.367517340872177	-0.187899653774754	0.0951020290923555	0.199978540723892	0.0753178679899276	0.54020533202196	2.31836610424449e-07
ASL	black	-0.0538656017454552	0.635107241084115	0.0538656017454552	0.635107241084115	0.710501136306629	1.5624275968449e-13	0.407955866129666	0.000172479655086797	0.674560551816794	6.8812981227568e-12	-0.380763097836732	0.00049346999814388	-0.0385697461204764	0.734101080329633	0.0755197896154242	0.505545103334884	0.17606274326014	0.118241094879162	-0.0299600200226569	0.791924543914501	-0.213687371504107	0.057008755127567	-0.157614451123885	0.162623046538593	-0.244619189391945	0.0287538279817116	-0.570846264731091	3.22477478912378e-08	-0.524387146049402	5.95854207671541e-07	0.172328679437822	0.126374509074471	0.266688444690482	0.01679001572627	-0.0847384770908967	0.454857724186364	0.470396369879399	1.06824802582531e-05	-0.0138570827507828	0.902901638555887	-0.404943119320809	0.000194655044971302	-0.187222123726828	0.0963224229829289	0.191525367176155	0.088776365104247	0.671152127245034	9.58773097511741e-12
ASNA1	black	0.0214837272802116	0.849972240017742	-0.0214837272802116	0.849972240017742	0.818855100316206	1.71320460442853e-20	0.399627223881906	0.000240294645001777	0.730616077059516	1.44715118642506e-14	-0.541604942834062	2.12760394742596e-07	0.0264989885243408	0.815509156840459	0.131458043371202	0.245095948588737	-0.0164306099015432	0.884981968086664	0.0319409027371395	0.778508246410446	-0.211334655739051	0.0598632659304585	-0.140793902825739	0.212876314941187	-0.364081704889503	0.000900436329248999	-0.595185599976129	5.79520245743623e-09	-0.539134641021451	2.47511646740442e-07	0.28308468412575	0.0109461638260694	0.214171457725758	0.0564354203793824	-0.097898700219324	0.387626748926148	0.464346884842642	1.43319347894451e-05	-0.164691426211117	0.144331266037941	-0.366996459282168	0.000812477352800434	-0.207298486597306	0.0650302979893685	0.202208210624606	0.0720548665310058	0.731386599283101	1.31552762814699e-14
ATG101	black	0.104737687711351	0.355171485778901	-0.104737687711351	0.355171485778901	0.321397337759	0.00364947973672892	-0.0561719861060794	0.620669827781047	0.249198955642064	0.0258061556547287	-0.128164015161254	0.257226022017823	0.203302305618295	0.0704957684099446	0.000501829116102784	0.996475074832383	0.0281566350149781	0.804191554325172	0.0734725298074249	0.517184286848785	0.080045096292468	0.480305732678698	-0.0266694430679746	0.814343591273113	-0.230977648305941	0.039267168908365	-0.0971704264503673	0.391184238779395	0.041505287428874	0.714701279012374	0.241989024838242	0.030571718125501	-0.208105281610515	0.0639695828481579	-0.031609152776953	0.780750760951722	-0.112596735090354	0.320022187057029	-0.0732665733879132	0.5183626864285	-0.113120862216791	0.317760258095777	-0.0158554409767573	0.888982236678108	0.0307128913732893	0.786818076235508	0.234995352226167	0.0358820019081898
ATOX1	black	0.0945476226617202	0.404156335210887	-0.0945476226617202	0.404156335210887	0.472999017168617	9.39750470216475e-06	0.107745723072348	0.341445589955398	0.340718306736822	0.00198403786676239	-0.275325885618489	0.0134432383517004	0.114203940503069	0.313118751470521	0.266085455914133	0.0170483483186892	-0.213569260384608	0.0571493604745512	0.182491628564275	0.105188766845378	-0.169293897997021	0.133293926593867	-0.238717421282612	0.0329671308927765	-0.0531698908822482	0.639489401498656	-0.283998579300803	0.0106804992935073	-0.338696322595821	0.0021185594409951	0.40378063866197	0.000203892423310121	0.169040678527881	0.133884021512478	0.0413344138443307	0.715825710689565	0.184580330823643	0.101198652034912	0.00327855861987154	0.976973959881054	-0.229703728660841	0.0403945055942262	-0.04072488021771	0.719841650958928	0.188936785663125	0.093257470366529	0.489278765738074	4.11479675204856e-06
ATP1A1	black	-0.0146208996437584	0.897577644550787	0.0146208996437584	0.897577644550787	0.472198255992707	9.77655415349075e-06	-0.2197853021362	0.0501239869245635	0.298746396148748	0.007107120367318	-0.307857317506841	0.00546886623389936	-0.0749805451870497	0.508597665473345	0.268324983622409	0.0161058059595928	0.136589742642884	0.226993471083435	0.280650945198454	0.0116819086318566	0.055912004707767	0.622290235912938	-0.364135990373049	0.000898722025008538	0.194507689937951	0.0838264749645542	0.116299099936347	0.304264881362561	-0.0251982845105614	0.824416360320648	0.361033213558327	0.00100161139234543	-0.240415984487997	0.031704515966759	-0.322166101251486	0.00356465825285606	-0.123348914171456	0.275681630296864	-0.181212695055432	0.107691731527184	0.125440529652937	0.26755873788126	-0.0020505079060813	0.985597637079423	0.44793317709358	3.09510866197432e-05	0.416855961208497	0.000119847548093953
ATP5B	black	-0.115808747292962	0.306322287805846	0.115808747292962	0.306322287805846	0.79234749814395	2.0513451045876e-18	0.22128364580789	0.0485412800729288	0.627711286474433	4.6193712205733e-10	-0.387929712351035	0.000377331999255391	-0.134388430560741	0.234640813706773	0.123721789984909	0.274221595494665	0.26429085494284	0.0178375233327908	0.166408861672386	0.140134968949072	-0.0384351637906774	0.734994592199111	-0.192881509980237	0.0864976199732425	-0.180098590215831	0.109909587162655	-0.401059901772559	0.000227112141799744	-0.375934447451325	0.000589249197617236	0.345796505991855	0.00167943747850039	0.0471779238305324	0.677730180742239	-0.217181331599619	0.0529753726834116	0.30134153448068	0.00660139498936443	-0.0785379457167516	0.48863611442351	-0.172266197459465	0.126514149315798	-0.198060722321018	0.0782181753182326	0.346874162736373	0.0016204980390236	0.718075481309601	6.53427696883031e-14
ATP5G3	black	-0.0792621260477269	0.484623894424136	0.0792621260477269	0.484623894424136	0.335864371563684	0.00232075647632661	0.0036903800814612	0.974082589026847	0.115787973264361	0.306409649989232	-0.278438899139484	0.012387577521316	-0.0785220583432301	0.488724332561472	-0.089834141439174	0.428092978674525	0.0819901382860247	0.469668219195514	0.371235038218006	0.00069846935751049	-0.261881137910813	0.0189464168343998	-0.271773177336593	0.0147424465468695	0.181128906790706	0.107857311396299	-0.0978432236190257	0.387897059960624	-0.27447431853089	0.0137452555971782	0.251420730378279	0.0244710873733784	-0.0600898965588785	0.596472247096372	0.131763682925616	0.243990746631293	-0.0161266598916345	0.887095572190663	0.319665248726388	0.003847217666458	0.0177257294422756	0.875985149916249	-0.0718350904088435	0.526590489694361	0.288586882434243	0.00942994695111206	0.449290788875452	2.90847752203312e-05
AURKAIP1	black	0.0463361617859567	0.683171006700236	-0.0463361617859567	0.683171006700236	0.813637742167728	4.66414027545873e-20	0.0199577858409315	0.860517153832115	0.563986705644756	5.10326757805516e-08	-0.524399706126305	5.95419001996645e-07	-0.00840008961735892	0.941048980785067	0.162136125356752	0.150748584449584	0.120451174786854	0.287205137878208	0.31676264014623	0.00420005221042838	-0.042055077182416	0.711087522900407	-0.347052027764084	0.00161095170821421	-0.11922620461168	0.29217100748753	-0.219333462005858	0.050609507946393	-0.276676951953825	0.0129758658901442	0.423569698483432	9.04497043189151e-05	-0.0373118838212002	0.742465831724446	-0.0623663233496775	0.58260918417333	0.106081050556972	0.348999955921057	-0.0789375867940709	0.486419790713862	-0.213637553734391	0.0570680262268732	-0.14488095600166	0.19975947339591	0.326498705158481	0.00311868358227397	0.774458727473353	3.5590660214119e-17
AV8S2A1N1T	black	0.119603596607149	0.290635118117967	-0.119603596607149	0.290635118117967	-0.348824104432191	0.00151857617398989	0.0307276055913883	0.786718363495567	-0.1874173773926	0.0959694708420079	0.274353903950298	0.0137884325313671	0.0692522224843516	0.541599781280502	-0.00643069570242454	0.954853306800519	-0.116541679274067	0.303250409161858	-0.251680253170338	0.0243190379178088	-0.122397579056377	0.27943020899914	0.114010847121368	0.31394302601873	-0.0206252993037571	0.855901233198951	0.0516595461560334	0.64904520820211	0.0452650073950768	0.690117908698578	-0.152750459665689	0.176154021858196	0.182546620114751	0.105082168408418	0.0600908071897647	0.596466672166474	0.0518994401258105	0.647523580833183	-0.0263986312529064	0.816195585786835	-0.0658804528112206	0.561503303056052	0.0994301387620959	0.38020930999521	-0.239956706981469	0.0320418383720276	-0.357415419254323	0.00113500566924368
BC069756	black	-0.161395853820267	0.152646936816638	0.161395853820267	0.152646936816638	-0.316091414179156	0.00428563230202797	0.276022635331723	0.0132004225570246	-0.180315732711482	0.109474566131465	0.318646535047227	0.00396792229080499	0.0307142360797663	0.786808963521475	-0.0159354443821871	0.888425648997727	0.10095278031008	0.372919927274165	-0.175439850029645	0.119569137068655	-0.0436207105724204	0.700831711932792	0.318186902829349	0.00402347819640159	0.00322201020640935	0.977371006503018	-0.102008419517905	0.367916421536675	-0.0290909250204856	0.797830207753742	-0.158437972282089	0.160410381992435	0.0782724601800771	0.490111385465261	-0.0889153791701217	0.432851191009938	0.197001121291043	0.0798584351631463	0.0620984243439972	0.584232966058077	0.10925450075396	0.334688065745177	-0.13842318239972	0.220758513066242	-0.00136061332066825	0.990443035647822	-0.240516391354383	0.03163116995023
BCAR3	black	-0.194951788014632	0.0831085061337966	0.194951788014632	0.0831085061337966	-0.369206675265767	0.000751072030918171	0.100272598786322	0.376165627623583	-0.31595514396748	0.00430319464590307	0.301590932509685	0.00655450708743229	-0.195684507395944	0.08193461462838	0.011233190187563	0.921222025267555	0.058209029184361	0.608036290564187	0.0712554361535916	0.529940699001976	0.0191765683368547	0.865925278842159	0.213959266091341	0.0566861506602357	0.128170538745945	0.257201602618371	0.0131861045392317	0.907582067177216	0.0687790619822701	0.544371879360698	-0.0468305459908539	0.679973519945973	0.175211732124682	0.120058353124112	0.0930446870822792	0.411702075492946	0.13411731869088	0.235594883133476	0.350933803035873	0.00141485561821575	0.210144038897917	0.061351511391963	0.2027611913445	0.0712634365271239	-0.0482795476997787	0.67063457145964	-0.254827021530652	0.0225383867364472
BCKDHA	black	-0.0167725815051259	0.882604929682552	0.0167725815051259	0.882604929682552	0.487643915582962	4.47920589409047e-06	0.156238349100462	0.166370660051905	0.320124263688442	0.00379390739499981	-0.248469551704029	0.0262577084379077	-0.0503885784958369	0.657130706606338	0.148411734248441	0.188902681359805	-0.0145444754398187	0.898110140724871	0.129570480290687	0.251997736820132	0.0674201156837006	0.552371761737728	0.129910614203802	0.25074433852853	-0.0698014968621607	0.538390447394158	-0.23483046148585	0.0360159651450352	-0.221969037686073	0.0478311400002683	0.255383707368658	0.0222352359282999	-0.0332247193146543	0.769847275630729	-0.270026547556138	0.0154200284353569	0.162443247078307	0.149966201342231	-0.312687003236302	0.00474401180194138	-0.019062794266459	0.866713421191495	-0.201716474421574	0.072764558236163	0.304206494254214	0.00608018212580574	0.494451660904495	3.13677208518328e-06
BCL9	black	0.0782394038016555	0.490295240100715	-0.0782394038016555	0.490295240100715	-0.360808599757107	0.00100945936587452	0.173281788018316	0.124258979786325	-0.114785921057938	0.310642860212071	0.194291103381181	0.0841784101314964	0.0246050126565568	0.828486525572157	-0.041896556480953	0.712128827115312	-0.135539679359878	0.230619358342974	-0.299064416302896	0.00704336621860452	0.172671229064411	0.125611039287552	0.458319652387909	1.91023580606707e-05	-0.107421383872351	0.342909347923811	-0.0159831440476414	0.888093825697154	0.0593601136152841	0.600947475630889	-0.0777095513798192	0.493247157178694	-0.103567416455801	0.360602500550887	0.13087037473335	0.247230642944853	-0.0326689604290978	0.773593187946629	-0.0772949901207472	0.495563255597778	-0.0275213254491989	0.808524519769185	-0.0362065411441033	0.749841069222264	-0.170925742181029	0.129538371342181	-0.323685079473437	0.00340221450251886
BLMH	black	0.113258761584194	0.317166849568756	-0.113258761584194	0.317166849568756	0.173090987746424	0.124680298309181	-0.11082393224809	0.327749227416265	0.0834261450892954	0.461897337419156	-0.181216688890971	0.107683843959491	0.0324675384258451	0.774952090195901	-0.153253169442753	0.174718575640669	-0.0176864517143413	0.87625777582892	0.122654084602723	0.278416161733797	-0.192971629130082	0.0863478483676917	-0.0734721808602796	0.517186282232622	-0.0121228723843571	0.915005059809189	0.0268494646336442	0.813113044068833	-0.0157042388695281	0.890034303640861	0.118738322304576	0.294164474204204	-0.119808564388632	0.289803187504595	0.272688873024883	0.0143976090524421	-0.146717569977537	0.194057588471083	0.222121120818557	0.0476747317674553	-0.0685282728502233	0.545843972469657	0.00655994416994675	0.953946897109463	0.0666358337534086	0.557014298152915	0.236067880055356	0.0350207731869745
BLVRB	black	-0.0835830269280308	0.461052665637205	0.0835830269280308	0.461052665637205	0.786488447789699	5.38224401698529e-18	0.395972918637708	0.000277170381343227	0.601909672273386	3.5159656106668e-09	-0.45160998386904	2.61371651278511e-05	0.00803545110546723	0.943603700491356	0.0235721982274172	0.835582914141911	0.00400596126556339	0.971867138745828	0.143699399693633	0.20349054076197	-0.173704207070666	0.123330084473538	-0.0834563844534327	0.461734458953897	-0.272676903549438	0.0144020711898736	-0.511121546920988	1.26845716818125e-06	-0.490866963533064	3.78760967410308e-06	0.150254436073681	0.18340903234812	0.174410108800794	0.121789691554632	-0.137316435921324	0.22450764397257	0.43268530460899	6.11355827616038e-05	-0.351658137657196	0.00138074957264371	-0.266787301875043	0.0167479864320307	-0.257084334509982	0.0213305807134186	0.277986512065088	0.0125363686388671	0.76483295611254	1.48691048092237e-16
C10orf12	black	0.0323286835798621	0.775889274446294	-0.0323286835798621	0.775889274446294	-0.47813803692727	7.27390708747937e-06	0.0963307591153595	0.39530990216389	-0.358357031139987	0.00109881928403362	0.312739903163841	0.00473656883410982	-0.134349373234879	0.234778094602462	-0.293044510356273	0.00833960970254709	-0.232952028138489	0.0375718081897101	-0.214406229421815	0.0561590646256462	-0.00944922188539713	0.933701987406543	0.315378800769852	0.00437818272588949	0.102050610963914	0.367717298824566	0.036508974026727	0.747820868368688	-0.00063627696160592	0.995530701076252	-0.292987957380286	0.00835271843949658	0.0787729346214777	0.487332270281783	0.299770487537823	0.00690361581813493	-0.0629528594249529	0.579061319376378	0.0842999770147577	0.457203310142499	0.0553585797701597	0.625745589701576	-0.0574936922202099	0.612459936809215	-0.193737755822616	0.085082880309215	-0.390597344574563	0.000340930028231525
C12orf49	black	0.217107628966987	0.0530579728697129	-0.217107628966987	0.0530579728697129	-0.271473639012627	0.0148567868275389	0.033800470895883	0.765972156110243	-0.164193559357747	0.145565211223579	0.134646258473421	0.233735984255323	0.304042944730697	0.00610892732757187	-0.0489913519381567	0.666065032106891	-0.257239756616976	0.0212494936568807	-0.214210712564524	0.0563891353752741	-0.082704178707912	0.465795395808363	0.384178151641746	0.000434568458239463	-0.108611371399591	0.337558114713743	0.0158712723366019	0.888872092850206	0.10592197001516	0.349727279525477	-0.0208347871726557	0.854453592667671	-0.109703912919824	0.332691686543375	0.293516145079254	0.00823098775725433	-0.139548933661232	0.216990389132799	0.147827917559679	0.19066778372206	-0.0546352090048725	0.630274186642046	-0.242912157178498	0.0299229532127105	-0.25589613129239	0.0219592686378048	-0.264987978993623	0.0175273123978068
C18orf8	black	0.0025302702888475	0.982228375467579	-0.0025302702888475	0.982228375467579	0.458432306929535	1.900098875403e-05	-0.144034638490315	0.202426919767414	0.275293073668515	0.0134547680481801	-0.360848543542857	0.00100805966887984	-0.0693017948677559	0.541309752743961	0.225141774041473	0.0446545016334525	0.207750114586201	0.0644347913259668	0.318651825721819	0.00396728680119733	0.139798941893331	0.216159754108733	-0.276982807822946	0.0128720398274488	0.348515978251318	0.00153428640145013	0.0348581403788016	0.758868474301854	-0.138722749851613	0.219751335656083	0.465095839907245	1.38240122370909e-05	-0.328954706630178	0.00288866103235113	-0.17983745936031	0.110434506710903	-0.160351370341739	0.155355672145151	-0.0261976730931592	0.817570525282795	0.163030118062613	0.148479618174683	0.113753868686967	0.315042181265959	0.553834249281422	9.87948283362734e-08	0.446934233115846	3.23949409063332e-05
C19orf53	black	-0.0440956993929652	0.697730700262249	0.0440956993929652	0.697730700262249	0.829577707660974	1.96983741144923e-21	0.165892645597638	0.141386473431022	0.557215980483788	7.9475836546692e-08	-0.526509930229899	5.26414543983828e-07	-0.0807683430870109	0.476335297839849	-0.0378221461551217	0.739068941293078	0.0660093944315038	0.560735828355779	0.312767595946571	0.00473267662106662	-0.132845686828786	0.240105792108657	-0.224721603933071	0.0450648868166235	-0.242472422357623	0.0302305307670267	-0.317587674656791	0.00409694638416273	-0.318641946512909	0.00396847351618932	0.21542171128274	0.0549764128000109	0.0393958916447589	0.7286239530243	-0.185982565042693	0.0985869352508924	0.264669349234556	0.0176685181930363	-0.114031528047727	0.313854676676067	-0.166710463090403	0.139407650071505	-0.147471553889718	0.191751043191473	0.305473709866872	0.00586147737863553	0.793948768133418	1.56748903607704e-18
C20orf24	black	0.0406628515065041	0.720250757479115	-0.0406628515065041	0.720250757479115	0.669149287164162	1.16273164863441e-11	-0.0748591272574053	0.50928629428122	0.411630459137918	0.000148591545848903	-0.411297238430012	0.000150624653414924	-0.0413793974797932	0.715529637650812	0.176690708154204	0.116913752796787	0.0425663248733214	0.707732804532288	0.361296425965151	0.000992485288029767	-0.0377002861855603	0.739879729886622	-0.297603239160731	0.00734050616455779	0.0414742183974483	0.714905683337069	-0.0125912769194041	0.911733943100582	-0.165470188141986	0.142416922911258	0.309395493422016	0.00522803786828141	-0.108918268527259	0.336186617021945	-0.173345020184723	0.124119593269046	0.0419938672184571	0.711489541569463	-0.33644238550622	0.00227813264119275	-0.0196503227459809	0.862644873800993	-0.257540998283844	0.021093078863078	0.4020287587543	0.000218578177979054	0.650964178607915	6.27397267906342e-11
C7orf49	black	0.0214732728099547	0.850044397663591	-0.0214732728099547	0.850044397663591	0.3218695064087	0.00359717241701147	0.178668845219713	0.112807451457231	0.201723160578634	0.0727548710486266	-0.317514665271298	0.00410597876824722	-0.0645680620958398	0.569342999651717	-0.202377212485356	0.0718122443869855	0.114373583580045	0.312395735342771	0.0449182126494597	0.69237255527289	0.00183735772678605	0.987094626419168	-0.000310721053086842	0.997817443071123	-0.284042673438651	0.0106678247673225	-0.252431559828272	0.0238833810001397	-0.183952093891411	0.10238615803762	-0.125878572342443	0.265878224815422	0.147816956060215	0.190701038036675	0.102159866004359	0.36720197516748	0.238887748687843	0.0328386443624856	0.132853992134861	0.240076138058879	-0.123797387501739	0.273926218175906	-0.187927651648016	0.0950518607641653	-0.0597448705720713	0.598586186450767	0.314472845091444	0.00449840576800636
C8orf33	black	-0.195902549499466	0.0815878467227522	0.195902549499466	0.0815878467227522	0.506723477537307	1.61823660273988e-06	-0.0156447294012569	0.890448423767817	0.356457119319603	0.00117293915988096	-0.368021042692785	0.000783465430249023	-0.129244371996692	0.253203466670074	0.112784704497893	0.319209799601702	0.19032107975004	0.0908394747014231	0.200873204978136	0.0739946452447518	0.0852678706305668	0.452034817348731	-0.103830542917145	0.359376947405176	0.0575981971776883	0.611812808023292	-0.056252142766662	0.62017059193369	-0.162482439708988	0.149866578241135	0.2813512016066	0.0114659301958767	-0.178651564177529	0.11284283504285	-0.33754452244932	0.00219880278472673	-0.0147828157138846	0.896449621721481	-0.265883132120377	0.0171357907356333	0.0336364913564328	0.767075247043365	0.00282646716788402	0.980148403890604	0.384900264985737	0.000422969326825029	0.47346547657859	9.18309114479302e-06
CA3	black	0.155562889215362	0.168233306816341	-0.155562889215362	0.168233306816341	0.122406848382414	0.279393521604742	0.0646562064990832	0.568814858967588	0.0370191422138696	0.744416882493792	-0.029905477030793	0.792294833418759	0.191646215437154	0.0885713964129774	0.0875781601313594	0.439829905705139	-0.0271956233670374	0.810748130670309	0.159079466782066	0.158702313212573	-0.0998329286713145	0.378272720821583	-0.0759082648968848	0.503351894072277	-0.10525098955411	0.352805402991998	-0.133687370992055	0.237113424988616	-0.0484413432906921	0.669594842047749	0.0909313866386842	0.422449725855084	0.260867292954676	0.0194303366423224	0.11051617562014	0.329102626984598	0.176269886564805	0.117801976962758	0.0239290991733396	0.833129160277712	-0.0557699302959458	0.623176514800585	-0.0440710569950739	0.697891459453773	-0.038856875880318	0.732195964803253	0.132041274358227	0.24298994603718
CAMK2N1	black	0.0614217618132081	0.588343502284324	-0.0614217618132081	0.588343502284324	-0.349098602360161	0.0015047030542511	-0.143554270523404	0.203952231200399	-0.26647904324507	0.0168793430222413	0.143468043758974	0.204226892800867	0.049643525755799	0.661888938769021	-0.031027084649272	0.78468965356267	-0.145390404390385	0.198165969722642	-0.129127892647037	0.25363508266033	0.0746712168377962	0.510352982320356	0.205730647867242	0.0671322509567725	-0.0191155459817733	0.8663479802388	0.144977841197284	0.199455721655342	0.218694828541679	0.0513023295302624	-0.176239919081527	0.117865426535488	-0.188316392529269	0.0943574368239624	0.214222835406456	0.0563748477125628	-0.297582528866296	0.00734479580912752	0.209860347995033	0.0617105149530441	0.0335229120013949	0.767839567311696	0.0564891170437098	0.61869566076282	-0.2767829459051	0.0129398031538697	-0.362213676258527	0.000961269142039976
CAPG	black	0.0171296084867236	0.880124347635302	-0.0171296084867236	0.880124347635302	0.686352214310017	2.11000595211734e-12	0.142446216745758	0.207501868860995	0.517685293551559	8.76297502105162e-07	-0.271713833340336	0.0147650388365741	0.038317068182978	0.735778936170707	0.121853675794452	0.281588567204008	-0.0475017264681344	0.67564160819739	0.136818296617655	0.226209582043712	-0.166773776957308	0.139255329732445	0.00110499475347741	0.992238441581377	-0.288746877704462	0.00938875396451926	-0.286636313976273	0.00994500283957443	-0.185004443047422	0.100403088369338	0.222896650649595	0.0468836891974758	0.0088429416844494	0.937947085712736	-0.0805485379754396	0.477540101338282	0.187825720947631	0.0952346065047812	-0.242628821211628	0.0301208319621676	-0.220106241222671	0.0497814553049237	-0.353466758647197	0.0012988107283013	0.182285500358805	0.105589085387397	0.607187710241492	2.35579400225442e-09
CAPZB	black	-0.0335839699278934	0.767428656877977	0.0335839699278934	0.767428656877977	0.749011295274134	1.35296332139406e-15	0.409900064573617	0.000159432008480728	0.76078686805876	2.65797849199476e-16	-0.528195195148893	4.76809774481045e-07	-0.114499529339454	0.311859654705362	0.110075976236912	0.331044624426426	0.0719469821402746	0.525945016140541	-0.0507185809132358	0.655027500528636	-0.133699598170952	0.237070146060894	-0.190566989125623	0.0904151548315476	-0.273455792846792	0.0141141878646853	-0.555400550632719	8.93502333947212e-08	-0.612999730314743	1.5028472188845e-09	0.127656396452489	0.259131004086019	0.214386833184731	0.0561818544780377	-0.130500736674534	0.248579867654319	0.451560445537339	2.61971029746824e-05	-0.253688162378532	0.0231695552200324	-0.413828954341188	0.000135799946131561	-0.227418934920682	0.0424837974099688	0.235578611427908	0.0354114799332958	0.678189683170173	4.81047044625572e-12
CAT	black	0.0443394341377403	0.696141369484924	-0.0443394341377403	0.696141369484924	0.357420579418263	0.00113480445393842	-0.0224886792114244	0.843041814139068	0.178508644010079	0.113135798378931	-0.338492350705419	0.00213257492897468	-0.122124803927812	0.280511273364409	0.105604074940923	0.351183534148267	0.0616070364727864	0.587216708232669	0.178310144584823	0.113543664729079	0.166480818893508	0.13996118296711	-0.122468550572814	0.279149390157442	0.114207512669142	0.313103515829043	-0.048628538383289	0.668392665068653	-0.151746020152976	0.179047904588019	0.0504462599005588	0.656762892718667	-0.0609904016600142	0.590970714676679	-0.120314602772224	0.287755999271491	0.01285777010567	0.909873531072335	-0.234642931048989	0.0361688296426616	0.0758389040453259	0.503743121907347	-0.0454303394132026	0.689043968561217	0.257323809698333	0.0212057511485221	0.339389714776532	0.00207153167959301
CCDC170	black	0.291597667749489	0.00868071571619324	-0.291597667749489	0.00868071571619324	-0.275369475425338	0.01342793469709	-0.0783423438284058	0.489722822798343	-0.155083948264591	0.16956330429962	0.106712049897388	0.346124286629096	-0.014999605437423	0.89493963161551	-0.162965434590924	0.148642922471569	-0.10739927019135	0.343009290996744	-0.243499797582935	0.0295160429251502	-0.138640661102838	0.220027004471279	0.166014778088164	0.141089619863875	-0.131345952951594	0.24550213285015	0.135285242487114	0.231503975554911	0.103362732135182	0.361557626340315	-0.10286665769734	0.36387892056103	0.0862820835589676	0.446653911771948	0.0221941876126514	0.845071499751744	-0.103291420492484	0.36189075537464	0.0593565672074008	0.60096925944321	-0.109210250041097	0.334885044876558	0.0276328562063087	0.80776343210711	-0.334530930033913	0.00242183070766968	-0.284559876836514	0.0105201348054266
CCDC64	black	0.0143809848123465	0.899249434995116	-0.0143809848123465	0.899249434995116	-0.455709897579576	2.15968916311084e-05	0.141235744132628	0.211429589206447	-0.175972600984658	0.118432577907748	0.142557853343567	0.207142264386719	-0.0423014077089145	0.709470455194355	-0.302765758961752	0.00633756230316964	-0.133731086198064	0.236958717258912	-0.383079691484809	0.000452771930043242	0.0101366401022116	0.928891012779135	0.412808752461716	0.000141603753026071	-0.0106293488614731	0.925444291740875	0.0328474492584053	0.772389573615876	-0.0495272694565922	0.662632617496293	-0.260942515548796	0.0193940718960451	-0.139156725535623	0.218298006190295	0.208594263470627	0.0633335534332773	-0.127846602633156	0.2584160822402	0.0595584224284729	0.599729920678357	-0.0874482066786559	0.440511468924514	-0.0645145275827695	0.5696638779649	-0.230852493622027	0.0393767494481717	-0.373352790270931	0.000647150054781168
CCNT1	black	-0.11934968411098	0.291667889956447	0.11934968411098	0.291667889956447	-0.232158893235816	0.0382453697937201	0.222872251916992	0.0469084099405886	-0.173419650398117	0.123955235295695	0.373497133470574	0.000643780619661381	0.183971179530337	0.102349922560562	0.0857385731017954	0.449533049311074	-0.154913159021609	0.170039443459349	0.00523927538660043	0.963211195642942	-0.0798601104246064	0.481324089613863	0.434886509346404	5.55243568731916e-05	-0.0446845747910208	0.693893035134447	-0.137878817896544	0.222597022798522	0.128468083274566	0.256089496129511	0.0151044046781707	0.894209814373642	0.0072345103530755	0.949217189763628	0.0045174648861957	0.968276728725012	0.153952329562166	0.17273644340686	0.147874887652225	0.190525336182062	0.170668022202446	0.130126074481724	-0.1487439458224	0.187903567865158	0.00222124369995173	0.984398566678715	-0.170141749818912	0.131332482826218
CCT3	black	0.260230111208844	0.0197398583992153	-0.260230111208844	0.0197398583992153	0.533662923049658	3.44569669331625e-07	-0.273168673111771	0.0142197246831321	0.311598047128485	0.00489955046501083	-0.256227378564251	0.0217824338165059	0.0878137855197721	0.438595642567636	0.133828992846895	0.236612480327442	0.00803179376495549	0.943629327368851	0.329177523816552	0.00286856341494738	-0.0639155307707688	0.573259937251466	-0.372970720437265	0.000656146558569486	-0.0874251714855328	0.440632342884433	0.0453332047950442	0.689674847461995	0.172391778460787	0.126233609275619	0.293675854289086	0.0081944876157539	-0.202829056436344	0.0711667907494447	-0.0391837529002263	0.730029093924356	-0.182083286784789	0.105982952051311	-0.00671215811291591	0.952879507266247	-0.0382495856655373	0.736227249516253	-0.0747690065194479	0.509797728693739	0.187470969606345	0.0958727721271627	0.40764033736374	0.000174687777399806
CD14	black	-0.0781370992710685	0.490864472993335	0.0781370992710685	0.490864472993335	0.671030539800902	9.70106374761355e-12	0.1991173333145	0.0766094350818798	0.438306565771869	4.77472234865824e-05	-0.413876038785863	0.000135537468804241	0.068706967137058	0.544794866612896	0.0167060200418667	0.883067516630841	0.173151331700304	0.124546930941397	0.16769788171688	0.137046397524261	-0.10803911357351	0.340124888520912	-0.0702977256843772	0.53549911802167	-0.0945740125824658	0.404024569493846	-0.239865848702104	0.0321089265723573	-0.314694514142677	0.0044687217442255	0.0825602862276518	0.466574439550667	-0.035533831207296	0.754340679229798	-0.199648620565341	0.075810579487625	0.200878009206396	0.073987590347801	-0.459315884825713	1.82231689817794e-05	-0.0436900768901143	0.700378540643961	-0.235862223198889	0.0351845591239039	0.380055464398534	0.000506552731053983	0.66327026733323	2.0308378228871e-11
CD300A	black	0.0482861387756329	0.670592203841823	-0.0482861387756329	0.670592203841823	0.552941533532407	1.04593842837399e-07	-0.219746122919414	0.0501659344543828	0.256086419906157	0.0218575348554286	-0.372449466191626	0.000668604336797588	0.0781204694482387	0.490957035925313	0.332803884603334	0.00255860483768391	-0.0182818985587475	0.872126354816166	0.384143032779626	0.000435139918772452	0.127389590159326	0.2601361025897	-0.267635954607498	0.0163908914448367	-0.0188828925076362	0.867959912040551	0.0462971382664032	0.683423634223476	0.0630609460312467	0.578408607679913	0.52576826048949	5.49756888035446e-07	-0.205219042781763	0.0678298914536222	-0.138129867280854	0.221747810009518	-0.131634660360536	0.244456876805634	-0.204077160965189	0.0694080935899602	0.0579087223214185	0.609891688742868	0.0232657630860904	0.837690960900779	0.265675535158178	0.0172259129221912	0.464110455028911	1.44958645731983e-05
CD52	black	0.119624845744947	0.290548798226243	-0.119624845744947	0.290548798226243	0.351702203479363	0.00137869887915913	-0.12031268204744	0.287763751469652	0.0869101936039274	0.443339480998892	-0.0349236316527603	0.758429260405614	-0.0666024936553038	0.557212066265096	0.0376893419920829	0.739952560363109	0.115000953954965	0.309731270757079	0.300866053151059	0.00669160752223978	-0.0780200831210296	0.491515989560241	-0.27412473060388	0.0138709315132767	0.100730601207559	0.373978249189008	0.0564908111866761	0.618685121804522	0.0451861892549695	0.690630099955249	0.158505011595227	0.16023124553439	0.0245131219137181	0.829117352635639	-0.197636609128472	0.0788714438702106	0.0406900251181689	0.720071525932019	-0.0557314734188879	0.623416506004793	0.115932359490408	0.30580278928737	0.195431060444706	0.0823391614885021	0.223387986736558	0.0463881517851072	0.317238697562499	0.00414028049872814
CD63	black	0.148946485326287	0.187296317661962	-0.148946485326287	0.187296317661962	0.27842484372862	0.0123921771881127	-0.011214213286632	0.921354685776484	0.061065529055165	0.590512768621013	-0.135457962502991	0.230903211438669	0.108871313266695	0.336396228019693	-0.0425779312797544	0.707656709568237	-0.337667044950057	0.00219013897449778	0.190796979414739	0.0900197201932684	-0.206120007245985	0.0666051989471935	-0.012475354308982	0.912543357590435	-0.181616429144733	0.106896649558116	-0.130385928798469	0.24899995654029	-0.0217311647199114	0.848264766698255	0.0989032994050923	0.382751320075518	0.0635861147316305	0.575242065148591	0.344677444466098	0.00174268140448003	0.0213386138120183	0.850973935459003	-0.0605341031865367	0.593755558573744	-0.0719416268316973	0.525975900448012	-0.376423995819459	0.000578818365023922	-0.0450846288702505	0.69129028408496	0.251957328527943	0.0241575917365353
CDC37	black	-0.0332757164187553	0.769503808404755	0.0332757164187553	0.769503808404755	0.750284181420184	1.13968632884753e-15	0.42141551556329	9.90612807236756e-05	0.798525377043508	7.16999014646237e-19	-0.33751564637461	0.00220084914903808	-0.0330220762980748	0.771212520174028	0.0742918487139463	0.512509980806852	0.258051514984164	0.0208302472024885	-0.118689685087058	0.29436369286343	-0.122030429355587	0.280885947078323	-0.203853137442316	0.0697211604649376	-0.234040076693216	0.0366639220069078	-0.57934422111445	1.79945934049095e-08	-0.56590243202649	4.49396407894304e-08	0.100365269502423	0.3757224168662	0.238829899061569	0.0328822360170882	-0.134984914184406	0.232551184108757	0.502541365293596	2.03355211898454e-06	-0.0841392231497003	0.458064866264244	-0.430977342467971	6.58473078014518e-05	-0.205892692686809	0.0669124932810291	0.261883694407319	0.0189452097730069	0.676484354901791	5.69538120669897e-12
CDH17	black	0.0452144527214159	0.690446416851391	-0.0452144527214159	0.690446416851391	-0.422922313526874	9.29618850475747e-05	0.20493951939745	0.068213521319718	-0.172417513489768	0.126176177540942	0.220141300193496	0.0497441544905628	0.15220462784929	0.177722341814477	-0.0306617257265004	0.787164833317768	-0.118136354936676	0.296636383368354	-0.328476960015022	0.00293217807602666	-0.0293443908102049	0.796106671675026	0.27094837900558	0.0150591403750091	0.0731700476644285	0.518915435717024	-0.0644802699598489	0.569869257707416	-0.15707658046519	0.164080354325127	-0.0577046288811755	0.611154053420079	0.00387645726949957	0.97277626087619	0.154938953865312	0.169967467711939	0.0153871721970459	0.892241073784933	0.131164098274701	0.246162107629078	-0.0313021496274299	0.78282759045488	0.0917024612134975	0.418509709421246	-0.119074934504808	0.292788136648524	-0.34307564161007	0.00183694583519192
CDH3	black	0.0281233163137599	0.804418650662658	-0.0281233163137599	0.804418650662658	-0.52233781518128	6.71033433821141e-07	0.0909972019968985	0.422112594704952	-0.317082236082603	0.00415984110060342	0.288699686703014	0.00940088754066025	0.0923296352131036	0.415320693950981	-0.0497194467072805	0.661403457238082	-0.197002000108128	0.0798570634863213	-0.2938496150876	0.00815493750803814	-0.00580379550933504	0.959250501782345	0.431855385304204	6.33845336927117e-05	-0.0578922491831033	0.609993536727564	0.0597913869236641	0.598300991162253	0.082454932445957	0.467145281462367	-0.271236794520304	0.0149477371749442	0.0123702542983259	0.913277281620416	0.236765968324498	0.0344695657010585	-0.1028113233018	0.364138413601077	0.035336367768888	0.755663030654948	-0.0355573360834308	0.75418332130403	-0.127588665772253	0.259385905306301	-0.343756555916767	0.00179632733347942	-0.453642415358094	2.3785476461648e-05
CDK14	black	0.150077598739785	0.183931146158062	-0.150077598739785	0.183931146158062	-0.283183501732732	0.0109171631088534	0.0201217837582199	0.859382652965869	-0.117081568826188	0.301000501861156	0.0335811714486475	0.767447488811018	0.0544327340348052	0.631544216337794	-0.100800478645584	0.373645200647	-0.151440443143934	0.179935140020877	-0.195640363792878	0.0820049618282442	0.174039551065083	0.122596459439587	0.288889837505589	0.00935208023417197	-0.111769381589959	0.323613681638839	0.0108460088434348	0.923929087491152	0.0772729105161975	0.495686770901361	-0.133110825199614	0.239160366221218	-0.132417802349089	0.241636977100744	0.231976637430701	0.0384015628401997	-0.174562601519069	0.121458873360876	0.208169144325993	0.0638862227408007	-0.0797378540470371	0.481997749395944	0.088644334916572	0.434260623824295	-0.263297246510553	0.0182878122200001	-0.274557422291015	0.0137155254954763
CDK4	black	-0.0481115204469711	0.67171500179326	0.0481115204469711	0.67171500179326	0.523965599703593	6.1063632165228e-07	0.24712276120983	0.0271090718247626	0.369995975762512	0.00073018831032672	-0.341067332405532	0.00196161151850754	-0.138981408326437	0.218884303731102	-0.0605904745039309	0.59341119906133	0.161202136648671	0.153146637241789	0.123118279364486	0.276587303911497	-0.0385350226448112	0.734331580848322	-0.119912013605145	0.289383901706238	-0.184795882926072	0.100793699209919	-0.356663184426986	0.00116468663416804	-0.334533734584857	0.00242161404253095	0.203681736968858	0.0699614547925388	0.0608768649488326	0.591663092055616	-0.114090912515705	0.313601074175049	0.250457238979081	0.02504266461509	0.281967828791637	0.0112786311712043	-0.161044326485473	0.1535546152403	-0.0446992325035109	0.693797609347262	0.152126180530329	0.177948577024444	0.533361210592381	3.50853766641961e-07
CDK5	black	0.0822915636362307	0.46803121871517	-0.0822915636362307	0.46803121871517	0.488973879625	4.18057001055328e-06	0.268226309894942	0.0161463681330545	0.423542528622851	9.05538604256179e-05	-0.266027711057772	0.0170732658592547	0.0811222607310867	0.474398829006372	0.20040340318979	0.0746871469372673	-0.205249023368117	0.0677888483499696	0.016048742281883	0.887637522206173	-0.199804543757214	0.075577399220875	-0.0267032860977082	0.814112221014207	-0.0947919232683124	0.402937498487661	-0.3269496381755	0.00307526164710352	-0.351213807891365	0.00140158202327175	0.277348514683512	0.0127488434568576	0.106999430789036	0.344819518444617	0.0350647711892188	0.757482975312266	0.258274319612103	0.0207164200425475	-0.110401882570348	0.329606148555747	-0.262212379228892	0.0187905679513775	-0.0782129379869436	0.49044246521851	0.188716240906252	0.093647337844421	0.492242152140209	3.52421426508418e-06
CDS2	black	0.0443827896016969	0.695858796587107	-0.0443827896016969	0.695858796587107	0.367633392696119	0.000794329313103233	-0.0236621030435467	0.834964654598746	0.281167950050212	0.0115221116290013	-0.435823253065014	5.32847823978181e-05	-0.104406172874683	0.356704821457455	0.297273147861785	0.00740913975020233	0.0923291347476777	0.415323233060493	0.240250832234181	0.0318254687606013	0.17131877937351	0.128645986021436	-0.228664486618425	0.0413339815682508	0.0239976120745756	0.83265830414654	-0.0704028401208214	0.534887643965997	-0.086524496855012	0.445373102106623	0.236478527249849	0.0346956413210887	-0.0830287650401782	0.464040668086304	-0.133849173736157	0.236541156280993	0.059554529298193	0.59975381275642	-0.0934078665030726	0.409871202761669	0.0446379877466902	0.694196361355484	-0.00292070354564937	0.979486678607872	0.266741333689074	0.0167675186024835	0.32629999191939	0.00313799174940029
CECR5	black	0.213831162389006	0.0568379603431105	-0.213831162389006	0.0568379603431105	0.454979758443183	2.23473809459719e-05	-0.120957478911418	0.285169060160276	0.36889745263224	0.000759400801267434	-0.213557210726819	0.057163720872163	0.0250420563588172	0.825487725470432	-0.0549910634505022	0.628044675988063	-0.0658533814506599	0.561664498020856	0.0133657075493104	0.906328925828327	5.06796784767189e-05	0.999644016992136	-0.0966531237588218	0.393722939064028	-0.188574264973313	0.093898992980526	-0.0335718474515319	0.767510234178442	-0.0565322883920254	0.618427123572252	0.110113164106525	0.330880284736732	-0.0301354332307183	0.790733985290214	0.00778195492202395	0.945380074874547	-0.106277117611471	0.348104825407146	-0.234958281573425	0.0359120830914864	-0.27360321801724	0.0140602625228117	-0.278035804803604	0.0125200811780393	-0.0346501740161804	0.760263695361685	0.31822953371251	0.00401829641244256
CEMIP	black	0.022530171706499	0.842755922720287	-0.022530171706499	0.842755922720287	-0.438506797638492	4.73248783811246e-05	0.0668185485826283	0.555931058947533	-0.156345848920254	0.166075626911477	0.117030742872473	0.301211845100065	0.167301799036645	0.137989905199873	0.101356061533135	0.371003601719716	-0.00130352716300191	0.990843991868867	-0.381159427334196	0.000486278340227152	0.207837994187043	0.0643194298087908	0.467230058965434	1.24674271193829e-05	-0.108668717548783	0.337301572071295	0.0797917146985323	0.481700903302125	0.0640576489246445	0.572405780604042	-0.172253559170757	0.126542408797668	-0.167499261428216	0.137518918652747	0.196648778420808	0.0804098942744842	-0.149094301349599	0.186854036173909	-0.000919831201666872	0.993539012299199	-0.0768479784547872	0.498067015343603	-0.0833021303251513	0.462565647789126	-0.2870930356335	0.00982224978498806	-0.44460758097852	3.60045693645815e-05
CENPBD1P1	black	-0.00438958897251836	0.969174274967004	0.00438958897251836	0.969174274967004	0.322756404394803	0.0035007253941566	0.136479950202143	0.227370709223337	0.254817416631665	0.022543647974158	-0.0572055212716321	0.614245920399724	0.110629713587054	0.328602916224477	0.147271905171214	0.192359863570826	-0.163854708000557	0.146409560950729	0.108861696080743	0.336439169864436	-0.125362325236419	0.267859513961972	-0.00452157730371379	0.968247864790325	-0.0486146936473844	0.668481548202836	-0.164950066186706	0.143693347259479	-0.109753950588713	0.332469876650904	0.150389894756155	0.183009818283805	-0.00319632312889381	0.97755136647689	-0.00537895070864501	0.962231141860057	0.108026543108886	0.340181408722282	-0.132613697371768	0.240935132257718	-0.0715994570195149	0.527951092001474	-0.0770412904773974	0.496983444949538	0.159819803735865	0.156747886050941	0.300103777364992	0.00683850165729073
CER1	black	-0.166917011736492	0.138911199564686	0.166917011736492	0.138911199564686	-0.44154870341711	4.13210854976264e-05	0.341719781642931	0.00192029999382736	-0.218592179796276	0.0514144109193409	0.34359357948127	0.00180597496574907	-0.0227734172261772	0.841080323381965	-0.106311615212593	0.347947477202769	0.00660814363311079	0.953608892823941	-0.260557464003264	0.0195803179757983	0.0450454504889091	0.691545021188904	0.540742875326248	2.24326049131163e-07	0.0343758946768791	0.762104971593721	-0.127710696496339	0.258926771367406	-0.0856622421011902	0.44993822223027	-0.24853993365985	0.0262138471346992	0.0626033574937298	0.581174204161148	0.0163272442352641	0.88570066177849	0.16739789797395	0.137760538320647	-0.0332771816283865	0.769493940823206	0.0771525005981003	0.496360638340292	0.16034633034081	0.155368828926331	-0.0575547338676857	0.612081910970323	-0.338960202524506	0.00210055040287142
CES1	black	0.0980514555255875	0.386883027208887	-0.0980514555255875	0.386883027208887	0.212483913179266	0.0584546980745646	0.0211621268673117	0.8521925147969	0.153822062013226	0.173104498903321	-0.209743955207771	0.061858299481778	-0.204648840235585	0.0686143153241665	0.0302114984106665	0.790217866887035	-0.0137054128856372	0.903959332630181	0.0244064661811317	0.829849676372138	0.048067706225578	0.671996840651376	-0.157648812331572	0.162530274649412	-0.10376301521285	0.359691223309321	-0.160195346922665	0.155763351616872	-0.0922182378491152	0.415886089828996	-0.131811501196325	0.243818145304543	0.090854806761226	0.422842191603552	0.274120359837239	0.0138725090677493	0.0805967433757032	0.47727573634249	-0.0242614794985926	0.830845421949655	-0.137531854844802	0.223774432172854	-0.146731983312136	0.194013309604986	-0.0438427632520981	0.69938140674002	0.154668206868956	0.170724053948695
CFHR4	black	-0.00347894396791734	0.975567028428224	0.00347894396791734	0.975567028428224	-0.525928820195665	5.44622164877025e-07	0.322038960133179	0.00357856383946092	-0.305754432345048	0.00581397981955261	0.166504204909191	0.139904737744558	0.0651042637302328	0.566133760057556	-0.084670917198598	0.455218675848492	-0.122402114550513	0.279412257404709	-0.238320825516084	0.0332679390298367	0.0763921275392904	0.500627065249603	0.560650147322258	6.35610489324103e-08	-0.140402456777553	0.214163874413753	-0.161695890056048	0.151875385462539	-0.0152131594342492	0.893452543955167	-0.158150674491193	0.161179754774654	0.0356300665136436	0.753696476832057	0.17807564327789	0.114026968160545	0.11632275496292	0.30416585838575	0.219570701254998	0.0503541049745499	0.0543094615952536	0.632317968990744	0.0513697347437906	0.650885374748152	-0.246291011777159	0.0276464367347414	-0.399278669257688	0.000243606504052195
CHAF1A	black	-0.239215716485236	0.0325924257317829	0.239215716485236	0.0325924257317829	0.250706444791656	0.0248937509651751	0.144520766965894	0.200891633138259	0.155294914153204	0.168976511951176	-0.113935704365897	0.314264172449183	-0.162203699794206	0.150576179424161	0.0288204738465042	0.799670308462267	0.202977203432355	0.0709561825957318	0.226993166022	0.0428828735831079	0.19803600941773	0.0782561221270389	0.0215939388703687	0.849211625298771	0.189850976999487	0.091655012678401	-0.144127390933303	0.202133344505224	-0.196062908664894	0.0813335620648892	0.188982800192742	0.0931762895452172	-0.0209982813323409	0.853324119571642	-0.0857714131332566	0.449358793437396	0.158296997454325	0.160787566509192	-0.0437999775031924	0.699660772268888	0.11868129876578	0.294398052304345	0.108871234116554	0.336396581420091	0.372668901427534	0.000663333873157236	0.342230889886883	0.00188848683933267
CHRM3	black	0.0561219236798539	0.620981716134532	-0.0561219236798539	0.620981716134532	-0.351496506320426	0.00138829505255004	0.133612699667026	0.2373778480158	-0.166292766916909	0.140415695886186	0.131598374675699	0.244588079385997	-0.02853839366834	0.801590693327846	-0.0737371718292259	0.515672111336884	-0.0513801213516582	0.650819388514807	-0.173547685802827	0.123673651191621	0.0165016755230341	0.884487907962996	0.327853558461996	0.00298984434673	0.109165578078147	0.335083973457359	0.0169277431368121	0.881526744511551	-0.0766917566688533	0.49894358383058	-0.146716220495162	0.194061734556508	-0.16672295543081	0.139377586075848	0.0813297095464034	0.473265742315896	-0.125539780322747	0.267177345325474	0.146918546992047	0.193440827895011	0.0610039541893655	0.590888092128466	0.138293039462394	0.221197077133005	-0.070795654025974	0.532605619024935	-0.246290042567807	0.0276470681240146
CIT	black	-0.00868720194604336	0.939037839949026	0.00868720194604336	0.939037839949026	-0.491759238799424	3.61468240420678e-06	0.116142653247312	0.304920315747774	-0.295314162327373	0.00782819070886311	0.0283748294043923	0.802704768443973	-0.0687514498079945	0.544533863675251	-0.162228355529673	0.150513311098277	-0.0724861717526351	0.522840145665739	-0.26072306051772	0.0195000334800999	0.0190616883734629	0.866721082636717	0.439570717079548	4.51384285321751e-05	-0.119213402546437	0.292223202223669	0.0452603905792203	0.690147906748289	0.0277036076271873	0.807280715713627	-0.182136185356052	0.105879807326199	-0.144446101045156	0.201126899244615	0.267621755121101	0.016396811899317	-0.126522394935157	0.263421213707749	0.253828731584798	0.0230908449952997	0.00334246966246609	0.976525224348012	0.00860591720491261	0.939607178478597	-0.327557281792827	0.00301760468810501	-0.394718607757838	0.000290980991591981
CMTR1	black	0.0358224210948727	0.752409352859309	-0.0358224210948727	0.752409352859309	0.367965388956105	0.000785016765985294	-0.00833430076634244	0.941509865493589	0.316716292887689	0.00420591217068483	-0.225149822428923	0.0446466709536702	0.0535121105283996	0.63733226608903	0.47886057279079	7.01427223447018e-06	-0.0907666720318485	0.423294134107686	0.171924469639569	0.127279957734057	-0.0978147768549152	0.388035711163189	-0.101613540753373	0.369783243891311	0.200633759227996	0.0743469494490338	-0.0917905418873497	0.418060991090875	-0.219499960453023	0.050430150828114	0.517846782046953	8.6827484924899e-07	-0.106329251813182	0.347867051425944	0.00470715967707392	0.9669453558515	-0.00111689527441109	0.992154854139223	0.113996815293826	0.314002979409096	-0.0163563524222486	0.885498265394723	0.0643130329763789	0.570872366136705	0.397015743973954	0.000266149663095865	0.400854803031701	0.000228957583370252
CNTLN	black	-0.0420675619732476	0.711005534172243	0.0420675619732476	0.711005534172243	-0.318635219936659	0.00396928171000021	-0.0893692602577881	0.430496828120372	-0.257147365080133	0.021297664513858	0.259847740743485	0.0199276207344095	0.087331768851734	0.441122651207497	0.111069880664417	0.326670187502558	-0.0875826974188988	0.439806119847116	0.014779918088633	0.896469806848786	0.154210155833899	0.172009678243417	0.220209929313253	0.0496712034168131	-0.0148733129521705	0.895819242678825	0.12371411704477	0.27425158740381	0.258042584602595	0.0208348207051349	0.108820937052101	0.336621202011713	-0.0713957232170084	0.529128913221513	0.126287597007005	0.264315483739847	-0.0723888991518329	0.52339959721205	0.107766245241451	0.341353104563122	0.178974114254328	0.112183814280253	-0.0370886830372929	0.743953263810371	-0.138743070632437	0.21968313235968	-0.315812845541475	0.00432160216526504
COG8	black	0.144724890011817	0.200249463541179	-0.144724890011817	0.200249463541179	0.345756300617892	0.00168167334501715	-0.174804794655054	0.120934875813598	0.115662216742909	0.30693884654641	-0.1444096239748	0.201241907097863	-0.0116902402231692	0.918027614858085	0.054814319764341	0.629151601821179	-0.0357922258795356	0.752611356957946	0.254445093512063	0.0227484022242793	0.00392238562814033	0.97245383832299	-0.326439207468291	0.00312445356466649	-0.00746407192466393	0.947608015222886	-0.00968925152346482	0.932021833941724	0.0295196643749333	0.794915402724836	0.101942121649717	0.368229447599735	0.0536565362496459	0.636422799980474	-0.0785805978846825	0.488399320508617	-0.0377194010842049	0.739752531190721	0.0293568832875038	0.796021749514144	-0.0344942140403973	0.761310514238286	-0.164642074368336	0.144453230622433	0.080088494435987	0.480066990504587	0.309374903006879	0.00523119859026444
COLGALT2	black	-0.0575626224371285	0.612033065103462	0.0575626224371285	0.612033065103462	-0.422032979950593	9.65183746498452e-05	0.0156281594447839	0.890563737572562	-0.250242678379613	0.025171481116449	0.361751517808298	0.000976884247781411	-0.00269544880715687	0.981068433419973	-0.10981639751376	0.332193189706123	-0.086423436579092	0.445906812314374	-0.108161382874551	0.339575440672938	-0.00891815290495474	0.937420369727198	0.130127241280109	0.249948292790559	0.133936228444673	0.236233655151852	0.0756515373271463	0.504800744704699	0.101645451626141	0.369632168533277	-0.0918916409009346	0.417546294753612	-0.00452528838129706	0.968221817785972	0.187180896477694	0.0963970778751798	-0.05943706337067	0.600474897869687	0.242122515362821	0.0304771764744591	0.0275919969236748	0.808042235833673	0.0255043389706033	0.822318463172188	-0.0883547703848129	0.435769230784233	-0.347723949901787	0.00157534476067051
COMMD4	black	0.0543873838898293	0.631828822764242	-0.0543873838898293	0.631828822764242	0.475088769008127	8.472113373782e-06	0.149120299008297	0.186776326665451	0.37360442891711	0.000641286372821464	-0.492938092299868	3.39757523839095e-06	-0.0777314984708514	0.493124700378251	0.0572300261892356	0.614093959910993	-0.0402204838971303	0.723170637321559	0.101877512510976	0.368534656669253	-0.0312346112802392	0.783284681381025	0.0852160108529122	0.452310921542757	-0.219483540074593	0.0504478161048304	-0.23900642020354	0.032749373187534	-0.26866017693688	0.01596867203357	0.165784644399392	0.141649371576355	-0.16390845800236	0.146275382066549	0.145140375761209	0.198946891300809	0.0291735223469854	0.797268449538698	-0.0459244937739183	0.685837779583312	-0.186722923881437	0.0972294375103575	-0.188651517772331	0.0937619949981069	0.126602676872945	0.263115915774882	0.508980389864888	1.42873465491555e-06
COMMD9	black	-0.092817511732558	0.412849734673921	0.092817511732558	0.412849734673921	0.618937780559721	9.40413816960139e-10	-0.0319275853491948	0.778598232630352	0.266330858547624	0.0169428031019695	-0.450616288508539	2.73642523450115e-05	-0.133367373062457	0.238248026386229	0.122489154295944	0.279067900971336	0.161981609197313	0.151143361259725	0.433452972242927	5.91214879207507e-05	-0.00223709383543853	0.984287253546796	-0.232141022352351	0.0382606616658146	-0.0699277852269724	0.537653887059794	-0.0216138373350355	0.849074312600791	-0.0999953802804536	0.377493352200693	0.239429124807672	0.0324330456419606	-0.0551826647856132	0.626845624535101	-0.353860668321559	0.00128155915120976	0.0704612344173689	0.534548100626277	-0.327131765596298	0.00305787776592544	0.102133719817541	0.367325258797377	-0.0188714711185186	0.868039058671396	0.315589468904875	0.00435063905476417	0.605384271505938	2.70343902803927e-09
COMT	black	0.0830974604596584	0.463669760983875	-0.0830974604596584	0.463669760983875	0.778035382811776	2.05480897480164e-17	0.156704285950828	0.165094685152448	0.625184479661546	5.68183706225641e-10	-0.439145133601374	4.60015183499884e-05	-0.0453186951187539	0.689769104423616	-0.048390282528011	0.669922901333889	0.180332601645862	0.109440827037036	0.085358276595592	0.451553714695981	-0.120751620281561	0.285995753062071	-0.176289472039255	0.117760523219306	-0.380432563712638	0.000499541977544985	-0.319048719120792	0.00391987153966324	-0.245654787714496	0.0280635353098383	0.0585314151686205	0.606047231241052	0.159022235446544	0.158854148909795	-0.346717172003904	0.00162896639207437	0.291128018324758	0.0087940379230516	-0.386732699115075	0.000394796136664389	-0.290932545229882	0.00884158448504592	-0.27269708098272	0.0143945498737684	0.113318891935828	0.316908319914139	0.629287615480754	4.05586537365225e-10
COPE	black	0.106418859662389	0.347458604095431	-0.106418859662389	0.347458604095431	0.825936857815652	4.17416809182168e-21	0.2854446619126	0.010271612760089	0.800564897290531	5.02710008404574e-19	-0.534327482370697	3.31101759583417e-07	0.0820910894453822	0.469119621680584	0.00904255871184058	0.936549195377837	0.113522604523777	0.316033468119886	-0.0770812975370299	0.496759347632188	-0.193808377386382	0.0849670191776173	-0.27849477572011	0.0123693064378281	-0.476444973238987	7.91800797044397e-06	-0.518824709352668	8.21153905255992e-07	-0.44018492275091	4.39193275001245e-05	0.124295650625371	0.271984721327727	0.187014153667782	0.0966994813218439	-0.050022721615118	0.659465540194581	0.353278006046046	0.00130715153709456	-0.0892646690249583	0.431038714488339	-0.560026869826603	6.62041768933644e-08	-0.217634196134626	0.0524701470049806	0.0355142583943136	0.754471720832576	0.680544574779063	3.80286519009245e-12
COQ9	black	-0.251260324861351	0.0245654692452674	0.251260324861351	0.0245654692452674	0.557856374210429	7.62467954006767e-08	0.121916687120188	0.281337954360864	0.426831366220746	7.87218767643504e-05	-0.45405983828521	2.33275935483622e-05	0.0136572456209514	0.90429526981362	-0.0854377725093473	0.451130905538292	0.197369531291879	0.0792850567550291	0.215621801219656	0.0547458022583017	-0.0824857105107206	0.466978476388656	-0.0390693165912175	0.730787453894053	-0.189878413028013	0.0916072584427909	-0.165866366152291	0.141450409379103	-0.172654969325436	0.12564719890818	0.184323468426871	0.101682871747109	-0.209049498079483	0.0627460350393952	-0.135770597926434	0.229818550617859	0.066764747381471	0.556249918849309	-0.162133829173199	0.150754445373753	-0.0884495474115135	0.435275124425501	-0.0605341488410209	0.593755279644639	0.225357071454591	0.0444454188783149	0.528817478516811	4.59636938445274e-07
CORO1C	black	0.0864913711275727	0.445548003294969	-0.0864913711275727	0.445548003294969	0.3417588536265	0.00191785109261756	-0.2976780107191	0.0073250373522965	-0.0104737558270885	0.926532590313921	-0.349666219712962	0.00147637818672397	-0.144578135897135	0.200711002224187	0.0749189398973404	0.508947003603183	0.186512471675325	0.0976138164104989	0.371894233030072	0.0006821110355027	0.378282253670892	0.000540740363692039	-0.187114898951758	0.0965166816309218	0.107032200472033	0.344670933024817	0.189667644125145	0.0919746194652421	0.195107419789098	0.0828580569986341	0.159420570858784	0.15779959198946	-0.327683804381707	0.00300572177575083	-0.099935682112183	0.377779643881802	-0.275350366983073	0.0134346414932704	-0.18698787322032	0.096747211137778	0.312132691186849	0.00482262942701765	-0.0966028607577615	0.393970128664921	0.221938775662064	0.0478623130382974	0.270365295926848	0.0152865535777456
CORO2B	black	0.256460797560984	0.0216585552678732	-0.256460797560984	0.0216585552678732	-0.293899735152827	0.00814356073522433	0.0256518906391542	0.821307491590157	-0.145533763861245	0.197719203900987	0.145355683080449	0.198274284132443	0.123936377926802	0.273383706358324	0.0461379742675925	0.684454377935221	-0.374310229993219	0.000625097396244781	-0.265526056398042	0.0172910569594974	-0.0735940392567599	0.516489697339314	0.19178789493474	0.0883315726874257	-0.125914269289807	0.26574159127579	-0.0126791144180255	0.911120688992371	0.0785570480119019	0.48853005587025	-0.0731461658951612	0.519052239418517	0.0613110384049275	0.589017361632548	0.258889576334452	0.0204048533217047	-0.0490335535318724	0.665794491608641	0.0957351506415415	0.398251966400791	-0.094475059330489	0.40451877621715	-0.00579155187121925	0.959336393479583	-0.283235855950007	0.0109018254889597	-0.333628783306821	0.002492435512431
CPB2	black	-0.107606656666058	0.342072722204128	0.107606656666058	0.342072722204128	-0.293504573361097	0.0082336379059095	0.187678502258837	0.0954990334524485	-0.226533309012743	0.0433173863507527	0.0937010059231425	0.408396886255505	-0.181918565621374	0.106304635551399	0.00497008272867783	0.965100180606781	-0.0324863367438737	0.77482523785879	-0.0489607652198739	0.666261140107927	0.177215037824985	0.115814281435379	0.34284486567148	0.00185089888531797	0.107373052368885	0.343127806438418	0.024371547612302	0.830089467138992	-0.00559708609775403	0.960700673207225	-0.109030316057762	0.335686763432513	-0.107334719959811	0.343301131015315	-0.00636604632374081	0.95530670954093	0.0469805014486327	0.679004777012003	0.0265723839989348	0.815007230469109	0.231127307362593	0.0391364667562712	0.148326378158322	0.189160005603756	0.0017132524312507	0.987966259511108	-0.201125039409202	0.0736255582905792
CREM	black	0.22198778429977	0.0478118374293685	-0.22198778429977	0.0478118374293685	-0.41377517042212	0.000136100344819238	-0.119025772338098	0.292988885742488	-0.237303122032965	0.034050395757214	0.0544115183861012	0.63167735390035	0.125232564166723	0.26835908069947	-0.107745620397121	0.341446052712039	-0.0580991459658321	0.60871490031738	-0.38426064877601	0.000433228750963395	0.0547489569639063	0.62956116893627	0.118034001165696	0.297058038599938	-0.101183954155342	0.371820693212759	0.151532676469153	0.179667005908141	0.122714098283107	0.278179263688357	-0.234810662380165	0.0360320787410225	-0.065249027848648	0.565268789067304	0.378038546791623	0.000545600334916223	-0.27656467417712	0.0130141616471365	0.141042960034989	0.212059964745255	-0.187086822232623	0.0965675988373421	-0.0550140951554903	0.627900491342985	-0.421794293457018	9.74941067252678e-05	-0.438198232446134	4.79771867746295e-05
CRK	black	-0.236094285163521	0.0349997903635342	0.236094285163521	0.0349997903635342	0.466787717910965	1.27379241403607e-05	0.348011072118264	0.00156034725539746	0.373265724946158	0.000649190207191544	-0.255358616092765	0.0222488245111115	-0.036913446202246	0.745121716535523	-0.0372603811541963	0.742808967128195	0.165811352387134	0.141584324339808	0.0811536324404355	0.474227382808666	-0.0547631086341016	0.629472484265491	0.0103953045581539	0.92708137052204	0.081823931089156	0.470572193743627	-0.343958031553392	0.00178446489566283	-0.406198898276205	0.000185110631662698	0.170468804371323	0.13058175851666	-0.0535466924855475	0.637114450514547	-0.273826540002227	0.0139789151914836	0.246115742312143	0.027760814100519	-0.148006404789543	0.190126889226389	0.003593152182441	0.974765190852324	0.0433961687410458	0.702299362766555	0.411049896750504	0.000152150349093473	0.496450157092651	2.82117055365255e-06
CSNK2B	black	0.000378141813946107	0.997343869871688	-0.000378141813946107	0.997343869871688	0.721951184433448	4.1368687727531e-14	0.388835519195802	0.000364590259852497	0.785208006620842	6.61867475184668e-18	-0.45481622261786	2.25187773144411e-05	-0.0910079144370258	0.422057736173719	-0.00507292309832697	0.964378503540011	0.0692833570808362	0.541417616106058	-0.0564611066650341	0.618869919429119	-0.312980874331327	0.00470279539594941	-0.214240333764678	0.0563542298191037	-0.337889752475489	0.00217446941375949	-0.528954603657442	4.55932223017246e-07	-0.546007406234434	1.61987578415692e-07	0.125535403736191	0.267194155592782	0.257905858395982	0.020904949316281	-0.0160337445653661	0.887741843604465	0.451532153459789	2.62313918411903e-05	-0.0748333615624967	0.509432487474198	-0.518978438661514	8.13969863211904e-07	-0.271577227660875	0.0148171584223963	0.129177499811742	0.253451201192828	0.656395034303808	3.83833119154838e-11
CTSB	black	-0.124605250532223	0.270783020837059	0.124605250532223	0.270783020837059	0.576127068426671	2.24856297163138e-08	0.118417744730357	0.295479197957699	0.526326764006346	5.32090558984144e-07	-0.485159667991238	5.09142020957713e-06	-0.00302419591919683	0.978759973939278	0.0543749422473775	0.631906912827512	0.30258451457919	0.00637061209573536	0.0382826674205159	0.736007463175772	-0.103051294874131	0.363013877325626	-0.0718290930605204	0.52662509799529	-0.129083401406255	0.25380007812284	-0.216289307107795	0.0539821937001342	-0.362972577617963	0.000936118930823138	0.17453780385724	0.121512622515999	-0.0506337719692533	0.655567758443574	-0.142413775068117	0.207606453416919	0.111854973107377	0.323240943944789	-0.292640266359939	0.00843370956587068	-0.214384017555411	0.0561851633646161	-0.123200267138037	0.276265120759993	0.25261643581938	0.0237772011968997	0.538459660122993	2.57903673462165e-07
CTSH	black	-0.0345494741316655	0.760939553888749	0.0345494741316655	0.760939553888749	0.605561016701435	2.66731575487691e-09	0.246849520079594	0.0272846201035187	0.5396160908697	2.40342887346347e-07	-0.375179401138041	0.000605673737829543	-0.135487760487303	0.230799676453893	-0.0362456826114735	0.749579515648938	0.104742249659275	0.355150414168046	0.0234642399398862	0.836325455851898	-0.125489835599502	0.267369223076015	0.02340865669439	0.836707815610659	-0.21725216410984	0.0528960884239403	-0.306562043748001	0.00567922596262315	-0.341726921514034	0.00191985228046667	0.179160969141823	0.111803404046567	-0.0301794097055216	0.790435584578276	-0.188650885361212	0.0937631158600101	0.201347427271649	0.0733008567908891	-0.302421355285066	0.00640049405867466	-0.211362582663524	0.0598287134860633	-0.231793514604449	0.0385590340490826	0.224638680771552	0.045146246168415	0.539336263540372	2.44485199533817e-07
CUEDC2	black	-0.124751814032611	0.270215386434278	0.124751814032611	0.270215386434278	0.76590875985085	1.27162877887042e-16	0.278115699894464	0.0124937210142658	0.642407687460365	1.3340421606062e-10	-0.455292116162164	2.20233872571001e-05	0.00220094973696966	0.984541088581299	0.168967878854454	0.134054037839831	0.143227565006944	0.204994293471397	0.169814301864265	0.132087392711155	-0.0948583612151553	0.402606407826782	-0.127232733551155	0.260728237870182	-0.109477945319503	0.333694535636901	-0.409685922390677	0.000160823138244524	-0.449860329271502	2.83335062286788e-05	0.339586466989437	0.00205835952180325	-0.0770431349272383	0.496973112205005	-0.194621638065106	0.0836417882357232	0.259207245466615	0.0202455601771599	-0.148518277547371	0.188581838987106	-0.199493057215548	0.076043794911132	-0.155660193849122	0.167964037409496	0.439035554973211	4.62262160869381e-05	0.766567700888598	1.15498599572103e-16
CXorf40B	black	-0.111384673502231	0.325292415130682	0.111384673502231	0.325292415130682	0.503948891754287	1.88369629357418e-06	-0.147789922346722	0.190783069129415	0.126614636976669	0.263070454132262	-0.261519136752924	0.0191180044317625	0.0849130850296442	0.453925580533388	0.01449786064006	0.898434957874172	0.182496789387493	0.105178759264539	0.498129514673014	2.5793165137392e-06	-0.0272569833223253	0.810329103119508	-0.31836795839203	0.00400151182838323	0.137374525060806	0.224309762977375	0.00410829591032746	0.97114877161329	-0.0102618899312655	0.928014706914772	0.256868244463372	0.0214437585272533	-0.135068856693408	0.23225815540185	-0.177711930999763	0.114779713355759	-0.045522111586747	0.688448112908247	0.0350698015181223	0.757449255502839	0.169855976238299	0.131991132487761	0.0163334275289703	0.885657667204336	0.326905071960319	0.00307952888187465	0.517215800227839	9.00020952930746e-07
CYC1	black	-0.00563351994163086	0.960445061911416	0.00563351994163086	0.960445061911416	0.813440778595269	4.84088639402412e-20	0.285425132503124	0.0102770424661547	0.749365705431887	1.28999346612895e-15	-0.540237576656208	2.31379454833826e-07	-0.0289365497939168	0.798880414545922	0.0476335976488171	0.674791720550499	0.10949463169696	0.33362041580887	0.0683602528191858	0.546831305542286	-0.174485990490676	0.121624987325857	-0.218253719684766	0.0517853976706453	-0.258625928685131	0.0205378705923564	-0.438533910271589	4.72679579424433e-05	-0.500075429828376	2.32349883502261e-06	0.335896416531721	0.00231837480057721	0.0366589246270276	0.74681985197478	-0.0417713115783343	0.712951918960425	0.2801401996465	0.0118416604217673	-0.0511508573413738	0.65227652856946	-0.395956148708907	0.000277350984759986	-0.184372068925163	0.101591114875121	0.263213266491788	0.0183263140635929	0.764326708775418	1.60001364729066e-16
CYP26B1	black	-0.0825013913303392	0.466893504937933	0.0825013913303392	0.466893504937933	-0.445294318600133	3.49019895339823e-05	0.140722906629362	0.213109430561335	-0.186084953468643	0.0983983198334472	0.344120974488015	0.00177492286780358	0.107919590089708	0.340662537095857	-0.044721417849424	0.693653185628724	-0.132306787516705	0.242035342386223	-0.263528180905981	0.0181822948536366	-0.358739499876481	0.0010844220920817	0.185346715623105	0.0997646138432497	-0.107784051815299	0.341272870039466	-0.0317672496374522	0.779681856781087	0.0335842955302904	0.767426465795776	-0.124718125382732	0.270345790312909	0.22001032947054	0.0498836176694955	0.143736572445726	0.203372405510462	0.120496205499358	0.28702366020645	0.114926261958497	0.31004771610071	-0.105501667722905	0.351653455587583	0.0805680761959664	0.477432941603499	-0.318880406303291	0.00393991721941529	-0.38418838721289	0.000434402032487118
CYP2B6	black	-0.0792652038567625	0.4846068796984	0.0792652038567625	0.4846068796984	-0.364278054193435	0.000894249759900298	0.133319452403349	0.238418259390866	-0.231982667007773	0.0383963870077471	0.234034310241254	0.0366686848853056	-0.0588579091127233	0.604035741802228	-0.224264693153176	0.0455146911806892	-0.0640014967093947	0.572743195068116	-0.241600301938824	0.0308484302180583	-0.0445301014246522	0.694898988877086	0.419632175556111	0.000106757978791145	0.0187357862730821	0.868979410946756	0.0544913537386644	0.631176412750861	-0.0327608040213361	0.772973786719633	-0.344174254917684	0.00177181272896662	-0.0551642750841235	0.626960666405677	0.171826133792049	0.127500981299775	-0.0781543379812052	0.490768530653623	0.140715579782561	0.213133498505346	-0.024158093381996	0.83155562422164	-0.0219201883358888	0.846960855198583	-0.188662944572505	0.0937417443786111	-0.264421153941319	0.0177791861731506
CYP2C19	black	-0.0587576147923695	0.604653329997854	0.0587576147923695	0.604653329997854	-0.407590433114244	0.000175039393288431	0.188869919457465	0.0933755378011592	-0.106244106701046	0.348255434139788	0.19893696344339	0.0768821685321411	0.0386021727669831	0.733885847780624	-0.131458277258995	0.245095101528622	-0.0338905939618971	0.765366095850581	-0.355112030849487	0.00122812182632347	-0.0263264788885762	0.816689182825878	0.349655034631559	0.00147693165201407	-0.115045712651227	0.309541743209488	-0.0220023802860738	0.846394011488624	0.0263841911375981	0.816294365442242	-0.327289021751923	0.00304293857088216	-0.143999007051932	0.202539779526455	-0.00638029514050359	0.955206777696315	-0.023801024105347	0.834009515776111	0.15420126106013	0.172034713561067	-0.0389878412446404	0.731327541636285	-0.0337060269726157	0.766607424048059	-0.208957052673289	0.0628649846362566	-0.3932124298836	0.000308398824168617
CYP3A5	black	0.0136614919761311	0.904265653409786	-0.0136614919761311	0.904265653409786	-0.286127803965952	0.0100832496186372	-0.0675255707631629	0.551748946525946	-0.189509390460301	0.0922512107842714	-0.0080919899608064	0.943207541691582	-0.0194863123704618	0.863780266565481	-0.0797668892375932	0.481837713537235	-0.00389158981289382	0.972670028133024	-0.152143729743372	0.177897948383662	0.131485434430417	0.24499676140789	0.236936361120203	0.0343361334072851	0.00260695950679691	0.981689831894341	0.142290694031025	0.208003579522442	0.0430598523388858	0.704499631004701	-0.0981483168124785	0.386411880006603	-0.17332162581132	0.124171148962863	0.181102992842469	0.107908561764124	-0.184529518603215	0.101294296634114	-0.0418107491298294	0.712692705521241	0.043176346629271	0.703737219828873	-0.0462507230505419	0.683724158817474	-0.149157131811414	0.186666269948525	-0.286005482842187	0.0101167539252806
CYP3A7	black	-0.0672748495019455	0.553230254062383	0.0672748495019455	0.553230254062383	-0.352553169780988	0.0013396337402329	0.20247839255613	0.0716673027877452	-0.236180833509954	0.0349310884759879	0.267943393428379	0.0162631561088115	0.122605395215316	0.278608457148149	-0.0741930715063478	0.513072368624814	-0.0917632121974594	0.418200189768591	-0.099283860121744	0.380914084933872	-0.0494849334887168	0.662903517097166	0.481345380091679	6.18618961401466e-06	-0.0347983915207596	0.7592692435422	-0.0290047928311002	0.798416116525149	0.0413775005578086	0.715542121954272	-0.105528759012114	0.351529102372804	0.0696659759651214	0.539181407009209	-0.0437236691293443	0.700159119566838	0.106200889739272	0.348452668266575	-0.047356121260631	0.676580480492129	0.149068471919423	0.186931266020224	-0.0594974513365735	0.60010414778614	-0.0975659568794425	0.389249736167147	-0.275865261982814	0.0132549318565477
DALRD3	black	-0.0720071057659142	0.525598342868267	0.0720071057659142	0.525598342868267	0.465035564533883	1.38642581877535e-05	0.248264529505509	0.0263858307376368	0.328415151378651	0.00293785075361851	-0.346438063613603	0.00164412064608266	-0.135272211931432	0.231549343259912	-0.113657239032616	0.315456129049583	0.0506757365569559	0.65530040956582	0.180060401765271	0.109986231824646	-0.11518529827341	0.308951160358382	0.118762971410504	0.294063545009676	-0.0210480992374106	0.852980019085043	-0.276928229888699	0.0128905138886591	-0.285829525296993	0.0101651199523637	0.0699930530398375	0.537273415710991	-0.0534583541305193	0.637670913492376	-0.114098424200188	0.313569004807327	0.183830463623732	0.102617317169973	-0.0422005188777317	0.71013259792188	0.0124121361704547	0.912984807534175	-0.0530486819395807	0.640254144426122	0.278347334266543	0.012417568997657	0.487720452636916	4.46149041101856e-06
DBI	black	0.0494814094006423	0.662926068999363	-0.0494814094006423	0.662926068999363	0.29199855015175	0.00858500083731315	0.0661193030491396	0.560082033679928	0.195080818034753	0.0829008231024154	-0.202472217425292	0.0716761419929334	-0.00123304234528643	0.991339059417338	0.282561019087801	0.0111009706874231	-0.0970429777935711	0.391808795649038	0.146767260292862	0.193904966706202	-0.135996781838469	0.229036044609766	-0.111193609762391	0.326128212272049	-0.119867808950149	0.289563016739339	-0.162217706250634	0.150540462710934	-0.249712931578921	0.0254919377309014	0.307851399750958	0.00546981141195644	0.192707053251537	0.0867881391536965	0.0283372640223623	0.802960690819155	0.138223465951599	0.221431781462385	0.0924875731144306	0.414519845935926	-0.169607065806923	0.132566862518373	0.13311649776222	0.239140167269012	-0.00884862596819622	0.937907276848252	0.295603560271345	0.00776500323479182
DCTN2	black	0.0671465068027695	0.553989265364382	-0.0671465068027695	0.553989265364382	0.770326037476239	6.63157527743553e-17	0.172342778806549	0.12634301484149	0.561445692614235	6.03327822196541e-08	-0.401283041209749	0.000225119927542532	-0.0302445622778341	0.789993549642808	0.160390624472541	0.15525322872097	-0.0463367236976482	0.683167369292645	0.277603425333077	0.0126635775826863	-0.169287700572399	0.133308345280372	-0.314026534086574	0.00455870381346998	-0.173697150358555	0.123345558324098	-0.370544809049905	0.000715980219180805	-0.33405225963003	0.00245906619124847	0.240516174677137	0.031631328076607	0.266584984430949	0.0168340992240592	-0.112668964071696	0.319709862963511	0.404656104238168	0.000196899186206267	-0.140424614690289	0.214090845023195	-0.161346727975669	0.152773543406671	-0.0917893475322219	0.418067073756748	0.319037309149254	0.00392122756632919	0.730685364672186	1.43481413053631e-14
DDAH1	black	-0.00488713699863165	0.965682268503127	0.00488713699863165	0.965682268503127	-0.386630241997967	0.000396324843097169	0.0647147591600255	0.568464152033459	-0.208500285059544	0.0634553938029532	0.132067936463468	0.242893970297166	0.0977502427412497	0.388350363997559	0.0678661760290303	0.549739653990283	0.0172080129443178	0.879579756149365	-0.256911969964897	0.0214208158772972	0.265341908478383	0.017371601271052	0.18138812305955	0.107345695215365	0.0423704167530601	0.709017666323254	0.0175821211256613	0.876982002161541	0.00944403614160942	0.933738289669356	-0.0898584987829631	0.427967241113132	-0.113519494996073	0.316046810413629	0.0971568831062724	0.391250579213974	-0.080755784102306	0.476404092565189	-0.000836795009173911	0.994122256081746	0.0742255121252803	0.512887633274358	0.0298279158548095	0.792821471270807	-0.0671438186009316	0.554005168577862	-0.330245197032226	0.00277398785124875
DDRGK1	black	-0.0717311665025358	0.52719035412177	0.0717311665025358	0.52719035412177	0.490918382548315	3.77743695741421e-06	0.223728468688603	0.0460473009955285	0.321373514940572	0.00365213673321565	-0.196730084639305	0.0802823717826381	-0.0321547803484089	0.777063464973966	-0.00830895482916312	0.941687431941747	-0.00498740284548231	0.964978635588468	0.0684873967010375	0.546084092431043	-0.230665332209123	0.0395410955779559	-0.012213998016121	0.914368568979866	-0.182961869721494	0.104279939661736	-0.343034474181599	0.00183942791199356	-0.409452595063133	0.000162351642902856	0.153673021528291	0.173526299826181	0.345772051612415	0.00168079709463431	-0.111814031021321	0.323419206084119	0.29003702187281	0.0090623006959595	-0.144469972930306	0.201051659495546	-0.280056638605868	0.0118679767860535	-0.243226175169149	0.0297049277894239	0.0615579019756112	0.58751543645864	0.497282944383989	2.69868710330951e-06
DDX41	black	-0.0854978168492034	0.450811697757262	0.0854978168492034	0.450811697757262	0.863524422305506	6.70817855460843e-25	0.232193028197249	0.0382161751320972	0.681972287820589	3.29429933453839e-12	-0.50817157721636	1.49410322945508e-06	-0.076121820705443	0.502148327705122	0.0796416480886682	0.482528218892242	0.22827340271256	0.0416921890282768	0.152810674206305	0.175981631122238	-0.185398729229401	0.0996678663451792	-0.286350774122366	0.0100224262936257	-0.217547107512819	0.0525669970083617	-0.407455254824145	0.000175995114350229	-0.432736855381113	6.09983614177928e-05	0.288937311084026	0.00933992950113724	0.133323487507464	0.238403921870766	-0.338589120139105	0.0021259152666365	0.339759455860661	0.00204684056447695	-0.303067102127141	0.00628294740341291	-0.25624972766288	0.0217705467389108	-0.190280348089718	0.0909099090764702	0.329242853655467	0.00286269458407948	0.793613663251062	1.65859373309412e-18
DDX49	black	-0.202110724806228	0.0721951180663395	0.202110724806228	0.0721951180663395	0.572821377319592	2.8200242388005e-08	0.325242532505769	0.00324254925956521	0.485735232665159	4.94296016089299e-06	-0.197143016296349	0.0796372054752484	-0.131271662052165	0.245771597213578	-0.0515323076666583	0.649852855114798	0.165420967639287	0.14253734734142	0.162700778341175	0.149312492727194	-0.1174956724603	0.299282196624263	-0.0368796606493178	0.745347059728136	-0.119312546029848	0.291819149083601	-0.372033709578017	0.000678694916084734	-0.323486614895076	0.00342305659520324	0.15883571935359	0.159349727456834	0.049558859120773	0.662430509585287	-0.251551557903894	0.0243943373584496	0.3469744707459	0.00161510807267907	-0.10887737450533	0.336369165666398	-0.0948053575510681	0.402870536412861	-0.0259212732689459	0.819462529212517	0.328306750502243	0.00294782329462055	0.555360959450855	8.95780278545792e-08
DGCR14	black	-0.370589079512636	0.000714845203326099	0.370589079512636	0.000714845203326099	0.324633836469836	0.00330413616432247	0.129426630695501	0.252529111393939	0.176998359565086	0.11626766573349	-0.20894219610089	0.0628841176416684	-0.102313271939438	0.366479150108906	0.122855367662576	0.2776221480865	0.145835680457971	0.196780674900994	0.178889255686872	0.112356904526879	-0.0779421617775976	0.491950088437402	-0.0515456907544822	0.649767886892701	0.0897022201414215	0.428774349474041	-0.137741214514799	0.223063454577583	-0.229597522972649	0.0404896937891442	0.10560483560099	0.351180045127724	0.0187592321292202	0.868816908409772	-0.17111979787358	0.129097183372826	0.175749651979863	0.118907197332156	-0.293854746857982	0.00815377200488607	0.0505900640201323	0.655846259987103	0.0911427427544525	0.421367629256252	0.308642797042695	0.00534468595353469	0.366240817481254	0.00083449649710336
DIXDC1	black	0.106098092669835	0.348922094499716	-0.106098092669835	0.348922094499716	-0.377290651430197	0.000560764922495082	0.03405144902243	0.764284726769706	-0.213848553357335	0.056817331684599	0.327780934362344	0.00299662781411808	0.0912620954358747	0.42075727505659	0.00662313148570682	0.953503790446732	-0.150116788614033	0.183815344715726	-0.165588044597342	0.142128882912122	0.175818365086434	0.118760763550112	0.385586667752339	0.000412207263977525	-0.0685784617235296	0.545549216739475	0.0640626992409553	0.572375438169057	0.196729507824799	0.0802832759036431	-0.0490781334073769	0.665508751049685	-0.094641741153436	0.403686513987292	0.167477987818482	0.137569601886495	-0.102697788959925	0.364671192883916	0.231983796379426	0.0383954176116318	0.00961686437645725	0.9325284967434	-0.0341494303064294	0.7636262555317	-0.22963395183651	0.0404570229682059	-0.35694523891721	0.0011534761614302
DMC1	black	0.134445368685372	0.234440784260416	-0.134445368685372	0.234440784260416	-0.342168782619023	0.00189232711094351	-0.0120705962129603	0.915370220564082	-0.165126358806321	0.143259749645	0.128078349969307	0.257546834519297	0.00397587973509131	0.972078308883339	-0.00218447622665138	0.984656780290154	-0.198898299896288	0.0769407317456054	-0.179860168416219	0.110388780516302	-0.0167434877027587	0.882807120135144	0.292992092261784	0.00835175937968014	-0.0968696801875702	0.392658984598151	0.149035285342116	0.187030527625127	0.147642668159504	0.191230344465814	-0.117575186607412	0.298952992073699	-0.183711598820404	0.102843613651034	0.0956789741717146	0.398530121274514	-0.15711493799193	0.163976109962671	0.248452670603794	0.0262682378061842	-0.001404459386716	0.990135075500862	-0.0096218987779996	0.932493258347455	-0.202026797314402	0.0723160389465282	-0.2921478782353	0.00854958439636116
DNAJA1P4	black	0.153729827776512	0.173365443178666	-0.153729827776512	0.173365443178666	-0.417919905925774	0.000114665112941655	0.0486065061065463	0.668534114318053	-0.272611084400496	0.0144266294878971	0.162831184924964	0.148982287494987	0.247607626807546	0.0267999148250593	-0.164274900290767	0.145363071129821	-0.196478364304364	0.0806776990590627	-0.273895226909772	0.0139539773340799	0.0406740696208512	0.720176763279027	0.362922803872841	0.00093774994796387	-0.164128673151727	0.145726610994492	0.0612330574661359	0.589492160811983	0.124520738162474	0.271110697787711	-0.285381510847536	0.0102891795180632	0.0127605375806882	0.910552264140797	0.199469349687423	0.0760793867943332	-0.0497018708068175	0.661515835080915	-0.00227422273093636	0.984026504042582	0.00866011414154019	0.939227566283619	-0.240649865662998	0.0315338895253367	-0.317275206798074	0.00413572795579533	-0.407355480746028	0.000176703608391303
DNAJB12	black	-0.209148655816051	0.062618651589468	0.209148655816051	0.062618651589468	0.375441740828788	0.000599920288355209	0.249182148485659	0.0258164858761556	0.141164707830564	0.21166171267859	-0.185187898343587	0.100060475246575	-0.149273326326307	0.18631938767369	0.117836051443236	0.297874624088965	0.0652773709171471	0.565099511121536	0.257704793429114	0.021008444486316	-0.220219126890814	0.0496614333063761	-0.00639978125042607	0.955070116034548	-0.0799451333357058	0.480855890950865	-0.229175530009549	0.0408697547273527	-0.211437994169104	0.0597354920143485	0.128675367948565	0.255316684737113	0.174476862808791	0.121644790281163	-0.270918649769128	0.0150706642338963	0.369052824623175	0.000755205474819552	-0.148715009739177	0.187990439677389	0.122968087542676	0.277178156259982	-0.0565457048908881	0.618343679580456	0.230330031150295	0.0398369504341138	0.42715880263347	7.76259121313432e-05
DPP3	black	-0.0321965561762839	0.776781349877558	0.0321965561762839	0.776781349877558	0.369932351454446	0.000731851906971664	0.273253895751433	0.0141883283197164	0.160591587985484	0.154729552107761	-0.0996029336438123	0.379377792152862	0.0912501028284687	0.420818580690254	0.0938442204087218	0.407677730401373	-0.0960412377375984	0.396738408009969	0.26861395680566	0.0159875215242588	-0.205264275056497	0.0677679766393754	0.00669242373193888	0.953017888624005	-0.0211367041602162	0.85236807809574	-0.315172580015808	0.00440529492793944	-0.245546330447843	0.0281351661328533	0.250949031642981	0.0247495154017626	0.0578925011820344	0.60999197864544	0.119496285695834	0.291071303242293	0.26389128657005	0.0180174436392135	0.291852107167158	0.00861985784793885	0.0157811311674325	0.889499261812382	0.0346003602686093	0.760598003499449	0.215546005351496	0.0548330663583795	0.456814755313154	2.05058422553098e-05
DRAM1	black	0.278395018320131	0.0124019425378282	-0.278395018320131	0.0124019425378282	0.431401257981723	6.46474123393123e-05	-0.115854547249005	0.306129739881379	0.384192210193496	0.000434339887518841	-0.421285535230911	9.96044188415038e-05	0.0376478247551751	0.740228866480283	0.259173627386033	0.0202623672558152	-0.112334257047282	0.321158810583044	0.105308980555037	0.352538707636915	0.0548780005598583	0.628752681809428	-0.0548152555750479	0.629145738788633	-0.0675452943008371	0.55163249734445	0.055806886625532	0.622945924774875	0.029485135572545	0.795150045103226	0.248005939632458	0.0265481834786476	-0.321176219207847	0.00367420781260913	0.0353473636822121	0.755589375934284	-0.148601320423023	0.188332038768977	-0.12540216181281	0.26770627306424	-0.0796890044719406	0.482267061921959	-0.101218308434445	0.371657506580958	0.218835266208713	0.0511493116960163	0.381201069299154	0.000485528310156432
DRAP1	black	0.0180327351939497	0.873854728844809	-0.0180327351939497	0.873854728844809	0.790618801505959	2.73543801389865e-18	0.247886096058837	0.0266237123899063	0.742107082143907	3.37106003043061e-15	-0.443340829899425	3.81239069259573e-05	-0.0312422240224992	0.783233155640448	0.261764910410964	0.0190013638667765	0.0418590524737202	0.712375263719928	0.0837354017070766	0.460233071533769	-0.185698220165289	0.0991122276366801	-0.320054959871897	0.00380191395689374	-0.33165285791019	0.00265356686239579	-0.450183932953345	2.79147452626994e-05	-0.410251748493204	0.000157171435256483	0.309247183407047	0.00525084196898945	0.267052361944302	0.0166357424089108	-0.21960211134834	0.050320369572931	0.429766283137611	6.93900192598668e-05	-0.130745715402405	0.247685101784186	-0.399417506732963	0.000242282314341497	-0.106774223345045	0.34584174532077	0.1846348752728	0.10109606072291	0.698802452428479	5.69386105624171e-13
EHD4	black	0.0135598396627429	0.904974668014644	-0.0135598396627429	0.904974668014644	0.264714215937193	0.0176485758578122	-0.0158079860623657	0.889312408261577	0.0675294486718716	0.551726050139409	-0.2527083754716	0.0237245471773067	-0.302904496389415	0.00631236595556679	0.0693905773193096	0.540790511673505	-0.0620456435291238	0.584553123019147	0.216566541053304	0.0536676183127664	0.0482931977452642	0.670546829728988	0.0606765583501393	0.592885505606383	0.0423042404252897	0.70945186691753	0.0377536603751432	0.739524572710574	-0.0320369896105376	0.7778590692357	0.19128407892364	0.0891867311625337	-0.117807518360441	0.297992450393393	-0.116582500021785	0.303079912856047	-0.00373017238234385	0.973803227050718	-0.258518899702537	0.0205920807866058	0.154718975725145	0.170581995306155	-0.314696847726392	0.00446841017854656	0.214878523631779	0.0556064621869432	0.301765236900473	0.00652191170273017
EIF2B4	black	-0.16381037784547	0.146520294057426	0.16381037784547	0.146520294057426	0.406319630795544	0.000184216121569305	0.173269640561571	0.124285770872007	0.0724226492928516	0.52320545325772	-0.0656064954237411	0.563135579142704	-0.175199853454009	0.120083869867521	0.0885392488510283	0.434807771061085	0.0426119603494094	0.707433621631484	0.448810106185358	2.97332362400213e-05	-0.120475796421993	0.287105901148358	0.104687716283406	0.355402354166149	0.154871987714749	0.170154370796561	-0.210824527730455	0.060497279901294	-0.153504113762631	0.174005237186645	0.263876378627261	0.0180241865390884	0.00857439697334937	0.939827962175425	-0.0978057273666436	0.388079825109204	0.220718190648659	0.0491336683783794	0.0301455876285449	0.790665080333843	0.300756214886342	0.00671260086942675	-0.123843935810005	0.273744449059704	0.460715095933114	1.70520091588855e-05	0.519243162082287	8.01737755220962e-07
EIF3C	black	-0.0510049490783584	0.653204560666621	0.0510049490783584	0.653204560666621	0.506443288545429	1.64335049053431e-06	-0.0219063702845092	0.8470561601873	0.348662330498074	0.0015268062266206	-0.249598926801454	0.0255613526956901	-0.117599484285221	0.298852442099936	-0.119947284877961	0.289241036788475	0.110018240456671	0.331299871485819	0.174369732939468	0.121877398642606	-0.0680367498682085	0.548734738580101	-0.231305105812787	0.0389816606162161	-0.00309255900668417	0.978279950186991	-0.0227893761751308	0.840970414581251	-0.0880949610166252	0.437125334767034	0.0385038581352681	0.734538476316955	-0.0282543513229829	0.803525625010667	-0.281053906969581	0.0115571958582834	0.097027979362911	0.391882333836539	-0.324195354679482	0.0033491462147803	-0.0186825440136653	0.869348451620648	-0.0499924417956699	0.659658926863498	0.285822847843105	0.0101669593747847	0.465777863634457	1.33761715497984e-05
EIF3G	black	-0.157970715806865	0.161663067600532	0.157970715806865	0.161663067600532	0.452172862888403	2.54650427250671e-05	0.117965445696883	0.297340678453322	-0.0226853048232164	0.841687205472805	-0.112793275188735	0.319172789397243	-0.165645883909893	0.141987684792174	0.0223364639451918	0.84409078057334	0.0137912050782399	0.903361026397627	0.499375201360007	2.41267029985152e-06	-0.0159437154371433	0.888368109927997	0.116346206738457	0.3040677069639	-0.0617729627522954	0.586208418600965	-0.159072991010019	0.158719488138052	-0.0623560454762876	0.582671442011059	0.226728859499506	0.0431321695929604	0.0461137796522986	0.684611112440037	-0.227089450079809	0.0427923550174414	0.180659221490057	0.108789151412696	-0.184626223136342	0.10111232888978	0.304218544068707	0.00607806900247993	-0.0765904179668198	0.499512630093088	0.273661898325146	0.0140388480357991	0.518285126850718	8.46846231294087e-07
EIF4EBP1	black	-0.0357387307400613	0.752969276871589	0.0357387307400613	0.752969276871589	0.802822096857889	3.37729887850184e-19	0.382998359187842	0.000454147109854861	0.705728615822272	2.66815383785144e-13	-0.484146114736784	5.36307880347903e-06	0.0697001945988087	0.538981638131287	0.00528734933003715	0.962873871060702	0.068683540566872	0.544932346960749	-0.00555518350242132	0.960994656876136	-0.260910575446281	0.0194094631011661	-0.154509058829996	0.171169936468798	-0.381498669980669	0.000480198823266368	-0.549418207011491	1.30789288940564e-07	-0.538235087147965	2.61451850874609e-07	0.167842695885112	0.136702656983375	0.287449928405791	0.00972725121434361	-0.25754604332509	0.0210904677052526	0.470231733290008	1.07690583526902e-05	-0.311303945696389	0.00494232610397155	-0.432693030295148	6.11149997685141e-05	-0.191616543537938	0.0886216877440371	0.144635160466346	0.200531570775456	0.731398774564174	1.31354343431199e-14
EIF6	black	-0.0863088890556011	0.446512181829373	0.0863088890556011	0.446512181829373	0.447418391961172	3.16874876865383e-05	-0.17185925831025	0.127426496637404	0.100429835051839	0.375413810019405	-0.27499855602819	0.0135586419439804	-0.161256637629455	0.153005926818772	0.0813300412553665	0.473263931689458	0.00361211990895751	0.974632023883579	0.39210097203569	0.000321860203805225	0.0196268094435211	0.862807632044354	-0.428924200598507	7.19566952562137e-05	-0.0189191632454925	0.867708575854207	0.0159257518197845	0.888493077771306	-0.0373994508575261	0.74188253346379	0.274411336657991	0.0137678243168747	0.014960149641244	0.895214422652676	-0.106759802503238	0.345907266622088	-0.00371780811303844	0.973890030107173	-0.0361576694561218	0.750167682283839	0.0329648880864085	0.771597933993238	0.163911309263341	0.146268266895611	0.163758149595713	0.146650836560853	0.442495417266108	3.96023081511747e-05
ELAVL1	black	0.0092420590968128	0.935152313474986	-0.0092420590968128	0.935152313474986	0.350426604316146	0.0014391889815957	-0.360642053448767	0.00101531445672228	0.0286523068401106	0.800815037109994	-0.268729501773359	0.0159404359047777	-0.000226484196969742	0.99840913600219	0.176520620697238	0.117272131794263	0.179031217430741	0.11206745420389	0.439206275422806	4.58765850633115e-05	0.136643357616664	0.226809413406033	-0.347582647028394	0.00158277323092332	0.0655427109698095	0.563515937590623	0.162549799417209	0.149695473373739	0.19957507729295	0.075920761703595	0.348371670864079	0.00154169444984025	-0.281045004429003	0.0115599385443001	-0.0547984480856631	0.629251044406477	-0.271980910719905	0.0146635975030456	0.0473197763416662	0.676814911980521	0.191716081843678	0.0884530679119847	0.0817582399543361	0.470929736935133	0.203379676358076	0.0703865496757076	0.290508403134833	0.00894552719840881
ELAVL2	black	0.0334726351618356	0.768177970742208	-0.0334726351618356	0.768177970742208	-0.328710758444641	0.00291080905699488	0.0585020677324151	0.606228181101048	-0.167558334479429	0.137378254312974	0.124189501018578	0.27239755998018	0.0508989062647601	0.653879363715929	-0.0261977617571287	0.817569918529368	0.0848123723939073	0.454463105471473	-0.174894999993035	0.120740155771523	0.0238048319497664	0.83398333867142	0.330033924784851	0.00279247785358128	-0.0747404968872006	0.509959575473758	0.128309508598433	0.256681778647424	0.129120587417399	0.253662169028386	-0.172260830412799	0.126526149557424	-0.168008380717631	0.136310177064075	-0.0151292535659304	0.894036780683623	-0.0532352233033765	0.639077355724048	-0.0860627053170131	0.447814783550277	0.103521780198693	0.36081532004351	0.0142993013559119	0.899818727503711	-0.128924983732378	0.25438816379988	-0.290162972365273	0.00903096953965938
ELOVL1	black	0.185926860292483	0.0986896709053558	-0.185926860292483	0.0986896709053558	0.699179723513186	5.4665854044041e-13	-0.0453143802116365	0.689797135596707	0.474527984106641	8.71168307519005e-06	-0.423430497762027	9.09845069031216e-05	0.111389941148676	0.325269391492343	0.0378827694247838	0.738665693578863	-0.0419022004737381	0.712091743325246	0.146480302198456	0.194787538942936	-0.0894568938115069	0.430043098019011	-0.254450297278858	0.0227455295994714	-0.168421389437369	0.135335541250916	-0.102192040130044	0.367050303506587	-0.162863007064212	0.148901793027279	0.143345714584115	0.204617005463031	-0.000786310742019876	0.994476857619761	-0.0363656207674827	0.748778233308458	0.0227723873000923	0.841087416556247	-0.375273588344205	0.000603602322285287	-0.278071782706187	0.0125082048486638	-0.15572089594083	0.167796218387605	0.12649908355238	0.263509907638159	0.588533833747236	9.39525848255031e-09
ELP5	black	-0.000215128250845216	0.998488902027159	0.000215128250845216	0.998488902027159	0.252943789876025	0.0235901768454076	-0.0917212034150737	0.418414205842091	0.0830669829420678	0.463834298222146	-0.201682351760183	0.0728140127163514	0.00829270100617158	0.941801303112594	0.0196937796580588	0.862344081654263	0.152905145072709	0.175711415157292	0.207197597588658	0.065163934453308	0.0532123944716364	0.639221322729475	-0.0316805000130198	0.780268326754033	0.0258845317825757	0.819714108827645	-0.00550010180140241	0.961381111502672	-0.0617323814960345	0.586454947294576	0.177680298117299	0.114845362098752	-0.137141443312223	0.225104496583168	-0.00592534154577077	0.958397856083213	-0.132608700572014	0.240953017076236	0.0233237819733552	0.837291745768999	0.09442110639402	0.404788385130689	-0.0435749421963013	0.701130774671255	0.158919816364247	0.159126137519735	0.262889192663827	0.0184755433774272
EML1	black	-0.0750113561780102	0.508422995335357	0.0750113561780102	0.508422995335357	-0.396122534664695	0.000275563870403255	0.121778412318724	0.281888104722797	-0.204429919731053	0.0689174182606088	0.211373335584412	0.0598154138153959	-0.239831897291797	0.0321340259919445	0.00744323324092255	0.947754081117279	0.0609863981986027	0.590995122643993	-0.162582968524603	0.149611272041081	0.195557591414877	0.0821369972755881	0.366150064902241	0.000837177182087278	0.157734947711954	0.162297889671693	0.0707530604775995	0.532852829508538	0.0241337837196761	0.831722637021259	-0.153665168418155	0.173548545857956	-0.0614878415627861	0.58794150941917	-0.052526577872859	0.643552529218603	-0.02265757323326	0.841878228391502	0.0023213186209046	0.983695760553456	0.141072604796445	0.211962944207198	0.0951626802427542	0.401091892249913	0.00495965725407778	0.96517334241965	-0.290123866225593	0.00904068732620449
EMP3	black	0.274435913202515	0.0137590138230187	-0.274435913202515	0.0137590138230187	0.542623088810665	1.9982822638454e-07	-0.0214362876518719	0.850299682263211	0.454166576908937	2.32118363480449e-05	-0.244394858125708	0.0289052333487728	0.0807846472660647	0.476245995915026	0.148197247180625	0.189549780122243	-0.173457518485861	0.123871902197392	-0.0769931728281054	0.497253043241338	-0.0314356210722564	0.781924489043143	-0.178063374675849	0.11405229720406	-0.43962014074219	4.50391783543337e-05	-0.105519214273252	0.351572911085908	-0.0114317934022333	0.919833793152129	0.127049255876022	0.261422027308639	0.0422571713456072	0.709760756081132	-0.193050706980605	0.0862165958674767	0.083897588457213	0.459361579682737	-0.248839993516705	0.0260275489265955	-0.332009266196893	0.0026238302936889	-0.228296130172955	0.041671301857343	-0.108856752660828	0.336461244150177	0.354966003300983	0.00123425195782368
ENDOG	black	-0.143284110240906	0.204813665277656	0.143284110240906	0.204813665277656	0.494926314266712	3.05894224529242e-06	0.190400226302346	0.0907027352394283	0.371379261793114	0.000694860115607185	-0.182668197164232	0.104846795661276	-0.0879952817053085	0.43764625379284	0.000365193177997346	0.997434822901833	0.053148491186049	0.639624391207584	0.245077040039497	0.0284468931847869	-0.113292401352825	0.317022199118065	-0.125951632411631	0.265598631080664	-0.0634369151014254	0.576140857584204	-0.259834748051013	0.0199340275364626	-0.204230179727735	0.0691949053777864	0.218215740891979	0.0518271629957638	-0.0293185518546319	0.796282328892502	-0.197408791227546	0.079224148234591	0.210511131103914	0.0608894845294671	-0.0522999676816068	0.644986286598027	-0.0383870858754802	0.735313873900533	-0.087864081586274	0.438332432575551	0.285261327692613	0.0103226833573919	0.493405896692886	3.3148676195501e-06
ENO1	black	0.137967200878436	0.222297793900528	-0.137967200878436	0.222297793900528	0.751654665820991	9.46392783662145e-16	0.106658029868624	0.346369892532121	0.42655571045334	7.96556268785281e-05	-0.372162740603777	0.000675548525935367	-0.0376460732154137	0.740240524075973	0.0282280135170756	0.803705101437606	-0.0556157177108202	0.624139119292153	0.287294868524754	0.00976842632125632	-0.132496649287075	0.241354317968473	-0.0965091373696478	0.394431299086732	-0.249714915506724	0.0254907311786747	-0.250116616589962	0.0252474272462868	-0.167578350234738	0.137330617622324	0.21428867434666	0.0562973032672379	-0.00260347953005152	0.981714269562486	0.0645730804627783	0.569312924606904	0.164671916629617	0.144379471356351	-0.15242065211432	0.177100432190027	-0.103333712632185	0.361693166849548	-0.293882380198333	0.00814749856541525	0.223170217238098	0.0466072472832309	0.697037651296361	6.88333977251696e-13
ENPEP	black	0.0549386857350107	0.628372626345154	-0.0549386857350107	0.628372626345154	-0.409574694296033	0.000161550119058569	0.226788166983918	0.0430761260473813	-0.315043408953304	0.00442235317518811	0.33795022421348	0.00217023209201344	0.0657222569248649	0.562445582322892	-0.125017899909946	0.269186893034093	-0.23061807497213	0.0395826822352033	-0.219806406267478	0.0501014035745116	0.00199909467360095	0.98595871645063	0.331297625136095	0.00268350553240411	-0.0705182364267714	0.534216755875482	-0.148990961327445	0.187163161020731	-0.0251179188068558	0.824967443940331	-0.256079766150854	0.0218610853480963	0.231033085804686	0.0392187112115219	0.0880764238590152	0.43722218250655	0.14740137518302	0.19196489160584	-0.0350787754725381	0.757389101508136	0.0456892573114627	0.687363361315577	0.0159106310617703	0.888598270746994	-0.245312733156328	0.0282899708366988	-0.365424193952992	0.000858901698642588
ERCC1	black	-0.0230305876524772	0.839309569729353	0.0230305876524772	0.839309569729353	0.749058551161531	1.3443988737772e-15	0.281646670702777	0.0113758470624842	0.680978031143822	3.64098609165731e-12	-0.525736836809745	5.5076716090818e-07	0.0309027567499191	0.785531693564423	0.108918696605329	0.336184706435878	0.211424423319844	0.0597522591736772	0.0542635622943408	0.632606169254229	0.0307078574793749	0.786852189834502	-0.189171480963023	0.0928439921465479	-0.323899469476485	0.00337982732309978	-0.467644072983274	1.22191295741288e-05	-0.423991181702584	8.88480862585297e-05	0.226858622306605	0.0430096266198393	0.0498831659204894	0.660357019269182	-0.177164980469169	0.115918901757519	0.310862747894345	0.00500711733379948	-0.106150609341358	0.348682226181023	-0.313972314736059	0.0045660777036862	-0.0502146414239362	0.658240334601635	0.20063392727187	0.0743467017302306	0.666594857227584	1.48382183352551e-11
ERGIC3	black	0.0463189682215912	0.683282308817108	-0.0463189682215912	0.683282308817108	0.819355341540714	1.55372026139366e-20	0.250570705714666	0.024974768727991	0.731031353539307	1.37471068560704e-14	-0.570433206758238	3.31613537343526e-08	0.0194000002964534	0.864377889132925	-0.00791148581859895	0.944472353356978	0.0634298566073892	0.576183394703741	0.0670876050723323	0.55433777406546	-0.0725700455808207	0.522357997424412	-0.149374822417082	0.186016767895865	-0.281566918911385	0.0114001010184801	-0.407315470052526	0.000176988461597954	-0.396551405097682	0.000271006142586315	0.195032786253875	0.0829780854462051	-0.0773964238646101	0.494996033183987	-0.0805154217208754	0.477721760908698	0.235304031634991	0.0356323395396896	-0.159091227725345	0.158671124579319	-0.312279377901071	0.00480171329723815	-0.23022696872097	0.039928257383104	0.306064511833846	0.00576191089032285	0.75501406946825	5.97020342903777e-16
ETHE1	black	0.0799832980098386	0.480645807321044	-0.0799832980098386	0.480645807321044	0.725840277793909	2.59463603370312e-14	0.259243713214758	0.0202273419185894	0.558811052266159	7.16633632264594e-08	-0.384304401821709	0.000432519761195089	0.0699306488779788	0.537637190946638	-0.0609228167062221	0.591382821874501	-0.0662750400984606	0.559156248180913	0.0725918673697768	0.52223259173199	-0.198848395098371	0.0770163746508242	-0.140133211629614	0.215052676842583	-0.361014516130138	0.00100226255831671	-0.420590970035283	0.000102553750580974	-0.355869014067374	0.00119678387610106	0.0979881273207781	0.387191250400087	0.20930317328557	0.0624205680773014	0.144480987777847	0.201016949531524	0.330799319397944	0.00272601231510129	-0.150614249762563	0.182350005158186	-0.408896974444935	0.000166045571581355	-0.342334850903751	0.00188207433418377	0.0742842151462408	0.512553431269348	0.672622077248336	8.31431032352767e-12
EXOSC4	black	-0.0302155485306291	0.790190388490571	0.0302155485306291	0.790190388490571	0.616459331475198	1.1450203777833e-09	0.461465574135177	1.64532009851347e-05	0.540311330100492	2.30337006454253e-07	-0.354769424209257	0.00124254795958	0.0326010981533148	0.77405094794212	-0.127899693980308	0.258216769084735	-0.000489431220948892	0.99656215902637	-0.0600625265389188	0.596639818648157	-0.289946232275382	0.00908494428885549	-0.105632015098807	0.351055391451746	-0.397680659698501	0.000259334550725204	-0.640165525974419	1.61932395056376e-10	-0.577833371042322	1.9985456368774e-08	0.0871282488124166	0.442192071430647	0.454710213351494	2.26305364448356e-05	0.0974162068725976	0.389981477096685	0.53467039011137	3.24348780043756e-07	0.00546003119369031	0.961662253510038	-0.500200065061635	2.30795589324323e-06	-0.176835534511837	0.116609264907978	-0.0456699961070149	0.687488331632323	0.583657702735541	1.32970122631888e-08
EXPH5	black	-0.0159731672129967	0.888163228079601	0.0159731672129967	0.888163228079601	-0.308197509306577	0.00541477356456898	0.169181428707668	0.13355577747163	-0.0864556127828054	0.445736847563172	0.173360427827381	0.124085647396588	0.0469562421342363	0.679161461945853	0.0279916327004431	0.805316348863979	-0.192718844617067	0.0867684789269818	-0.279769256611626	0.0119588722372012	0.215601795853354	0.0547688234811022	0.310747887262977	0.00502410802484407	-0.0796836072404946	0.482296822311651	-0.0776919439634853	0.493345411715427	0.0439872003683488	0.698438613062573	-0.226363762294598	0.0434785063775165	-0.103300820675574	0.361846832065183	0.194005290312582	0.0846446262515895	-0.0219494420779764	0.846759095385552	-0.0240444729260743	0.832336286002795	-0.0313066672071729	0.782797018672172	-0.0936321013742343	0.408743156329609	-0.129624695681605	0.251797665871962	-0.316831569466731	0.00419135049647776
EXTL2	black	0.00641084371101886	0.954992532410785	-0.00641084371101886	0.954992532410785	-0.381878246103384	0.000473478945487605	-0.0675042984639785	0.551874552979309	-0.24107161472526	0.0312281572179473	0.162869620086438	0.14888506939818	0.0598266692697201	0.598084712757377	-0.125654270242177	0.266737848156297	0.0566945892252034	0.617418016761381	-0.153266558762342	0.174680460963156	0.100796088438244	0.373666119870441	0.180192295551271	0.109721694846139	0.189371894634243	0.0924920536089392	0.183724465704543	0.102819098727693	0.0914353445294271	0.419872207830023	-0.171814904233226	0.127526239917535	-0.211700306950248	0.0594121485281463	-0.0406148342463684	0.720567506293358	-0.203439623591842	0.0703020200865204	0.141946598702394	0.2091166826615	0.215263596946548	0.0551592062433773	-0.045820387832289	0.686512784597916	0.0112450142472832	0.921139368717661	-0.350384479742348	0.00144122686268376
EYA4	black	-0.0580257548771338	0.6091683283987	0.0580257548771338	0.6091683283987	-0.396195956460781	0.000274778633138762	0.239246635118601	0.032569294052523	-0.186877807244301	0.0969473106654229	0.165040137404378	0.143471690932725	-0.170508004196657	0.130491998382663	-0.207920113231927	0.0642117814641749	-0.147930415535602	0.190357034318408	-0.237477200956664	0.0339154727075261	0.144621606418928	0.200574209046262	0.407099407178058	0.000178534034873725	-0.05212795405132	0.646075478007125	-0.048941164700004	0.666386821410266	-0.0603130037050726	0.595107069626275	-0.144484400696817	0.201006195618592	0.00692194785464115	0.951408507303043	0.148141214677217	0.189719091485407	0.0814026412183661	0.472867736239986	-0.0403397822874636	0.72238280824435	0.0472280110039206	0.677406952101949	-0.100868076491131	0.373323188409003	-0.116023299826393	0.305420965056914	-0.301031196000372	0.0066601527445941
F5	black	0.245000237493527	0.0284981861917684	-0.245000237493527	0.0284981861917684	-0.0107464444823765	0.92462535419873	-0.191132677990851	0.0894449872679199	0.062066948559308	0.584423881701194	0.0626817099077284	0.580700223680972	0.042398957164181	0.708830433647432	0.0235664140273687	0.835622694479598	-0.032646198926605	0.773746715391955	-0.0728481020285043	0.520761195740643	-0.0913747856958739	0.420181459059334	-0.102682833793752	0.364741408138258	0.200971185421415	0.0738508698548528	0.234008365079119	0.0366901210350159	0.173124152056266	0.124606987700416	-0.203643267490036	0.0700154784317684	-0.155314241370073	0.16892282893949	0.249335160755934	0.0257225688207193	-0.196304582218508	0.080951527557637	-0.165151260680432	0.143198582074635	-0.0161778984006163	0.886739214831977	-0.220795371064999	0.049052462904946	0.0867205682421469	0.444338647040333	-0.0533248030563369	0.63851256173266
FAH	black	-0.128037219889429	0.25770096159692	0.128037219889429	0.25770096159692	0.461577413854366	1.63656647366322e-05	-0.0626748851873993	0.580741501684337	0.217981880701147	0.0520849487256372	-0.183094814054925	0.104024112525254	-0.100144491371114	0.37677884021627	0.0728835280232938	0.52055793122879	0.16150899947506	0.1523556369053	0.319089879727815	0.00391498324611011	0.194599249993766	0.0836780492164579	-0.25460000499786	0.0226630189977619	-0.0290435343914872	0.798152565713788	-0.0664383553663629	0.558186196875688	-0.0565890137143585	0.618074353044353	0.168716238502263	0.13464297995456	-0.0600257812729628	0.596864822706753	-0.206566075530128	0.066005495976682	0.0314833788994404	0.781601417511483	-0.0627027795721949	0.580572796383824	0.0585167860581835	0.606137428167735	-0.0606619697004488	0.592974580268458	0.240263475245274	0.0318161956884856	0.453273091004786	2.4197575302204e-05
FAM192A	black	-0.0444702401713543	0.695288956129033	0.0444702401713543	0.695288956129033	0.182447338043089	0.105274683028215	-0.0254535064388201	0.822666816708086	0.127481026866156	0.259791349510808	-0.127996183919755	0.257854798526607	-0.136495340580623	0.227317802707422	-0.102776804719576	0.364300347430259	0.0785498653090882	0.488569933790255	-0.0188578839015526	0.868133215496511	0.0528615306371147	0.641435673128552	-0.0266192957597218	0.814686456079645	-0.0570405915581968	0.615269108847763	0.102625925073682	0.365008673152723	-0.0190616347884575	0.866721453865154	-0.0354661401398533	0.754793905988822	-0.104314542535526	0.357129354162651	-0.201705011667864	0.0727811683677932	-0.0510345674469942	0.65301613394453	-0.193645633556374	0.085234203564075	-0.0611066165251421	0.590262383882034	-0.00987410412648044	0.930728109347469	0.0508727431123066	0.654045895548984	0.175664988223016	0.11908781418165
FBLN1	black	-0.215356089632454	0.0550522167273051	0.215356089632454	0.0550522167273051	-0.391809057947638	0.000325484025515799	0.282621179158016	0.0110830896330232	-0.25459221712153	0.0226673049462304	0.203048098619926	0.0708555742882043	-0.214405699068954	0.0561596876700123	-0.0827635606047384	0.465474104824458	-0.00639767358711809	0.955084897617699	-0.0427981701584952	0.706213303045135	0.0123161814577565	0.913654906045047	0.463469862599542	1.49488748215093e-05	0.236613848750839	0.0345890552285761	-0.0249020090008087	0.826448398695017	-0.115708724786452	0.306743066718047	-0.138216678531736	0.221454688002485	-0.0715786657034493	0.528071230220357	0.135768278325179	0.229826585159588	0.0988260749188356	0.383124786053072	0.210694186345497	0.0606601473531948	0.227622435942459	0.0422941451710646	0.158116757308246	0.161270763794952	0.0799046205226456	0.481078953943251	-0.216329897524661	0.0539360419619169
FBP1	black	0.0520641012991611	0.646479983631034	-0.0520641012991611	0.646479983631034	0.620266959451907	8.45591057768161e-10	0.107924124155536	0.340642131919533	0.573605726664419	2.67310295347628e-08	-0.342765579045694	0.00185571466062185	0.0620554564030015	0.584493594201596	0.141805184846997	0.209575362530201	0.0614616028295495	0.588101116537941	0.0456410172099715	0.687676367939482	0.135458309646886	0.230902005078914	-0.0371121315325043	0.743796956566415	-0.250028117346452	0.0253008598677058	-0.223937023547484	0.0458395435589965	-0.16706430923365	0.138557978681615	0.339759014143514	0.0020468699034755	-0.0716320497309638	0.527762789411976	-0.223593667333559	0.046182000218329	0.1330881207095	0.239241224549272	-0.301543179950846	0.00656346197472355	-0.212534316009436	0.0583935460020359	0.0160609941706629	0.887552301704547	0.230553686640002	0.0396394029435992	0.510656020718114	1.30179015512496e-06
FBXL15	black	0.0766520576099911	0.499166465327496	-0.0766520576099911	0.499166465327496	0.745238237902396	2.23630052678608e-15	0.27290092392737	0.0143187559263633	0.701968426207576	4.03735638844489e-13	-0.41734740021554	0.000117427433464519	0.0539732065385201	0.63443057035004	0.176352059638804	0.117628128334106	-0.0791057522179962	0.485488776961171	0.035810909710776	0.752486361337252	-0.163286590144149	0.147833433678994	-0.106320346649146	0.347907658978269	-0.319665851847048	0.00384714718406452	-0.472427872999084	9.66642338518664e-06	-0.404000998011888	0.00020211096571159	0.359108444429271	0.00107069630790073	0.113180375002228	0.317504075225825	-0.0720371088119526	0.525425387956568	0.284635402404037	0.0104987180323441	-0.226034114585094	0.0437931911519288	-0.431461333929786	6.44790179537339e-05	-0.146419225520066	0.194975759586304	0.184843062547995	0.100705233057728	0.671785824900605	9.01733492440227e-12
FBXO7	black	-0.0293409559091201	0.796130022080337	0.0293409559091201	0.796130022080337	0.741717832944563	3.54604979531149e-15	0.22436512322107	0.0454155063252779	0.641906178066825	1.39333204217459e-10	-0.430262668836577	6.79170857960271e-05	-0.0137736725345143	0.903483292252911	0.190419097207452	0.0906701564433374	0.108023715382093	0.340194123758266	0.166696302059577	0.139441735847422	0.023803957130989	0.833989352615114	-0.218278251507691	0.0517584346766546	-0.140261980760759	0.214627273696271	-0.362700579866849	0.000945063458107948	-0.342961211249406	0.00184385257303127	0.285214335128711	0.0103358094907702	0.0745953026168369	0.510784239946475	-0.153400963698083	0.174298194605763	0.358698157347954	0.0010859700517098	-0.233816326620098	0.0368491108112324	-0.178777900088515	0.112584355273111	-0.113157763883177	0.317601392975562	0.367588851870303	0.000795586309179977	0.693391892739708	1.01424727232068e-12
FCN1	black	-0.00443467625311011	0.968857808133749	0.00443467625311011	0.968857808133749	0.683738638144711	2.75511429586972e-12	0.279334288496506	0.0120975984916838	0.634490996828062	2.62601806474284e-10	-0.468988673507812	1.14442700105855e-05	0.125107629710688	0.268840658110851	0.177037591750516	0.116185473866916	0.0949465570296448	0.402167134922358	-0.0695514956042178	0.539850009345158	-0.101105580607105	0.372193139296508	-0.0253201879140662	0.823580606504341	-0.353482700960931	0.00129810846217883	-0.360593943208198	0.00101701154524928	-0.398827095726822	0.000247959647277475	0.204913913423636	0.0682487513416467	0.098504006814126	0.384684701033969	-0.111614066953823	0.324290753684606	0.293253136802142	0.00829140693648541	-0.451132117019811	2.67207205624824e-05	-0.35080049974685	0.00142121468252229	-0.236988701268091	0.0342952335366587	0.141188070971065	0.211585349627733	0.589406459543206	8.82368661820322e-09
FFAR2	black	0.223672952032145	0.0461027362417949	-0.223672952032145	0.0461027362417949	0.235582911152831	0.0354080305579152	0.103462332122266	0.361092665247599	0.17977312234634	0.110564133227347	-0.137462817058697	0.224009229937781	0.358949571605255	0.00107658739335005	0.293496623606541	0.00823545898823385	-0.3095362731252	0.00520647283401012	0.0716132725767938	0.52787126928293	-0.126389683072707	0.263926418762346	0.000256087751937643	0.998201195860162	-0.188496995979937	0.0940361770926048	-0.308193502995829	0.00541540782741128	-0.113481212861797	0.316211100273839	0.324626377007017	0.00330489733681005	0.00167629806424534	0.988225805185696	0.457839349118179	1.95402392017496e-05	0.0659565572180285	0.561050261018034	0.297266720043689	0.00741048182508804	-0.18556258468883	0.0993635679657741	-0.220756729895022	0.0490931054437644	-0.00959095409138457	0.93270985836014	0.237855141521561	0.0336240853268795
FGF5	black	0.00153925113563073	0.98918835242505	-0.00153925113563073	0.98918835242505	-0.324050766814054	0.00336410769923573	0.181298097029353	0.107523165873434	-0.253568739240303	0.0232366042974237	0.210827945819676	0.0604930136311471	0.111051295074354	0.326751648201791	-0.2388960501777	0.0328323928909391	-0.18724852650236	0.096274636292927	-0.22318654905956	0.0465907864489666	-0.183896963741814	0.102490882861783	0.254887951130109	0.0225050359392345	-0.252943662527858	0.0235902493580432	-0.067293830909855	0.553118041554606	0.0153240449465063	0.892680534923476	-0.331574119518709	0.00266017691361495	0.199175874246027	0.0765210830379581	-0.129927449230609	0.250682412250924	0.143706256677577	0.203468745537713	0.0418220213886357	0.712618621682448	-0.022277105738779	0.844499911478308	-0.0627268622083992	0.580427162655285	-0.364817578525078	0.000877448827702199	-0.326719708856108	0.00309733434087484
FIS1	black	-0.0513951749305868	0.650723757726147	0.0513951749305868	0.650723757726147	0.718247815141882	6.40383757763399e-14	0.256162562561611	0.0218169395938587	0.558653060697938	7.24033724074531e-08	-0.483676764520051	5.49343305409371e-06	-0.0466354080875796	0.681234926592569	0.10124187620854	0.371545582238275	0.10384507333949	0.359309344522595	0.167682346171458	0.137083312525182	-0.156274477067891	0.166271463800697	-0.172092324806235	0.126903355310503	-0.152044125847472	0.178185440423877	-0.398937719198363	0.000246886677337729	-0.459963283712307	1.76722481386241e-05	0.26509684824265	0.017479288151411	0.111902250796207	0.323035174697442	-0.0898167150126323	0.428182950368846	0.330554924128207	0.00274707950727098	-0.0992700551570634	0.380980638272029	-0.206774013744035	0.0657274347060916	-0.178576197835797	0.112997250755984	0.327880579735322	0.00298732392806996	0.735243856157854	8.12129329214373e-15
FLAD1	black	-0.120936630164017	0.285252712959121	0.120936630164017	0.285252712959121	0.682695120022475	3.06240876712318e-12	0.192278172081475	0.0875056303050111	0.542120288996029	2.06118630462908e-07	-0.306850851206275	0.00563171190658267	-0.0697455890463618	0.538716680841875	0.0940204253546301	0.406793928303437	0.145286975419164	0.198488745343261	0.170259974658963	0.131060730591361	-0.113493238345228	0.316159486337373	-0.231181781434448	0.0390889827881587	-0.104262730956533	0.357369540537807	-0.348208202905183	0.00155012511464912	-0.347958129085487	0.00156310294359829	0.329306686327587	0.00285697063328329	0.0923659393543578	0.415136529012677	-0.28286591394096	0.0110106068058564	0.304157659590987	0.00608875269221306	-0.121042081778552	0.284829769476179	-0.153820462038201	0.173109023013689	-0.127508220342425	0.2596888790629	0.340315821261871	0.00201018550061434	0.610268913669725	1.85837643906139e-09
FMO1	black	0.0375975755253446	0.740563329848761	-0.0375975755253446	0.740563329848761	-0.354431389728736	0.00125693176989677	0.0396675896486243	0.72682561587914	-0.14980404684767	0.184740935403707	0.144250475633526	0.201744233175393	0.157545297119948	0.162809874302953	-0.16684634499271	0.139080900313604	-0.034424440867964	0.761778977584349	-0.164868135495477	0.14389519413955	0.176815649241238	0.116651036168465	0.324533994155542	0.00331433718139972	-0.00239054292575752	0.983209619353735	0.0542326960115092	0.632800008445115	0.0902268653079838	0.426068230080368	-0.194805781900674	0.0833440116712181	-0.178080548196382	0.114016842965844	0.075880089785597	0.503510795974629	-0.120864424723702	0.285542553336989	0.0732657490287769	0.518367405812209	0.0529527570752714	0.640859628410192	-0.143098824500098	0.205405965950309	-0.0886464433983408	0.434249649673517	-0.320742349748695	0.0037231627015874
FMO6P	black	0.000330074544976369	0.997681501253743	-0.000330074544976369	0.997681501253743	-0.529731134026246	4.35479688852446e-07	0.146480836796005	0.194785892045264	-0.410870842305402	0.000153263709693476	0.231140482332963	0.0391249779942928	-0.0170745536635646	0.880506787557186	-0.0905466531352605	0.424423569339223	-0.0277009465985574	0.807298869837798	-0.225395385524855	0.0444082957946531	-0.0416834751663405	0.713529363149911	0.290334350041323	0.0089884903559788	-0.07929011752644	0.484469163782844	-0.0239287771040448	0.833131373843421	0.0204768548666325	0.856927328710682	-0.273237259750445	0.0141944523740355	0.142119785878036	0.208555917169895	0.0815929252824727	0.471830160436308	0.0701227662257	0.536517661409412	0.221392030545414	0.0484284073048004	0.0801175387321832	0.479907247264676	0.0947303095995295	0.403244690512585	-0.321548529804691	0.00363265719223339	-0.450226429872555	2.78601824753916e-05
FOXD1	black	-0.103426598735472	0.361259436550327	0.103426598735472	0.361259436550327	-0.392371465235789	0.000318535388673257	0.264459397451522	0.0177620950284894	-0.224700112521454	0.0450859612850774	0.228710540950541	0.0412919675144328	-0.105074554247604	0.35361758239719	-0.134967255855519	0.232612858998919	-0.0576346617254797	0.611587077513298	-0.159240683515253	0.158275181647582	0.0933762801084136	0.410030248465115	0.36310534522505	0.000931780915292365	0.117591846201583	0.298884048047756	-0.131614065805626	0.244531337104976	-0.145908315879487	0.196555360769131	-0.225036737119497	0.0447568015267587	0.0435666905364848	0.70118469804414	0.21563886135692	0.0547261765167874	0.071764424335569	0.526998347710652	0.0560884771620595	0.621190124798732	0.0526759642713046	0.642608075671844	0.0783430253773261	0.489719034093588	-0.0272725487209198	0.810222815377538	-0.215628776629683	0.0547377771494704
FUCA1	black	-0.16734697131367	0.137882053056031	0.16734697131367	0.137882053056031	0.406275316676517	0.000184543982108111	0.17783097826013	0.114532910209963	0.29158826224504	0.00868297256207842	-0.279904195423134	0.0119161176304163	-0.109197480234843	0.334941902443616	-0.113940401023789	0.314244093585273	0.127965756491432	0.257968906140553	0.161228186450259	0.153079369927691	-0.100085083009348	0.377063415697821	-0.0219427749669484	0.846805076844292	-0.121603011009024	0.282586998280858	-0.176876857319648	0.11652249852314	-0.211380513448769	0.0598065372652772	-0.050808990105447	0.654451762352961	-0.057880501722193	0.610066171930963	-0.19954372930868	0.0759677660462346	0.161801134020723	0.151605438746893	-0.200982252474145	0.0738346442740319	-0.0310986538751747	0.78420504609913	-0.136860708962715	0.226064325804954	0.206113286313776	0.0666142682356149	0.39632641917602	0.00027338842074927
GABRB1	black	-0.0897512345684394	0.428521118787045	0.0897512345684394	0.428521118787045	-0.367641228535778	0.000794108363237799	0.202122351347325	0.0721783796137741	-0.215479925781334	0.0549092368155106	0.120377625683394	0.287501710417606	-0.253687946752602	0.0231696761327233	-0.220409686030156	0.0494593675189921	0.127238972380832	0.260704668780472	-0.208472922990069	0.0634909036302693	0.105229877880649	0.35290252473297	0.477794142299439	7.40062156807234e-06	0.0644252874271291	0.57019895886489	0.0242841632232749	0.830689616103022	-0.0588249839501763	0.604238456367789	-0.242512228240362	0.0302025788705742	-0.0157374621602182	0.889803119047343	-0.0206626506027567	0.855643086595603	0.0439329528875594	0.698792652730268	-0.0806634428210548	0.47691007703332	0.123442011230129	0.275316612683147	-0.0214360773232309	0.850301134069671	-0.0437435406376639	0.700029332453649	-0.262026755405066	0.0188777678804635
GALR1	black	0.0120678286430447	0.915389553148066	-0.0120678286430447	0.915389553148066	-0.346344605510282	0.0016492233300154	0.0867028368736475	0.444432140812209	-0.196234215414432	0.0810626147961934	0.355422350539467	0.00121518628284659	0.0185391384306804	0.870342584349359	-0.0330363058535057	0.771116630210843	-0.157793645833443	0.162139668699206	-0.160156419452345	0.155865190652794	-0.0604170910194339	0.594470645299516	0.155956581452781	0.167145804757605	-0.0133964256248772	0.906114619880174	0.035308027049967	0.755852877378554	0.112192667966254	0.321773014101779	-0.181499185840721	0.107127067830802	0.0640615281842528	0.57238247384222	-0.000572212245335187	0.995980696717779	0.0288379518857487	0.799551357968646	0.0601043420026009	0.596383814077866	0.0427372783671676	0.706612273661377	0.0693569588333221	0.540987099495571	-0.129675159544035	0.251611536819256	-0.258798147114286	0.0204508981016852
GBA3	black	-0.147471197441443	0.191752128925629	0.147471197441443	0.191752128925629	-0.241099460028288	0.0312080598096861	0.102702469722222	0.364649218172339	-0.0866391210625428	0.444768191699848	0.261817371408222	0.0189765458196883	0.0636916638601453	0.574606620159898	-0.0456587303571399	0.687561429816992	-0.223139964357341	0.0466377518259678	-0.170094787627412	0.131440549163005	0.126263577614559	0.264407081491087	0.309363066987045	0.00523301623900198	-0.000292125513671994	0.997948060975699	-2.68945143305254e-05	0.999811088179366	0.0497411897436266	0.661264445665762	-0.141434567359503	0.210780859324976	-0.070341119594756	0.535246644136773	-0.0774377673547854	0.494764936006717	0.013447859025534	0.905755807610306	-0.149658161800237	0.185173851766993	0.0390212459785042	0.731106090900939	0.0128645349831116	0.909826311140228	-0.0226028749432983	0.842255032198239	-0.229959988351426	0.0401655954670822
GEM	black	-0.0902834574312696	0.425776912977873	0.0902834574312696	0.425776912977873	-0.282483211061411	0.011124134411732	0.150164158985914	0.183675441562921	-0.180183486143391	0.109739348333447	0.188539299494488	0.093961051519403	0.00252849796459756	0.982240821560156	-0.00710077410411819	0.950154744581983	-0.0373089076875071	0.742485658785266	-0.0217765026067171	0.847951982315134	0.0879644308786208	0.437807549599031	0.319374150597086	0.00388137078410633	0.161253556741333	0.153013878471278	-0.035181455827296	0.756700919680163	-0.0119308557257714	0.916346424916902	-0.0447046752568778	0.693762176720366	-0.136464132091951	0.227425095094029	-0.0864337067567676	0.445852558097338	0.000378217867883448	0.997343335658293	0.249252445338093	0.0257733024849773	0.212392095658236	0.0585662312620585	0.102099013520552	0.36748894383387	0.10884320560471	0.336521741688376	-0.163806923374352	0.14652892568211
GFOD1	black	0.0685542118815102	0.545691624690669	-0.0685542118815102	0.545691624690669	-0.306336210096938	0.00571662633984848	-0.0893028878075716	0.430840658307408	-0.266548100380983	0.0168498392611053	0.265528022883378	0.0172901985761356	0.0643532416248367	0.570631114344042	-0.107587283474953	0.342160144621369	0.0455198332233046	0.688462903505852	-0.0801180813221108	0.479904263297849	-0.0538859861872719	0.634979030930695	0.110373601755841	0.329730816040913	0.0346402958865905	0.760329985603112	0.141119360844893	0.211809986265879	0.166812268496322	0.139162788319342	-0.164140111510886	0.145698149149225	-3.93583891431055e-05	0.999723539723339	0.26242368132455	0.0186917258914733	-0.106221264053323	0.348359675038363	0.259546636873575	0.0200765512119662	0.0841407820268347	0.458056507216795	0.003793740944832	0.973356950306085	-0.182483713825769	0.10520411610497	-0.294379926008723	0.00803526612480522
GIMAP1-GIMAP5	black	-0.120225261620633	0.28811673351218	0.120225261620633	0.28811673351218	0.394320124274652	0.000295499048362834	0.212811286137109	0.0580584366677725	0.178409436685142	0.11333950272641	-0.260552351419255	0.0195828011571035	-0.113233111674361	0.317277172272297	0.0697978245291418	0.5384118732198	-0.0332928208209094	0.769388619603401	0.114595243029637	0.311452652982247	-0.123438292530447	0.275331186862374	0.000491285252087227	0.99654913610294	-0.23949552914307	0.0323835865351237	-0.295579433991119	0.00777025381863683	-0.286690946780703	0.00993024897278138	0.19255536309218	0.0870413729997953	0.270196992799656	0.0153527437909697	-0.252483594317547	0.0238534553399595	0.292216304452486	0.00853339845171321	-0.257067859522757	0.0213391915376492	-0.0883428965529204	0.435831155644638	0.0838649516727079	0.45953687681135	-0.0133515119474119	0.906427964303469	0.350929485253799	0.00141506118880114
GJC1	black	-0.111318944370056	0.325579789057127	0.111318944370056	0.325579789057127	-0.378885400359236	0.000528882053336254	0.20617970610164	0.0665246845141522	-0.181264189404916	0.107590067896738	0.165888117169634	0.141397489208386	-0.0464345396470849	0.682534289964974	-0.0315181141922589	0.781366463860963	-0.0547721794918138	0.629415642420801	-0.26785322874941	0.0163005287290785	2.73551155602842e-05	0.999807852835006	0.455705873191088	2.16009629381775e-05	-0.0509611767910031	0.653483071781914	0.0218026114160488	0.847771869268373	-0.0714683910467752	0.528708657265567	-0.125782745151222	0.266245247235228	-0.0136028251092804	0.904674839775236	0.0300089154391794	0.791592634623838	0.0305257532841716	0.788086539430992	-0.0198741650670734	0.861095732450685	-0.00229916265978201	0.983851356379985	-0.00534176267977414	0.962492072085224	-0.177103705250639	0.116047066649044	-0.314182598703062	0.00453753785638934
GK-AS1	black	0.0598829453198706	0.597739816423952	-0.0598829453198706	0.597739816423952	-0.32814066793694	0.00296316112837967	0.223391460097552	0.0463846641753938	-0.226680490161278	0.0431779216873223	0.214352105473768	0.0562226771009443	0.143882487316653	0.202909160434162	-0.0800974215638058	0.48001788839524	-0.141551044314406	0.210401469292317	-0.187289203874415	0.0962010502535053	0.0164640311423095	0.884749612539428	0.334092936457361	0.00245588211241196	-0.168062813997203	0.13618141995524	-0.169778840707778	0.132169343524035	0.071655066679987	0.527629830491364	-0.267919228570232	0.0162731650220391	0.0262942302029578	0.816909820367954	0.0639916295971511	0.572802495369978	0.0889949909676313	0.43243770266043	0.0154063806643229	0.892107360234367	0.042293789207252	0.709520448622019	-0.0620055724577199	0.584796238862557	-0.196757891942578	0.0802387951775307	-0.328085631004534	0.00296825955274093
GLB1	black	-0.152232417919619	0.17764224807458	0.152232417919619	0.17764224807458	0.702006852534948	4.02043365908526e-13	0.177836238872596	0.11452201361266	0.482014423223421	5.97943302552305e-06	-0.442309606632394	3.99343123598541e-05	-0.146910743887895	0.193464747778132	0.000398930342590874	0.997197848409889	0.126582480786468	0.263192695345304	0.27772649787171	0.0126225881372708	-0.0272189202757284	0.810589029653595	-0.0807133161894136	0.476636759857991	0.0657956484773631	0.562008339182865	-0.183401777700425	0.103435284881983	-0.33352566892194	0.00250062202310439	0.334460638894445	0.00242726672366185	-0.231845729762436	0.0385140783785495	-0.183319881010479	0.103592127063784	0.114470850763901	0.311981671040044	-0.328785197127546	0.00290403472185341	0.0462015439333037	0.684042632459281	-0.162313885200029	0.150295375718209	0.565180588122739	4.71494949260389e-08	0.73390205685793	9.61401233397507e-15
GLE1	black	0.134977120815604	0.232578402448404	-0.134977120815604	0.232578402448404	0.253941587448145	0.0230278174520418	0.0350590655370049	0.757521222565006	0.275612804083555	0.0133427831134988	-0.338269698640695	0.00214796909946353	0.153856923588885	0.173005945371335	0.0730314799659117	0.519709457639997	-0.0604574869101187	0.594223733629824	-0.116570924011089	0.303128256112573	-0.0759380029037799	0.503184205933679	0.0655349583386618	0.563562176233609	-0.208907475445836	0.0629288509724493	-0.0991941897254499	0.381346508286513	-0.134907790786666	0.232820635136286	0.136277223089681	0.22806841471979	-0.117855573819924	0.297794024749609	0.0556964422599012	0.623635153053336	-0.0513887211738215	0.650764755781185	-0.154266049166376	0.171852421494232	-0.189698441955882	0.0919208679005146	-0.281822391536921	0.0113225656538414	-0.0781331861104648	0.490886253132738	0.163552909121525	0.147164672346106
GLUD1	black	0.0253155003706639	0.823612740069194	-0.0253155003706639	0.823612740069194	0.359390676449704	0.00106030305961499	-0.307857755758819	0.00546879624248075	0.0306846824153819	0.787009247352354	-0.316250241554839	0.00426524326651252	-0.142256795736164	0.208113048594906	0.138310184169518	0.221139266796758	-0.0378840348118094	0.738657277356377	0.338260854564023	0.00214858263682482	0.136153949000237	0.228493405261626	-0.182639563600414	0.104902193159789	-0.0663637495541426	0.558629236929469	0.178932932360451	0.112267789269184	0.219701142633512	0.050214128517684	0.325333087289606	0.00323347523800197	-0.262941922204134	0.0184511917136866	-0.207000917068065	0.065425093809235	-0.256760745544826	0.0215002521251672	-0.252763595580133	0.0236929702164605	0.172528024001118	0.125929782891262	-0.0747790727583737	0.509740589801206	0.0846578633391506	0.455288436818276	0.261841846510271	0.0189649767435635
GLUD2	black	-0.089264166994396	0.431041316439943	0.089264166994396	0.431041316439943	0.617041286697358	1.09346671792194e-09	-0.0299653878814206	0.791888104289988	0.239401576243325	0.0324535829076509	-0.493376797091084	3.31995670105639e-06	-0.223332955413246	0.0464434377536995	0.108556905612935	0.337801885632116	0.0885032053456193	0.43499552713335	0.380948212023447	0.00049009896421072	0.0397693925243744	0.726152173939798	-0.193571860019811	0.0853555403508624	-0.0724905021585419	0.522815246865562	-0.0689523428376068	0.543355879428896	-0.10519627596142	0.353057140564517	0.368173742987571	0.000779223262141863	-0.171185094128954	0.128948989197902	-0.390286044335599	0.000345005352457048	0.00878944990565538	0.938321713254133	-0.289174707861965	0.00927937542208388	0.164196635941378	0.14555756177714	-0.0654246518871089	0.564220265861659	0.29837129308341	0.00718297056868861	0.565491151250232	4.61863695769985e-08
GM2A	black	0.0586259999135247	0.605464203774973	-0.0586259999135247	0.605464203774973	0.510027199248629	1.34812843965873e-06	0.0130179779345568	0.908755338882172	0.413003879566376	0.000140476287246367	-0.376516022283053	0.000576876477197483	0.0492091710073666	0.664669124226242	0.0454485580115474	0.688925664320914	0.0069055827020163	0.951523250413152	0.0617897679490971	0.586106341842515	-0.144677619545103	0.200398045160333	-0.217874935562815	0.05220318502554	-0.265316030791577	0.0173829457044296	-0.160526678454821	0.154898551219182	-0.151100102689126	0.18092707658925	0.330024868792393	0.00279327287165318	-0.00970619288407236	0.931903259363404	-0.054246128042758	0.632715652711946	0.0674067213994203	0.552450892275498	-0.117338628204719	0.299933088008018	-0.263296073832838	0.0182883493724961	-0.223776620070762	0.0459992648113043	0.066502816760585	0.557803533521008	0.406314038682638	0.00018425746551601
GP2	black	-0.0611685831750877	0.589884853291753	0.0611685831750877	0.589884853291753	-0.272695728075835	0.0143950540754666	0.199667347188154	0.0757825437886365	-0.183387148811037	0.103463287408044	0.113831813913952	0.314708530097827	-0.134489806228568	0.234284752952589	-0.152522104876998	0.176808910309212	0.0378563302096822	0.738841550607307	-0.114768643325377	0.310716181026716	-0.0436222227493602	0.70082183174219	0.237187810732343	0.0341400173754419	0.0380636348867986	0.737463050235136	-0.120970790108506	0.285115659279356	-0.128064522098999	0.257598644809326	-0.233330713401331	0.0372537216848111	0.122191192442092	0.280247905803286	0.140659358670571	0.213318243149655	0.102100825112516	0.367480398734809	0.0762663183556612	0.501334809763268	0.0618850349981071	0.585527831385605	-0.0312944051460829	0.782880000389181	-0.098733126031548	0.383574587118593	-0.201195637830463	0.0735223550498609
GPA33	black	-0.120409735697942	0.28737220808015	0.120409735697942	0.28737220808015	-0.41861067564707	0.000111412191626858	0.232526634270625	0.0379318282303158	-0.169919200038343	0.131845198790185	0.224203905935191	0.0455748116216338	-0.00194209417601363	0.986359038939273	0.0233049493790724	0.837421324187222	0.0762394324678613	0.501486124747365	-0.309920378347831	0.00514803480868785	-0.00917555138746674	0.935617972314101	0.51211000778676	1.2003306129727e-06	-0.060299300257112	0.595190879763285	-0.147494172763985	0.191682155630446	-0.0609050391007801	0.591491244422421	-0.0982039048890379	0.386141646793727	0.0373409315816836	0.742272323777187	0.174360829533744	0.121896745717641	0.074492673298089	0.511367558913899	0.090877483831442	0.422725951615097	0.0117142292741845	0.917859986164971	-0.23161783927141	0.0387106063757937	-0.162500196957364	0.149821457682958	-0.363761939009901	0.000910594797964507
GPKOW	black	-0.105151831356026	0.35326171244555	0.105151831356026	0.35326171244555	0.414018112319448	0.000134748302074557	0.237531631808685	0.0338733771755255	0.247825324937975	0.0266620816095474	-0.154086434873944	0.172358144537678	-0.1707087857055	0.130032982771796	0.110016744470879	0.331306486824049	0.00161678142278645	0.988643817523856	0.141020329656452	0.212134049984374	-0.0831878074358258	0.463182197297898	-0.0179583198043962	0.874371041703518	-0.0138804169818607	0.902738928513035	-0.243994932118851	0.0291768203071561	-0.316834356691147	0.00419099897174367	0.251324026402576	0.0245279505937817	0.222571504472549	0.0472140107999744	-0.124828417719068	0.269919022130274	0.324128848731996	0.00335602064014231	-0.146158931735388	0.195779376340988	-0.0189794340354615	0.867290961567113	-0.0810520471220856	0.474782666905114	0.272331329004067	0.0145314157085418	0.455129960182319	2.21910327465874e-05
GPS1	black	0.154829862841058	0.170272019035422	-0.154829862841058	0.170272019035422	0.700687357287324	4.64245169549502e-13	0.33879445308986	0.00211184616943827	0.689574934991418	1.51270901872587e-12	-0.426120909425046	8.11493493466813e-05	0.0736337073572926	0.516263043637525	-0.0657892258017333	0.562046596975829	-0.0466659607976522	0.681037370529391	-0.13415742867712	0.235453562722027	-0.282905640138308	0.0109988801860099	-0.196994833285963	0.0798682501661008	-0.524612496958685	5.88091312575395e-07	-0.5616816889344	5.94054815952246e-08	-0.456898097995713	2.04256640550517e-05	0.067135968679778	0.554051609414981	0.367629490811318	0.000794439356753181	0.0921010416959738	0.416481398150497	0.433051954658008	6.0165804266392e-05	-0.0762206627162619	0.501591775807958	-0.603981355970933	3.00719914306587e-09	-0.278411253787092	0.0123966259393041	-0.116414959878512	0.303780077139637	0.573924143362278	2.6155613306817e-08
GPS2	black	0.00917400149339277	0.935628824274732	-0.00917400149339277	0.935628824274732	0.826015550079473	4.10772126363342e-21	0.279266510205722	0.0121193407735286	0.78861638178741	3.80492658850914e-18	-0.404096301810866	0.000201344948575322	0.1159592058497	0.305690039258978	0.113919012627995	0.31433553863892	0.0346814532380782	0.760053797867442	0.00754883742075092	0.947013880956933	-0.166567856264628	0.139751193828142	-0.159102313683526	0.158641730092558	-0.244048287659221	0.0291404629263552	-0.463569020344783	1.48778979575871e-05	-0.438903250191608	4.64988748930789e-05	0.249126907962913	0.0258504631919828	0.0824362147399257	0.467246739950349	-0.118696216092854	0.294336936627007	0.320347969658855	0.00376816541150766	-0.229245187167626	0.040806815663007	-0.396695510244102	0.000269490314277043	-0.166084298811615	0.140920853690712	0.285491856725532	0.010258501655559	0.741644554514881	3.57995849845538e-15
GPX1	black	0.0428847526185085	0.705646140283186	-0.0428847526185085	0.705646140283186	0.39576394401681	0.000279428664945924	-0.00538600173881497	0.962181668673662	0.328243343056209	0.00295367061082375	-0.205102481462832	0.0679896531380473	-0.0376852030157162	0.739980104662568	-0.0562400711054567	0.620245766306056	0.163507548096734	0.147278419179738	-0.112887225769208	0.318767269855994	0.32447945995155	0.00331992087940277	-0.0701496966124687	0.536360821348437	-0.290681230019731	0.00890304476314716	-0.0789455594988038	0.486375630089512	-0.0828424170991945	0.465047631561419	-0.0763401130001121	0.500919612087192	-0.00383859270014796	0.973042077950545	-0.238817513595844	0.0328915751963433	0.0162287343704441	0.886385679273412	-0.39347264903112	0.000305322792803781	-0.243784604120166	0.0293205144809014	-0.162593259655462	0.149585154727204	-0.112162386118765	0.321904472177393	0.253065344136165	0.0235210497156454
GPX4	black	0.0148029898796139	0.896309088427063	-0.0148029898796139	0.896309088427063	0.647940321108247	8.21312363663002e-11	0.187969815620235	0.0949763479709186	0.474431745900053	8.75342910194073e-06	-0.433957877288358	5.78305640003253e-05	-0.25533558532434	0.0222613034251179	-0.22035275571398	0.0495196645234348	0.224038306452477	0.0457389275883479	0.105340191211515	0.352395224455923	0.0448654408290134	0.692715880298835	-0.0778367028607523	0.492537919910652	-0.325860179574513	0.00318110698918642	-0.236243230341662	0.0348816280802898	-0.284974254958265	0.0104030970877737	0.00265178860618884	0.981375027094257	0.065199075011606	0.565567188734666	-0.231157954904886	0.0391097459948031	0.229406913259909	0.0406609978187543	-0.330857311923877	0.00272103457912499	-0.213563006401906	0.0571568134042382	-0.0618998555477971	0.585437856771328	0.109136239710096	0.335214660656124	0.592668409597124	6.96685072025136e-09
GRB2	black	0.190574225721604	0.0904026917167155	-0.190574225721604	0.0904026917167155	0.600473371800214	3.91583079581826e-09	-0.120674063239831	0.286307620233986	0.390257260550673	0.00034538441721985	-0.196424437674487	0.080762592225066	0.222397835217752	0.0473912292885652	0.191718761201942	0.0884485325342215	-0.135513808648347	0.230709196973079	0.186171908070777	0.0982383579265533	-0.0766216332836577	0.499337311010475	-0.251041412220685	0.0246947753452483	-0.208509254296255	0.0634437572483695	-0.00989874269036697	0.930555685354653	0.0945188928427645	0.404299812781181	0.308806963120804	0.00531904985305619	-0.0639548190758372	0.573023747924907	-0.161987012919488	0.151129542146867	0.0207127553849309	0.855296820442694	-0.443239650409543	3.82980970766778e-05	-0.101778712070611	0.369001681487871	-0.200957769340857	0.0738705432153555	0.165786762268385	0.141644212690057	0.461771073674245	1.62151167903953e-05
GRM3	black	-0.0293723620138842	0.795916530524536	0.0293723620138842	0.795916530524536	-0.378105678407508	0.000544257638974042	0.205510470847675	0.0674317779287373	-0.285121400485756	0.0103618112228103	0.382334987076493	0.000465507028498466	-0.0512913269273893	0.651383587003197	-0.0502070330834035	0.658288888731943	-0.115322156239226	0.308372827770122	-0.0601877357329645	0.595873403661507	-0.0904645006910153	0.424845729558097	0.354643454318073	0.00124789063061142	0.0960635947867113	0.396627989050702	-0.0421233615564527	0.710639133444418	0.0401141790715301	0.723872901323943	-0.0673101038205608	0.553021849598224	0.192090464257776	0.087821126345431	-0.136243287439574	0.228185353608797	0.180086834961385	0.1099331756838	0.106035838926616	0.349206569698154	0.1941360336402	0.0844311051673801	0.154830939559199	0.170269011184438	-0.0584046641927525	0.606828919749973	-0.256492440839498	0.0216418081342395
GRSF1	black	-0.0344311873786461	0.761733677163849	0.0344311873786461	0.761733677163849	0.529363109016147	4.45062250796761e-07	-0.211692780965123	0.0594214056542146	0.31550484534904	0.00436168454408444	-0.309198961577771	0.00525827549962442	0.00544359249592447	0.96177759148515	0.178072504166563	0.114033448574082	0.0149249668310963	0.89545946475513	0.390989027349078	0.000335865131143383	0.0347625080281953	0.759509964818774	-0.278452559069388	0.0123831086974414	0.0753926997239992	0.506263682475417	0.101346800978116	0.371047538996069	0.0692123001239279	0.541833406607183	0.365452101883657	0.000858057060318274	-0.248967922136767	0.0259484637978537	-0.317719987184485	0.00408062233531498	-0.109770571073168	0.332396221127289	-0.155664968844724	0.167950831821148	0.148775743788984	0.187808137623286	-0.0432077407133587	0.703531807302702	0.403080082377812	0.000209652467615809	0.444045839336189	3.6930481976206e-05
GSTA1	black	-0.134579457932295	0.233970183071912	0.134579457932295	0.233970183071912	-0.39040729156035	0.000343412786183154	0.211880606421045	0.0591907267999522	-0.202159796646838	0.0721244916935712	0.0467438813735147	0.680533627524092	-0.100672049333953	0.374257456671469	-0.249155296180677	0.0258329974468164	0.100488317276244	0.375134412482192	-0.324214705546396	0.00334714836416663	0.0810318550797922	0.474893082026434	0.519877928266638	7.73110293425922e-07	0.0364674283240932	0.748098286431465	-0.024764232690416	0.827393742028344	-0.117582110497467	0.298924336999189	-0.292684110671388	0.00842345867387008	-0.192713708031011	0.08677704293383	0.141823111078892	0.209517178778689	-0.0795367670586971	0.483106876096463	0.147850860884752	0.190598193242699	0.033432072388027	0.768451022309868	-0.0515997167730906	0.64942492516608	-0.105085468678298	0.353567306719665	-0.275619185481339	0.013340556289103
GSTT1	black	-0.229777125291243	0.0403288317152384	0.229777125291243	0.0403288317152384	0.237284325413896	0.0340649912955615	0.254535360711822	0.0226986160060175	0.101825765648039	0.368779216541032	-0.0272875988761388	0.81012004921877	-0.0366237385474398	0.747054704076837	-0.0337250873803113	0.766479203647423	0.0500084330576322	0.659556793458525	0.183296992175774	0.103635995106894	-0.196521608947094	0.0806096732001021	0.193567239011702	0.0853631451686444	0.0583236733002124	0.607328631510583	-0.198425923529181	0.077659117223217	-0.236214204672412	0.0349046286976629	0.0418545527722114	0.712404832970874	0.0535477379774827	0.637107865928449	-0.161570362589305	0.152197827713253	0.209943900674916	0.0616046044800005	-0.0148498248967272	0.895982847875425	0.0869937460648709	0.442899629750322	-0.0166137757068545	0.883708658282799	0.292902742778475	0.00837250495257966	0.333839779761471	0.00247575885985046
HADHA	black	0.06891975624296	0.543546874146362	-0.06891975624296	0.543546874146362	0.493700732632116	3.26371721680992e-06	-0.0254186119999217	0.822905966905181	0.0944854205286459	0.404467012199749	-0.384128787738483	0.000435371912702586	-0.105880605341762	0.349916555151154	-0.236929083954125	0.0343418231975297	0.0370116646418803	0.744466739804241	0.35753409413215	0.0011303862347733	-0.0947633769614292	0.403079806912884	-0.169809256767723	0.132099049584667	-0.0385320600107046	0.734351248420116	-0.00462223794668325	0.967541368055912	-0.0591666379113181	0.602136410770127	0.00175150878636845	0.987697570756027	0.0260006970177441	0.818918754065261	-0.138683073590309	0.219884545328948	0.0972853655651253	0.390621493078987	-0.220790544812468	0.0490575376131431	0.154996964541519	0.169805681449811	-0.136287071689251	0.228034485260432	0.179120200986923	0.111886317042037	0.495355078139848	2.99020160880734e-06
HAGH	black	0.0380361358440883	0.737645861299375	-0.0380361358440883	0.737645861299375	0.549119916511764	1.33271967778489e-07	0.0840827992605696	0.458367480247743	0.401843819387844	0.000220184021549285	-0.328038559930838	0.00297262627337538	0.00672889630352193	0.952762136875964	0.0511920581833933	0.652014571006272	0.0125983735563533	0.911684394668407	0.0944025217879731	0.404881278898709	-0.281283033476174	0.0114868013351374	-0.206958981513728	0.0654808866308307	-0.26696544090433	0.0166724789557225	-0.295943704703283	0.00769130894724929	-0.303855867513411	0.00614195481607715	0.103422462702112	0.361278742891087	0.320471237377972	0.00375404753275144	-0.0865815979591113	0.445071702957438	0.248462099559589	0.0262623561757466	-0.1771679000119	0.115912797887494	-0.333536441249779	0.00249976565407079	-0.052039403066465	0.646636473825936	-0.0128536015746615	0.909902628244407	0.467083485758135	1.2556457399346e-05
HARS	black	0.199353773569147	0.0762530909784575	-0.199353773569147	0.0762530909784575	0.531775630091734	3.85700441638629e-07	-0.223231539895146	0.0465454650229106	0.400635040116577	0.00023095027690373	-0.223040041186514	0.0467386233263105	0.120270961019709	0.287932174951451	-0.0269909173602198	0.812146453428363	0.0545800609313558	0.630619998468101	0.164664387807961	0.144398077207447	-0.0775938396589528	0.493893050576408	-0.357990190046419	0.00111279081811688	0.0165761633219059	0.883970103566962	0.0489302380346049	0.666456888720017	0.0482841000836842	0.67060530850032	0.14750383012024	0.191652748830649	-0.210562597504058	0.0608249347930327	0.0627085149790212	0.580538111420819	-0.173582284956455	0.123597642491289	0.035251135870886	0.756234019451254	-0.200415299247385	0.0746695479616101	-0.0710428097309948	0.531172265999145	0.207359251054268	0.0649499170850078	0.438206681850941	4.7959213951565e-05
HAUS4	black	-0.0587527955654579	0.604683012626227	0.0587527955654579	0.604683012626227	0.383249273466987	0.000449916856378574	0.0495611516447704	0.662415843155077	0.243791659731399	0.0293156844914954	-0.278004117183752	0.0125305493899316	-0.123092813621974	0.276687426435718	-0.0925290597238145	0.414309630415576	0.0543543031764113	0.632036462993732	0.216609399511876	0.0536191213395831	-0.00462264102120071	0.967538539087177	-0.0970457700274071	0.391795106068992	0.0857443279915635	0.449502509982542	-0.0566772599333587	0.617525728059747	-0.108585509487547	0.337673850287996	0.128571849971619	0.255702427834587	-0.153363286002023	0.174405293374503	-0.09535930872774	0.400115110804042	0.0176483143897189	0.876522500003055	-0.165099459038914	0.143325846811736	0.017306291270003	0.878897201181449	-0.0937214415089802	0.4082942230542	0.314696137609189	0.00446850498696494	0.422992299558237	9.26872221841042e-05
HAUS7	black	0.0694489278771043	0.540449383466708	-0.0694489278771043	0.540449383466708	0.405614198120161	0.000189499601811211	-0.110359804671358	0.329791647215549	0.103503105103346	0.360902431501624	-0.147705280541985	0.19104007091559	-0.0853080389285434	0.451821023434365	0.109007650797889	0.335787837214721	-0.153365988849022	0.174397608933877	0.351203849793939	0.00140205214812994	-0.231645782498333	0.0386864638667278	-0.17941312832504	0.111291626349334	0.11673057500691	0.302461971602796	-0.0211135549007304	0.852527947734304	-0.0811681519442431	0.474148045112594	0.360415214912684	0.00102333875505574	0.0637579120500367	0.574207947876043	-0.0480792119085563	0.671922824947431	-0.00266435216119781	0.981286802153409	-0.090313000364289	0.425624881253578	0.0437243878446139	0.70015442526014	-0.0849246185695156	0.453864046003257	0.241056691353789	0.03123893267518	0.437912827191604	4.85879655123081e-05
HCG8	black	0.0630321397166745	0.578582529644344	-0.0630321397166745	0.578582529644344	-0.45971597041912	1.78808431486911e-05	-0.131158760430168	0.24618149778092	-0.376257184389828	0.000582353539379182	0.377575100125245	0.000554952560049334	-0.0802434174738888	0.479215244564957	0.0284662371828771	0.802082119693605	-0.153695844721032	0.173461658898341	-0.120730329427258	0.286081343993446	0.0804420067119742	0.478124611850613	0.223730073869002	0.0460456989881639	0.261856326398078	0.0189581351284304	0.209601445926432	0.062039635242434	0.150196991995695	0.183578518291735	-0.121929341775955	0.281287641325363	0.0303151039631409	0.789515026371123	0.276332113923874	0.0130937953135967	-0.17510976610886	0.120277523357563	0.199651154142335	0.075806785974412	0.163534141354748	0.147211726211926	-0.038540988008235	0.73429198004949	-0.106036513501775	0.349203486380385	-0.408998609873097	0.00016536412927686
HCP5	black	0.0417646750592491	0.712995542383733	-0.0417646750592491	0.712995542383733	0.515126082473876	1.01316177797823e-06	-0.154403428295299	0.171466351586297	0.219023399533079	0.0509449131278216	-0.378973929138499	0.00052716164998582	0.12570784468704	0.266532357325417	0.326788762865244	0.00309069047797756	0.0295348306914357	0.794812344934648	0.396039963097814	0.00027644942637021	0.00515297329573242	0.963816775124081	-0.0709544086721162	0.531684717997339	-0.0904414428698096	0.424964260977194	-0.0179457466034961	0.874458282948615	0.0319848568378983	0.778211267146113	0.621624552342407	7.58212166613534e-10	-0.225425011539101	0.0443796082925554	0.0257091706999006	0.820915107289093	-0.114640860284534	0.311258796411824	-0.08673008699425	0.444288461206035	0.0726101311361895	0.522127644988445	0.00940172248764254	0.934034507068928	0.252482797590571	0.0238539133066905	0.498398065058285	2.54249971767342e-06
HEBP1	black	-0.266943684284602	0.0166816851551606	0.266943684284602	0.0166816851551606	0.424274181538156	8.77874821785764e-05	-0.101841748126012	0.368703671488593	0.154330046235376	0.171672494343331	-0.35960638438714	0.00105242136751027	-0.348340226891929	0.00154331291176787	0.131760226068598	0.244003227509861	0.0959718589581719	0.397081177814836	0.414444579205746	0.000132404853792009	-0.00820512951966993	0.942414832191634	-0.0524907071087718	0.643779396213696	0.211695331348209	0.0594182684958648	0.130031275118672	0.250300728553894	-0.124292869904472	0.271995530788848	0.441202855614947	4.1966099597379e-05	-0.20562247634794	0.0672792721152491	-0.333491437873746	0.00250334503984439	-0.0939678991478894	0.407057269915361	-0.344567308325601	0.00174902038342327	0.216171148443995	0.0541167253811028	-0.125350925554172	0.267903376436207	0.478264577112469	7.22779507122715e-06	0.497109358409788	2.72379721052481e-06
HEXA	black	-0.12696258211752	0.261750204138313	0.12696258211752	0.261750204138313	0.768873409985278	8.22786901772854e-17	0.139217747644703	0.218094195312078	0.595294003419896	5.74922520405731e-09	-0.495864445216261	2.91042678439364e-06	-0.0350445371092386	0.757618615014526	-0.0369658917667742	0.744771956998635	0.303668870129987	0.00617512568274117	0.170453549761904	0.130616701359661	-0.038694192876813	0.733275174074236	-0.200641178375181	0.0743360132788795	-0.12436459867627	0.271716792667253	-0.324027288046925	0.00336654282983327	-0.377316105441995	0.000560242545154885	0.163870903455851	0.146369121689197	0.00512285661967226	0.964028107875871	-0.154542757642284	0.171075451758693	0.200072249362101	0.0751783894786878	-0.209087319646855	0.0626974226224288	-0.186718720376527	0.097237103340531	-0.248141057745899	0.0264632458506707	0.350471802605378	0.00143700529845187	0.712400948254588	1.25886401978743e-13
HMBOX1	black	-0.14812712487439	0.189761683314184	0.14812712487439	0.189761683314184	-0.284946374473936	0.0104109359038299	0.0228457765519069	0.840582011251506	-0.176320279339498	0.117695340573274	0.284784609075258	0.01045651928036	-0.010900151747585	0.923550482976812	-0.134710381229269	0.233511326921401	0.0105586898949759	0.9259385004506	-0.0910222489948598	0.421984335146784	0.00146316146869759	0.989722773916357	0.100978033501877	0.372799752143096	0.326252588940867	0.00314261346163169	0.0702075366370739	0.53602404293703	0.0261136058233571	0.818145870332869	-0.0925256482182882	0.4143269144164	-0.205164984508959	0.0679039473031995	0.108125698214056	0.339735740957549	-0.134938292663081	0.232714042798167	0.206113456048506	0.0666140391817175	0.150859520909129	0.181630660191723	-0.025366996160178	0.823259747352565	0.158072085870492	0.161390687468392	-0.154033972749854	0.172506062979267
HMGB3P1	black	-0.229975651130342	0.0401516393706371	0.229975651130342	0.0401516393706371	-0.378191919966064	0.000542537155443357	0.192460996036034	0.0871992056327086	-0.23976662561956	0.0321823260098248	0.211486788346564	0.0596752370737353	-0.120219925748345	0.288138287710997	-0.156004510546874	0.167013764007752	0.150261204310397	0.183389070485171	-0.183678742394281	0.102906234786284	0.00977047181646758	0.931453377044948	0.375664740045788	0.000595068891087467	-0.00288830214274248	0.979714198839317	0.0323422123215829	0.775797949718964	-0.063041017068532	0.57852892887984	-0.208846503688103	0.0630074680700535	-0.0400835493136656	0.724075287966377	-0.0861624378519047	0.447286826072174	0.0308135860835385	0.786135774552373	0.123517542939219	0.275020703569185	0.108865776285768	0.336420950855971	0.157735269782092	0.162297021219024	-0.0962245169238965	0.395833749385071	-0.266924112825694	0.016689970454338
HMOX2	black	-0.0275765723106329	0.808147492054077	0.0275765723106329	0.808147492054077	0.596921088097353	5.09955924379969e-09	0.211265671112532	0.0599486863654041	0.498504134075094	2.52809492412883e-06	-0.294981426208127	0.00790139850591422	0.00437264824716715	0.969293182854642	0.00832062897352906	0.941605645843332	-0.0147133791661221	0.896933341233254	0.100499091720912	0.375082951558679	-0.156558905678262	0.165492033413389	-0.115051488059812	0.309517293122659	-0.303395230358834	0.0062239508419969	-0.353636599084034	0.00129134682839072	-0.233146573779199	0.0374081126319769	0.167163629033872	0.138320192065538	0.0932108863845282	0.410863636004389	-0.1594699046094	0.157669348139135	0.289913229790147	0.00909318761699132	0.0218538786281429	0.847418222297511	-0.261802771307703	0.0189834499864862	-0.0593112179211364	0.601247848283113	0.107792897215168	0.341233018012102	0.53431088761001	3.31431916795983e-07
HN1	black	0.0163234116972036	0.885727310903367	-0.0163234116972036	0.885727310903367	0.543440064870884	1.89993508100539e-07	-0.124711835329181	0.27037014288491	0.198494979400155	0.0775537646283343	-0.45208690418712	2.55666307163436e-05	-0.0436603216875385	0.70057291907094	0.19598503133662	0.0814569747773911	-0.0173121474400009	0.878856532147127	0.452436259742367	2.5156093191392e-05	-0.215518650328327	0.0548645882288892	-0.411941617261246	0.000146715951707896	-0.128815201208111	0.254796248697124	-0.0917684578377369	0.418173470003079	-0.0971140158239849	0.391460603565881	0.44310577464274	3.852971546191e-05	0.0404900249243415	0.721391038537168	-0.0535431671449715	0.637136653579229	0.0371323171028634	0.743662408211295	0.0958804189908033	0.397533209655652	-0.0114211153082325	0.919908426738297	0.0101348653311233	0.928903430510471	0.155043585804589	0.169675741252529	0.536782635619977	2.85540659292125e-07
HSD17B10	black	-0.0323265232805057	0.775903857661845	0.0323265232805057	0.775903857661845	0.475020714532104	8.50085386530043e-06	0.0534299431921398	0.637849922909241	0.0517974254369402	0.648170475430454	-0.223672184142124	0.0461035033920081	-0.136943228110983	0.225781896560171	0.116408442482398	0.303807335159541	-0.0241889431919908	0.831343689888641	0.474412861309226	8.76164278880968e-06	-0.364892908070017	0.000875126012617238	-0.125669083040453	0.266681021309677	-0.0180441012387137	0.873775872973145	-0.189749942929536	0.0918310383648349	-0.183719009266158	0.102829494174279	0.369483794312862	0.000743678714391965	0.189514553172207	0.0922421772157829	-0.0458466366153697	0.686342568861338	0.211756496985251	0.0593430706370472	0.142761213800788	0.206488338628201	0.150612600853435	0.182354848171566	-0.116468353916511	0.303556824677647	0.224537241932657	0.0452459371094593	0.552542053184953	1.07292129751802e-07
HSPA6	black	-0.186007210744479	0.0985415081836993	0.186007210744479	0.0985415081836993	0.473159572641612	9.32317981166659e-06	0.112171419570855	0.321865252999618	0.407391701826692	0.000176446099640095	-0.282391460889451	0.0111515028418287	-0.0191353308620307	0.866210926408858	0.0790954242335076	0.485545928476816	0.00661239083926784	0.953579109193103	0.0813394816772362	0.473212402910782	-0.0818643227873924	0.470352423110571	-0.0233710085810527	0.836966820248254	-0.0537098765078316	0.636087045702882	-0.172980657463728	0.124924423796437	-0.296909145637626	0.00748547796884634	0.257174325662514	0.0212835982495013	-0.0417603161322087	0.713024195152016	-0.246999147372051	0.0271883708116645	0.0785935322587622	0.488327524166488	-0.290586929567526	0.008926202724985	-0.122295330925427	0.27983511361818	-0.157754484923098	0.162245214377653	0.266481512079153	0.0168782874792166	0.447055323993746	3.22166362258472e-05
HTR1F	black	-0.0286425124326747	0.800881721517452	0.0286425124326747	0.800881721517452	-0.34929087951059	0.00149505366122472	0.232015450872889	0.0383682552761341	-0.158444538977524	0.160392828501222	0.207222231204036	0.0651312845623011	0.0341620914298302	0.763541180220203	-0.0917985779801906	0.418020065842279	-0.142981963695659	0.205780160653964	-0.237255141105616	0.0340876632459936	-0.0171041658851357	0.880301082000985	0.320224046087776	0.00378240607745338	-0.0284672102105352	0.802075492315283	-0.0520107968964458	0.646817744216641	-0.0613682570076247	0.588669087316422	-0.146485376914223	0.194771906021019	0.018946624942633	0.867518290176769	-0.0633443417217475	0.576698854745139	0.0959216537594239	0.397329328664404	0.0171396089803564	0.88005488185692	0.0262660449532302	0.817102668538595	0.00406289003480025	0.971467508266521	-0.111573884491418	0.324466070588101	-0.298673999723193	0.00712170461497494
ICAM3	black	0.0121455540560212	0.914846628724407	-0.0121455540560212	0.914846628724407	0.742830021069205	3.06790878422042e-15	0.0331292269459322	0.770490539012258	0.621556175980264	7.62398452544842e-10	-0.345700235139077	0.00168479569248321	0.0232719641170623	0.83764829102049	0.00278826532042899	0.980416660065928	0.154092093396633	0.172342195733253	0.0681433688674712	0.548107057428205	-0.024786740867846	0.827239286810655	-0.296325502823263	0.00760932290418075	-0.231028303847074	0.0392228891384054	-0.25151734353383	0.0244143894510466	-0.193303406637738	0.0857982270348525	0.125133600999098	0.268740500257147	-0.0297321479094038	0.79347186034483	-0.0811479733522955	0.474258307222248	0.0964554851674535	0.394695441400889	-0.198007268950705	0.0783002717642156	-0.314871761870031	0.00444511159092548	-0.0826603346532385	0.466032695433725	0.191999728606285	0.0879739554496049	0.600665904098075	3.85981675434975e-09
IDH3B	black	-0.138016947077151	0.222129497745199	0.138016947077151	0.222129497745199	0.753126979539574	7.74061208561133e-16	0.232638302849431	0.0378370433253361	0.472062680530882	9.84213050661635e-06	-0.420383057917281	0.000103452198759824	-0.0924505114298533	0.414707692353857	0.0279374687855981	0.805685661923168	0.108800358824161	0.336713129145805	0.279327382610144	0.0120998122467049	-0.12542013392355	0.267637158396813	-0.102817858186825	0.364107762068654	0.074440530299389	0.51166405709162	-0.296967649551702	0.00747316212854546	-0.440283900693803	4.37257608322527e-05	0.30041322852655	0.00677852985603408	-0.0667516686998627	0.556327444592405	-0.285442237207566	0.0102722867577634	0.229962437246722	0.0401634131477047	-0.1962223287088	0.0810813921723618	-0.00346830372683257	0.975641733101351	-0.136161073531133	0.228468828214174	0.549928273395916	1.26645307401782e-07	0.81908750448984	1.63723190620556e-20
IDH3G	black	0.103085189618324	0.362855214372682	-0.103085189618324	0.362855214372682	0.841014605571046	1.65060211985594e-22	0.240475540500435	0.0316609937755104	0.710242131081877	1.6089131325798e-13	-0.483179653836858	5.63473639922215e-06	-0.0219758507278524	0.846576966317381	0.000143749268895527	0.998990279991336	0.0912609821248222	0.420762966032761	-0.0184538033473112	0.870934249528264	-0.215002258917922	0.0554624238784334	-0.241785540977402	0.0307163060966298	-0.452354541148255	2.52515684204725e-05	-0.405820191593793	0.000187942516271881	-0.411733507678153	0.000147967954185762	0.139197118795396	0.218163079655438	0.221178673974859	0.0486508050315702	-0.18752986655104	0.0957665900867947	0.333822101169267	0.00247715228111226	-0.295093718435456	0.00787662530363074	-0.468638956759951	1.16412535343731e-05	-0.175354577686896	0.119751830495458	0.0528077259345047	0.641775519487703	0.708365888478099	1.98772347279767e-13
IDI2-AS1	black	-0.0561235645146616	0.62097149269278	0.0561235645146616	0.62097149269278	-0.410147209051459	0.000157840291107157	0.0211196676272914	0.852485732442006	-0.261309039738808	0.0192181994362123	0.246238872315797	0.0276804201922309	-0.128966986505741	0.254232148600787	-0.133737605412282	0.236935651812886	0.000216674816999826	0.99847803869237	-0.171508797177363	0.128216236828821	0.238243721255258	0.0333266873074686	0.297022290938205	0.0074616754970762	0.226773871334668	0.0430896294240909	0.131042085415448	0.246605591484381	0.0686218987877391	0.545294176436659	-0.238280292835746	0.0332988113723652	-0.198929995483243	0.0768927201855451	-0.0381237442901169	0.737063499264563	-0.156522239790875	0.165592358669474	0.0869604905608866	0.443074669782545	0.19318388443095	0.0859959067135916	0.00542707855162632	0.961893458198389	0.0427753605265005	0.706362745333669	-0.35044885879479	0.00143811341749465
IFI30	black	-0.0729581813925634	0.52012972223302	0.0729581813925634	0.52012972223302	0.689864467585329	1.46784228592028e-12	0.240496682245052	0.0316455559528493	0.402588529709231	0.0002137831086428	-0.532825947557725	3.62269970839051e-07	-0.173017381020317	0.124843125814495	0.182853448891867	0.104488938345591	0.0178107023280323	0.875395404257298	0.301743755846348	0.00652592097844895	-0.0528601537691862	0.641444368914087	-0.0733814250071725	0.517705383953776	-0.187194042008408	0.0963732688321865	-0.356047422171696	0.00118950433811224	-0.394559519297025	0.000292777093315306	0.381107466227749	0.000487215718193701	0.130832768845198	0.247367678851202	-0.19411720895416	0.084461821997088	0.306057870747834	0.00576302173459051	-0.238039428751413	0.0334827654775738	-0.0588153113521339	0.604298014582409	-0.0874769283893897	0.440360781876453	0.255612714570047	0.0221115401263832	0.687505875188117	1.87395604740904e-12
IFNGR2	black	0.0656686525290604	0.562765041735435	-0.0656686525290604	0.562765041735435	0.431886132631599	6.32998617715547e-05	0.142099112738423	0.208622798824845	0.294235415966422	0.0080677228482132	-0.250376487797205	0.0250910796539859	0.0798295029850732	0.481492696226163	0.352582707002925	0.00133829594344943	-0.108994420683906	0.335846844651971	0.169064811649521	0.133827697142077	-0.135997017247962	0.22903523115691	-0.284518598425643	0.0105318562153433	-0.1063261275319	0.347881297813546	-0.270804568918202	0.0151149557821819	-0.289861553574385	0.0091061084041415	0.386747733175283	0.000394572276729838	0.269800108384661	0.0155098106705848	-0.00738379110241367	0.948170742076192	0.2708975194116	0.0150788595635458	-0.210075336972879	0.0614382959205134	-0.167806827169125	0.136787736510735	0.097052046281488	0.391764336302902	0.117573140858389	0.298961458914228	0.393847323199604	0.000300943254286856
IL1RN	black	0.209616893612019	0.0620199580347484	-0.209616893612019	0.0620199580347484	0.587491572533976	1.01242044328857e-08	0.0018192861296135	0.987221548388496	0.39642652957015	0.000272326028998267	-0.446771049506565	3.2636680758689e-05	0.104774690280162	0.355000593442676	0.316026745441023	0.00429395877128948	-0.20207868297692	0.0722412640527437	0.232015710245569	0.0383680327777706	-0.0831646821098366	0.463306968023713	-0.167924781711111	0.136508102520595	-0.277310645086657	0.0127615529889096	-0.177022250583802	0.116217608450346	-0.0880314324984224	0.437457291113458	0.291617963157558	0.00867584759494067	-0.0107170554089586	0.924830886712849	0.0562766045720106	0.620018271820762	0.0939035754205097	0.407379894507622	-0.254035002182889	0.0229757582392633	-0.156837566215667	0.164731027354909	-0.229386839339422	0.040679073584716	0.102036099443192	0.367785778582153	0.500173281159108	2.31128776630013e-06
IL7	black	0.255650691122167	0.0220910843336004	-0.255650691122167	0.0220910843336004	-0.290219608052522	0.00901691191418638	-0.0946443025950852	0.40367373225218	-0.224716344484392	0.0450700434767643	0.167393699340938	0.137770553502974	0.0503804010084677	0.657182858141823	-0.0787633828465932	0.487385232696185	-0.267037542001869	0.0166420010169394	-0.099643824535206	0.379181178968451	0.0918969906421623	0.417519069359313	0.178612152484976	0.11292356405758	-0.070933120878562	0.531808157880957	0.146320465586686	0.195280385818298	0.200005676006904	0.0752774577983864	-0.0814436209821724	0.472644178890916	0.107465824422965	0.342708553467559	0.214673616103709	0.0558456638392163	-0.100820438016584	0.373550103726351	0.0655536604789401	0.563450635017938	-0.0239888240744638	0.832718696545787	0.15371762755748	0.173399980976077	-0.272131645460533	0.0146066117991807	-0.260781011088167	0.0194720045738768
IMPDH2	black	-0.0859187665219164	0.448577369097323	0.0859187665219164	0.448577369097323	0.524627635213481	5.87573270073683e-07	-0.012966405231721	0.909115278288182	0.231260608321532	0.0390203559088181	-0.230047150186948	0.040087982369809	-0.128188956792782	0.257132667804416	-0.130582375456054	0.248281442356434	0.296230618973055	0.00762962588252318	0.390472520779165	0.000342558801208494	0.0742396733583313	0.512807001809463	-0.154936462095095	0.16997441955924	0.00274696487824291	0.980706677242856	-0.0415202211518328	0.714603036627818	0.00796182845519526	0.944119583224867	0.191944460245723	0.0880671488234606	-0.211411380637941	0.0597683773748342	-0.279246218827152	0.0121258565515245	0.0348701478489216	0.758787941098232	0.0998939708989516	0.377979754203823	0.182986315794562	0.104232860916827	0.057236218698641	0.614055561343339	0.37447127898977	0.000621456045793124	0.542493881795283	2.01427109341007e-07
INPP4A	black	-0.28753037595853	0.00970594873102608	0.28753037595853	0.00970594873102608	0.307520548236928	0.00552288522908079	0.207594206864868	0.0646398669405065	0.247574481232833	0.0268209534178148	-0.316798317179731	0.00419554629808236	-0.0332028989781468	0.769994249867519	0.0708688035624582	0.53218119621819	0.117131990787171	0.300790934231053	0.161434522516047	0.152547335355403	-0.0598196354526684	0.598127826803911	0.137757828893937	0.223007100731769	0.0898915226508919	0.427796798863648	-0.20733220856275	0.0649856797100059	-0.296662281208019	0.00753764292097247	0.220337204172228	0.0495361462470662	-0.219460477122918	0.0504726361418927	0.0787929701664641	0.487221187652336	0.0508732595701869	0.654042608064661	0.0413191062809896	0.715926471483954	0.0831522660825555	0.463373965218293	0.0164978811463736	0.884514285994778	0.336659546025061	0.0022623014223888	0.390523436294269	0.000341893566213514
INSM1	black	0.172269446693035	0.126506884739222	-0.172269446693035	0.126506884739222	-0.285795828849871	0.0101744051998559	0.0814342068503458	0.472695530856716	-0.162254174046868	0.150447498893032	0.0707864539635802	0.532659010833478	0.0583678515749516	0.607056030340713	0.0343983773967454	0.761953992045619	-8.88215941864906e-05	0.999376101485228	-0.0776903519075454	0.493354296360236	0.218521462292881	0.0514917436917987	0.326648767784904	0.00310417305665472	0.0405533173028727	0.720973375313196	0.104434043017326	0.35657575811379	0.0960805833918097	0.396544096396858	-0.108356968138489	0.338697690376091	-0.176383073499148	0.117562565519784	-0.00822912559525739	0.942246711449139	-0.0434724898085489	0.701800390380678	0.103818582248015	0.35943260037464	0.170533439285972	0.130433781988034	0.0280298315321474	0.805055918267198	0.00187303549779333	0.986844052224405	-0.204355284791299	0.0690209991245204
IPO4	black	0.0786174507981222	0.48819477143761	-0.0786174507981222	0.48819477143761	0.472350238587345	9.7035283658952e-06	-0.116608642451235	0.302970756417967	0.300293268409304	0.00680172295985202	-0.343904560307586	0.00178760626174482	0.0758879297658679	0.50346657747095	0.200431711807114	0.0746452727456021	0.137268764086255	0.224670129728113	0.181845288930694	0.106447981118023	-0.123792657948538	0.273944691400554	-0.222367922191773	0.0474218089405217	-0.0496064730736433	0.662125925227022	-0.0438620648552677	0.699255391793404	-0.0470912064224479	0.678289933607959	0.349863329474758	0.00146665541064373	-0.0643066943191218	0.5709104024101	-0.0810476305593157	0.474806816590359	0.000151085863159738	0.99893874649902	-0.0625223710896452	0.581664305014324	-0.00908410929470376	0.936258246386895	-0.327834179440941	0.00299165310278598	0.204150749869691	0.0693055024144966	0.391519313129142	0.00032911790547675
IRF6	black	0.136666364063695	0.226730465370158	-0.136666364063695	0.226730465370158	-0.405740095401141	0.000188546549610607	0.0142538091796007	0.900135806970146	-0.182635613776365	0.104909836692016	0.182793536838926	0.104604568362614	0.265937364273138	0.0171123143509058	-0.00314122801938437	0.977938216623924	-0.139785468921213	0.216204459816772	-0.33497047227936	0.00238808545307283	-0.0423171735635359	0.709367001855935	0.427642342034358	7.60332967476769e-05	-0.106563341982432	0.346800660251851	0.0257338478556323	0.820746075466711	0.0985945617436328	0.384245719964191	-0.0633020286621019	0.576953984969643	-0.15207943768085	0.178083479224604	0.255289534900379	0.0222862731293469	-0.214504760200436	0.0560434111854492	0.14429211411219	0.201612721523225	-0.0748872964844548	0.509126488232419	-0.0314280012230277	0.781976039115463	-0.290366448111127	0.00898055372761381	-0.415383181031348	0.00012737922539318
ISL1	black	-0.0387791056541248	0.732711813602078	0.0387791056541248	0.732711813602078	-0.508599795895152	1.45915119255257e-06	0.202367855298849	0.0718256605497337	-0.392633559584906	0.000315343906089624	0.374124195905166	0.000629327884237	0.17464278338701	0.121285203231233	0.094648304832812	0.403653761340876	-0.0506012851756232	0.655774755719906	-0.138434111590856	0.220721711020488	0.0442705745228852	0.696590252854319	0.510100014011609	1.34268412890138e-06	0.064732314245573	0.568359023874846	-0.0275615900679998	0.808249732837421	0.00959899172653623	0.932653597766744	-0.10114440629002	0.372008603893699	-0.0256690529357229	0.821189920494166	0.161430900181729	0.152556663576949	0.017981580411865	0.87420964805961	0.284110979214568	0.0106482166820222	0.18406182697116	0.102177958387081	0.0238089427293681	0.833955079235134	-0.086732014631619	0.444278298486008	-0.38528182127484	0.000416955593579101
KALRN	black	-0.10201189697841	0.36790000715748	0.10201189697841	0.36790000715748	-0.31522900800716	0.00439786145343101	0.26156130600569	0.0190979480149154	-0.182604837515451	0.104969408459099	0.120191355847876	0.288253713655834	0.116812404507341	0.302120836473717	-0.0165144778261674	0.884398908880124	-0.130911611772052	0.247080435054976	-0.165355759972624	0.142697004495721	-0.0822220578610508	0.468408420061501	0.36981976752685	0.000734804120551453	-0.191254105248117	0.0892378127297476	-0.15560866423619	0.16810659484783	0.00419649656973542	0.970529640405049	-0.120634150992447	0.286468200445586	0.0881859566449097	0.436650102034026	0.139853114587231	0.215980065390469	0.167578793962101	0.137329561710641	0.106063686101064	0.34907930118155	-0.00127355198048226	0.991054529564691	0.145954000862458	0.196413741502218	-0.239423247761246	0.0324374260234256	-0.260578309988395	0.0195701958753154
KATNB1	black	-0.023971150595338	0.832840154164349	0.023971150595338	0.832840154164349	0.648410791401379	7.87763683057885e-11	0.241944788815166	0.0306031017232459	0.5771490382324	2.09546269634617e-08	-0.345687066722241	0.00168552981380669	0.140290496982032	0.214533147701139	0.0240115137307647	0.832562771946053	0.0278966140589515	0.805964255293571	0.0876874953710744	0.439256938207662	-0.0366627757053224	0.74679414906588	-0.175099908649156	0.120298727686623	-0.192271123599096	0.0875174610461022	-0.351525462743268	0.00138694053666265	-0.312993143900362	0.0047010814815692	0.225505242741822	0.0443019956925489	0.00774484979025678	0.945640111621046	-0.258047729853561	0.0208321855708526	0.278245401299064	0.0124510306301613	-0.154437502327459	0.17137069360251	-0.210504867192182	0.0608973445951378	0.0015665633091231	0.988996524470879	0.289888998863589	0.00909924416162886	0.575369822484034	2.368807969433e-08
KCNJ10	black	-0.103802197778549	0.359508845896626	0.103802197778549	0.359508845896626	-0.299761335780649	0.00690541145621286	0.229720764706722	0.0403792541523423	-0.218401396109094	0.0516232600833885	0.212154275634342	0.0588559235452342	-0.22049554351896	0.0493685469090571	-0.146437790427568	0.194918534083096	-0.0335373629942628	0.767742308572255	-0.0750265060953428	0.508337120474725	0.0393254360092283	0.729090530289063	0.292989956471821	0.00835225475069843	-0.0637439432026603	0.574291999747584	-0.00582227404733079	0.9591208718294	-0.00356115377210729	0.974989844076977	-0.141723338401421	0.209841159969915	0.0919439850519468	0.417279953968154	-0.238524054162094	0.0331135086527619	0.166573636267958	0.139737257230833	-0.0471148294656448	0.67813743177587	0.156291498047738	0.166224744558701	0.0251610732372288	0.824671514891211	-0.0811404215871703	0.474299575970668	-0.231418216336717	0.0388834428665488
KCTD5	black	-0.0480207617417335	0.672298865379447	0.0480207617417335	0.672298865379447	0.623089754880456	6.73612734640566e-10	-0.0158603183700096	0.888948302871017	0.444207706230306	3.66614306368084e-05	-0.442567481617563	3.94742370267854e-05	0.0293754808798339	0.795895330000727	0.0186830449937254	0.869344979022891	0.262626271380377	0.0185973782528753	0.0748142318125876	0.509541042602012	0.110853381527481	0.327619906342323	-0.224243044715235	0.0455360946379183	-0.147957254745397	0.190275724693887	-0.170287783382088	0.130996871476528	-0.195287764611713	0.0825685891651218	0.161043048026296	0.153557923676703	-0.0221110569158249	0.845644633657778	-0.153759811303411	0.173280583748287	0.0832901252617442	0.462630370640354	-0.227831343309225	0.0421001855754388	-0.148832786939557	0.187637030887753	-0.209282310764822	0.0624472830499523	0.149532461842878	0.185547458339922	0.502518626150919	2.03606279947991e-06
KDM3B	black	-0.245150977206709	0.0283975875316258	0.245150977206709	0.0283975875316258	0.278748208391668	0.012286730006778	0.145553245184147	0.197658548078041	0.136159640804094	0.228473770454496	-0.240165869201289	0.0318878442306783	-0.194093881473113	0.0844998984792383	0.0700247617765433	0.53708862110739	0.226119952734666	0.0437110682076712	0.170326296410419	0.130908470397958	0.0789139660336154	0.486550638028151	0.0300925334150714	0.791025109360048	0.0195693906040193	0.863205107195922	-0.187312132020643	0.0961595923111609	-0.220008148332688	0.0498859429562232	0.220628672157393	0.0492279939061846	-0.100541859985678	0.37487872388373	-0.171613518410162	0.127979864809465	0.111430632546425	0.325091574037422	-0.158685380113859	0.159750017168287	0.123162158212792	0.276414844223747	-0.126663918991133	0.262883183978529	0.26468305115996	0.0176624259133505	0.334682360308147	0.0024101568433391
KDR	black	0.10272224674672	0.364556380199111	-0.10272224674672	0.364556380199111	-0.365782878779327	0.000848103402404826	0.0396760501670971	0.72676964033189	-0.16565514931112	0.141965075789081	0.0912956548367274	0.420585748337688	0.0234645283602522	0.836323471893457	-0.20579136908866	0.0670498355034701	-0.0803009875690137	0.478898938227147	-0.285301830341268	0.0103113816852409	-0.0505632648077921	0.656017044399969	0.145233271373266	0.198656490671937	-0.0992400277151544	0.381125423881954	0.0251110749315783	0.825014377667584	0.0811639344672375	0.474171089578263	-0.208665954761115	0.0632407352089833	0.0157296370412678	0.889857569387641	0.218872883425966	0.0511083884815029	-0.0261974999419755	0.817571710207201	0.131370514523662	0.245413089013425	-0.087158675230101	0.442032099779705	-0.210179765825312	0.0613064203597129	-0.280841126682291	0.0116229041826118	-0.371536939650987	0.000690933628996156
KIAA0922	black	0.0425674199488708	0.707725624777334	-0.0425674199488708	0.707725624777334	0.474858880845244	8.56956614434931e-06	-0.0527531852559414	0.642120089603907	0.384155955462756	0.000434929558578881	-0.200392851687599	0.0747027595638663	0.27426840580106	0.013819160766901	0.257032929429989	0.0213574579346531	-0.195070226623548	0.0829178551835234	0.104193799095076	0.357689247121523	-0.16509172314353	0.143344859429799	-0.209188252945433	0.0625678415797597	-0.0792185834824409	0.484864640187803	-0.06310376026161	0.578150155597449	-0.0237348426554953	0.8344645103049	0.362247293153686	0.000960142208234764	-0.0383544992815484	0.735530304446336	-0.111960924557725	0.322779922193701	0.0688617132500221	0.543887153608516	-0.170418155646607	0.130697803990573	-0.0867171967525007	0.444356423347671	-0.128175265080525	0.257183911758472	0.199531851871245	0.0759855816015929	0.3647918613399	0.000878243109191673
KIAA1731	black	-0.0220451421737526	0.84609913133232	0.0220451421737526	0.84609913133232	-0.385259700926564	0.000417302084488999	-0.0427309745255641	0.706653581735984	-0.291328095880401	0.00874560350544057	0.328762598561855	0.00290608982424254	0.0620754752293762	0.584372160570558	0.0216456015148325	0.848855127849003	-0.00394425458868744	0.972300317160978	-0.032785182204521	0.772809401913279	0.128050750349621	0.257650251871906	0.239221124080153	0.0325883790612267	0.21919953771294	0.0507541552020226	0.132385979353014	0.241751124347282	0.175781898401461	0.118838460047345	-0.106794139982281	0.345751266546283	-0.0697966985761174	0.538418442553678	0.101783652118446	0.368978321555348	-0.0795999143371182	0.482758431108527	0.217433218974768	0.052693871885077	0.207731888879831	0.0644587375729755	0.153509265325654	0.173990615648314	0.00118863702880457	0.991650952830139	-0.27991656222557	0.0119122059342214
KIF4A	black	0.0584233097900655	0.60671390240089	-0.0584233097900655	0.60671390240089	-0.414622224009348	0.000131439845080902	0.176288493215158	0.117762594688326	-0.25924644442053	0.020225978049946	0.298967296735602	0.0070627823555935	0.126211698378561	0.264604995744791	0.00561937651908778	0.960544288371727	-0.172137541829258	0.126802051256529	-0.176651237838268	0.116996842610834	-0.161088696852927	0.153439825151496	0.500942118111484	2.21742350610181e-06	-0.0294480574841577	0.795402031528327	-0.0201853242751992	0.858943170271963	0.0618741981656458	0.58559362509103	-0.0509336824013389	0.653658035288129	-0.0986243654922803	0.38410130677445	0.22629103719995	0.0435477689128816	-0.0288705807362771	0.799329307628832	0.245548914712125	0.0281334575550468	0.115158812052891	0.309063166627809	0.0433030651115562	0.702908226685165	-0.144117982867903	0.202163108554404	-0.335985375111253	0.00231177463835785
KIF5A	black	0.0542106957361635	0.632938184513583	-0.0542106957361635	0.632938184513583	-0.414825533047884	0.000130343397907623	0.0483597134434626	0.670119333597878	-0.126525530098393	0.263409286743821	0.188409384880635	0.0941919132637351	0.0104681019347117	0.926572139126979	-0.14969881262903	0.185053145850316	-0.0512102570802236	0.651898874670242	-0.418351068666619	0.000112624569513894	0.122250860297439	0.280011340137541	0.263952197120164	0.0179899161492842	0.023152071088972	0.838473369127096	0.153159035206304	0.174986714527876	0.116027560237467	0.305403084802348	-0.327628595955864	0.00301090175546009	-0.267348004745985	0.0165113123367875	0.0372709191747011	0.742738753714513	-0.185022169282339	0.100369943657655	0.0173864892164022	0.878340282022614	-0.0408661939220801	0.718909919097965	-0.0246777675831937	0.827987142194777	-0.147874706396631	0.190525885733347	-0.390503841311623	0.000342149443429792
KLHL21	black	0.0662126619931591	0.559526970005032	-0.0662126619931591	0.559526970005032	0.399201466886442	0.000244345713497063	0.0068094617231243	0.95219721567599	0.29255750456345	0.0084530892655155	-0.158133184822605	0.161226679557609	-0.119988604879716	0.28907373100031	-0.0714475271135851	0.528829301474648	-0.011695443893171	0.917991252782422	0.111276407396204	0.325765850959928	-0.150876779269031	0.181580121773945	-0.270974199840286	0.015049137694888	0.109542800799176	0.333406510153991	-0.0886295454647185	0.43433760385243	-0.232250257810522	0.0381672699604955	0.173524551124197	0.123724494264891	0.146049057426576	0.196119309794157	-0.125190414490753	0.268521487553583	0.119811583833745	0.289790943835174	-0.073564717975423	0.51665726438247	-0.0698264081594104	0.538245116226909	-0.0311634980798363	0.783766045742948	0.270323430084275	0.0153029955055863	0.375116661239898	0.000607057144547492
KRT33B	black	-0.0942151350741091	0.405818615613989	0.0942151350741091	0.405818615613989	-0.419177135473703	0.000108808581970121	0.087275433871135	0.4414185245152	-0.266201754691723	0.016998259068436	0.159801236717405	0.156796681616759	-0.132887769009886	0.23995556399207	-0.03259552461095	0.774088547288896	-0.0140924116326104	0.901260870069508	-0.234292646736998	0.0364558148446589	0.128119777795249	0.257391655100582	0.535913285296617	3.00948414876337e-07	-0.0389301896324805	0.731709784364514	0.0861508781103728	0.447348002475964	0.0581756545258177	0.608242368676262	-0.115805796279443	0.306334696881395	-0.195958250511019	0.0814994489424607	0.054044265548416	0.633983881247968	-0.131561634395769	0.244720975078745	0.10656981011177	0.346771223872324	0.104748538427537	0.355121367652535	-0.0411770632201249	0.716861689605766	-0.180304398904187	0.109497239097802	-0.361904804049712	0.00097167977246082
KRT7	black	0.0442527168559696	0.696706680776946	-0.0442527168559696	0.696706680776946	-0.334832332944247	0.00239864514992557	0.228714757397696	0.0412881227428505	-0.230241227750417	0.0399156143953727	0.276968574596107	0.0128768554108033	-0.110960737276479	0.327148748417701	-0.172234094178065	0.126585942361217	-0.0926876163158984	0.413506783176905	-0.163048410803512	0.148433459456414	0.0816632457763631	0.471447030387089	0.334510226170331	0.00242343071969646	0.206208502745099	0.0664858752757432	-0.114901035312076	0.310154640355042	-0.106324222848442	0.347889983144348	-0.231140073223572	0.0391253347012572	0.0941771793661087	0.406008630488993	0.141048539684579	0.212041701422268	0.077415111811595	0.494891566402081	0.102855023834607	0.363933468646429	0.0561173287052048	0.621010346123458	0.063525906931212	0.575604684314268	0.0202222755793325	0.858687613537798	-0.202020898690904	0.0723245436656439
LAT2	black	0.05860485792048	0.605594503225829	-0.05860485792048	0.605594503225829	0.684235988179754	2.61930008600643e-12	0.060596343821026	0.593375349898072	0.475859100266101	8.15307559630681e-06	-0.463448697712515	1.49640655276444e-05	0.117427276377285	0.29956555984706	-0.0205165674195073	0.856652799514744	-0.0211174460360634	0.852501074994819	0.0931348263313481	0.411247219031123	-0.223504183407959	0.0462715958909524	-0.268566114446675	0.0160070527920936	-0.3313926197502	0.00267546997644787	-0.245286519388571	0.0283073874997397	-0.273119006938806	0.0142380496073597	0.0629931723630466	0.578817838582365	0.166739362670499	0.139338107941298	-0.156007988506367	0.167004185504833	0.178035894896991	0.114109046120365	-0.414733929551561	0.000130836366040053	-0.292494243659404	0.00846792891093096	-0.251412508193251	0.0244759177662483	0.0533224081314985	0.638527658890432	0.576262170251046	2.22772969165672e-08
LGALS3	black	0.212259929491264	0.0587270812454557	-0.212259929491264	0.0587270812454557	0.44841968468869	3.02698192030947e-05	-0.0507014320576139	0.655136729510155	0.296367925416028	0.00760026081099392	-0.196040484176571	0.0813690830340492	0.0408643366369423	0.718922162190898	-0.0307098591901973	0.786838624629649	-0.120179704605889	0.288300794895085	-0.0301472180088071	0.79065401717038	-0.069364702093097	0.540941816822533	-0.0200760289918705	0.859699145664367	-0.215449827066467	0.0549439605145116	0.0163893302217446	0.885268971494824	0.021422599523398	0.850394166454646	-0.0117368914898344	0.917701632310335	-0.0216027547801894	0.849150789078412	-0.128716336979424	0.255164129850827	-0.0380296581819963	0.737688926309447	-0.466169347784306	1.31252765128192e-05	-0.199405929465947	0.0761746644670445	-0.2477791976466	0.0266912363705786	0.0182463514376337	0.872372898476636	0.330806800200695	0.00272536974923356
LIMA1	black	-0.101565555172437	0.370010492420404	0.101565555172437	0.370010492420404	-0.491464013114117	3.67105982527545e-06	0.128811767434001	0.254809019959377	-0.302731179133559	0.00634385620692969	0.259986477444245	0.0198593183669379	-0.00914160512282475	0.9358556580307	-0.123863437663872	0.273668319204882	-0.171072212382155	0.129205263492804	-0.241297648522723	0.0310653309874194	0.105419494525055	0.352030810396648	0.448030533472228	3.08136235310048e-05	0.089701982322052	0.428775578364411	0.108216763712874	0.339326756718326	0.093482478738996	0.409495653624879	-0.235229947318372	0.0356921266160285	-0.248649098204384	0.0261459397696846	0.121725554262145	0.282098598628703	-0.123811604634533	0.273870692314572	0.0534405552978057	0.637783056560625	0.119999550255915	0.289029423594059	0.0782131388661832	0.490441347671471	-0.103633274386303	0.360295515785651	-0.395336116858027	0.000284104798022851
LINC00260	black	-0.0907352986740936	0.423455079167069	0.0907352986740936	0.423455079167069	-0.432933450420324	6.04776713402755e-05	-0.0393595461026682	0.728864631246528	-0.351744578431055	0.00137672947183532	0.466902923290564	1.26669507814199e-05	0.106902170609709	0.345260754764848	0.130158005413726	0.249835383487462	-0.111542398877153	0.324603485241046	-0.0159854263808044	0.8880779491005	-0.0110909734093524	0.922216262322243	0.185506389805721	0.0994678463022452	0.0140974223323082	0.901225938761601	0.107303702939412	0.343441418325201	0.271984434712148	0.0146622630570554	-0.00323200876462685	0.977300802649298	0.0519472803757574	0.647220306540139	-0.0206447466382035	0.85576682465073	-0.0403254231139785	0.722477618859421	0.133671958594173	0.237167986014491	0.220131769714227	0.0497542921202482	0.0669819336376127	0.55496327241602	-0.13463556443687	0.233773465967438	-0.429607502648185	6.9867390442826e-05
LINC00312	black	-0.0926680514002565	0.413605800746506	0.0926680514002565	0.413605800746506	-0.508918235279898	1.43366078444215e-06	-0.0472037248606865	0.677563671126351	-0.366944792468654	0.000813965900890812	0.19819181936129	0.0780171206007038	0.113300297572779	0.316988251651909	-0.0320831679660983	0.777547135471056	0.00289008355394371	0.979701689860694	-0.131674051110744	0.244314501717567	0.0575748636267085	0.611957271246864	0.514488661916386	1.05026075681833e-06	0.10189197250211	0.368466335273808	0.25666133446641	0.0215526083781392	0.195270299583275	0.0825965867283985	-0.124397821439556	0.271587753974376	-0.423517317195535	9.06506081887465e-05	0.0284804868182506	0.801985065549059	-0.322761125120726	0.00350021826593574	0.0767605844475725	0.498557288576815	0.259892343745375	0.0199056400421886	-0.0498380536135575	0.66064529701872	-0.0529554791064507	0.640842443538728	-0.415423475058576	0.00012716747458015
LOC100289561	black	-0.122774105152027	0.277942527089301	0.122774105152027	0.277942527089301	0.432220669424895	6.23853747141951e-05	0.204332664608461	0.0690524169229804	0.389991600372007	0.000348901073918003	-0.14337950863485	0.204509181785501	-0.109616268302064	0.333080428464111	-0.110271046900134	0.330183149516073	0.191585882835467	0.0886736787172187	0.021547354938774	0.849533103082166	-0.104816012083922	0.354809813354071	-0.0416806596812614	0.713547875057294	0.0681198465104018	0.548245506960892	-0.223273868123952	0.0465028589951087	-0.357011303209074	0.00115086456004652	0.0185949860182561	0.869955407284004	0.036068003858095	0.75076703821013	-0.131840892393418	0.243712098736081	0.199512350026363	0.0760148406316136	-0.00779453469880666	0.94529191574248	-0.132841211458225	0.240121772444216	-0.0958505120425298	0.397681120117152	0.292500719539117	0.00846640876024449	0.434336236620717	5.6880397135808e-05
LOC100505534	black	0.0350270827585396	0.757735626606356	-0.0350270827585396	0.757735626606356	-0.260910775823651	0.019409366511283	0.265768961222786	0.017185304387422	-0.173562392649919	0.123641338275458	0.153210677177684	0.174839576471239	0.0575223792233243	0.612282267981867	-0.0101779655895675	0.92860187111391	-0.199613942803195	0.0758625176106826	-0.0321457255357777	0.777124616562047	-0.125297660718809	0.268108387294739	0.263826033983604	0.0180469735677087	-0.0701569960947383	0.536318313742143	-0.146830380279993	0.193711220878587	-0.0280131625730084	0.805169560680291	-0.124414725960776	0.271522111861034	0.155801113336996	0.167574636155397	0.134455505632719	0.234405184554306	0.223034989314232	0.046743727921074	0.186490123914044	0.0976547031588123	0.0804767174345585	0.47793412064986	0.0423646165645948	0.70905571920789	-0.101256429069363	0.371476480334685	-0.13889509540537	0.219173359292233
LOC100996325	black	-0.126218425526036	0.264579326680957	0.126218425526036	0.264579326680957	-0.37610885488243	0.000585513575794797	0.103662996139556	0.36015702593684	-0.215700348282813	0.0546554905551183	0.245107000130087	0.0284269053264609	-0.0668755136948281	0.555593543076419	0.0515846244952956	0.649520724889394	0.147707513985692	0.191033286200389	-0.129379264060394	0.252704249286576	0.149567887734613	0.185442109904747	0.214191793062589	0.0564114393088567	0.0725403246102752	0.522528822625561	-0.0121298532076764	0.914956298525864	0.0293634426187802	0.795977161021051	-0.169832060617761	0.132046366701678	0.0354895624004411	0.754637072445662	0.131033433529523	0.246637059587675	0.0469540762019514	0.679175451829952	0.165669193362614	0.141930811314776	0.11335425086974	0.316756357951011	0.0106377217548946	0.925385731232397	-0.0631352253579619	0.577960247580022	-0.324636831670109	0.00330383057457028
LOC100996668	black	-0.00631425728027965	0.955669929676982	0.00631425728027965	0.955669929676982	-0.432982964952042	6.03471820988367e-05	0.15428378843017	0.171802533865528	-0.388816180274242	0.000364858122958209	0.362978654905379	0.000935919963099218	-0.170653225921615	0.130159877327296	-0.249457660798951	0.0256475887910563	-0.085430771671287	0.45116813156396	-0.0365527320142241	0.747528712577152	-0.108185346608733	0.339467819062217	0.208336935702825	0.0636676235229401	0.0500631538353667	0.659207348471179	-0.0276076732473314	0.807935265452828	0.029628087959339	0.794178722626431	-0.216337209963841	0.0539277310744192	0.245460614342128	0.0281918867632601	0.178458402404516	0.113238925071016	0.140664319434659	0.213301937338592	0.379103812531251	0.000524646844291517	0.120321628947434	0.287727642245924	0.0825882171989363	0.466423163923021	-0.185911567072292	0.0987178906811075	-0.317368124733505	0.00412416157835307
LOC101060373	black	-0.129341736088766	0.252843067685496	0.129341736088766	0.252843067685496	0.330768013715392	0.00272870279898595	-0.0245961357654995	0.828547460424216	0.218641369750239	0.0513606757266933	-0.156813943044021	0.164795440474473	0.0417398482988823	0.713158742765008	0.218532711765688	0.0514794355058532	0.161027136992217	0.153599103192178	0.249652085100162	0.0255289658679382	0.23381410917415	0.0368509500027664	-0.117248492785541	0.300307084351903	0.211522707080634	0.0596309133564934	-0.080921728432417	0.475495525206267	-0.148654967671786	0.188170790480293	0.342400634952828	0.00187802679131827	-0.239603623001034	0.0323032118668478	0.169458855009174	0.132910578899805	-0.0613334396305989	0.588881000261943	0.170325610845547	0.130910043616108	0.0714651742993188	0.528727256982924	0.0268069808814685	0.813403403401462	0.42201708657922	9.6583063546696e-05	0.381348801016483	0.000482875980257347
LOC101927057	black	0.00327624228594863	0.976990223580181	-0.00327624228594863	0.976990223580181	-0.386526965906285	0.000397871254990795	0.227531781432975	0.0423785434780777	-0.0963457261942436	0.395236137184686	0.172151494242606	0.126770804785465	-0.0587734253264387	0.604555954106801	-0.135121485499335	0.232074568508816	0.0177032232854413	0.876141362930943	-0.310863782548104	0.00500696451504853	0.0780353447081959	0.491430991063285	0.356433272480421	0.00117389759390489	0.0315087919923573	0.781429518409225	-0.00861430174549044	0.939548449667428	-0.0903396862577424	0.425487578937167	-0.32993652149559	0.00280103944793697	-0.038134044929834	0.736995037257774	0.0302946726346386	0.789653615374107	0.0469697271247424	0.679074364036489	0.173882970880278	0.122938589442168	-0.0218965467779192	0.847123915588863	0.033834494128096	0.765743339901509	-0.110625122679852	0.328623112662669	-0.306148319768334	0.00574790872629891
LOC101928061	black	0.200410429943235	0.0746767511872929	-0.200410429943235	0.0746767511872929	0.389032876102054	0.000361866961320344	-0.150410841693659	0.182948141400983	0.211073201318837	0.0601875368719564	-0.343684223856477	0.00180060339013209	0.120423660824846	0.287316058896577	-0.337321087774786	0.00221468162909536	0.0772757242717231	0.4956710296027	0.034031011893026	0.764422093085697	-0.244053072246047	0.0291372044954861	-0.265951889465195	0.0171060312863259	-0.304022411441168	0.00611254469183425	0.0054806577457958	0.961517533624885	-0.0214465100810432	0.850229121913262	-0.182849185061594	0.10449716422936	0.033901613515477	0.765292001130936	0.101433189586954	0.370637785919446	-0.123023863416881	0.276958636462569	-0.0424898696551924	0.708234138598742	-0.321676551341639	0.00361846683879995	-0.238611786411331	0.0330470284044865	-0.242662726311971	0.0300970950793764	0.266695711433822	0.016786923169806
LOC101929304	black	-0.0148380616664641	0.896064785859015	0.0148380616664641	0.896064785859015	-0.344286144942946	0.00176529735602789	0.158451873865473	0.160373223231147	-0.183027137574659	0.10415428240869	0.382837221211399	0.000456882949461884	0.0130685757039171	0.908402221642625	0.0172734029224206	0.879125604969315	-0.120877359339781	0.285490618053404	-0.206491469050042	0.0661054934259169	0.0582449330569322	0.607814629429921	0.296104272711506	0.0076567350044545	0.0464274431969961	0.68258021188001	0.0313327709841923	0.782620373225243	0.0436884309281013	0.700389292530143	-0.185965746564405	0.0986179445561156	0.0220259586687464	0.846231415559671	-0.0816356066196921	0.471597597874532	0.0487921110130425	0.667342874999167	0.0108010072621653	0.924243782437471	0.0345319986547048	0.761056860739902	0.0243269492027372	0.830395753310869	-0.0953534156450547	0.400144365174931	-0.270221147937448	0.0153432288860643
LOC101929336	black	0.202018111095697	0.0723285631394175	-0.202018111095697	0.0723285631394175	-0.496764883763082	2.77427952728985e-06	-0.316625459373132	0.00421741788893691	-0.360780775757473	0.00101043540735328	0.250569122008969	0.0249757153044951	0.0351055269579645	0.757209790147789	0.00587008361960648	0.958785484822185	0.0235711298464774	0.835590261808762	-0.165864619235712	0.14145466027012	0.0253906120338	0.823097877270697	-0.0105161825246517	0.926235822482316	0.269977791151488	0.0154393221721343	0.41786783037233	0.000114913868924201	0.299332531432998	0.00699000841051265	-0.22580384853856	0.044014122169668	-0.10979745347533	0.332277110655407	0.218483089815438	0.0515337456600436	-0.332755922280594	0.00256250015398725	0.0504661486791265	0.656636087922886	0.0960348264320537	0.396770076085153	-0.0452278112525755	0.690359606528144	-0.125935834025772	0.265659073125779	-0.474250247316735	8.83266969979068e-06
LOC102725136	black	0.0260270033820393	0.818738666206462	-0.0260270033820393	0.818738666206462	-0.426495340243791	7.98614890274518e-05	0.180397159274562	0.109311781539276	-0.186691547030564	0.0972866701460301	0.312968666116711	0.00470450129030246	-0.016416783806762	0.885078094519407	-0.209724337604096	0.0618832363168171	0.176886986922317	0.11650123677094	-0.287082699259804	0.00982501318222959	0.195420328499011	0.0823563265839356	0.456802331623926	2.05178193534596e-05	-0.0124019124905956	0.913056201592742	0.0118756140546398	0.91673236846237	0.0775035922185291	0.494397112334543	-0.348828533075124	0.00151835143667796	-0.0735487741523465	0.516748392706697	0.122553427402405	0.278813798223364	0.0242274312226974	0.831079298798324	0.101043801674995	0.372486884361567	0.0457395982405397	0.687036779459156	0.0480767684020925	0.671938543688362	-0.15584887133129	0.167442818000995	-0.380786314115597	0.000493046057102743
LOC202181	black	0.271741925960068	0.0147543402353269	-0.271741925960068	0.0147543402353269	-0.399725735762901	0.000239366150890726	-0.0514705250557096	0.650245166160765	-0.0741873321652085	0.513105055238406	0.323785223707464	0.00339174075053889	0.00409118630909409	0.971268875740855	-0.171353439056586	0.128567517045468	-0.165484595583921	0.142381687706968	-0.433523382502792	5.89398740339989e-05	0.0996304752014203	0.37924535899815	0.0555402097045733	0.62461067462869	-0.015361029669052	0.892423061389247	0.0952614271079399	0.400601177007434	0.133021900717711	0.239477164206958	-0.360265248993959	0.0010286752776479	0.0409269294547459	0.718509593737902	0.257647832119049	0.0210378439247373	-0.147632290594947	0.191261894182064	0.156387335277303	0.165961870901297	-0.274776438307739	0.0136374398581576	-0.08113755607189	0.474315235892676	-0.34691519864867	0.00161829104996989	-0.447679243973374	3.13123225535242e-05
LOC441204	black	0.149581095992112	0.185402842695576	-0.149581095992112	0.185402842695576	-0.321367758569181	0.00365277900906178	-0.0246482483359398	0.828189751486752	-0.222302126780053	0.047489127884765	0.0580967728718666	0.608729559566374	0.139685532385184	0.216536270726487	-0.0025625183326462	0.982001915314811	-0.0714729963295191	0.528682029397015	-0.19494690155147	0.0831163793610026	0.0889908448564747	0.432459231226183	0.119803040185055	0.289825588703847	-0.0742750905104884	0.51260537139987	0.00972196024509878	0.931792903077863	0.0965820093323122	0.394072701411033	-0.00549786818240462	0.961396782819161	0.0254723587603559	0.822537618415265	0.0828503636394072	0.465004666744671	-0.0767308951312294	0.498723900455157	0.0450546210936169	0.691485391018207	-0.00826168826314293	0.942018575685007	0.0235899372484467	0.835460918124938	-0.248435386622351	0.0262790221732304	-0.3405910915945	0.00199226917305726
LOXL1	black	0.135748339037648	0.229895658143911	-0.135748339037648	0.229895658143911	-0.281210686203398	0.0115089881655313	0.0741779087493708	0.51315872564833	-0.199113244591896	0.0766156089724456	0.30735707595485	0.00554927658393668	0.125702705719114	0.26655206378426	-0.114546410837374	0.311660258358959	-0.191772742754232	0.0883571965470417	-0.181178036018014	0.107760199731174	0.021299400027735	0.851244662588742	0.291639920893707	0.00867058343698079	-0.264407853356569	0.0177851335570389	-0.00857608344472034	0.939816149159156	0.129359056345396	0.252778992461251	-0.150092107605923	0.183888268000625	0.198509234405235	0.0775320312164595	0.0953599192437058	0.400112080160032	0.0614303790565467	0.588291072653053	0.0955099876158468	0.399367540803053	-0.107910075230152	0.340705360405481	0.01733915392169	0.878668985718354	-0.38033456341174	0.000501355345617837	-0.281001210115143	0.0115734389008466
LPXN	black	0.0595283331184822	0.599914589276263	-0.0595283331184822	0.599914589276263	0.322452414728627	0.00353352011423736	-0.0622223959335486	0.583481296223405	0.0666682004657029	0.556822336092859	-0.112171957776073	0.321862916451666	-0.0105929508418175	0.925698866228726	-0.0639142958123384	0.573267362179374	-0.0742492786406162	0.51275231478004	0.138187427178885	0.221553426051376	-0.142643091162106	0.206867994547055	-0.047763559012252	0.673954539118393	-0.0638044713882562	0.573927837203547	0.0564317253512308	0.619052729562204	0.051289063559866	0.651397970968444	0.0788743621253759	0.486770065921541	-0.0102362827729402	0.928193859536828	-0.180815964692007	0.108477486381535	0.00244641730482025	0.98281723506582	-0.218601131537042	0.0514046285887587	0.0666010585119307	0.557220580058037	-0.219038500751783	0.050928535442518	0.076604463742361	0.499433738813553	0.273123120272586	0.0142365311684995
LRCH1	black	0.00753892841338272	0.947083333212806	-0.00753892841338272	0.947083333212806	-0.298129247504301	0.00723229235689854	0.126661779549006	0.26289131191904	-0.0654721327222473	0.56393695015145	0.233542267485661	0.0370770021466929	-0.172587348169657	0.125797665202069	0.0421586084937285	0.710407722783304	-0.0333922597058726	0.768719051973416	-0.237558388178654	0.0338527004969891	-0.0300837937085205	0.791084421721729	0.314919401698226	0.00443878469123643	0.231186573646489	0.0390848078090167	0.0596763293284533	0.599006528193057	-0.048419176076953	0.669737256152851	-0.123289411797971	0.275915098430104	-0.119009007389124	0.293057364549477	-0.00995701650770568	0.930147890056171	-0.026099084140837	0.818245264506985	0.0845470286553974	0.455880984825378	0.0608710281254092	0.59169869644634	-0.215980434411212	0.0543344449919519	0.121248914404057	0.284001417469943	-0.18219728407558	0.105760770655027
LRRC31	black	-0.117773217888903	0.298134133323245	0.117773217888903	0.298134133323245	-0.395404154969752	0.000283356369267259	0.160832475229684	0.154103576098453	-0.247899966711638	0.0266149613981615	0.159596473242309	0.15733556520664	-0.0576944968710881	0.611216751798399	-0.00771476794163752	0.945850932615445	-0.111943156738765	0.32285720514019	-0.175874085451335	0.118642120286928	0.0319754106185905	0.778275088575701	0.464265129388456	1.4388423279666e-05	0.0350112320405351	0.757841892379346	-0.0341716627161737	0.763476868656861	-0.025814275312754	0.820195225901061	-0.0374965916837608	0.741235632720313	-0.0271498804663336	0.811060543858705	0.0228149606171997	0.840794221642485	-0.0166758423706672	0.883277257437884	0.000505688549768071	0.996447965749574	0.122986054845592	0.277107428791475	-0.0210312890003135	0.853096127101632	-0.0982533615507875	0.385901315691634	-0.320157485933392	0.00379007461078368
LST1	black	-0.312093817214868	0.00482818601760178	0.312093817214868	0.00482818601760178	0.46108849520144	1.67515731239468e-05	0.204690730563111	0.0685564393688919	0.104665353183866	0.355505701926905	-0.369325838992626	0.000747884674261665	-0.476874189939029	7.74984277406458e-06	0.16307579302287	0.148364385021262	0.0825564401729123	0.466595272079118	0.501312948300334	2.17344430612698e-06	0.0697479626831951	0.538702828213963	-0.0912311509175204	0.420915472432731	0.149713482943832	0.185009598795511	-0.188609185602812	0.0938370462171482	-0.325842063607743	0.00318289421267597	0.398194308151624	0.000254180106061628	0.115980641162252	0.305600034095009	-0.420563992128714	0.000102669920834004	0.311627659502984	0.00489526173696531	-0.223107637792009	0.0466703655110348	0.294118480746648	0.00809407049386778	0.275204495150478	0.0134859361953815	0.454611996928459	2.273454169648e-05	0.581510484488832	1.54666485652233e-08
MAB21L1	black	-0.0441469290116886	0.697396537048132	0.0441469290116886	0.697396537048132	-0.442086456386509	4.03364567415854e-05	0.196580784042102	0.0805166620174436	-0.242679411092521	0.0300854198915615	0.325093241532256	0.00325755860387908	-0.0141284320333895	0.90100976366365	-0.155295774653851	0.168974121569492	-0.0795352269699122	0.483115375937666	-0.304284730061066	0.00606647381598409	0.112919386888506	0.3186285286295	0.357359099405771	0.0011372039075419	-0.0566783054332572	0.617519229461008	-0.0807140868995421	0.476632536854892	-0.0536402035782852	0.636525621863177	-0.202577926151402	0.0715249492065005	0.156413103904303	0.16589124200756	0.0961633775061557	0.39613539515945	0.0820122896997547	0.469547812297858	0.0586309913645064	0.605433442941349	-0.0493949064768599	0.663479726094122	0.0225969414850097	0.842295908544629	-0.235346346406308	0.0355982285332784	-0.382470830472655	0.000463159830204346
MAGEA3	black	0.21175616794385	0.0593434749577107	-0.21175616794385	0.0593434749577107	-0.451350996860764	2.64519401042482e-05	0.133658844832565	0.237214416548015	-0.179456106904994	0.111204578940722	0.222614270402919	0.0471704548391026	-0.0072820136960807	0.948884185225441	-0.297215308200128	0.00742122388615103	-0.261473871643546	0.019139553379973	-0.359989978255983	0.00103853652121978	0.0184560533898925	0.870918648095554	0.385017990758263	0.000421105426199377	-0.237371209368577	0.0339975699485695	-0.00547988833115081	0.961522931964782	0.0954935461315017	0.399449072606993	-0.268844041471342	0.0158938779964627	0.134628256458248	0.233799082229785	0.212480270676352	0.0584591194220443	0.0105767949114627	0.925811866188818	-0.00822361927678897	0.942285289465764	-0.146003661518892	0.196259881168288	-0.0698451797978377	0.538135616253308	-0.416266720772828	0.000122810050468694	-0.448237222197718	3.05236712427793e-05
MAGEA6	black	-0.0618511042381577	0.585733846576357	0.0618511042381577	0.585733846576357	-0.41368117009489	0.000136626837917464	0.00948484226543983	0.933452634279581	-0.181263776333508	0.107590883113652	0.0906601484276062	0.423840742073344	0.0413386186247105	0.715798033913318	-0.087684785937456	0.439271131818761	0.00244994800567289	0.982792440446768	-0.306823533122306	0.00563619111967359	-0.127947325449181	0.258038042128348	0.295420300656704	0.00780496408971141	-0.113504675147118	0.316110404081108	0.0999592044613433	0.377666823206695	0.0688064979589301	0.544210951958461	-0.263463696658922	0.018211705932197	-0.0092046827164964	0.935414004407163	0.240902136203572	0.0313507136933815	-0.136308088088329	0.227962093351259	0.0284615170742013	0.802114268973691	-0.150349451667551	0.183128943055265	-0.173089329149181	0.124683965549323	-0.372770975626504	0.000660895154216974	-0.388735898039447	0.000365972041086012
MAGEA9	black	0.142193980599054	0.208316008209803	-0.142193980599054	0.208316008209803	-0.602625467039958	3.33154086960201e-09	0.0162601143634193	0.886167460146531	-0.419282843384347	0.000108328994583431	0.361334589916023	0.000991168351083711	0.136987364310922	0.225630937851178	0.0316989661569136	0.780143476287716	-0.260021605378546	0.0198420561361483	-0.323038654367139	0.00347051939426906	-0.0253350804564377	0.823478518606141	0.372229442822733	0.000673927226894269	-0.143147070959805	0.205251619662112	0.104204304553925	0.357640511311486	0.134990565115052	0.232531449620347	-0.218685298133376	0.0513127272573612	0.1172345686049	0.300364886731227	0.268168161970382	0.0161703124189994	-0.0872432256269707	0.441587733417343	0.121460601034767	0.2831552830618	-0.0376245588544484	0.740383720414028	-0.0432789395596184	0.703066029542142	-0.471342604376234	1.01973818047814e-05	-0.563335152332885	5.32781503220644e-08
MAOB	black	0.0443562489446707	0.696031772648026	-0.0443562489446707	0.696031772648026	-0.486204967148983	4.82481994354514e-06	0.0732301081856636	0.518571467335786	-0.366246495545037	0.000834329036034554	0.280665543142374	0.0116773703559745	0.0707651647267294	0.532782571359398	-0.136341220326942	0.227848000512176	-0.170644903313386	0.130178893679442	-0.215242415038719	0.055183731997463	0.0571502847243708	0.614588514180716	0.491770352681152	3.61257603283764e-06	-0.109714981300621	0.332642613910795	0.0853194006781082	0.451760561219862	0.193025073949809	0.0862591239532511	-0.28499839466713	0.0103963141799904	-0.0761816374270298	0.501811478098572	0.0903468550243603	0.425450699042444	-0.102472833074467	0.365728246636937	0.104647528136954	0.35558809106185	0.0882079255469606	0.436535411251233	-0.0276727427950545	0.807491288659683	-0.350304157592493	0.00144511987536526	-0.470544484953798	1.06051475892019e-05
MAP1LC3B	black	-0.328723154048834	0.00290968000743711	0.328723154048834	0.00290968000743711	0.387193770158062	0.000387983373698157	0.13108910305371	0.246434630075058	0.27796350498005	0.0125439770066189	-0.422757779106604	9.36105779401886e-05	-0.176353378137157	0.117625340476721	-0.0232840203049879	0.83756533259198	0.267148239871423	0.0165953011604853	0.233123329048099	0.0374276399647387	0.172461559714137	0.126077927822666	-0.139911368349128	0.215786957644976	0.207614212338819	0.0646135229331105	-0.115351134578531	0.308250461623653	-0.287050721284285	0.00983356669619558	0.114546293470761	0.311660757439596	-0.175390778492774	0.119674245186283	-0.245439618543498	0.0282057949657465	0.100093065440728	0.3770251710282	-0.238144407018896	0.0334024863374258	0.197725069386349	0.0787348290699687	-0.0757485344612451	0.504253084909557	0.513033507526622	1.1398123755704e-06	0.430708486407124	6.66189805330144e-05
MAP1LC3C	black	0.123121726192732	0.2765737540317	-0.123121726192732	0.2765737540317	-0.538135410428468	2.63041475446581e-07	0.0793960154799164	0.483884021217363	-0.297686745541858	0.0073232321557717	0.327683244060777	0.00300577430829598	0.0280665436183301	0.804805643935195	-0.290001405884179	0.00907117768904778	-0.144524576738382	0.200879634144156	-0.427447142985139	7.66725348623e-05	-0.070952415173585	0.531696276938914	0.321021823918975	0.00369156256249558	-0.0158030848144169	0.889346510182757	0.0741152567144438	0.513515628846213	0.0205656248190746	0.856313693743018	-0.354818443067702	0.00124047456143195	0.138489948374957	0.22053375821542	0.170028494459073	0.131593213725179	-0.0702607759470345	0.535714144878049	0.0259743341321156	0.819099238255516	-0.152401352154651	0.177155929851465	0.0670361732294505	0.554642171067608	-0.385398980714983	0.000415124808467998	-0.504484610865384	1.82944230875749e-06
MAPKAP1	black	0.119987964308559	0.289076324201975	-0.119987964308559	0.289076324201975	0.453571360307792	2.38642487917533e-05	-0.0763662252493328	0.500772737124546	0.237936090537725	0.0335619484442426	-0.358490673658507	0.00109376902479594	0.13784107819139	0.222724880224301	0.250309176486934	0.0251314974059127	-0.000782686631621874	0.994502313416437	0.270805958478045	0.0151144156142122	-0.0446174251613505	0.694330258738656	-0.216631130884517	0.0535945446724164	-0.1674054406629	0.137742547798406	-0.0809959596328381	0.47508940140399	0.0156621689959104	0.890327060422933	0.269614432233331	0.0155837667660863	-0.0369537937035416	0.744852634421519	-0.0439835311633257	0.698462557660968	0.0673886803207119	0.552557483692253	-0.0522295220453276	0.645432258673111	-0.00117854517578077	0.991721836016048	-0.131891539894477	0.243529431721112	0.11941381427712	0.291406816849564	0.428714375093244	7.26098058191047e-05
MBD5	black	-0.06445738667394	0.570006465832457	0.06445738667394	0.570006465832457	-0.455127528909348	2.21935553629527e-05	0.0576305225637035	0.611612698803135	-0.311589595851615	0.00490077506537977	0.222301213954478	0.0474900624012025	-0.0284413791046931	0.802251435018728	-0.054822490534746	0.629100411160174	-0.123851530788584	0.273714798672241	-0.214603235048208	0.0559280177986976	-0.00764850179659435	0.946315355157435	0.365218905071793	0.000865138071439396	0.0247929219974036	0.827196871919178	0.0952811308245766	0.400503303195293	0.0733688849880484	0.517777130638197	-0.110534375022393	0.329022494095244	0.0156829422547912	0.890182501166985	0.124183613233315	0.2724204711461	-0.0274897145578811	0.808740265344617	-0.010514544177459	0.926247282267238	0.0838723631686663	0.459497065316986	-0.0552275589397022	0.626564814107291	-0.21816717187354	0.0518806146685251	-0.385222517548996	0.000417885115298825
MCM3AP-AS1	black	-0.149807353554865	0.1847311312135	0.149807353554865	0.1847311312135	-0.350413562001681	0.00143981965750332	0.222620821962676	0.0471637851782605	-0.229358160544197	0.0407049092840907	0.313354110336189	0.00465090617638441	-0.0524023438049628	0.644338394554584	-0.165963392157259	0.141214460507838	0.0881328469034952	0.436927436893911	-0.156456674082162	0.165771871516746	0.062444730921032	0.582134333448548	0.419322607319528	0.000108149095828182	0.0481250393169068	0.671628049599517	-0.1119463459038	0.322843332669331	-0.0370179752550176	0.744424663216289	-0.138888660137421	0.21919492128805	0.0364575674230493	0.748164136497522	-0.0523465347793087	0.644691551753131	0.094443718332466	0.404675377897562	0.0449690893344377	0.692041618366356	0.107514414227131	0.342489095923748	-0.0632850510575245	0.577056367555049	-0.0630857976633872	0.578258582006269	-0.273219857707252	0.0142008608713986
MEA1	black	0.0898818049809277	0.427846949518965	-0.0898818049809277	0.427846949518965	0.790984647378133	2.57438578129761e-18	0.0829265301878772	0.464592964415743	0.60414896035366	2.96926581604855e-09	-0.423625998070432	9.02342319729956e-05	0.00368302585592048	0.974134219733235	0.0703377937731929	0.535265992306336	0.00193274432160596	0.986424704602228	0.227181715423443	0.0427057632041672	0.019831290042249	0.86139241644401	-0.189363761016273	0.0925063162536151	-0.184670029052316	0.101029983909658	-0.201600890738082	0.0729321844513343	-0.211593584836385	0.0595435287689269	0.355508296793752	0.00121162553622387	-0.108745355731795	0.336958916864554	-0.131702002407901	0.244213508361365	0.135726468370376	0.229971438395338	-0.171535185042983	0.128156643993499	-0.179473113406807	0.111170149084026	-0.0882033321475082	0.436559390130929	0.353197234965696	0.0013107355231842	0.718456605869627	6.24916242897662e-14
MEIS2	black	-0.0680744931030382	0.548512499029268	0.0680744931030382	0.548512499029268	-0.231799197430915	0.0385541391878222	0.0883436957944627	0.435826987253506	-0.168919951416073	0.134166056911131	-0.0629530579539091	0.579060120191987	-0.109957356591415	0.331569171225424	-0.00785323611721855	0.944880544642175	0.0714067202793698	0.529065303801296	-0.0676419195049541	0.551062186387791	0.0219469474786862	0.846776299976044	0.196061597388778	0.0813356388203912	0.111390060504647	0.325268869827633	-0.0186310496951938	0.869705403256788	-0.0715928586217207	0.527989217966704	-0.0876564983122719	0.439419334504534	-0.098275549169094	0.385793525666991	0.155948694255856	0.167167540710951	-0.0669011865387264	0.555441464645876	-0.00173804116110739	0.987792158793562	0.114315954850648	0.312641227015632	-0.0336088347073637	0.767261339107136	-0.0310980501710555	0.784209133540054	-0.160919786400911	0.153877153586438
MICA	black	0.0825529271066213	0.466614301385682	-0.0825529271066213	0.466614301385682	0.381191160438371	0.000485706686637585	0.0935466682216666	0.409172726467093	0.154425685143277	0.171403864222536	-0.233638168083531	0.0369971234219718	0.0475952524465795	0.675038807069329	-0.0711170759181605	0.530741942384467	0.041541600732932	0.714462397854472	0.142694169531722	0.206703763520574	-0.288584055915369	0.0094306760960197	-0.27650147174649	0.0130357618522819	-0.0987495551393728	0.383495059823195	-0.185576173189495	0.0993383652382004	-0.232351493439933	0.0380808875427277	0.118528130705605	0.295026058097524	0.253537049684596	0.0232544238287344	-0.16341700726239	0.147505655486794	0.202277526895433	0.0719552753189953	0.0515889855388164	0.649493042151156	-0.123860718634816	0.273678932692384	0.0891292121323461	0.431741091816292	-0.00300143255767299	0.978919812671273	0.372856975418268	0.000658846826700708
MINOS1P1	black	0.0388465907119526	0.732264179375117	-0.0388465907119526	0.732264179375117	-0.438694223959974	4.69326929164568e-05	-0.133903232386503	0.236350173645706	-0.324950851224312	0.00327193196741811	0.402535727438819	0.000214231247555598	-0.0572004572749593	0.614277325403983	0.057594647094514	0.611834786426088	-0.109795925360597	0.332283880696966	-0.0503797904353171	0.657186752108639	0.0491481207102995	0.665060254337631	0.274008953240902	0.0139127718695513	0.23408064411398	0.0366304294055217	0.28999516204796	0.00907273469800484	0.239598973592907	0.0323066655451985	0.0591278145615122	0.602375110837382	-0.176720151346945	0.116851800892077	0.0439836394144385	0.698461851228685	-0.217370835213246	0.0527634753875767	0.200081095428758	0.0751652334394335	0.254974290527087	0.0224578487197675	0.110013784022107	0.331319578351643	0.00600874356647506	0.95781281767527	-0.355315990533223	0.00121960588927045
MIR4691	black	-0.0288926967997527	0.799178809398493	0.0288926967997527	0.799178809398493	0.809223594526897	1.06236707008076e-19	0.249170989207335	0.0258233466660325	0.792338263548851	2.05451609029417e-18	-0.481711012573122	6.07238031454588e-06	-0.00926888363673655	0.934964505544655	-0.0299909026734765	0.791714903624372	0.15722815548305	0.163668703845301	0.00912974159989646	0.935938725634489	-0.0660118039491692	0.560721491384054	-0.328549636369263	0.00292552051930674	-0.234270800603003	0.0364737760657729	-0.446695389920135	3.27493318516418e-05	-0.469106398904424	1.13786641430966e-05	0.179836299615355	0.110436842328193	0.074897110442056	0.50907081899696	-0.112083397066771	0.322247537342862	0.294258828168263	0.00806245670586669	-0.143867340308429	0.202957213501919	-0.416649869064715	0.000120876114139129	-0.172514414695153	0.12596010639131	0.275451310172738	0.0133992446532386	0.710606758327689	1.54384443247284e-13
MIR6789	black	-0.0613225774247545	0.588947119202079	0.0613225774247545	0.588947119202079	0.52457363066921	5.89423323599226e-07	0.306543932510449	0.00568221736812922	0.433231859035284	5.96952032828783e-05	-0.23377242940536	0.0368855342556862	-0.132437280267117	0.241567129289535	-0.0712925987082748	0.529725593580518	-0.00886849191264454	0.937768150455691	0.163316440890638	0.147758361482031	0.0313811648105805	0.782292919081807	0.0566628609080376	0.617615232238901	-0.0909658956886842	0.42227293816422	-0.323138114806397	0.00345993082697379	-0.316931364664458	0.00417878065440048	0.24490816096097	0.0285597829605338	-0.0544957302362294	0.631148956437093	-0.14402930019594	0.202443825529555	0.258647278259303	0.0205270716417992	-0.166674721504024	0.139493692608817	-0.0648688567477629	0.567541654132244	-0.0721827647021042	0.524586149105075	0.339957740344307	0.00203370857998588	0.551489419945474	1.14721958464079e-07
MLLT11	black	-0.0203546365892064	0.857772318696736	0.0203546365892064	0.857772318696736	-0.457612521346301	1.97502745934268e-05	0.101442317672824	0.370594506249605	-0.0667034603440615	0.55661325108873	0.0874922891186651	0.440280204461805	-0.0063249958504656	0.955594614451787	-0.137784969245691	0.222915065626213	0.00591156789731181	0.958494475929	-0.415892015813193	0.000124728993396374	0.0620257976124648	0.584673524738085	0.20245621306684	0.0716990550269878	0.060872562895153	0.591689334318435	0.0774471083392923	0.494712730658118	-0.0410826357304692	0.717483635153057	-0.326472157947827	0.00312125690662016	-0.103802971228066	0.359505246406667	0.116813123317565	0.302117840972625	-0.0763574138272415	0.500822296698452	0.21222527942468	0.0587693108231799	-0.150972354595825	0.181300429553426	-0.0824709410611496	0.467058516985736	-0.188970414671057	0.0931981351460974	-0.411973385911552	0.000146525691875686
MPDU1	black	0.183266942699264	0.103693608996134	-0.183266942699264	0.103693608996134	0.617757530138733	1.03305825739131e-09	0.312637218301454	0.00475102597242854	0.555856426314996	8.67665768665278e-08	-0.367669804244268	0.000793303077937256	0.118319505141299	0.295882860475296	-0.0361955600561796	0.749914452806518	-0.13490357970195	0.23283535392704	-0.122300058625372	0.279816383215608	-0.236333744359052	0.0348099841361507	-0.208269533717296	0.0637553621561869	-0.418111767998783	0.000113752911217085	-0.520143952221302	7.61402212970921e-07	-0.424592434984677	8.66087733438073e-05	0.00538577633794777	0.962183250184913	0.328173937712241	0.00296008293643615	0.0912239862614763	0.420952105118261	0.376817677349167	0.000570552756318362	-0.14595562858615	0.196408697060324	-0.539535577121224	2.41527878976838e-07	-0.220104608148237	0.0497831933666634	-0.0876211586586033	0.439604523266716	0.519986689676321	7.68303157381272e-07
MPDZ	black	0.142935996599619	0.205927482825485	-0.142935996599619	0.205927482825485	-0.360564490132318	0.00101805177237524	0.108469838675187	0.338191798840349	-0.16648493105113	0.139951256489403	0.269126609926563	0.0157795211724239	0.0500968522653739	0.658992187747804	-0.291678479279284	0.00866134620487568	-0.131256132545241	0.245827950780244	-0.257535444004422	0.0210959539062847	-0.0931072252750003	0.411386467108635	0.321750656078087	0.00361027541858647	0.0235992763755632	0.835396691996505	0.10718077737277	0.343997753158155	0.0646871113309891	0.568629738797878	-0.0928997063777269	0.412434283992054	-0.184048494531972	0.10220323675153	0.140706238071986	0.213164187861694	-0.113953542515841	0.314187916280198	0.170352206836874	0.130849022300845	-0.00516878460363494	0.963705826054593	0.0520207467554933	0.646754692031152	-0.154257169351435	0.171877397938229	-0.321367417686942	0.00365281704667158
MRPL52	black	0.124820298001355	0.269950425327246	-0.124820298001355	0.269950425327246	-0.436533272433968	5.16434901754364e-05	0.098687925925373	0.383793435373434	-0.321500807161326	0.00363795961959403	0.455703237499512	2.16036297462753e-05	0.20398891368526	0.0695312813989526	0.0939222350636308	0.407286289084058	-0.220801058360139	0.0490464833821498	-0.17453938586693	0.121509192951128	-0.0129077381675898	0.909524753341353	0.191482907460176	0.0888484692223442	-0.189363479289072	0.0925068103052619	-0.141072516917684	0.211963231767835	0.129216297627746	0.253307450755474	-0.1509241064357	0.181441584046928	0.280298271250646	0.0117920167717793	0.240742491461609	0.0314665288258719	0.109842830332669	0.332076116352367	0.364184589129539	0.000897189821138323	-0.0594161762672387	0.600603157237761	0.0773879974309871	0.495043141249478	-0.410356130446212	0.000156506197283436	-0.442962254364825	3.87794671723948e-05
MRPS15	black	-0.0956930292239032	0.398460517654003	0.0956930292239032	0.398460517654003	0.30948708660161	0.00521399839158044	0.0373643231627403	0.742116507304333	0.118773443083853	0.294020674178434	-0.172789044032746	0.125349271063966	-0.0250626516997196	0.825346470602137	-0.142691872071827	0.206711148492811	0.137622858608157	0.223465191798928	0.206702814150227	0.06582253816452	-0.268000506913993	0.0162395211886505	-0.336520323121473	0.00227243949964398	-0.0842309107449606	0.457573359608603	-0.176531703250968	0.117248754820737	-0.16265017764722	0.149440767183975	0.0704516621705192	0.53460375273645	0.223803481616485	0.0459724855177167	-0.0129190272281333	0.909445957915502	0.163683324308885	0.146838011488655	0.101672230940017	0.369505416504988	-0.118463672574451	0.295290606407763	-0.19884068803595	0.077028061881719	0.00325766673570606	0.977120648620266	0.326710182847391	0.00309825186404098
MSRB1	black	0.280937177102448	0.011593202878883	-0.280937177102448	0.011593202878883	0.619522115329568	8.97539100059379e-10	0.0675456956187323	0.551630128057743	0.530482508987632	4.16518036208258e-07	-0.482806353743022	5.74308136938977e-06	0.14514194863837	0.198941971804494	0.0852546250840602	0.452105328452262	-0.240550887752574	0.031606003699395	0.028329075143047	0.803016482101066	-0.328555318925064	0.00292500053632105	-0.219357542127611	0.0505835357489627	-0.461276739670422	1.6601994187614e-05	-0.304673809717418	0.0059987047710347	-0.233560759740199	0.0370615881511367	0.153741111157711	0.173333505360058	0.146034507015385	0.196164358206812	0.228827385273293	0.0411855328929938	0.147914162642779	0.190406284797435	-0.119579487414886	0.290733076829299	-0.480922059049848	6.32045416809448e-06	-0.31029042907832	0.00509228550900283	-0.113653685527364	0.315471358439675	0.504158892079247	1.86225075441315e-06
MTL5	black	0.215166908196398	0.0552712311285579	-0.215166908196398	0.0552712311285579	-0.355032618220865	0.00123145208294752	-0.0249159032716485	0.826353077712852	-0.178882556734368	0.112370577502934	0.188006142768429	0.0949113263311414	0.0671432623576983	0.554008459301171	-0.0227988737338882	0.840905006622747	-0.223840955391975	0.0459351480021757	-0.274793065004625	0.0136315277098662	-0.088754766908259	0.433686062755098	0.0872634200161385	0.441481636122143	0.0633557380255693	0.576630148670737	0.0938278531301864	0.407759881702057	-0.0142449043719998	0.900197875113571	-0.200882322151142	0.0739812573485047	0.0878689135483128	0.438307150581974	0.329438416537786	0.00284519060702679	-0.111290547454692	0.325703993101107	0.114240660864671	0.312962158325883	-0.14409232855213	0.202244286355112	0.0582603233591289	0.607719624544794	-0.241900079326574	0.0306348487884501	-0.348805467237942	0.001519522272218
MTMR14	black	-0.147673557756332	0.191136456601613	0.147673557756332	0.191136456601613	0.705708576678739	2.67409597117932e-13	0.367518407083662	0.000797578041970413	0.662555460868615	2.17147460115742e-11	-0.327490821391733	0.00302386341940401	-0.0895861707409866	0.429374253241557	0.0182729166106745	0.872188649636071	0.116195368576728	0.304699361983034	0.0394941403622135	0.72797348665747	-0.150516225862903	0.182638073810827	-0.110076454909165	0.331042508761304	-0.0933419669494702	0.410203064895346	-0.385554285889477	0.00041270928712103	-0.449669485186071	2.85832060603065e-05	0.109312549735079	0.334429775584665	0.146812798644653	0.193765173426543	-0.378335075075914	0.000539692234374972	0.437611532471922	4.92405845518222e-05	-0.375276422267512	0.000603540097423044	-0.208134177121838	0.0639318545860817	-0.188279150455313	0.0944237906683549	0.405153647816407	0.000193023952489321	0.685378852621677	2.33115890045774e-12
MTUS2	black	0.135676056545917	0.230146178005047	-0.135676056545917	0.230146178005047	-0.2806989298745	0.011666996699718	0.0338120676720393	0.765894162141473	-0.134186695429577	0.235350483649976	0.0734517374350043	0.517303190657548	-0.0114036987073806	0.920030160001633	-0.0692924657307529	0.541364328048252	0.0362922662466158	0.749268268357032	-0.127178561477899	0.260932950227931	0.104729133944031	0.35521099766562	0.288569634704047	0.00943439704148059	-0.0539289753795833	0.634708680944021	0.0510559952326253	0.652879827763813	0.0232325313654371	0.837919639485336	-0.0793388207664494	0.484200005755432	-0.0284649999537521	0.802090546591889	0.186207940248915	0.0981721327545772	-0.0625085602350464	0.581747902290219	0.0477602224036466	0.673976027843157	-0.0074176277786894	0.947933561448794	-0.0711026987971536	0.530825234781344	-0.139997404628367	0.215501975594172	-0.233025368403828	0.0375100278094332
MYEF2	black	0.0919140059413862	0.417432483537164	-0.0919140059413862	0.417432483537164	-0.300719744306821	0.00671958430385027	-0.00731976279125089	0.948619565458104	-0.21597903911151	0.0543360405062076	0.187381839165379	0.0960336361795884	0.0596983976744331	0.598871175694133	0.115626713125842	0.307088356857011	-0.327316456998654	0.00304033894408186	-0.077310871131348	0.495474425753248	0.142721614397984	0.206615559060078	0.3028638550319	0.00631973773231082	-0.159542695559232	0.157477321854171	0.0880169684562996	0.437532890128846	0.20844510294507	0.063527024310923	-0.105222152045475	0.35293807066286	-0.0486460156181002	0.668280467819585	0.185803173618137	0.0989180845258434	-0.0659422366037438	0.56113549697237	-0.00883184101137315	0.9380248277295	0.015847503741265	0.8890374593522	-0.114058258534318	0.313740507254816	-0.228530816466568	0.0414561261421862	-0.32188826363013	0.00359510835191412
NAAA	black	-0.0612939355998053	0.589121479927384	0.0612939355998053	0.589121479927384	0.451495933955309	2.62753495084937e-05	-0.0643286217453449	0.570778827908166	0.281514923797195	0.0114159378965729	-0.248734214594963	0.0260930954030871	-0.172370042647095	0.126282131686113	0.13800784024586	0.222160300334969	0.074523953663485	0.511189733134384	0.199665104521442	0.0757859008562647	0.067152279894642	0.553955112898576	-0.223918373958012	0.0458580902606637	0.0746795419784637	0.510305699773032	0.00170690822930944	0.988010817355071	-0.111501998905963	0.324779859792341	0.278697690419487	0.0123031520489252	-0.035279384277209	0.756044762166456	-0.343937954411657	0.00178564381779019	0.0147524520936499	0.896661140789003	-0.310563558734308	0.00505148155718581	0.0331333403609059	0.770462826700748	-0.046622509170998	0.681318338370276	0.265783154352886	0.0171791424180223	0.372611875437793	0.000664699886176592
NACAP1	black	0.0627485658119434	0.580295929912213	-0.0627485658119434	0.580295929912213	-0.658905625543366	3.04800739947765e-11	-0.265242714997189	0.0174151209686694	-0.474594598566442	8.68289649786614e-06	0.561589359111472	5.976664957015e-08	0.089485288073492	0.429896142767596	-0.218987778398452	0.0509835623582686	-0.0776414320863743	0.493627339803606	-0.209986016804111	0.0615512744911419	0.0797692903304988	0.481824480487505	0.282860569088315	0.0110121853629053	0.0899829894259223	0.42732492441153	0.503127145314574	1.96987081643927e-06	0.487362022640422	4.54502503454004e-06	-0.411916260951142	0.000146867972195284	-0.181178558024791	0.107759168267071	0.121620042956586	0.282519083354292	-0.370102586411344	0.000727408460827569	0.112049755788151	0.322393719115414	0.114844917416396	0.310392584152616	0.153268080251527	0.174676130204425	-0.329074024649189	0.00287788319201176	-0.645498693875248	1.01860145862182e-10
NAG18	black	-0.0764527889433763	0.500285997842062	0.0764527889433763	0.500285997842062	-0.327385078853751	0.0030338453748342	0.0978290879836126	0.387965954178706	-0.247509942370158	0.0268619584936683	0.0823383900121402	0.467777189399501	0.1515532759077	0.179607160502686	-0.146869367644475	0.193591619422066	-0.100712783809967	0.374063198944166	-0.100147026485288	0.376766699507786	-0.0656570364225555	0.562834280111151	0.180201824981508	0.109702600958572	0.0234430322170934	0.836471340304827	-0.0278735534331822	0.806121519182543	-0.048631750651101	0.668372042977117	-0.0769691434241735	0.497387706140246	0.0434360587463751	0.702038553911547	0.27694735233051	0.0128840385255975	-0.00162230226588336	0.988605042011101	0.154194478684808	0.172053805097725	-0.00628058169865762	0.955906116708097	0.0624278969749555	0.582236267987481	-0.168360997415865	0.135477726479846	-0.232737944024429	0.0377526342124961
NAGA	black	0.0832712613158328	0.462732081763889	-0.0832712613158328	0.462732081763889	0.681407364947741	3.48718513670076e-12	0.180227002477859	0.109652165812036	0.628382171192798	4.37094866710112e-10	-0.569945835052891	3.42709815633409e-08	0.0274711625164332	0.808866890397642	0.0715846673943919	0.528036549317206	0.0204382911848539	0.857193932112243	-0.0840550913632039	0.45851612416177	-0.0843488292969275	0.456941664548974	-0.18033227666158	0.109441476953051	-0.371156929659732	0.000700431172530748	-0.329313332864744	0.00285637521980502	-0.342005658639955	0.00190244705258394	0.166481036260806	0.13996065824347	0.0901192558358162	0.426622481689146	-0.324380502640245	0.0033300744673189	0.2549664163116	0.0224621487304375	-0.417043209150388	0.000118920050901581	-0.357192708825631	0.00114372091170197	-0.262536111052523	0.0186393159861825	0.071177645733512	0.530391108724024	0.516503951569745	9.37149970875226e-07
NCAM2	black	-0.152111310038511	0.177991485913906	0.152111310038511	0.177991485913906	-0.38030804267443	0.000501847110835368	0.0650771870768691	0.566295613193154	-0.264768431928513	0.0176245037682412	0.125699490837066	0.266564392428917	-0.0728689011508713	0.520641851298243	-0.0766338864177688	0.499268500727704	-0.0538914793065836	0.634944483198011	-0.101045362565664	0.372479460939797	0.0291562791235383	0.797385715087757	0.325348026306637	0.00323198045917731	-0.109982312491485	0.331458770236568	0.116357429874463	0.304020742691119	0.13091247928895	0.247077275756388	-0.0730259253729045	0.519741299429299	-0.110271159232792	0.330182653840742	-0.14212786364113	0.20852978816542	-0.0436674275159005	0.700526497886181	0.120963846804305	0.285143513088762	0.178926984132949	0.112279922458995	0.120034049700442	0.288889797554521	-0.185157187952119	0.100117764843986	-0.324106304389412	0.0033583538066361
NDUFA3	black	0.103553264685056	0.360668487459341	-0.103553264685056	0.360668487459341	0.449623878900251	2.86431800427039e-05	0.0304327234853301	0.788717321264716	0.288177294891209	0.00953612200243337	-0.309130798926636	0.00526879886384898	0.0530115139883063	0.640488723110011	0.129589711206301	0.251926756575025	-0.0968727113069712	0.392644104669356	0.280110819929456	0.0118509073570543	-0.257482065463144	0.0211236011360949	-0.252446979223487	0.0238745097934371	-0.184889011327653	0.100619133181793	-0.186831713482947	0.0970312052991596	-0.14334255910843	0.20462707542834	0.311118630472536	0.0049694490907776	0.185399163593511	0.0996670587187337	0.102473328774929	0.365725915311585	0.162973500223418	0.148622552090279	0.201224813521286	0.0734797388974226	-0.242651700120809	0.0301048127601756	0.0384166425215458	0.735117585194773	0.0325798571620519	0.774194243329125	0.465245197817349	1.37247560000497e-05
NDUFAF3	black	-0.0586058476522496	0.605588403171109	0.0586058476522496	0.605588403171109	0.44682793575812	3.25522194682464e-05	-0.0220286986652101	0.846212521029832	0.0608203202070938	0.592008053331531	-0.32235499023924	0.00354408821024996	-0.0651714970944625	0.565731960739491	0.0469807722609927	0.679003027978455	-0.000664574122455796	0.995331940012631	0.463715761069045	1.47734391682854e-05	0.300516615503702	0.00675859694803908	-0.223312180103174	0.046464323334209	0.067674706264705	0.55086873372867	-0.132620829617591	0.240909605722256	-0.131683241602418	0.244281291549491	0.376925788435884	0.000568301829015885	-0.0970646585940899	0.391702507923542	0.14491204089399	0.199661980840539	0.0229090773986782	0.840146132899777	0.165432084347969	0.142510142153154	0.155689991777975	0.167881641627895	-0.0399874269200918	0.724710541071453	0.327759989939349	0.00299858668778907	0.501316241473008	2.17305745150505e-06
NEBL	black	0.0381905503113959	0.7366195172175	-0.0381905503113959	0.7366195172175	-0.383374660931552	0.000447816443201029	0.0714439258806435	0.528850126738316	-0.210279678198395	0.0611804635808197	0.127076099248613	0.261320445609209	0.0826499577595265	0.466088868508155	-0.0496544798894761	0.661818883227557	-0.146296269042112	0.195355072523066	-0.244902190652161	0.0285637808182497	0.166936013481413	0.138865595023534	0.352251092560085	0.00135338500195469	-0.177918675701389	0.114351362130146	0.0208160162480446	0.854583287345276	0.0583235218678421	0.607329566013171	-0.227390529125756	0.0425103261236816	-0.072809872399717	0.520980591692525	0.0816224243274473	0.471669419084867	-0.101643999674127	0.36963904167961	0.0942931787370546	0.405428075049896	-0.0236910511854573	0.83476560460611	-0.00957302158909159	0.932835380699465	-0.291439551332892	0.00871872406521573	-0.352288465203817	0.0013516768190289
NECAP2	black	0.23701666807255	0.034273396331282	-0.23701666807255	0.034273396331282	0.456977522565364	2.0349527614507e-05	0.000190631271806091	0.998660972868403	0.353423402108433	0.00130072234265831	-0.191031784372897	0.0896174168418803	0.221964168201027	0.0478361549473718	-0.0148072411060284	0.896279474778896	-0.162201767829143	0.15058110646656	0.0816452773311316	0.471544912604051	-0.0749074080998798	0.509012409355927	-0.06625401488722	0.559281190893471	-0.427189568471276	7.75236658330827e-05	-0.147766331562117	0.190854673809136	0.0557193119506218	0.62349240814643	0.139984846512605	0.215543555857744	0.0746016601264356	0.510748116697103	-0.0534883166241234	0.637482150607138	0.0933492766840477	0.410166246241689	-0.156661656957625	0.16521112417718	-0.252176527515798	0.0240305153209231	-0.195008468571566	0.0830172238806347	-0.0846395057717836	0.455386551253742	0.322491249934484	0.00352931531825149
NEDD8	black	0.267007377847232	0.0166547459001963	-0.267007377847232	0.0166547459001963	0.328895346171252	0.00289403643008378	-0.183611841820973	0.10303383264787	0.18806362475714	0.0948085112869982	-0.222206344795717	0.0475872685752892	0.153223740415206	0.174802371112427	0.0478740463916298	0.673243115860845	-0.134781440230523	0.233262543501705	0.0486153810335264	0.668477135079766	-0.166702064585211	0.139427864618088	-0.360324695034969	0.00102655688241158	-0.209122157670142	0.0626526720066707	0.0328743254017074	0.772208384552804	-0.0428409475011051	0.705933067889575	-0.00600536407928282	0.957836523262223	0.160165570944085	0.155841244774764	0.108592519432419	0.337642477361515	-0.043039650355292	0.704631875017239	-0.105262433623715	0.352752762843122	-0.289070441039744	0.00930592889056663	-0.114365206939031	0.312431411119885	-0.168186312760822	0.135889635979137	0.260363266779747	0.0196748291875143
NELL2	black	0.128994356056309	0.254130522218532	-0.128994356056309	0.254130522218532	-0.414908085612199	0.000129900608455536	0.0351379064770782	0.756992772028243	-0.244577032782214	0.0287822290626804	0.303164484592626	0.00626538700948686	-0.136214115596284	0.228285910361628	-0.144132238009363	0.202118011160677	0.027235006452604	0.810479177191603	-0.146219793506171	0.195591262156863	0.151387456143302	0.180089311848388	0.168449347492497	0.135269755908072	0.105157594294789	0.353235182352465	0.119258501021749	0.292039360507349	0.181760936111405	0.106613180053534	-0.257051806278323	0.0213475847888275	-0.0546790943141805	0.629999055910134	0.0180131684675682	0.873990482663105	-0.0556682087722693	0.623811396093826	0.0431370177739634	0.703994579739543	0.140266549809496	0.214612190272148	0.306015326264901	0.00577014257807696	-0.0689539169692959	0.543346654046301	-0.355724161699704	0.00120272390464197
NEU1	black	-0.00652103668428004	0.954219746260418	0.00652103668428004	0.954219746260418	0.722385281691607	3.92851101901564e-14	0.373106678965149	0.00065293218987298	0.682129352379849	3.2425199486865e-12	-0.37472801032001	0.000615691291416725	0.0648171759480402	0.567850960438818	0.150646472623271	0.182255382119498	0.0761451195505997	0.502017109530797	0.0200690552226833	0.859747386232159	-0.298300019020953	0.00719746328831349	-0.261829099322948	0.0189710014255204	-0.290440447606859	0.00896227985162008	-0.542397559994547	2.02626929056692e-07	-0.500907774194461	2.2215386891631e-06	0.258429125191775	0.0206376458923504	0.312076655366624	0.00483064091470221	-0.0219358942664342	0.846852531914598	0.48412175101499	5.36977335100579e-06	-0.0826694186240036	0.465983524345119	-0.397226575708529	0.000263971107822807	-0.125719038605711	0.266489435280731	0.198509123207314	0.0775322007317845	0.677171293865394	5.32158079190462e-12
NIT1	black	-0.26207338754036	0.0188558290729575	0.26207338754036	0.0188558290729575	0.511071164600937	1.27202545827633e-06	0.294239258582193	0.00806685831570846	0.460648881090443	1.71058080935916e-05	-0.349473769369328	0.00148592727626219	-0.231939181362401	0.0384337284280793	0.0571979938537632	0.614292602867248	0.168451824812805	0.135263927938565	0.0995707952233549	0.379532364512361	0.00863266088901646	0.939419855712876	0.027858524890221	0.806224011741548	0.0493210041566486	0.663952876530395	-0.274290271360275	0.013811296596209	-0.396937725923751	0.000266960015308607	0.218222226013297	0.0518200293440137	-0.189223180536729	0.0927531038363785	-0.374630968874332	0.000617864541326068	0.205546749665016	0.0673823504628883	-0.233058129654662	0.037482457787179	-0.00924983348487183	0.935097881916543	-0.0295293243409566	0.794849761149458	0.479224329267448	6.88687377529206e-06	0.544743292253902	1.75248723910952e-07
NME1-NME2	black	-0.0850571302607524	0.453157391664537	0.0850571302607524	0.453157391664537	0.400354660806041	0.000233515774340885	0.191894379904694	0.0881516615686635	0.302021160606927	0.00647431233080856	-0.0509029210363079	0.653853810673464	0.0369179290384115	0.745091818480239	-0.0130810767330497	0.908314980826613	0.11729564674461	0.300111391758637	0.125571543006099	0.267055367691237	-0.247190314799016	0.0270658185871654	-0.013987654521511	0.901991210694167	-0.116938284415129	0.30159655203874	-0.281838537256864	0.0113176809254922	-0.237344559632271	0.0340182380560122	0.247448383952298	0.0269011193737906	0.110220997989451	0.330404040655999	-0.176996961632431	0.116270595244378	0.212677667665296	0.0582199070291899	0.145385613404257	0.198180912856538	-0.131119172279964	0.24632533770291	-0.0770157524097189	0.497126522631631	0.183029995698364	0.10414878248889	0.425302175742089	8.40327303066408e-05
NOP10	black	0.159622388462574	0.157267287193869	-0.159622388462574	0.157267287193869	0.329722256586003	0.00281995576807276	-0.0787870435253937	0.487254045200897	0.0861974802170181	0.447101403558901	-0.309596287963092	0.0051973035748405	0.00857182954832159	0.939845945923139	0.0679349871849866	0.549334154267419	-0.189810071416998	0.0917262479955405	0.273523400325857	0.0140894361497847	-0.344053960202066	0.00177884167951669	-0.299983586952116	0.00686192036617214	-0.147265502166587	0.192379412299184	0.00395595975140153	0.972218146765065	-0.00235480201408039	0.983460616133592	0.0613521204375829	0.588767296856931	0.218822021565174	0.051163726750089	0.0255604784651674	0.821933781120847	0.117514510201953	0.299204183155522	-0.113620737976436	0.315612585539862	-0.0577339482661528	0.610972636474319	-0.0325970112384086	0.774078518387891	-0.0530354179260104	0.640337853762652	0.311809500085741	0.00486899888920864
NOX4	black	0.0194833578620576	0.863800722244015	-0.0194833578620576	0.863800722244015	-0.256898583716075	0.0214278373780392	0.113331533029681	0.316853986945917	-0.103943246212294	0.358852799954182	0.12673361594314	0.262618491788499	-0.0124412647780425	0.912781400256158	-0.149199040177409	0.18654110455438	0.0350194886746387	0.757786538011004	-0.15533288877318	0.16887104606318	0.0879795905082525	0.43772828708911	0.207343604184879	0.0649706075092509	0.050955443998546	0.653519551482356	0.0128452897667913	0.909960646663296	-0.0277772599573962	0.806778283704828	-0.160519477393989	0.154917308441822	0.0403939909957527	0.722024917189995	-0.0611157464636609	0.590206753059055	0.0604707758469364	0.594142517757742	0.102735226075236	0.364495460071721	0.0879258653450959	0.438009226968447	0.028984743669073	0.798552515669374	-0.0325624638385699	0.774311587304986	-0.203251867925179	0.0705670410608919
NPC2	black	-0.229227145865717	0.0408231092347595	0.229227145865717	0.0408231092347595	0.426137103814588	8.1093252645525e-05	0.0646405823648952	0.56890845839118	0.132386854179535	0.241747985897812	-0.408665906822211	0.000167604476418624	-0.250352784878011	0.0251053060109123	0.136081440024741	0.228743639940873	0.15554930639363	0.168270919581465	0.370194858347566	0.000725010275451198	-0.069882438145178	0.537918310854943	-0.184785142693656	0.100813846621151	0.0127619841359685	0.910542165970123	-0.112921823953722	0.318618016850482	-0.25652386900615	0.0216251857896741	0.461020231570036	1.68061257589353e-05	0.146275428114651	0.19541941801201	-0.430117750734649	6.83440775797146e-05	0.193775836303353	0.085020390245713	-0.245114154230232	0.0284221342274349	0.120324715704889	0.28771518494863	0.0733310803256788	0.517993457416742	0.235703029588103	0.0353117813181259	0.476001505841338	8.09534456821223e-06
NRIP3	black	-0.0281831844647004	0.804010608006792	0.0281831844647004	0.804010608006792	-0.406811395462705	0.000180613633490872	0.0478835722288716	0.673181792835848	-0.256964834650805	0.0213931059129797	0.186508057427404	0.0976218915137077	-0.0155837819356037	0.890872581147235	-0.228865967480443	0.0411504380749617	0.00190938264696926	0.986588778122789	-0.236464175431085	0.0347069616591968	0.116780534624766	0.302253667457273	0.362987578230859	0.000935627886948445	0.0752810682851529	0.506895292272816	0.162621270825694	0.149514083945717	0.101270514882017	0.3714096035799	-0.286419442772963	0.0100037590371853	-0.229822263573745	0.0402884869649543	0.061887113399926	0.585515213160808	-0.175012497640013	0.120486882618709	0.00240641745190944	0.983098138249074	0.0863616301138456	0.446233394887064	-0.074130002147517	0.513431618702266	-0.140535729309591	0.213724892351767	-0.336701777706995	0.0022592341938539
NSDHL	black	0.0414280201045854	0.71520966071496	-0.0414280201045854	0.71520966071496	0.43621799397435	5.23664072846241e-05	0.0875114402877794	0.440179755241912	0.125676186266512	0.2666537738572	-0.207865523418229	0.0642833259806595	0.114425590284758	0.312174299776446	0.0809053740876826	0.475585026003738	-0.164550284998635	0.144680278224396	0.316429636972325	0.00424231763506117	-0.309274379555555	0.00524665371271107	-0.161435074635631	0.152545913576537	-0.216998888784804	0.0531800330759132	-0.303628170613742	0.00618236616358965	-0.119273448293288	0.291978445506533	0.294256842914437	0.00806290313492625	0.260049479765119	0.0198283675162045	0.156265018105334	0.166297430977769	0.247695052098752	0.0267444901245529	0.0743828341902539	0.511992234165566	-0.0818088958581912	0.470654014409105	-0.156189837079519	0.166503927718519	-0.0100255341655086	0.929668432231187	0.440199892285124	4.38900012064793e-05
NUDC	black	0.167184077803175	0.138271272919838	-0.167184077803175	0.138271272919838	0.583018716873748	1.39103480412796e-08	0.210264668714876	0.0611993721977572	0.45505214749984	2.2271901759348e-05	-0.137143547989444	0.225097311499987	0.168015548775006	0.13629321639213	0.0412996690280256	0.716054422617139	-0.123942151794384	0.273361185211262	0.0695843345123205	0.53965817788418	-0.30315997422156	0.00626619937978353	-0.232930166065643	0.0375902407829817	-0.406678830593745	0.000181578307053549	-0.419252364454743	0.00010846707376925	-0.233791416762517	0.0368697759244365	0.149802493954956	0.18474553976856	0.440799191436983	4.27307832568548e-05	0.00859168573097516	0.93970686238118	0.418493403482797	0.000111958356066804	-0.0165540584993023	0.884123760910252	-0.419271892946501	0.000108378584802583	-0.248691836888039	0.026119394203487	-0.103099919869049	0.36278627462262	0.499496323418418	2.39701896882321e-06
OAZ2	black	0.0677725301831664	0.550291735242573	-0.0677725301831664	0.550291735242573	0.682092481252113	3.25460452184552e-12	-0.0238336553604738	0.833785197396453	0.492849614137315	3.41343469956039e-06	-0.498917069468623	2.47274408005223e-06	-0.101021767372187	0.372591686637706	-0.0198158128793534	0.861499519089601	0.0994234411861189	0.380241561943689	0.0523051161332146	0.644953698065441	-0.0694020633660395	0.540723353768155	-0.354799106155237	0.00124129209912664	-0.0929807632274771	0.412024822366248	-0.0678815786366901	0.549648874847192	-0.272588245415038	0.0144351595794772	0.0798157008928003	0.481568737855644	-0.0335453937050209	0.767688261462091	-0.391629460372135	0.000327732113382769	0.0324020204237546	0.775394256181289	-0.455650267076101	2.1657290711678e-05	-0.216155674656565	0.0541343636412102	-0.145994106044765	0.196289479533508	0.204039452077637	0.0694607113706881	0.577754373753371	2.00951169074823e-08
OBSL1	black	0.156219795647194	0.166421619065039	-0.156219795647194	0.166421619065039	-0.403153114572474	0.000209045068802132	0.0826153437063403	0.466276270872661	-0.194243338884535	0.0842561810686274	0.0570895174385669	0.614965506546526	0.155095870237421	0.169530103965143	-0.0189418599317671	0.867551307018465	-0.104994903810804	0.353984614267549	-0.377190151277606	0.000562831774306065	0.0895720029260894	0.42944752484646	0.355002834069066	0.00123270322146963	-0.146655091325934	0.194249611772574	-0.00156225023203114	0.989026817469341	0.0320990807045006	0.777439653419563	-0.237299807050738	0.0340529694537289	-0.0731575631374509	0.518986949476199	0.0849099200253167	0.453942467487506	-0.0798488767420288	0.481385968723623	-0.0447650334128621	0.69336928579615	-0.0335914549772756	0.767378288058223	-0.1309221336928	0.247042118492982	-0.302992709684391	0.0062963913979964	-0.437583735926667	4.93012018857645e-05
OCEL1	black	0.239196867821745	0.0326065340689828	-0.239196867821745	0.0326065340689828	0.425311250623539	8.40002570629062e-05	-0.00369493161816012	0.974050634790285	0.391332277141034	0.000331483377187051	-0.26566390678476	0.0172309730770752	0.0259713128570305	0.819119922949355	0.00929527826738741	0.934779711022814	-0.0727557949204576	0.521291016534005	0.0850055390862987	0.453432443091716	-0.10334335321466	0.361648135410597	-0.086569993356768	0.445132946780714	-0.0603220246462579	0.595051900533009	-0.0106506077558248	0.92529560655956	-0.0803805235873597	0.478462128900555	0.0519249331599405	0.647361965378912	-0.097147052772633	0.391298736110636	-0.0691924076744905	0.541949835463167	-0.0169177087378114	0.881596464925836	-0.222782897577546	0.0469990353877431	-0.137235035790315	0.224785139772581	-0.0690511724556442	0.542776825259931	0.21114800831768	0.060094611388106	0.390233506793483	0.000345697527252339
OLFML1	black	0.00825163134159638	0.942089034509385	-0.00825163134159638	0.942089034509385	-0.423145400218594	9.20889906320917e-05	0.12339154166872	0.275514455020168	-0.246639720157705	0.0274200614644522	0.258495785718681	0.0206038040726997	0.0739879480442772	0.51424124477784	-1.00347547926497e-05	0.999929514108745	0.0395412484242528	0.727661670693696	-0.230514860126815	0.0396736385187187	0.149307133825161	0.186218547957072	0.361331328791896	0.000991280821831422	0.0516057326742274	0.649386740224273	-0.0361668149612558	0.750106558862466	0.0200963370270533	0.859558669155999	-0.134844313044189	0.233042574332341	-0.0158899260583735	0.888742315648754	0.220443555916364	0.0494235233320751	-0.0362181732928917	0.749763337199338	0.23506306696126	0.0358271088106973	-0.0278144377350086	0.806524698792859	-0.0327697007613105	0.772913793852516	-0.194172823680337	0.0843710992958941	-0.361701285068197	0.000978595280845916
OR1F1	black	0.0929418035327592	0.41222159916635	-0.0929418035327592	0.41222159916635	-0.35934537901967	0.00106196495669729	0.200018669286764	0.0752581141952088	-0.213233330172728	0.0575508153994425	0.247082783590118	0.027134696253541	0.0464771571899355	0.68225853137092	-0.0625674146179814	0.581391694250212	-0.134940239701973	0.23270723979833	-0.219565786603134	0.0503593851422028	-0.145641974478331	0.197382455013823	0.317444131021428	0.00411472176376014	-0.0655034410908164	0.563750171491859	-0.0462237343151165	0.683898925376787	-0.061088267957957	0.590374193097862	-0.183254785220555	0.103716925632149	0.246292743176082	0.0276453088491189	-0.0630280785962107	0.578607051138846	0.159120976819937	0.158592253801627	0.0554360300050326	0.6252615351719	0.00790474408343105	0.944519596089176	0.0791023430049265	0.485507641979485	-0.23026552248237	0.0398940807692411	-0.302648559608479	0.00635891619377521
OR7E24	black	-0.0637527329097801	0.574239110584931	0.0637527329097801	0.574239110584931	-0.320478899643316	0.00375317153000359	-0.00328939199379298	0.976897895526366	-0.232990157607886	0.0375396780957049	0.104204932222507	0.357637599627769	-0.0342235629226245	0.763128167713541	-0.0308687058893895	0.78576235402046	0.023924277671716	0.833162298346189	-0.0947887872537937	0.402953130634987	0.0345188033976941	0.761145439519711	0.210865808082039	0.060445772399995	0.0318444544025304	0.779160018120733	0.12134167430223	0.283630439720839	0.0677012815639126	0.550711954773191	-0.0736541721909241	0.516146132425166	-0.0217494303352065	0.848138750081165	-0.000894652099665482	0.993715869230104	-0.0643560331667893	0.570614366867293	-0.111853186368821	0.323248722106512	0.102622431835222	0.365025082636966	0.14074718372698	0.213029696522154	-0.113437014904232	0.316400846567017	-0.267002140936482	0.0166569594425844
ORMDL2	black	0.213821837787967	0.0568490234287829	-0.213821837787967	0.0568490234287829	0.374047476380238	0.000631080109144194	-0.122128199804605	0.280497797700949	0.0353352603793636	0.755670448482923	-0.25036273408335	0.0250993337209742	0.173394962336071	0.124009587322325	0.276081962609328	0.0131799239076454	-0.273385295733194	0.0141400375649606	0.377253359378387	0.000561531047979265	-0.198757193183035	0.0771547669651665	-0.26611515642127	0.0170355444127503	-0.186402939040633	0.0978143421328701	-0.112229295573775	0.321614054052742	-0.0113540982509129	0.920376852257626	0.283519391692056	0.0108190870447987	0.185082625310787	0.100256966625227	0.300863228436355	0.00669214668306726	0.0378401995097594	0.73894884845747	0.0897059131418689	0.428755266792105	-0.0763585945835094	0.500815655423046	-0.102881476773716	0.363809445117994	-0.0720672014567243	0.525251945229629	0.363023685274276	0.000934446885000247
OSBPL10	black	-0.0670490348681208	0.554566042533843	0.0670490348681208	0.554566042533843	-0.551916850869269	1.11648002866819e-07	0.0623204677861788	0.582886976058609	-0.40285690868783	0.000211518657737984	0.385568816572091	0.000412483945541906	-0.0474173624507685	0.67618553295356	-0.139393006688694	0.217509584436754	-0.132220422032056	0.242345569224918	-0.255848036718769	0.0219850452411293	0.128069068864133	0.257581608199	0.364978182411637	0.000872503292215701	-0.0210694684042122	0.852832427129313	0.0531838761806955	0.639401188282629	0.113398720642058	0.31656530693314	-0.293791413172991	0.00816816628458874	0.0660506828973276	0.560490180197451	0.213099711499637	0.0577111347886365	-0.0664557382874441	0.558082993998315	-0.0109672818087681	0.923081086898001	0.0541007147642332	0.633629124986125	-0.0342980175300489	0.762628013247738	-0.330103486936277	0.00278637780292955	-0.523419408527336	6.30305025959161e-07
OSGEP	black	-0.254123468679101	0.0229265490830403	0.254123468679101	0.0229265490830403	0.38532965809341	0.000416207183128558	0.100696610762608	0.374140318903621	0.0528983132819416	0.641203385489637	-0.167592878686661	0.137296048317506	-0.256030073947883	0.0218876170363051	0.0241831368830286	0.831383577586116	-0.0450619838838143	0.691437517186814	0.431418144013719	6.46000391831864e-05	0.00424669781639735	0.970177256706359	-0.158572394926722	0.160051339298922	0.157832478223617	0.162035058624739	-0.111082515214326	0.326614817618464	-0.195466674638997	0.0822822191282756	0.226204912458429	0.0436299112898858	0.0705332122239198	0.53412972051973	-0.194446525000246	0.0839257443351021	0.175475262454155	0.119493329967872	-0.103514013931745	0.360851544838151	0.19527284747959	0.0825925018167626	-0.152862548334069	0.175833217444924	0.370595344749709	0.000714684706266881	0.483663045592674	5.4972876176368e-06
OSR2	black	-0.000267895822013205	0.998118254105205	0.000267895822013205	0.998118254105205	-0.369972368184443	0.000730805179769728	0.271703969370555	0.0147687969532775	-0.208426386727299	0.0635513342317499	0.202472229544853	0.0716761246438955	0.0291669716524127	0.797312998151504	0.0144778864093465	0.898574145662715	-0.2140808049803	0.0565424266669228	-0.0968193132411013	0.392906287716759	-0.125555729229256	0.267116092345243	0.257799108405307	0.0209598428832127	0.0168897624684241	0.881790644273392	-0.192124794087322	0.0877633582424451	-0.0583301594017983	0.607288605793304	-0.121141692293658	0.284430635612657	0.182492660716504	0.105186765294003	0.217910789809435	0.0521635208209519	0.240845759113736	0.0313915717293594	0.156131132621742	0.166665300312147	0.0976593506495571	0.388793790379753	0.0781446788135375	0.490822287701093	-0.0715348486127633	0.528324462726358	-0.262159407536278	0.0188154170023552
OXTR	black	0.0738199991030788	0.515199295588943	-0.0738199991030788	0.515199295588943	-0.378570033124506	0.000535052438313917	0.0175921282206279	0.876912532031565	-0.232697492576675	0.0377868829213631	0.302849190965663	0.00632239945447303	-0.0270607813339427	0.811669154530286	0.0930711523183769	0.411568497513974	-0.0217577531735857	0.848081331107561	-0.155687909353864	0.167887398878108	0.277243495235714	0.0127841163919772	0.291507608869074	0.00870234641639952	0.0664889030937481	0.557886118883075	0.162624970438302	0.149504699066773	0.176976934426125	0.116312570547819	-0.12385872501636	0.273686714779588	-0.117376186093054	0.299777340056406	0.173560466089532	0.123645570819245	-0.0888841741733127	0.433013324944811	0.187819911661576	0.0952450299482701	0.0984648911526392	0.384874414110718	-0.0155759317968545	0.89092721557851	-0.0934016889248362	0.409902305643443	-0.325524235103523	0.00321439576305588
P2RX7	black	0.105200720619795	0.353036686507918	-0.105200720619795	0.353036686507918	0.346827675837596	0.00162300147345899	-0.126683858798492	0.262807438969132	0.208783360411431	0.063088969024353	-0.262161159000005	0.0188145949394402	0.0373218458161802	0.742399465938442	0.248822233556703	0.0260385442211318	-0.173517292010729	0.123740450912371	0.274704287604666	0.0136631210617436	0.119907010650725	0.289404169752058	-0.143532625628007	0.204021152768894	0.10246608271753	0.365759995098367	0.00330346616293699	0.976799076888021	-0.0148695584638322	0.895845394139342	0.397139511804622	0.000264868757424852	-0.230512043206449	0.0396761233168923	0.0396079865243284	0.727219995989618	-0.126193431602861	0.264674705551532	-0.122300590369208	0.279814276582553	0.0385976453747588	0.7339158972106	-0.160745150561283	0.154330281866964	0.282922832254438	0.0109938086872801	0.337847527029538	0.0021774326051007
P2RY13	black	-0.246784295191258	0.0273266668231879	0.246784295191258	0.0273266668231879	0.444641784060868	3.59488967374702e-05	0.135422579181793	0.23102619505687	0.341374203075694	0.00194208258492389	-0.381201000727367	0.000485529544360292	-0.0403757999013465	0.722145009880962	0.252033378621268	0.0241134385857551	0.100199673528904	0.376514625331011	0.229938378265394	0.0401848574499027	-0.104387853140245	0.356789673706996	-0.0435346022482644	0.70139440427656	0.0255687962596323	0.821876789052494	-0.165159513922971	0.143178313607377	-0.236345243275728	0.0348008913043487	0.431252633840672	6.5065764762081e-05	-0.0620783680605369	0.584354613691013	-0.314382144718619	0.00451060199823998	0.179493664099631	0.111128554982204	-0.338516157502868	0.00213093481039366	0.108699297435198	0.337164820724319	-0.104975161871056	0.354075622275006	0.416056361735784	0.000123883957054782	0.44707172892299	3.21925506212144e-05
PDE6H	black	-0.0161697166194164	0.886796116582144	0.0161697166194164	0.886796116582144	-0.324335082815354	0.00333474407979458	0.133128257742125	0.23909829590242	-0.250861480891827	0.0248014886312431	0.172269126427513	0.126507600768829	0.102734777284401	0.364497566424386	0.043310789716562	0.702857703457937	-0.0042412124508957	0.97021576052101	-0.00360323852350049	0.974694377457968	-0.210042988405055	0.0614791932520889	0.304970893373587	0.00594741057790252	-0.0814043332668288	0.472858504460175	0.0372008116591827	0.74320591010217	0.0823310381718296	0.467817067582386	-0.10921874391777	0.334847229264936	0.0937833597852217	0.407983253374877	0.0433637992875815	0.702511026014419	0.111887518866217	0.323099284290535	0.163363710728325	0.147639540132203	0.122356172160007	0.279594134041012	-0.024260376440172	0.830852998603217	-0.131616758838482	0.244521599467782	-0.240852817130824	0.0313864541376044
PDLIM3	black	0.0247112251331419	0.827757515407219	-0.0247112251331419	0.827757515407219	0.284454197274787	0.010550166303782	0.0365055960571775	0.747843423291162	0.15610237969353	0.166744381241652	-0.204829649099294	0.0683647901304593	0.0467640082934113	0.680403533178206	0.0903593785198677	0.425386276005861	6.87585019588785e-05	0.999517028157838	0.0784383067483247	0.489189520829073	0.0291943674123467	0.797126695026349	-0.0153587641440617	0.892438832790836	-0.0181643457417019	0.872941710547609	-0.0842987842802438	0.457209699283727	-0.0963154644027193	0.395385290309062	0.188958877750455	0.093218487608552	-0.131937537970522	0.243363615240785	0.036476533521982	0.748037484472223	0.0131333983414453	0.907949856282778	-0.137695388459625	0.223218942475439	-0.00532495772702566	0.962609985520236	-0.116113604970386	0.305042114748893	0.186073706360515	0.098419024931035	0.273770498332453	0.013999290564833
PDXK	black	0.0199576963982428	0.860517772653849	-0.0199576963982428	0.860517772653849	0.63307618260356	2.95787230264457e-10	0.107624357292624	0.341992859561053	0.522137074558382	6.78860952221621e-07	-0.34207503330206	0.00189813722257215	0.0847655736255285	0.454713000192654	0.180069557786387	0.1099678518111	0.0321778029024506	0.776907988482752	0.128635230030037	0.255466205124649	-0.209841216445598	0.0617347866808656	-0.398621358311035	0.000249966567498971	-0.232235273655586	0.0381800695216016	-0.3744730444532	0.000621416235755381	-0.334843300444845	0.00239780523929096	0.24842807519782	0.0262835852769937	0.198681057611659	0.0772704493124984	0.203515941053559	0.0701945255782991	0.213039936109704	0.0577829727197875	0.0326113497796507	0.773981791405168	-0.407271469972188	0.000177302205689084	-0.118261116422663	0.296122948799873	0.0866782074500755	0.4445620248388	0.583406936238669	1.35345774414261e-08
PENK	black	0.0273822480881269	0.809473834773784	-0.0273822480881269	0.809473834773784	-0.387894393654862	0.000377836985520503	0.0814062106600157	0.472848261557413	-0.292748552374371	0.00840841190079692	0.197056020355681	0.0797727835532496	-0.216170978768181	0.0541169187656564	-0.0509291689659807	0.65368675880381	-0.110331504878309	0.329916442953037	-0.199575021686205	0.0759208450618277	0.150536547892289	0.182578325089272	0.186495108607262	0.0976455821610605	0.132387213988423	0.241746695087752	-0.012104959381199	0.915130184167371	-0.0270582912860235	0.811686164939788	-0.240107712860244	0.0319305988333062	0.193607643774636	0.0852966690152082	0.130648553729775	0.248039712391196	0.0296195155197436	0.794236961210532	0.1037721215562	0.359648832249822	0.0215511059134995	0.849507216529799	0.0166894142026069	0.883182929517291	-0.18758382077245	0.0956694000504174	-0.326990822058767	0.00307132297329469
PFN2	black	0.0534565529553062	0.637682261581092	-0.0534565529553062	0.637682261581092	-0.532759885887433	3.63703067691929e-07	0.229696397654526	0.0404010701178253	-0.237266275281007	0.0340790121241715	0.243056968971963	0.0298222421073836	0.0170339887493031	0.880788590400579	-0.190674634656134	0.090229903829339	-0.086971997327689	0.443014099637019	-0.480768493295869	6.36983262225909e-06	0.118861741397656	0.293659346007862	0.380978972134436	0.000489540849648582	-0.148124796449389	0.189768722536192	-0.105959609811603	0.34955510349638	-0.0581286523787156	0.608532644026752	-0.339000563935844	0.00209780802579347	0.117617401487891	0.29877831033809	0.104165636859798	0.357819914597532	0.0437732111501148	0.699835560931376	0.0590066005602649	0.603120647434801	-0.156100127522056	0.166750576693861	0.142055587929771	0.208763659929846	-0.37637034196067	0.00057995328881696	-0.518258724469588	8.4812265913687e-07
PGAM1	black	0.217712033662383	0.0523837088581914	-0.217712033662383	0.0523837088581914	0.369705246108618	0.000737818263003647	0.0642891759259881	0.57101553088924	0.299297073074006	0.00699704451986306	-0.262892202437219	0.0184741526559186	0.0500474670079332	0.659307516552786	-0.0102054619830129	0.928409492464477	-0.263300341076499	0.0182863947993851	0.0722959782989434	0.523934301360242	-0.248086575230601	0.0264974667812934	-0.167682604070857	0.137082699652574	-0.143226377830361	0.204998087007205	-0.103827972644066	0.359388906432747	-0.144345441057267	0.20144438237171	0.0100805408573783	0.929283536584693	0.0951074369287468	0.401366574145386	0.0708544664418517	0.532264368758697	0.121820856299711	0.281719157897174	-0.185867592513134	0.0987990698234878	-0.224135123473519	0.0456429187228929	-0.394211585721312	0.00029674078728666	0.0672397595985996	0.55343772406822	0.344356740990107	0.00176119765722662
PGAP1	black	-0.258467737686735	0.0206180375442417	0.258467737686735	0.0206180375442417	-0.428539004355009	7.31598838851123e-05	0.0780209594364917	0.491511108764241	-0.332253260575176	0.0026036454618053	0.207707186885511	0.0644912043298916	-0.0888627407370391	0.43312470807421	0.174633879648115	0.12130447890171	-0.110757663490616	0.328040353208048	0.0594580207274436	0.600346219309011	-0.00152901001348462	0.989260281443859	0.317449740779458	0.00411402580653124	0.18678639030828	0.0971137528929497	0.101233971164802	0.371583121335559	0.0864038535467673	0.446010273721737	0.0311784401252729	0.783664896484008	-0.0522603323282901	0.645237191794304	0.038312617166101	0.735808503339473	0.00872589899402025	0.938766806925621	-0.0494607703268026	0.663058151842374	0.278754697668999	0.0122846218969092	0.0047960842530596	0.966321269604875	0.0649582056709331	0.567007093183824	-0.27972478455437	0.0119729921465985
PGD	black	0.206016094996079	0.0667455306227459	-0.206016094996079	0.0667455306227459	0.767991830113237	9.3713714893242e-17	0.218748088408439	0.0512442545624955	0.692201176802967	1.14971286925122e-12	-0.504485774367806	1.82932609546644e-06	0.0335497347065994	0.767659046752019	-0.0376310085374671	0.740340791371565	0.0995282789414402	0.379736908390725	-0.0989352724709306	0.382596758930656	-0.146953608504115	0.193333375508992	-0.212374689095964	0.0585873950061242	-0.534922601499264	3.19465325652045e-07	-0.464970554065044	1.39077885639785e-05	-0.361240821335317	0.000994406899852117	0.011058310433557	0.9224446259727	0.236591519642688	0.0346066238515038	0.0181214433065914	0.873239318280465	0.323100936046262	0.00346388550215535	-0.242341142941905	0.0303228703766466	-0.505550251492332	1.72586806974081e-06	-0.322689182471287	0.00350795388639075	-0.0486550089367074	0.668222736941003	0.591647929420115	7.5034487240161e-09
PGK1	black	0.243696667684839	0.0293807685966676	-0.243696667684839	0.0293807685966676	0.248226925379191	0.0264093876673859	-0.212355947385482	0.0586101890508621	0.144154112841697	0.202048822188206	-0.192096213942224	0.0878114490378383	-0.0228500661097339	0.840552472605139	-0.173720779858731	0.123293749761001	0.0789314513421281	0.486453776285378	-0.0150800932950424	0.894379109961459	-0.110129356492996	0.330808743929775	-0.284578348949135	0.0105148931541045	-0.108224490412404	0.33929206959885	0.209870565462763	0.0616975554754572	0.0866656082600391	0.444628475266772	-0.0162291931144282	0.886382489068034	-0.0744067279727524	0.511856312603536	-0.178748443132957	0.11264458243102	-0.138769533461486	0.21959433664216	-0.272143704709657	0.0146020610469562	-0.110833016566026	0.327709331846786	0.0225269230524011	0.842778305850602	-0.0532424594984849	0.639031724400478	0.120474076880408	0.287112830969625
PGM3	black	-0.125038662938809	0.269106749321353	0.125038662938809	0.269106749321353	-0.262971571614361	0.0184375110651879	0.184748166725152	0.100883233249363	-0.100549470362723	0.374842389759224	0.125445316642242	0.267540334401623	-0.0250676309084541	0.825312321114671	-0.0762025342767354	0.50169382802479	-0.0586315751616106	0.605429845217596	-0.100861992088763	0.373352165448957	-0.120327609205281	0.287703507907252	0.133127725466064	0.23910019095986	0.206657609321513	0.0658829773266232	-0.0384320613534635	0.735015193888984	-0.114380811785748	0.312364952820914	-0.0660999924008148	0.560196877401055	-0.0218177315981539	0.847667565430525	0.0697176449582856	0.538879776688318	0.0876250643876494	0.439584054095287	0.319991675255615	0.00380923827684249	0.114664326159906	0.311159105469163	0.122740078696721	0.278076750327047	0.173890334183755	0.122922484147645	-0.14379925172543	0.203173321250246
PHB2	black	-0.140137449285124	0.215038667801518	0.140137449285124	0.215038667801518	0.737741593996353	5.91603823662408e-15	0.429612198335017	6.98532293292012e-05	0.707922358733921	2.08908899394763e-13	-0.472647178299551	9.56232404928398e-06	-0.184251430498317	0.101818997083876	-0.0786375617498241	0.488083166362187	0.268531775010578	0.0160210842748742	0.0659140037875309	0.561303556016812	-0.209082311386333	0.0627038580321703	-0.249821018263224	0.0254262739129994	-0.155496770660354	0.168416456773005	-0.542185890091304	2.05287398438016e-07	-0.618412957004025	9.80584734111613e-10	0.145395611786202	0.198149728719285	0.228920047801776	0.0411012878108653	-0.183079621498673	0.104053323061282	0.484819173773974	5.18120671867384e-06	-0.0191144290777834	0.86635571737409	-0.322742274047082	0.00350224375127246	-0.0846341157412173	0.455415361198051	0.320588559399776	0.00374065441924569	0.746066856886543	2.00414298640549e-15
PHC3	black	0.059949248896253	0.597333578614897	-0.059949248896253	0.597333578614897	-0.379088968829761	0.000524933692594932	0.0930893698492814	0.411476562831343	-0.201572140409002	0.0729739279455903	0.434151170281661	5.73433246898651e-05	0.0838048105245147	0.459860000247897	-0.0677016428230131	0.550709823700965	-0.125266831195637	0.2682270952312	-0.247521605340229	0.0268545444430378	0.125633424529149	0.266817833116631	0.334187331547914	0.00244850735232396	-0.0360310609814707	0.751014020128886	-0.00326912871969526	0.977040170194474	0.0775463246736417	0.494158403839588	-0.130630454737758	0.248105806689314	0.0412961117582048	0.716077840183461	0.253814984466632	0.0230985324888585	-0.038327759025851	0.735707920718602	0.143611866553706	0.203768915137081	-0.0906401616217116	0.423943346099337	0.0769027124279613	0.497760090385349	-0.255388051847123	0.0222328838252201	-0.355606902766826	0.00120755194032369
PIAS3	black	-0.142318125312222	0.207915024604392	0.142318125312222	0.207915024604392	0.350972572730294	0.00141301099337192	0.198632845714625	0.0773437753442511	0.310647948213405	0.00503893301275241	-0.120823974111308	0.285705011718725	-0.116169959704783	0.30480584903285	-0.08501731867599	0.453369633651842	0.0966919553348774	0.393532031406142	0.143015090026211	0.205674039039171	-0.031943593231338	0.778490066967503	0.167049107475018	0.138594401222724	0.0873017215441246	0.44128044685997	-0.0878351400227928	0.438483879040952	-0.16392302618522	0.146239030663202	0.160564405072754	0.154800309093098	-0.171476791208192	0.128288545612504	-0.323302257318989	0.00344251923968224	0.125813799344452	0.266126270858704	-0.269001389767221	0.0158301105239191	0.140482669869389	0.213899586781947	-0.0956319425963553	0.398763083889197	0.426602151918397	7.94975965070909e-05	0.388412419493316	0.000370491973914269
PIGL	black	-0.192261869909096	0.0875329951065982	0.192261869909096	0.0875329951065982	-0.300941893832869	0.00667714591626996	0.0946159310812605	0.403815320931055	-0.16880707645789	0.134430155914013	0.294619119453457	0.00798179552292984	0.0100276276554941	0.929653783259768	-0.0557657184817291	0.623202796830663	0.118115775034425	0.296721132510431	-0.174442410698643	0.121719558108427	-0.040948756645539	0.718365742944488	0.213831356133705	0.0568377304951546	0.105541215382335	0.35147193487227	0.0803493489736659	0.47863331346152	0.0421388883520364	0.710537190411225	-0.216190042761132	0.0540951945052037	-0.15397998559481	0.172658378468525	-0.0214707806783393	0.850061598750488	-0.0878447787816242	0.438433437717981	0.0439103437838667	0.698940227304792	0.0750821085623227	0.508022010806189	0.201995404735463	0.0723613104489456	-0.031305737640521	0.782803309294562	-0.243165739704781	0.0297467842545732
PIGT	black	-0.11037815369642	0.329710748154755	0.11037815369642	0.329710748154755	0.490838874749944	3.79317761476299e-06	0.1667949039148	0.139204530520823	0.372834332921121	0.000659385559522856	-0.310545340250487	0.00505419424162777	-0.110839637036384	0.327680258695643	0.19713669259779	0.0796470543945267	0.082844353769219	0.465037160305292	0.217932721538347	0.0521392707593138	-0.133111510097531	0.239157927363057	-0.147174239844012	0.192658196916716	-0.0642096116639617	0.571493112450989	-0.275943452137317	0.0132278248457373	-0.339762917845639	0.00204661063139432	0.447469528632048	3.1613613053917e-05	0.109215485694474	0.334861734890801	-0.216406419941523	0.0538491229883284	0.258763084777406	0.0204685794451835	-0.133983512915194	0.236066749656514	-0.061984621644672	0.584923368227911	-0.0907840364698439	0.423205069784919	0.322555115564304	0.00352241011445204	0.502265864006641	2.06416810184909e-06
PIK3C2B	black	0.055803082392268	0.622969659718454	-0.055803082392268	0.622969659718454	-0.41997803913962	0.000105223349858716	-0.0220181888153021	0.846284995563016	-0.224673436290561	0.0451121313181575	0.24131736252234	0.0310511637033399	0.11837623718562	0.295649706648194	-0.0519812855594096	0.647004771971798	-0.0947274808937091	0.403258797111788	-0.272736999264377	0.0143796799897329	0.138498389476663	0.220505354328346	0.202292725722455	0.0719334529577487	-0.0173937639152813	0.87828976719668	0.0612228206797019	0.589554501940159	0.165498360358457	0.142348030357447	-0.18976716260517	0.0918010187267846	-0.107652410731278	0.341866310501612	0.161950163742576	0.151223796467474	-0.141906343879542	0.209247177657549	0.251478527039114	0.0244371556789418	-0.0268467578341208	0.813131543202308	0.168302294745593	0.135616042769083	-0.257780062599347	0.0209696496590569	-0.41495908044641	0.000129627780909199
PIK3R3	black	-0.263896894272001	0.0180149078223729	0.263896894272001	0.0180149078223729	-0.422646818758282	9.40504134455273e-05	-0.0192658203202735	0.865307098777722	-0.328591344299861	0.00292170595353879	0.319554391225137	0.00386019234268029	0.00640585006441036	0.955027553970781	-0.0518867308996146	0.647604158238875	0.0811585225172211	0.474200661577058	0.0168509615666126	0.882060256524241	-0.0820117858449075	0.46955055088058	0.2825217394534	0.0111126591168458	0.314843558178537	0.00444886101183186	0.197244196856668	0.0794797526082123	0.109647600002492	0.332941425766091	0.000938144360767979	0.993410381651363	-0.23600647125692	0.0350696124247638	-0.0765553118210733	0.499709840085487	-0.167928546750951	0.136499183897757	0.132415578260261	0.241644953569525	0.311760236349728	0.00487610157328496	0.0423266840153678	0.709304598138803	0.152306278043762	0.177429503982679	-0.276987438855745	0.012870473328909
PIN1	black	0.136686872807064	0.226660104562955	-0.136686872807064	0.226660104562955	0.739997257282726	4.4302301014545e-15	0.000710422395207348	0.995009899427286	0.54429115774063	1.80236813970698e-07	-0.398855875704973	0.000247680089778741	0.0588728364987051	0.603943846322014	0.149867607202282	0.184552548848757	-0.0136037348982092	0.904668494040791	0.149278348353079	0.18630440566203	-0.183212667114507	0.103797734878131	-0.143494698764619	0.204141959369424	-0.200997189090069	0.0738127499971704	-0.130300526390973	0.249312764579508	-0.184623995226166	0.101116518245672	0.315128841371954	0.00441106446589527	-0.091918012531306	0.417412096696423	-0.174834972802998	0.120869705524754	0.0381667651555933	0.736777579652845	-0.282010027652019	0.0112659113220456	-0.245746098957585	0.0280033481779298	-0.231285532053171	0.0389986781390047	0.22988830808317	0.0402295166414858	0.651461801001527	6.00023402541017e-11
PITPNA	black	0.082410137363372	0.46738811117465	-0.082410137363372	0.46738811117465	0.579444487320757	1.78693812241004e-08	0.0208568994005366	0.854300816741318	0.470946335069309	1.03979682812285e-05	-0.281616672226673	0.011384964864021	0.00926256860913687	0.935008718929444	0.0313129135680615	0.782754748263923	-0.0497341724035601	0.661309308961157	0.0781174505608215	0.490973840281807	-0.36685589263738	0.000816532960028772	-0.324230860566044	0.00334548127901609	-0.000577064082956264	0.995946616980383	-0.132783863771391	0.240326610552162	-0.20425623943027	0.0691586511929727	0.0404722975736238	0.721508035046322	0.104588657350911	0.355860281586991	-0.126427208346484	0.263783501843566	0.131780053678115	0.243931646491857	-0.135061570680633	0.2322835794165	-0.247621513543965	0.0267911046085009	-0.10783745556609	0.341032309435012	0.187438024055364	0.0959322081278984	0.506761156037501	1.61488712429051e-06
PLAUR	black	-0.10553964663859	0.351479134176516	0.10553964663859	0.351479134176516	0.666850299958658	1.44823179898478e-11	0.168246765055705	0.135746981236633	0.58798777130345	9.7706935777912e-09	-0.504545449590217	1.82337491337578e-06	0.123111177158582	0.276615224902071	0.117162096759087	0.30066585094004	0.365123023729031	0.000868064884857304	0.0165155720299661	0.884391302257764	-0.0837442745420562	0.460185370932664	-0.164963225755028	0.143660946813385	-0.320930976280541	0.00370180837524712	-0.340768021005557	0.00198082948986339	-0.33757841907081	0.00219640281054861	0.305370678804405	0.0058789958290897	0.0169348881835501	0.881477100271533	-0.202798161343502	0.0712107749693733	0.210978640008414	0.0603051683521103	-0.266235606980056	0.0169837028876454	-0.302710417757516	0.00634763765185765	-0.14123437628126	0.211434057193945	0.161720681007549	0.151811765336057	0.583777743917045	1.31847009936658e-08
PLK2	black	-0.0779440935055265	0.491939324366187	0.0779440935055265	0.491939324366187	0.276031263304572	0.0131974397195987	0.0129532730074378	0.909206934447791	0.106334602401899	0.347842654160192	-0.215745709989948	0.0546033901778045	-0.0159409604131183	0.888387275680194	0.0539433769303409	0.634618123301474	-0.1352573804428	0.231600988699246	0.267996787115194	0.016241059628393	-0.101267307096885	0.37142483288843	-0.254850167433264	0.0225257124958455	-0.00748762611559552	0.947442917432626	-0.168253665252396	0.135730705432925	-0.135767836252471	0.229828116415516	0.13457150279903	0.233998084169376	0.118426959873529	0.295441351866399	0.0351672043305977	0.756796424428904	0.115244252522053	0.308701946127058	-0.00372918747112923	0.973810141585165	0.00828041221822986	0.941887396781826	-0.0680663146743234	0.548560651518401	0.153437923433339	0.174193183438639	0.297320551100019	0.007399248948447
PLS1	black	0.0521556719524886	0.645899917708161	-0.0521556719524886	0.645899917708161	-0.355158556033133	0.00122617453186334	-0.023879484832304	0.833470172376062	-0.178017329990474	0.114147397131787	0.164630479066936	0.144481897647769	0.150669565356835	0.182187591839588	0.112303228272909	0.321293346938152	-0.198925103254228	0.0769001292296384	-0.125017596820956	0.269188063053501	0.106105621165236	0.348887702013745	0.272759836779467	0.0143711788056025	-0.0724791268149543	0.522880653651491	0.0440987707979469	0.697710664321991	0.201648896093472	0.0728625266956825	-0.0062524787130634	0.956103222691493	-0.277575905062168	0.0126727590285173	0.26963759357275	0.01557452486647	-0.210672549235887	0.0606872183490673	0.229840218508519	0.040272448116293	0.0700394639574025	0.537002949244284	0.0890476228780689	0.432164465840592	-0.158767905460736	0.159530194909617	-0.346633355567324	0.00163350392869503
PMF1	black	0.0825270109424433	0.466754695113599	-0.0825270109424433	0.466754695113599	0.651967087458782	5.73401310628215e-11	0.0759691395942073	0.503008661847774	0.567834366900851	3.94991733047555e-08	-0.349933044184221	0.00146323048778409	-0.039038348662043	0.730992720208356	-0.0193373852880422	0.864811481469503	0.0993739496116009	0.380479938029235	-0.00039580221491089	0.997219820799782	-0.0758851997456964	0.503481974909942	-0.187574230279773	0.0956866701519968	-0.30632616085314	0.00571829564787749	-0.19029232707759	0.0908891901922984	-0.225991417668183	0.0438340876358909	0.0291984095227647	0.797099207870466	0.0354568889015835	0.754855854255988	-0.244658671049811	0.0287272504880359	0.13126030148795	0.245812821623956	-0.270858493428472	0.0150940057631281	-0.329360487237177	0.00285215420136946	-0.35809259231441	0.00110887460367698	0.0701572050560409	0.53631709690706	0.518095970589789	8.56031220542683e-07
POLD4	black	-0.00942266381982214	0.933887905821914	0.00942266381982214	0.933887905821914	0.701463564008962	4.26616108433708e-13	0.46979423768491	1.10023284538106e-05	0.669880622321772	1.08384718642173e-11	-0.369808059645063	0.000735111750303748	-0.132363822202083	0.241830622737	-0.00255085818723952	0.982083797895444	0.0987645739860347	0.383422367748909	-0.060733950496719	0.592535141832783	-0.138450791134007	0.220665554035501	-0.174413811021432	0.121781651771348	-0.303395049827289	0.00622398316615545	-0.568995098362641	3.65379780021715e-08	-0.598890140216527	4.40678299405301e-09	0.0772975285969228	0.495549056165474	0.38500801598799	0.000421263060282603	-0.129761450750734	0.251293481595091	0.569500335101829	3.5316083205422e-08	-0.0884407625523963	0.435320909686498	-0.444865539393411	3.5586660768303e-05	-0.0864965880334636	0.445520455903508	0.146203466446514	0.195641713779276	0.661306701458811	2.43987571593491e-11
POLR2I	black	0.167382393851419	0.137797523716239	-0.167382393851419	0.137797523716239	0.303352122886441	0.00623167343989312	-0.217772555248791	0.0523165806789625	0.169618176714352	0.132541122383524	-0.162759815974479	0.14916293451846	0.0816346100166352	0.471603027469986	-0.00315902719012948	0.977813239238951	-0.0180025005997348	0.874064497792136	0.193005095447207	0.0862922820604218	0.169268048998367	0.133354073693866	-0.232239405372904	0.038176539824909	-0.0732813162705372	0.518278288397273	0.0953916498012298	0.399954586079844	0.0917051435961362	0.418496040183875	0.181660030339901	0.106811058429099	-0.16655532236972	0.139781418840789	0.194525932917403	0.0837968850586783	-0.192219144923585	0.0876047453240532	0.0988967911470701	0.382782786271363	-0.12433931570533	0.271815020435059	0.0141265729690618	0.901022723386354	0.0416823270136628	0.713536912271716	0.271130416414358	0.0149887435703293
POLR2L	black	0.16784546763715	0.13669608413698	-0.16784546763715	0.13669608413698	0.676770980908269	5.53644444610315e-12	0.164818343009353	0.144017968493827	0.630207823389878	3.757971178769e-10	-0.405845324695944	0.000187753346674725	0.135830866489808	0.229609863457602	-0.0280159169171522	0.805150782365852	-0.0308052265705797	0.786192412018679	-0.0469635453258037	0.67911429100051	-0.2554054172708	0.0222234842938821	-0.205091329339139	0.0680049543929151	-0.375849873249737	0.000591068507841757	-0.369942616740635	0.000731583265293834	-0.383512438866936	0.000445518822047929	0.0512891701680861	0.651397293457885	0.194067027654123	0.0845437477182539	0.049032610041304	0.665800539549546	0.233761336614043	0.0368947431885377	-0.0940203281090995	0.406794415754518	-0.548642032369751	1.37342780395416e-07	-0.251888483682246	0.0241976209177309	-0.0184329522894623	0.871078829745784	0.583739517683747	1.3220367290727e-08
POLR3K	black	0.0872701217489756	0.441446429717797	-0.0872701217489756	0.441446429717797	0.447876094498716	3.10319502963102e-05	-0.00529768354644918	0.962801358922692	0.0838889628089089	0.459407905779385	-0.371655967417892	0.000687983009307874	-0.00532723496627448	0.962594007022914	0.0169762563553268	0.881189680559883	-0.155316470345551	0.16891663857493	0.37979315130786	0.00051148237542228	-0.195215485490805	0.0826845062507296	-0.251626303502798	0.0243505797185912	-0.0548015420760912	0.62923165876836	-0.199622131757327	0.0758502501546391	-0.212370261095839	0.0585927797773812	0.265847331097949	0.0171513037041716	0.205112318588111	0.067976158429526	0.217025609648978	0.053150017768708	0.122984609661892	0.277113117245218	0.0792419822382941	0.484735261150241	-0.0490895457882713	0.665435609552445	-0.148409049627249	0.188910770869253	0.0712005066054603	0.53025872356229	0.483332899250574	5.59081691654107e-06
PPEF2	black	0.070488760153053	0.534388084657824	-0.070488760153053	0.534388084657824	-0.392233336182326	0.000320229267636603	0.133747376268395	0.236901084739286	-0.187360226335956	0.0960726752543679	0.201442338653225	0.0731626298556294	0.00120437210182003	0.991540432908768	-0.0732879154835034	0.518240512385701	-0.120929485043626	0.285281385538355	-0.265606451555155	0.017255993825359	-0.163309026167267	0.147777006240308	0.361412837419403	0.000988473195985074	0.0493632836816091	0.663682171022596	0.0378066424780779	0.739172078383463	0.0479330864465595	0.672863077060777	-0.177431538296238	0.115362631423776	-0.0846260408114219	0.455458523926342	0.161031745218478	0.153587175746205	-0.0655706934460668	0.563349057979796	0.0662116886506501	0.559532755642475	0.0125395098292648	0.91209538899974	0.00142222811506899	0.990010274285943	-0.109345921375883	0.334281344823924	-0.317656612040564	0.00408843400285704
PPFIBP2	black	-0.202652469161672	0.0714184861905766	0.202652469161672	0.0714184861905766	0.312654152788301	0.00474863905026094	-0.00732271558058097	0.948598866747592	0.142350291017277	0.207811219956815	-0.141037976085519	0.212076279163516	-0.120725357019174	0.286101335914669	-0.054566745370349	0.630703506996696	0.298968533852106	0.00706253473534131	0.229490140056095	0.040586126605919	-0.112058696001542	0.322354866981514	-0.127461898410236	0.259863445795594	0.232408657014879	0.0380321830191137	0.0461079413342083	0.6846489354908	-0.140268555322936	0.214605569872536	0.102467677589762	0.365752493899946	-0.0976127327280514	0.389021337908224	-0.279561382553513	0.0120249969196181	0.0077919009097278	0.945310373293804	-0.200386069511998	0.0747127962520703	0.147298613559801	0.19227833682264	0.0149051213342335	0.895597689476607	0.422070682899595	9.63650772225568e-05	0.388117012255722	0.000374664310221684
PPM1E	black	-0.232327393538819	0.0381014367262415	0.232327393538819	0.0381014367262415	-0.426237891816059	8.07449341607105e-05	0.2204723790814	0.0493930368764383	-0.31047404207296	0.00506482277241789	0.274737698321857	0.0136512237029839	-0.114134096778016	0.313416738028447	-0.0793813243222267	0.483965175217923	-0.0192863808418673	0.865164703246203	-0.0971515779107784	0.391276567898779	0.117381594420007	0.299754916745959	0.439277576829567	4.57312907935685e-05	0.099114912844954	0.381729056281137	-0.010113529394437	0.92905271527637	-0.0881358995919785	0.436911493302594	-0.0888649800224809	0.433113070420157	-0.00811719976065315	0.943030905053797	-0.191278182455261	0.0891967781831573	0.0633549098169701	0.576635141649954	0.0551368716137482	0.627132112910176	0.158865845582928	0.159269603640342	0.181502164831174	0.107121208447236	-0.0703345504839712	0.535284860671914	-0.270516887689966	0.0152271466231066
PPP1CA	black	-0.0267425483346153	0.813843821889963	0.0267425483346153	0.813843821889963	0.868311744267398	1.83201930586697e-25	0.310909175759897	0.00500026398957604	0.649198072820249	7.34541374643241e-11	-0.572996520785319	2.78656580064398e-08	-0.0881235997389884	0.436975735019734	-0.00705609577088383	0.950467976125941	0.0918442488314618	0.417787522761481	0.146803367096406	0.193794120360763	-0.180560038422583	0.108986723555637	-0.273989249514498	0.0139199033950601	-0.28493030887651	0.0104154552120131	-0.484840336603169	5.17558315478591e-06	-0.523238728669968	6.36942119718968e-07	0.191555539633795	0.0887251550357825	0.190705186833868	0.0901773801092613	-0.119366440153743	0.291599661443248	0.386351281314419	0.000400514584748108	-0.164405310123316	0.145039430059517	-0.32681833109927	0.0030878495406028	-0.157188911832256	0.16377520924035	0.21714226359482	0.0530191439365011	0.818407328300595	1.86932164075236e-20
PPP2R1A	black	0.112348169614385	0.321098499388394	-0.112348169614385	0.321098499388394	0.748031056802066	1.5429641688985e-15	0.385284301637749	0.000416916757853881	0.77838382438232	1.94667821807639e-17	-0.471642503810211	1.00479912672466e-05	0.0141525224920234	0.900841829016976	-0.00306982046199701	0.978439612133149	0.0444845583246519	0.695195673055068	-0.166275058770808	0.140458552935592	-0.177583341416764	0.115046759938568	-0.289038577117422	0.00931405687682192	-0.497223119298787	2.70731641276547e-06	-0.593048736788008	6.77638349964621e-09	-0.49728913443436	2.69779571481842e-06	0.0681090355099781	0.548309144784695	0.368320595881641	0.000775163271913963	-0.0991028185256372	0.381787437314249	0.500233936124905	2.30374886277946e-06	-0.185811719184612	0.0989022900338172	-0.577178046818011	2.09126520372749e-08	-0.286734023828108	0.00991862928142231	-0.0215692960183883	0.849381683656212	0.597209242234985	4.99205872373384e-09
PPP2R2D	black	0.0279995537220826	0.805262343470966	-0.0279995537220826	0.805262343470966	0.465253256138809	1.3719419812845e-05	0.156885395655947	0.164600668116636	0.378435325877273	0.000537708070853891	-0.46975289767244	1.10246135622194e-05	-0.0694741942838271	0.540301704101828	0.039847686080409	0.725634390965464	0.107076143985669	0.344471745719428	0.119114129038737	0.292628154340323	0.0104647942345714	0.926595276475943	-0.0623031177114593	0.582992098185421	-0.221961829274475	0.0478385638967721	-0.281696417422811	0.0113607409470101	-0.328071318616144	0.00296958668632023	0.268427684487925	0.0160636816424271	-0.0881676296510273	0.436745792904269	0.0903085496563808	0.42564778317933	0.096758925790348	0.393202913776598	0.12588714352243	0.26584541346398	-0.214781266314106	0.0557198922975011	-0.097948822455421	0.387382624005345	0.106513809404208	0.347026134131397	0.452779444025665	2.47588004457739e-05
PPP4C	black	0.00915036672966334	0.935794310277978	-0.00915036672966334	0.935794310277978	0.771501330306244	5.56322686637703e-17	0.296644191083947	0.00754147808524277	0.58645241246986	1.09044239109475e-08	-0.458983147787562	1.85125212433622e-05	0.0199385208345116	0.860650443408283	0.0303297780485383	0.789415493707189	-0.00307268321094912	0.978419510884891	0.0984502898837908	0.384945245430808	-0.193113366781542	0.0861127061191448	-0.160365196575036	0.155319583409097	-0.41678126685135	0.000120219394724312	-0.455371303603842	2.19419492493697e-05	-0.37301558185693	0.000655084341219038	0.223127691615719	0.0466501313567143	0.213432672808639	0.0573123136583795	-0.0599319020613591	0.597439849682248	0.395747072241387	0.00027961172523577	-0.223500934715077	0.0462748513384839	-0.331696789565307	0.00264988522145553	-0.275741081085603	0.013298081934916	0.0816148718528608	0.471710569969419	0.690372415881096	1.39220272856968e-12
PRO2949	black	0.141825287015832	0.209510117050453	-0.141825287015832	0.209510117050453	-0.385699491286369	0.000410462501205245	0.0649139856794183	0.567271625057379	-0.181674341197844	0.106782977175459	0.329106964885145	0.00287491409057945	0.155705004981185	0.167840139127058	0.0761708697656897	0.501872106039168	-0.036818203194612	0.74575702400444	-0.266164748120446	0.0170141838431231	-0.0822552461702248	0.468228289623958	0.312602867568407	0.00475587099162779	-0.101170657765388	0.371883864231398	-0.0373850674945394	0.741978333412777	0.104728505025238	0.355213902898533	-0.140993692353772	0.21222127621389	0.0178567201265443	0.875076050715829	0.177122831139097	0.116007050709798	-0.0326221224887241	0.77390912158695	0.222760366958309	0.0470219093020171	-0.0200196233112822	0.860089342777959	0.120376525966705	0.287506146349504	-0.249035715086888	0.0259066370285526	-0.392442169723409	0.00031767152387934
PRR13	black	-0.0847904852680651	0.454579968269628	0.0847904852680651	0.454579968269628	0.544382719132094	1.79215940616671e-07	0.177656751922778	0.114894247079854	0.256186476567843	0.0218042031858675	-0.20773157625004	0.0644591483913595	-0.0521477623708367	0.645950013632117	0.107150780855579	0.34413359656536	-0.15650998026036	0.1656259132237	0.318912473836025	0.00393609102399976	-0.0850731192679165	0.453072167168369	0.0303792849117731	0.789079719115856	-0.163192696562291	0.148069754728511	-0.230136618036187	0.0400084456645041	-0.17243531103966	0.126136471203614	0.333274852797355	0.00252063572113636	0.102073256564788	0.367610449963291	-0.214441040630933	0.0561181816887563	0.254078810517386	0.0229513787856569	-0.445940248339866	3.38936944244751e-05	0.0588898460731006	0.603839140049768	-0.00758741080248568	0.946743523798901	0.286260266719445	0.0100470767805038	0.550974071714255	1.18534964337827e-07
PSEN1	black	-0.00829151196588038	0.941809633346961	0.00829151196588038	0.941809633346961	0.488831687396663	4.2115817903742e-06	-0.282694299047263	0.0110613903832692	0.135949210362708	0.229200468285201	-0.305807797491898	0.00580498915414097	0.18238897908093	0.105387972996551	-0.023943529182825	0.83302998489562	0.0944701193170998	0.404543457640019	0.317109046620327	0.00415648345808088	-0.05568034632741	0.623735626754554	-0.151456959888296	0.179887102304377	-0.181283360206194	0.107552238646205	0.162810703374227	0.149034113040103	0.22325575915784	0.0465210828682506	0.157794675150248	0.162136895191269	-0.199508965480412	0.0760199194551273	-0.317921327966135	0.00405589297450073	-0.187028295355139	0.0966738052276989	-0.476794607121168	7.78076795410152e-06	0.134272395983131	0.235048821860009	-0.23337310162397	0.0372182569040818	0.120027514294812	0.288916244204331	0.37030961245195	0.000722037817430765
PSMB2	black	-0.0680961684148681	0.548384890258226	0.0680961684148681	0.548384890258226	0.508976987466349	1.42900390239241e-06	-0.0322255067102636	0.776585861822537	0.109184580496561	0.334999344725096	-0.311187747037716	0.00495931770231493	-0.136389222148344	0.227682774163985	0.220095301813135	0.0497930989410973	-0.0316764028968812	0.780296028302023	0.529264362784903	4.47667113309284e-07	-0.193918736541986	0.0847862154664094	-0.346288765900067	0.00165227891036278	0.0741022946723549	0.513589484152128	-0.152409821595431	0.177131574135198	-0.151500367298842	0.179760899651885	0.556662397791691	8.23713607922256e-08	0.085421692638001	0.451216410655127	-0.00437565521107002	0.969272076759857	0.112631713720626	0.319870912140434	0.181327910403572	0.10746436877598	0.0916643633661929	0.418703881251913	-0.0818911188690859	0.470206656700187	0.252974234191077	0.0235728471528014	0.545304535171202	1.69238807097086e-07
PSMB5	black	0.00349045017911773	0.975486244052855	-0.00349045017911773	0.975486244052855	0.598064662518216	4.685514710516e-09	0.0874829062272631	0.44032942308788	0.237895871694467	0.0335928085868198	-0.320247885337848	0.00377966287263761	-0.0789328517788986	0.48644601885778	0.104379245248584	0.356829547530327	0.0399466825325396	0.724979868460114	0.442905829644392	3.88780684886467e-05	-0.208253126680577	0.0637767343671735	-0.370711659137305	0.000711711027162543	-0.0403094766319477	0.722582915038042	-0.287782080638015	0.00963956056015497	-0.275265151206442	0.0134645863888919	0.331894631320041	0.00263336199028576	0.313077606864372	0.00468929803757602	-0.0561465943245029	0.620828009942295	0.327888155552063	0.00298661763235017	0.0136200424967168	0.904554750330874	-0.0115739136288933	0.918840522689687	-0.198732318193515	0.0771925474337116	0.251114111828701	0.0246517695771875	0.611139095023152	1.73717374158166e-09
PSMC4	black	-0.132429151280682	0.241596278139187	0.132429151280682	0.241596278139187	0.743344919216487	2.86821710404546e-15	0.272769113664489	0.0143677267596437	0.588099528707599	9.69271219204072e-09	-0.529748622218472	4.3502922650144e-07	-0.137933253018982	0.222412694145745	0.0165343342474208	0.884260873791529	0.209672615566984	0.0619490216789585	0.122898665049505	0.277451548057739	-0.173539163560464	0.123692378659216	-0.133997501543908	0.236017388048841	-0.32816646377097	0.00296077419246668	-0.392008366847025	0.000323005774857855	-0.411654296030641	0.00014844708312081	0.186084022917099	0.0984000327808466	0.0900759666854439	0.426845562303568	-0.229152462101358	0.0408906156198226	0.30739815324103	0.00554263449345897	-0.168981354583863	0.134022554283569	-0.26250715213316	0.0186528033205332	-0.055331687415935	0.625913700658325	0.181989137377947	0.106166723347771	0.716598156608901	7.76253493212168e-14
PSMF1	black	0.169367814107644	0.133122047480425	-0.169367814107644	0.133122047480425	0.74101907551797	3.88240442180054e-15	-0.0414132733092746	0.715306701597752	0.605799864822082	2.61923126101823e-09	-0.326871958287656	0.0030827029581276	0.135870540012329	0.229472561283354	0.0614708116993755	0.588045097832312	0.0637534073865001	0.574235052237222	0.051057815867915	0.652868246883453	-0.166798940381786	0.139194826534593	-0.257940334731203	0.0208872469729439	-0.450566217284384	2.7427482962643e-05	-0.137680714765775	0.223268746417216	-0.0486545499100957	0.668225683527423	0.246866146107765	0.0272739110225211	0.0419235234970081	0.711951646671707	-0.214393554959219	0.0561739557898428	0.10412563368594	0.358005572436965	-0.247324738202397	0.0269799236602278	-0.365138940472952	0.000867578398094943	-0.209105185005726	0.0626744707300175	-0.0173868667223397	0.878337660644881	0.516109669143139	9.58332538996679e-07
PSMG2	black	-0.050675028138784	0.655304922411838	0.050675028138784	0.655304922411838	0.355061889447684	0.00123022361122676	-0.0431413959782852	0.703965928029187	0.2464925298901	0.027515422785257	-0.16857448333331	0.134975607950914	-0.150178506404476	0.18363308331323	0.0357795705388696	0.752696025335596	0.165413320970567	0.142556062799053	0.205760840045692	0.0670912616248354	0.0320127805529895	0.778022614912125	-0.0574744751128189	0.612578967698543	0.126058951814113	0.265188290379814	0.0832168285240128	0.463025642478866	-0.0343359603698345	0.762373166713328	0.154271918509216	0.17183591413112	-0.0801049411828803	0.479976530125984	-0.29964372890522	0.00692852337877556	0.0253903632730836	0.823099582310707	-0.243615029315902	0.0294368007393497	0.0830961750744358	0.463676699675849	0.00246394705627985	0.982694131194841	0.321655772035536	0.00362076672367333	0.37354594782695	0.000642644760426947
PTCD2	black	-0.0444770326665284	0.695244702314183	0.0444770326665284	0.695244702314183	-0.471331386940942	1.02030097498703e-05	-0.041485918312403	0.714828706802543	-0.376390819521153	0.000579519893709784	0.455550024492234	2.17591806851223e-05	-0.0108258562461847	0.924070012665398	-0.14066435268288	0.213301828056145	0.0431356666767801	0.70400342163146	-0.065263463284314	0.565182570966445	0.0517759688725362	0.648306568773235	0.280179291120386	0.0118293665482286	0.126517248004325	0.26344079474323	0.181640865034723	0.10684867423283	0.257676283626631	0.0210231548584895	-0.266188339151491	0.017004030599899	-0.0566130578615712	0.617924850342363	0.106605464716745	0.346608988186973	-0.11326283713422	0.31714932251165	0.315281749546367	0.00439092369025696	0.183892993169326	0.102498428556784	0.0634090790063782	0.576308616717128	-0.174092457872504	0.122481022318247	-0.399840623704152	0.000238287478430947
PTH2R	black	0.0223107958490222	0.844267694802743	-0.0223107958490222	0.844267694802743	-0.304819720488836	0.00597346331613944	-0.0094424441195131	0.933749434482428	-0.2140607880993	0.0565660768512018	0.171676530206579	0.127837797637338	-0.0235265131849715	0.835897120314804	0.0494751146614003	0.662966352036569	-0.196087925277375	0.0812939496676734	-0.0559384481067676	0.622125337705878	0.254776681887244	0.0225659727194928	0.448979562099312	2.95031110382107e-05	0.0100085035412132	0.929787603064212	0.15878850944653	0.159475347216651	0.187353104441478	0.0960855422012308	-0.047228723286602	0.67740235593254	-0.207180587406382	0.0651864878174829	0.224585341015129	0.0451986441630923	-0.157170272654705	0.163825813015014	0.00204209746448843	0.985656704108254	0.15069962243412	0.182099384728066	-0.106940417328052	0.34508720032903	-0.0911831382261492	0.421160995029955	-0.27439960547668	0.0137720315734042
PTPRG	black	-0.0293389047358346	0.796143966010489	0.0293389047358346	0.796143966010489	-0.47817807217285	7.25928825725206e-06	0.0250369498740322	0.825522749580781	-0.211129108336925	0.0601180779822491	0.312753470985805	0.00473466152561263	0.162153328379398	0.150704679783666	0.02497849208916	0.825923721248724	-0.00995334906077056	0.930173554013791	-0.309370574454391	0.00523186325796487	0.127678519649197	0.259047781359475	0.292989137644075	0.00835244467486615	-0.0422689683237173	0.709683334436513	0.143718862407524	0.203428682020239	0.190918925821676	0.0898106056356703	-0.257586279248203	0.0210696527135972	-0.0634272824482074	0.576198907909379	0.153891447660355	0.172908386506749	-0.061848275058097	0.585751025815252	-0.0414178759620161	0.715276413482986	0.0073997285554913	0.948059026784853	0.00821068672304876	0.942375897219414	-0.237187393291812	0.034140342175076	-0.47363251595867	9.10743019455173e-06
PTPRJ	black	-0.0933929060987153	0.40994652780056	0.0933929060987153	0.40994652780056	-0.405183687057872	0.000192792249525828	0.0616884593460866	0.586721824816121	-0.209450104882548	0.0622326809695517	0.248656698141474	0.0261412176766252	0.0149230584524426	0.895472756557645	-0.132006175531719	0.243116331346883	-0.182204435458363	0.105746844653612	-0.221015966705634	0.0488209717361399	0.0769753057238816	0.497353170253493	0.249596385619178	0.0255629017899092	0.105585287196203	0.351269717228355	0.108147883366557	0.339636076680719	0.0812960937063317	0.473449253053928	-0.116529680094112	0.303300538108505	-0.110597716457036	0.328743695248108	0.0360569003461478	0.75084126820337	-0.0991268609599444	0.381671386271728	-0.0374007886962164	0.741873623029477	0.063845427960931	0.573681486425701	-0.0274714220586093	0.808865118885322	-0.101135366987115	0.372051562017631	-0.366183861113195	0.00083617798261408
PXMP4	black	-0.141256804628575	0.211360805069609	0.141256804628575	0.211360805069609	0.342775945916499	0.00185508434847158	0.30175883681839	0.00652310600222229	0.261073708771077	0.0193309625183272	-0.293929468161934	0.00813681821297257	0.027896294108001	0.805966437173529	0.0706123334761012	0.533670005384213	-0.0357259480263517	0.753054809881569	0.0446669475241496	0.694007799850727	0.0859476566093198	0.4484242518885	0.338688908561245	0.00211906742631189	-0.22192462228182	0.0478768982400649	-0.316100626661718	0.00428444731125459	-0.31478469399561	0.00445669551665851	0.34923049858968	0.00149807782852128	-0.157104891273666	0.164003409227039	-0.0265105496601303	0.81543008928313	0.118662291678219	0.294475935647681	-0.100907552191942	0.373135218074708	-0.0695387806586498	0.539924293840598	-0.00710254658161677	0.950142318224993	0.16718010954931	0.138280765064744	0.379941794197317	0.000508683576135383
PYCARD	black	0.0877624770108994	0.438864242645253	-0.0877624770108994	0.438864242645253	0.867716329419876	2.1588777357449e-25	0.178167696532597	0.113837058868434	0.625846286672529	5.38293742707315e-10	-0.469600877854211	1.11069265532081e-05	0.0344932896240883	0.761316720292021	0.0631400111804672	0.577931365204892	-0.0655048827177636	0.563741571774904	0.183576779217935	0.103100755965996	-0.148665822611404	0.18813817578967	-0.100927973097376	0.373038002982429	-0.332054497967107	0.00262007786463702	-0.332189120009546	0.00260893806293131	-0.330160807026203	0.00278136025497987	0.279344029542346	0.0120944764946698	0.0746297509518531	0.51058852083296	-0.157233470063852	0.163654284263156	0.238868128240079	0.0328534235947179	-0.3660314658459	0.000840692211740122	-0.293364173825974	0.00826585183003277	-0.25703956686932	0.021353985914641	0.205207409827176	0.0678458222408656	0.777662720513421	2.17687684076937e-17
RAB38	black	-0.0799544727627846	0.480804476030023	0.0799544727627846	0.480804476030023	-0.356391432371549	0.00117558091450703	0.0585324176835467	0.606041050372343	-0.215731446058096	0.0546197686959602	0.179174384649554	0.111776130403822	0.169221061771081	0.133463459318031	0.0339372968147434	0.765052083538475	0.000815276939664498	0.994273398886164	-0.22579625395929	0.0440214245515465	0.0975377081384445	0.389387708554414	0.254672804459506	0.0226229882228728	-0.00879100337220873	0.938310833423883	0.0291249394577804	0.797598857432226	0.0182964144207506	0.872025680860559	-0.105446668395472	0.351905995049561	-0.0823940492582071	0.467475339946519	0.12332545207347	0.275773672218843	-0.103712611848179	0.359925912335257	0.0640842690773308	0.57224585445033	-0.00416169462319401	0.970773933244424	0.226539882845455	0.0433111492213859	-0.204735774526075	0.0684942502364891	-0.316880552182521	0.00418517661442817
RAB3GAP2	black	0.101812249801785	0.368843109830158	-0.101812249801785	0.368843109830158	-0.354276018063578	0.0012635934632706	0.00941506385861121	0.933941109623073	-0.104900314374276	0.354420792031073	0.167547599554208	0.1374038081496	0.0255863118162521	0.821756778546197	-0.146155493541818	0.195790007136856	-0.0423270415018743	0.709302252495027	-0.337859103026416	0.00217661989296235	-0.0396723602988658	0.726794052654422	0.206556201172115	0.0660187238717439	-0.0715073809680343	0.528483237656406	0.0767462460511169	0.498637749829441	0.0225320094044939	0.842743261090809	-0.221158331674767	0.0486720531914232	-0.000979215027902799	0.993121904102678	0.224800490904577	0.0449876000918891	-0.121201837575298	0.284189816564986	0.11467357324923	0.311119826392592	-0.175540076529079	0.119354678625767	0.08183773606379	0.470497074828077	-0.286820740142665	0.00989527425897726	-0.332516656965889	0.00258201191031409
RAB40A	black	0.074049183518795	0.51389215824097	-0.074049183518795	0.51389215824097	-0.383814805708294	0.000440514241649026	-0.0970305356736442	0.391869799514201	-0.246624413667286	0.0274299651579689	0.18988228085665	0.0916005278066151	-0.0178736528449702	0.874958546340516	-0.178063445316964	0.114052151350084	0.105715070344936	0.350674644559674	-0.339296188172885	0.00207781963923562	0.146450657752606	0.194878878213636	0.176704400575133	0.116884939204046	0.00168010897563945	0.988199039535142	0.160890882898756	0.153952081052103	0.0950315166531535	0.401744247047562	-0.361751145747252	0.000976896910974234	-0.00376249313495548	0.973576321421093	0.109446177773035	0.333835673850309	-0.181391448948322	0.107339143164718	0.00450723260145918	0.968348546511995	-0.0554907134248307	0.624919865859328	-0.123395053869263	0.275500683999845	-0.269712768675417	0.0155445608710669	-0.405110811241953	0.00019335480949875
RAB8A	black	-0.187543887537631	0.0957413260359674	0.187543887537631	0.0957413260359674	0.426297131697756	8.05408514807203e-05	0.0169585739870344	0.88131253306678	0.0862918988075344	0.446602012240982	-0.316800572545811	0.00419526159602909	-0.194634179557824	0.0836214807812303	0.293473934358759	0.00824065844954395	0.0978465308489653	0.387880942248516	0.398944042163859	0.000246825478210281	0.180644762623392	0.108817936087479	-0.13267406869688	0.240719120364097	-0.0803144031988149	0.478825245039012	-0.0743396897751573	0.512237711150759	-0.0605533601039429	0.593637912375907	0.439194627483909	4.5900361365494e-05	-0.0516457513860982	0.64913275103657	-0.337813906053431	0.00217979456836417	0.0915425908813319	0.419324862930417	-0.288687988606457	0.00940389743262569	0.222455852219623	0.047331965699364	0.0113526965337304	0.920386650054605	0.228098504015291	0.04185321677183	0.435247291614339	5.46516415265048e-05
RAD21L1	black	0.0874783990573244	0.440353066869437	-0.0874783990573244	0.440353066869437	-0.341073676195524	0.00196120602353698	-0.0291932035013692	0.797134609898558	-0.151522449800695	0.179696721782171	0.19672485836034	0.0802905639473491	0.089411955429687	0.430275736249172	0.055469418883412	0.625052907606999	-0.0028981575738914	0.979644994565717	-0.199161586288328	0.0765426394096361	0.0441230101437835	0.697552549122243	0.253751421180531	0.0231341059053762	0.14333252336726	0.204659104507138	0.111879705984866	0.323133287253354	0.0663631570103006	0.558632756369491	-0.0432273801398274	0.703403316674562	-0.023314979919349	0.83735230811516	-0.0446945074728015	0.693828370092091	-0.0993363344129327	0.38066117177085	0.0905135308610767	0.424593747223489	0.0541791314337087	0.633136450845338	-0.039479594140132	0.728069779405214	-0.0441150768681432	0.697604297099195	-0.284745927354937	0.0104674450436177
REEP1	black	-0.128502756878451	0.255960113023523	0.128502756878451	0.255960113023523	-0.403143243601679	0.000209127069507351	0.17365594333497	0.123435946140489	-0.168814099188631	0.134413713001311	0.251667591004514	0.0243264377627597	-0.0400627539907444	0.724212704195303	-0.0460064964535527	0.685306261311526	-0.0520675401089941	0.646458196242677	-0.31811883693583	0.00403176393633293	0.114390921420536	0.312321902539151	0.417714718592942	0.000115648151046259	0.0315911478032646	0.780872519680764	0.0339808899281391	0.764759014105283	0.0181615016111028	0.872961439308121	-0.188484190828282	0.0940589266958183	-0.164927800120917	0.143748181516892	-0.123535511400327	0.274950340238444	-0.0288638070479008	0.799375403556252	-0.0631191801439844	0.578057085091426	0.0784038655184474	0.489380888377303	-0.0361093864168042	0.750490404497236	-0.0973658570325533	0.390227691504294	-0.343101826383673	0.00183536866673636
REEP4	black	-0.0680206136910881	0.548829764846947	0.0680206136910881	0.548829764846947	0.297027557889338	0.00746056910723224	0.165380881348669	0.142635480345211	0.222531016437015	0.0472552773461587	-0.0907516908291865	0.423370983169844	0.00933392821416748	0.934509120600478	0.193082270413032	0.0861642513957523	-0.131052922398288	0.246566179773819	0.140810091866986	0.212823183601827	-0.0479252355393812	0.672913608359436	0.169378577223463	0.133097033756679	-0.135600587163273	0.230407946198737	-0.246673915071148	0.0273979474016256	-0.176306359257721	0.117724789496363	0.15068514604093	0.182141864049958	0.0411476977566774	0.717055085180767	-0.0928315451078133	0.412778786138249	0.177621019102392	0.114968463753096	-0.0178308294102372	0.875255724220513	-0.0469617510314204	0.679125880143095	-0.242549051936354	0.0301767404749947	0.146354018500379	0.195176853083891	0.305480583226007	0.00586031033950923
RER1	black	-0.147117530043052	0.192831578430009	0.147117530043052	0.192831578430009	0.641654970216172	1.4239712473059e-10	0.0122971005544333	0.913788164479962	0.392585560722907	0.000315926176524453	-0.427849274396439	7.53610321048725e-05	-0.0445438696003288	0.694809307032421	0.161671121988101	0.151938966741773	0.0211913318471316	0.851990840866947	0.405956268840929	0.000186920397158882	-0.169111679368513	0.133718363773814	-0.342794430379875	0.00185396096015419	-0.0476444852065602	0.674721570222436	-0.177634473595061	0.114940514580974	-0.225466682629981	0.044339283240698	0.404984914915411	0.000194330222293196	-0.0295919710046144	0.794424097999138	-0.181623883624005	0.106882012300609	0.107262706663689	0.343626896034789	-0.0366337296985593	0.74698801505407	-0.0672733331668872	0.553239218661742	-0.0415865481178166	0.714166756796101	0.312179897296758	0.00481588948096942	0.634105044397466	2.71282840137703e-10
RFPL3S	black	-0.0821773775183427	0.468650983225608	0.0821773775183427	0.468650983225608	-0.271551510626546	0.0148269880822358	0.0858144144071491	0.449130676763819	-0.0879573671250313	0.437844485379855	0.152362659195847	0.177267230974316	0.167392978882046	0.137772272100294	0.0284708631615092	0.802050611864407	-0.00767181572360687	0.946151958766352	-0.254181227559455	0.0228944693852051	0.124345445700318	0.271791202384634	0.31584900323054	0.00431691823719257	0.140405019776446	0.214155426225841	0.115051143905735	0.309518750057606	-0.0299549835851778	0.791958734096202	-0.111327843058552	0.325540873683841	-0.204727753609877	0.0685053208406117	-0.0374585542743659	0.741488918148815	-0.104696851428581	0.355360142790314	-0.182454966910569	0.10525988041314	0.0864880314497112	0.445565638656264	-0.0280458079586254	0.804947001059896	0.0491339768270009	0.665150882524366	-0.208135896333437	0.063929610415678
RFXANK	black	0.159647512106303	0.157201115747353	-0.159647512106303	0.157201115747353	0.695592822373548	8.03180499380224e-13	-0.0346428692570689	0.760312716038949	0.41592235551142	0.000124572592448037	-0.324390469598262	0.0033290505458917	0.131758928270177	0.244007913285652	0.053575520220619	0.636932901586058	-0.0536612157670646	0.63639334147312	0.239447226199073	0.0324195571231634	-0.231164828713668	0.0391037549936156	-0.342841606918619	0.0018510965960249	-0.315835335705055	0.00431868822068746	-0.211681832983029	0.0594348740065701	-0.163434668837877	0.147461308446838	0.176439259406392	0.117443861022207	0.26556868853925	0.0172724559714771	-0.0079599218533048	0.944132943319031	0.19806641393084	0.0782094378990502	-0.225195128004093	0.0446026120786531	-0.286840969347441	0.00988983290893147	-0.258015552826618	0.0208486696781903	0.0257414719068989	0.820693854434035	0.588488916377247	9.42561417320486e-09
RGS1	black	0.204097997269564	0.0693790330448625	-0.204097997269564	0.0693790330448625	-0.400904875601483	0.000228505770603984	-0.0467470644166682	0.680513052671528	-0.32104814328985	0.00368859898577432	0.226462921502007	0.0433842153555384	0.093509033309564	0.409362043747081	-0.0305072226600957	0.788212174134918	-0.268476316049662	0.0160437678247125	-0.152740172491444	0.176183485784912	-0.107378987207664	0.343100976256932	0.0708414039735355	0.532340152401882	-0.019574389312392	0.863170502875297	0.0312614964911703	0.783102716902727	0.100504467510875	0.37505727729993	-0.176191698032785	0.11796757921926	0.247107201894984	0.0271190424333071	0.357196295546041	0.0011435800747628	-0.0213578302317766	0.850841273953755	0.211441318090183	0.0597313858015062	-0.0341763232202446	0.763445554291494	0.14734750240582	0.192129169268242	-0.362436233956108	0.000953830666766812	-0.403498068193473	0.000206197978109186
RLN1	black	-0.21091070966812	0.0603897869838197	0.21091070966812	0.0603897869838197	-0.351308327133335	0.00139712683175577	0.187721339621689	0.0954220316946384	-0.219925391271965	0.0499742351959415	0.232757959965404	0.0377356970523098	-0.0566222875424559	0.61786746576808	-0.0996125237855126	0.379331674939473	-0.0788850030255383	0.486711104207479	-0.183194099904467	0.103833374142827	-0.0953844379626654	0.399990378707205	0.276744800983008	0.0129527713230817	0.0665018980600811	0.557808986340326	-0.0115355697826242	0.919108493557235	-0.0862235796802453	0.446963329210033	-0.104527837204125	0.356141620308015	0.0341398225633074	0.763690815789284	0.0152964126422961	0.892872907729317	0.0393356587318542	0.729022826403973	0.0815592914095339	0.472013468731426	0.0325080062242495	0.774679018034356	0.15042082429582	0.182918753599907	-0.111727977807264	0.323794087168889	-0.265194274211364	0.0174364077038722
RNASET2	black	0.0563727561853099	0.619419704637734	-0.0563727561853099	0.619419704637734	0.73025244937347	1.51359234941266e-14	0.0668040999869609	0.556016681860392	0.685032421722532	2.41511773709382e-12	-0.405222076292936	0.000192496513216609	-0.0777968769157471	0.492760007059883	0.0509552296597271	0.653520915408618	0.179703102040697	0.110705344341005	-0.0783134406708287	0.489883508599172	-0.0283764333580257	0.802693841620967	-0.39155851191416	0.000328624119987436	-0.23264574112451	0.0378307367007583	-0.181286752090368	0.107545546603702	-0.300715478673209	0.00672040151109235	0.113911661967723	0.314366969993682	0.155669171964353	0.167939208428928	-0.43752271188884	4.943452343036e-05	0.219056427487111	0.0509090990203418	-0.522098795454259	6.80363335002846e-07	-0.379703126719927	0.000513184285678237	-0.1204534615404	0.287195920233414	0.142319214273818	0.207911509722068	0.543670996144269	1.87297822790938e-07
RND3	black	-0.0530161844421743	0.640459244464342	0.0530161844421743	0.640459244464342	-0.396947442600397	0.000266858967360244	0.178209096195971	0.11375172948008	-0.13330364451639	0.238474433677243	0.321434919582357	0.00364529168075394	0.134362044689465	0.234733550147069	0.0105227255380426	0.926190056065208	-0.243191194641886	0.0297291485866879	-0.289851248549009	0.00910868692719625	-0.11843230178421	0.295419414387668	0.296406525401797	0.00759202352740926	-0.152685025299076	0.176341496597626	-0.0858486307861398	0.448949208956528	0.030877962211735	0.785699649886532	-0.0531099135799576	0.639867769073219	0.125232493022693	0.268359354768668	0.160367965764329	0.155312356121186	0.115963173706616	0.305673377244994	0.15628278619648	0.166248655667441	-0.0966204290844624	0.393883718505814	-0.262244436070814	0.0187755437437704	-0.290438760246854	0.0089626961752943	-0.392344698037809	0.000318862991521226
RNF17	black	0.0856573249615368	0.449964329877491	-0.0856573249615368	0.449964329877491	-0.483643048636717	5.50291064565885e-06	0.0992339683735029	0.3811546446885	-0.345355019099457	0.00170413663867875	0.318924643552994	0.00393463983863791	-0.0222414423476731	0.844745743875913	-0.123191637422837	0.276299020687766	-0.196694255444865	0.080338547223269	-0.205007666031006	0.0681198330906696	-0.080746594693179	0.476454433047514	0.43993002148424	4.44215010904716e-05	-0.0833599312787339	0.462254095078592	0.0991298263528076	0.381657074011371	0.186453392406252	0.0977219351048666	-0.261309023799727	0.0192182070545796	-0.00966808212233749	0.932170003152637	0.209111066077856	0.0626669167198041	-0.0664815106811412	0.55792999934184	-0.0039133635700972	0.972517173899273	0.0706319199062974	0.533556233391121	0.0159002903049118	0.888670211038293	-0.278623784913337	0.012327211101585	-0.417212352610354	0.000118087939767788
RNF41	black	-0.100425737901271	0.37543338878953	0.100425737901271	0.37543338878953	0.447414000186707	3.16938397596426e-05	0.0240518995519511	0.832285254287028	0.213669093536779	0.0570304956538355	-0.229592668107131	0.0404940494770909	0.0571664253258497	0.614488396754788	0.154579812861409	0.170971600573888	0.168429513834125	0.135316422036292	0.257519154115285	0.0211043879183235	0.00328339704477015	0.976939987828985	0.0636875087347157	0.574631629399754	-0.0547807130239749	0.629362169651299	-0.0651344276997352	0.565953477852349	0.00792082535619798	0.944406906831841	0.211452657099529	0.0597173798600634	-0.143190355477991	0.205113217595931	-0.31056325748046	0.00505152640259719	0.0578215558487745	0.610430694390895	-0.314036206407494	0.00455738947959837	0.158889684972561	0.159206221509943	-0.160029721035769	0.156196992292357	0.278767575400164	0.0122804393611754	0.422209290135912	9.58034456927407e-05
RNF5	black	0.0028766390197342	0.979796096815103	-0.0028766390197342	0.979796096815103	0.419452820904916	0.000107561920031321	0.0540426924401768	0.633993768661103	0.173979516329695	0.12272754988997	-0.178579691349515	0.112990089399131	-0.114776589316351	0.310682459555543	-0.00333072710513975	0.976607671259458	0.0038060297693153	0.973270678780246	0.199594229334986	0.0758920558660514	-0.156201539563669	0.166471772553012	-0.165140080760724	0.143226041372926	-0.0959904362676035	0.396989378392678	-0.14559084089479	0.197541530184136	-0.134835229357203	0.233074345938978	0.134030434090243	0.235901207398616	0.198854000897815	0.0770078747312326	-0.193079846633834	0.0861682700736958	0.18729823548363	0.0961847179119699	-0.143799233432607	0.203173379332281	-0.0287333722490054	0.800263164711099	-0.165398170953585	0.142593148396243	0.0914932717936647	0.419576517819257	0.373781585119967	0.000637187387345539
RP1-181J22.1	black	-0.175690849390403	0.119032621084197	0.175690849390403	0.119032621084197	-0.418750882009774	0.000110762451617792	0.0772078951599869	0.496050566250033	-0.217773918806836	0.0523150690865163	0.185246895869387	0.0999504885115203	0.0367744951853559	0.746048630012994	0.0122226494441041	0.914308143608885	-0.000531736681184744	0.996265000941503	-0.207155515512883	0.0652197415069342	0.0985401302328639	0.384509550314527	0.365669312937511	0.000851508899591865	0.0196816476306019	0.862428052946972	0.0245443857967979	0.828902714911769	0.00686975657284657	0.951774446221011	0.0148907711789695	0.895697640848933	-0.0943328360610743	0.405229709098555	-0.00552271780470973	0.961222435961856	-0.0945397567452037	0.404195614861155	0.108664642239796	0.337319799238756	0.0241342278952032	0.831719585369514	0.0856066918245608	0.45023321645459	-0.126790538565477	0.262402447346455	-0.358407430076616	0.00109691226472508
RP1-272E8.1	black	0.0672242737552233	0.55352929642508	-0.0672242737552233	0.55352929642508	-0.48721579711792	4.57952394696587e-06	-0.00107901827619725	0.99242089668085	-0.366848193023887	0.000816755639187246	0.196328647219064	0.0809135642503096	0.208281633660009	0.0637396041889677	-0.0595452670589906	0.599810656668078	-0.30800437451635	0.00544542481819945	-0.186121061547223	0.0983318705742399	0.0561738935940374	0.62065794547449	0.444355657201	3.64171071067284e-05	-0.0961905259233235	0.396001435226105	0.131944536192011	0.24333839447441	0.167543344832748	0.137413937249839	-0.206684417160414	0.0658471296547265	-0.0641685671628338	0.571739553388077	0.127269800705527	0.260588226558383	-0.136683486598999	0.226671720815464	-0.0590198977285329	0.603038842241345	0.105624644458738	0.351089192794044	-0.0957338096876204	0.398258604728085	-0.276450950932107	0.0130530503130972	-0.4388149948025	4.66815855108526e-05
RP5-1170D6.1	black	0.0541523045710445	0.6333049799935	-0.0541523045710445	0.6333049799935	-0.291589125817161	0.00868276532696284	0.140946119625798	0.212377120571109	-0.202442519058476	0.0717186650628605	0.355654391096117	0.00120559453821488	-0.0329136181445824	0.771943509268705	-0.116632888941164	0.302869539296583	0.0266701301310628	0.814338893959854	-0.13730220323818	0.224556146344578	0.113267735016903	0.317128259805904	0.225271778022726	0.0445281531874182	0.154424997264248	0.171405795231558	-0.012738494086358	0.910706147995476	-0.0333121128069813	0.769258704608802	-0.137656078825463	0.223352380721535	0.0835365218164208	0.46130296675683	-0.0556450520775009	0.623955963829581	0.0661765437192691	0.55974167941443	0.036150623931838	0.750214771661235	0.0638933799042038	0.573393121472005	0.127262611015662	0.260615379710568	-0.00584216171530311	0.958981357784607	-0.226751331938725	0.0431109268002078
RPGRIP1L	black	-0.0858038797357684	0.449186555990722	0.0858038797357684	0.449186555990722	-0.221837308536591	0.0479669569557358	0.260024937908375	0.0198404191638058	-0.180854870201902	0.108400234872147	0.186107820359705	0.0983562340892158	0.12048306250225	0.287076619777035	0.182374044300031	0.105416980540858	0.00816884349628848	0.942669063254713	0.0859178190821137	0.448582391012814	-0.0795284660070193	0.483152691034346	0.367917706468895	0.000786348127967159	0.0242812618395854	0.830709544236267	-0.170222406469436	0.131147038639075	-0.000840248163461137	0.99409800116374	0.0216213405320754	0.849022536694819	0.0703684369542864	0.535087736815853	0.131402430190134	0.245297417338106	0.236372829621557	0.0347790853580962	0.139849212468865	0.215993005039225	0.223016318221099	0.0467625978621236	0.1017971209176	0.368914636422412	0.0546473091523545	0.630198322009621	-0.105480489611808	0.351750685424339
RPL36A	black	-0.0165426280744404	0.884203218946102	0.0165426280744404	0.884203218946102	0.338789697839363	0.00211217104256147	0.0344189758879947	0.761815673568649	0.21957024652845	0.050354593501225	-0.346592433109137	0.00163572347210619	-0.13890096048274	0.219153709076675	-0.131351207779642	0.245483080489221	0.184626232569191	0.101112311152567	0.188192884370844	0.0945776309883426	-0.000628314442078844	0.995586630371102	-0.0022592257626743	0.984131824832883	-0.0508309090141403	0.654312210060726	-0.0538765687200798	0.635038261776255	-0.0454654824292422	0.688815770652322	0.0567106852121482	0.617317978374161	-0.0916364837084901	0.418846007366121	-0.160384430479448	0.155269390144927	0.0460891953432242	0.684770385052395	-0.0627583305329761	0.580236891117109	0.0207389474950655	0.855115821819988	0.031723501853868	0.779977597889665	0.17655886126929	0.11719148424834	0.348551970200782	0.00153244376327658
RPL8	black	-0.0565706344268539	0.618188643004868	0.0565706344268539	0.618188643004868	0.434939807211812	5.53946221550283e-05	0.0642453101129532	0.571278810778061	0.0776966864203454	0.493318946406703	-0.161239252148988	0.153050802106469	-0.236172205184688	0.0349379325508091	-0.186026064925412	0.098506767139848	0.0447227995272317	0.693644191446661	0.2669388058861	0.0166837500244841	-0.137674029076629	0.223291440880357	-0.0417423987377184	0.713141976690013	-0.104545573243657	0.35605956364508	-0.100795964548165	0.373666710213747	-0.0659186901968094	0.561275657980683	0.0108453568290616	0.923933646928326	0.128727823661445	0.255121368468919	-0.271898887427027	0.0146946873031078	0.177542167584398	0.115132368321096	0.0416951314465501	0.713452724482538	0.0896461541272107	0.429064116459316	0.0106491422010248	0.92530585660046	0.106456530467749	0.347286983719269	0.444046244452314	3.69298063135626e-05
RPS2P45	black	0.0302800619057021	0.789752726311626	-0.0302800619057021	0.789752726311626	-0.499598265274152	2.38392020344958e-06	0.0374656637135501	0.741441575367137	-0.363847356003217	0.00090787108809221	0.433863484280817	5.80698976697612e-05	-0.0727713176630486	0.521201900666938	-0.116769201537426	0.30230091199227	-0.250366275767116	0.0250972080169205	-0.221346594561181	0.0484756983752507	0.049931493949107	0.66004824717022	0.541252984834422	2.17412382842251e-07	0.00625844261917419	0.956061393407207	0.14912515051694	0.186761827630711	0.212153764626833	0.0588565472651803	-0.229581631369462	0.0405039528660834	-0.110233981226986	0.330346730059115	0.21616500061612	0.0541237326037152	-0.170866645003714	0.129672957283347	0.0157263977812372	0.889880109617251	0.102027211244744	0.367827725769817	0.0289051825928719	0.799093847699342	-0.237134890581856	0.0341812138216462	-0.427943357522938	7.50572086697819e-05
RRAGA	black	0.00311226463748108	0.978141584969761	-0.00311226463748108	0.978141584969761	0.760246803537331	2.86977225909904e-16	-0.0544236842253388	0.631601006454685	0.604450811986977	2.90209775273706e-09	-0.550371324423988	1.23147132317801e-07	-0.0911976813240463	0.421086617261587	0.0128291342345174	0.910073417512614	0.156306796768158	0.166182760841412	0.167498080973441	0.13752173065288	-0.0187813780593541	0.86866342061166	-0.364962318837264	0.00087299065488844	-0.191592045884122	0.0886632261768941	-0.0850366415889835	0.4532666132124	-0.168517896621719	0.135108562233204	0.199410219866059	0.076168215890902	-0.115936754052436	0.305784331042432	-0.421961216985943	9.68107815566598e-05	0.0452245988009682	0.690380482258182	-0.382344941298843	0.000465334663656641	-0.188397702528356	0.0942126949497698	-0.137064781959627	0.225366317561356	0.255722120971535	0.0220526528940841	0.619746183286574	8.81599364268004e-10
RUFY2	black	-0.299387605834877	0.00697909218491282	0.299387605834877	0.00697909218491282	-0.310724940208577	0.0050275085734577	-0.0119322662411894	0.916336570664718	-0.216014462011713	0.054295546561881	0.489733407826815	4.01851993307954e-06	-0.260328903811129	0.0196915934494476	-0.0810394263274423	0.474851678936925	0.188238084292747	0.0944970003663833	0.0233708176454968	0.836968133856128	0.0668744980598092	0.555599559811633	0.0314944658810513	0.781526421724791	0.452574001897412	2.49959248829686e-05	0.144702650097004	0.200319358726322	0.097371576279471	0.390199719304157	-0.107247492010801	0.343695747000404	-0.0600454120032335	0.596744612198619	-0.195739888369248	0.0818464274565009	-0.0330710519030211	0.770882498349377	0.263268074280819	0.018301178768551	0.259298768235414	0.020199864554486	0.142054817252777	0.20876615471187	0.204038236273285	0.0694624083997007	-0.204281232085524	0.0691238958558655
SAFB	black	-0.00703125787941097	0.950642113245466	0.00703125787941097	0.950642113245466	0.440170569975564	4.39474626337296e-05	-0.0309620270805067	0.78513024052292	0.240077178034101	0.0319530663045266	-0.0776495941033275	0.493581778416619	-0.042284405487708	0.70958202728499	0.207139480606767	0.0652410163300748	0.0847189641356755	0.454961959646587	0.184016604002191	0.102263721136276	-0.0382601696713888	0.736156929905825	-0.19144821189921	0.0889074227769762	-0.116125222016364	0.304993400846603	-0.125452559844548	0.267512489685197	0.0100630584667877	0.929405863510756	0.270775441140959	0.01512628255264	0.175115369744977	0.120265470685037	-0.29324317476433	0.00829370307830891	0.175435999840582	0.119577381364592	-0.367676629312608	0.000793110852267458	-0.0222611345165615	0.844610001357491	-0.122817475819465	0.277771506702217	0.147919339605486	0.190390596259705	0.34257068023825	0.00186760059106977
SAP30	black	-0.0948757205006352	0.402519924931653	0.0948757205006352	0.402519924931653	0.412702292511787	0.000142222407623555	-0.241063337725192	0.0312341332599733	0.294661310232461	0.00797239645123693	-0.426118325573808	8.11583030272444e-05	-0.0594574129207457	0.600349951081277	-0.0619946225853878	0.584862681028474	0.521779059129674	6.93035640531531e-07	0.162930647802918	0.148730803159759	-0.12022351917791	0.288123771973606	-0.244938041336546	0.0285397814661337	0.0518978705371344	0.64753353191878	0.21825185767192	0.051787444684536	-0.0368415824331615	0.745601059778939	0.0584709307798781	0.606420190631129	-0.294601767625366	0.00798566390776482	-0.265893663600871	0.0171312296299123	-0.23070232661371	0.0395085656588125	-0.228275122033788	0.0416906086202381	-0.0208179457238681	0.854569955765384	-0.130486894564327	0.248630490977134	0.226375863064561	0.0434669906044786	0.374726238769726	0.000615730902833282
SARS	black	-0.0721527665325317	0.524758937228825	0.0721527665325317	0.524758937228825	0.779214611663359	1.7105899882719e-17	0.0223098170391268	0.844274441283384	0.419893721008509	0.000105595584303697	-0.437312685106919	4.98959423236803e-05	0.0687850689765269	0.544336642984707	0.152874275985092	0.175799676918625	0.0385550832642921	0.734198412074619	0.350318220145087	0.00144443761328075	-0.0500781755551955	0.659111433045204	-0.303490709682029	0.00620687602819405	-0.15071480240787	0.182054848569413	-0.222535732593735	0.0472504689763488	-0.183625120615252	0.103008496513018	0.428143253887097	7.44154476552428e-05	0.00230270546286579	0.983826476110933	-0.251885502628555	0.0241993554958936	0.175539484760137	0.119355943988282	-0.263924744886782	0.018002318245813	-0.0166364720712968	0.883550900896747	-0.195598114569343	0.0820723351261036	0.348453318431335	0.00153749909805766	0.722475440909496	3.88652299277146e-14
SCAMP3	black	-0.0643943235853892	0.57038467188007	0.0643943235853892	0.57038467188007	0.770851898309146	6.1310977276315e-17	0.233471435859203	0.0371360925171107	0.544650015269083	1.76266950104319e-07	-0.447354437945951	3.17801052258099e-05	-0.164742635548015	0.144204792816737	0.00632080543002563	0.955624004022027	0.135843505736768	0.22956611531715	0.270171059895942	0.0153629646410691	-0.21413138326886	0.0564827037713586	-0.282089125214948	0.0112421028756317	-0.035610369148455	0.753828317995289	-0.380528100544003	0.000497779966318511	-0.450845088255114	2.70770462536147e-05	0.310723770366976	0.00502768198818934	0.0847779953993637	0.454646663361157	-0.0882185734807815	0.436479828805028	0.290397829730757	0.0089728001831845	0.0892087178205656	0.431328756443177	-0.174828862929393	0.120882897737799	-0.0517091690251073	0.648730336385636	0.385506770709746	0.000413446938982326	0.797640717569194	8.35327555224711e-19
SCAND1	black	0.164583646551354	0.144597725028379	-0.164583646551354	0.144597725028379	0.797060468911646	9.22975485725014e-19	0.0757995397521338	0.503965225032739	0.499852899367703	2.35149532205689e-06	-0.462292805696804	1.58159454098532e-05	0.087134144585181	0.442161070945737	0.139358057406523	0.217626076316476	-0.0148327129572312	0.896102043199872	0.267855206656012	0.0162997081077021	-0.125057068730194	0.269035717796859	-0.233316513145414	0.0372656088608882	-0.308673857849013	0.00533982713687987	-0.283178341979854	0.0109186757204145	-0.187209183227145	0.0963458509384557	0.263506204233966	0.0181923137659212	0.060747998580506	0.592449396209478	-0.0746129645364727	0.510683888486938	0.207528363989753	0.0647266328524169	-0.237877015885166	0.0336072849467502	-0.196983542865752	0.079885875896059	-0.130933087103299	0.247002234956293	0.193448075833	0.0855594382318527	0.719961813385016	5.23586401595011e-14
SCN3A	black	0.0601344196186783	0.596199701844058	-0.0601344196186783	0.596199701844058	-0.323852166023866	0.00338475553758663	0.0195617742063029	0.863257833364816	-0.160762188438436	0.154286029904636	0.172739620843244	0.125459031602454	0.0948079522288475	0.402857604208942	0.227689329406776	0.0422319575641878	-0.294643932475656	0.00797626661188817	-0.0554776038438845	0.625001769072789	0.172947163890178	0.124998606584462	0.362245648181977	0.000960197324429222	-0.058719251425292	0.604889635769514	0.089402284013488	0.430325812864613	0.207990316920961	0.0641198684276273	0.0087093316477083	0.938882843298249	-0.161215234662226	0.153112812033464	0.151572543698118	0.179551196948595	-0.0807239061976111	0.476578735083131	0.0184326166203197	0.871081157293802	0.150130729483261	0.183774163866753	0.0606728208928182	0.592908325017069	-0.0722696108466101	0.524086080346518	-0.285860116389768	0.0101566968101674
SDC1	black	-0.162645479501893	0.149452681322216	0.162645479501893	0.149452681322216	-0.475661355573873	8.23388108937656e-06	0.335609204007024	0.00233979981514649	-0.258353215174865	0.0206762412988476	0.31902224129839	0.00392301895651029	-0.0813868801284087	0.47295373307923	-0.200841118687747	0.0740417770402731	-0.0633566177738021	0.576624844999039	-0.182071432402331	0.106006077132897	-0.0119152142985768	0.916455701112981	0.341749078149049	0.00191846352294127	0.0331773412585785	0.770166408125298	-0.182912663785006	0.104374751673003	-0.137338870720229	0.224431205203286	-0.326799512027035	0.00308965742047789	0.151248879100815	0.180492972801686	0.094890668022629	0.402445466046055	0.202253497878066	0.0719897868493056	0.417704719875969	0.000115696252733423	0.0863801271100098	0.446135643593583	0.23406208854173	0.036645745776392	-0.143355929351075	0.204584409838532	-0.326856088128611	0.00308422521214298
SEC61A1	black	0.0412635654196131	0.716292105428028	-0.0412635654196131	0.716292105428028	0.677482574064375	5.1600636156541e-12	0.214409577650949	0.0561551313458336	0.613393488101212	1.45728684732167e-09	-0.40123001778719	0.000225591864464228	-0.0388623252431248	0.732159823702915	-0.00962358185793778	0.932481477624145	0.216738388939695	0.0534733783632794	0.130436922883614	0.248813306089127	-0.0841015332887062	0.458266993259691	-0.220444323060977	0.0494227117175893	-0.126725366167643	0.262649813023331	-0.377291543893786	0.000560746599481512	-0.350339565601587	0.00144340256839638	0.167889913617329	0.136590718982972	-0.074543536563106	0.511078422412542	-0.0184042209153836	0.871278058611948	0.21252511805764	0.0584047016814737	0.131675034989763	0.244310946287217	-0.225756777703789	0.0440593981363513	-0.0572111151878445	0.614211229840001	0.341174498851543	0.00195477156129804	0.652958800369437	5.24405784739736e-11
SELE	black	0.0111189904670036	0.922020385682572	-0.0111189904670036	0.922020385682572	-0.421055818214395	0.000100571063561294	-0.0209095207882956	0.853937271073033	-0.288763722641936	0.00938442617510349	0.166800769395233	0.139190429609599	0.232266950484385	0.0381530151845407	0.0231700667078178	0.83834951600722	0.0128504175966705	0.909924853121243	-0.0920638627025208	0.416670355128614	-0.0978364162850735	0.387930236612055	0.346971313257442	0.00161527749073221	-0.00551596881238989	0.961269787230424	0.0812950473604129	0.473454965730239	0.138770531888026	0.219590986928039	-0.0258272041261679	0.820106684257837	-0.0987963674553422	0.383268512845065	0.107952023449391	0.340516590426	-0.126644342755279	0.26295756227101	0.0975287859764909	0.389431292204145	0.128428777259947	0.25623621875098	-0.131742345162333	0.244067793004786	-0.168093607485226	0.136108621468372	-0.371850815367534	0.000683177633508041
SEMG1	black	-0.0867552889547352	0.444155603918296	0.0867552889547352	0.444155603918296	-0.35756436812098	0.001129210547378	0.225692760962445	0.0441210357051406	-0.183380986887798	0.103475084290466	0.191481174134956	0.0888514136983062	-0.0216484427675154	0.84883552269812	-0.0326841730320097	0.773490583039344	0.0216745465383715	0.848655406310196	-0.18781850353018	0.0952475566549302	0.150635763742536	0.18228682498752	0.378052269122475	0.00054532562952445	-0.024126123806185	0.831775263878791	-0.142711628412452	0.206647649700698	-0.117846731219144	0.29783053020316	-0.101180917830091	0.371835118189395	0.0278877630844938	0.806024614353336	0.210665139962374	0.0606964906238389	0.0562234364356799	0.62034936247227	0.161110448295538	0.153383575612104	0.0286257295494943	0.800995989687947	0.0812025058616996	0.473960356393266	-0.128540351458659	0.255819880743483	-0.265455166629169	0.0173220252778109
SERPINA1	black	0.103547792222253	0.360694006463159	-0.103547792222253	0.360694006463159	0.725860566595588	2.58827540803206e-14	0.16565261778176	0.141971252840588	0.603288013035958	3.16909205349853e-09	-0.513031555671312	1.1399371929989e-06	-0.0525537249933527	0.643380857131973	0.181061587723987	0.107990488462543	0.0158499997632074	0.889020093424447	0.000925207938261467	0.993501246372359	-0.0342145654955549	0.763188615183238	-0.0531270663082645	0.639759551485116	-0.317197767164302	0.0041453896420062	-0.288993592815706	0.00932554223912107	-0.32002300362359	0.0038056108812721	0.283014648240779	0.0109667583892959	0.0680177641215036	0.548846546846121	-0.288206630375786	0.00952848292931518	0.220623313664414	0.0492336448669565	-0.519135722640402	8.06681147176998e-07	-0.266291417335973	0.0169597283524026	-0.151047579120902	0.18108051266418	0.145828378432328	0.196803335944959	0.57737388858956	2.06313587614881e-08
SERPINB5	black	0.0595722861037659	0.599644842957007	-0.0595722861037659	0.599644842957007	-0.424238943361307	8.79189027859498e-05	0.161045486451852	0.15355161348923	-0.227598549079266	0.0423163700257689	0.345599823089102	0.00169040081983431	0.0419685086600082	0.711656116168577	-0.0701947839755637	0.536098287409267	0.0440347441007326	0.698128377493053	-0.32125744302286	0.00366510710692085	0.0222838985290802	0.844453089573411	0.256587675869684	0.0215914718845307	-0.0489120536007132	0.666573502842045	-0.0218900087663944	0.847169010650003	0.00734753796427888	0.948424866064908	-0.418755923270607	0.000110739154966076	0.204286457661021	0.0691166308340409	0.0457563646507961	0.686928021721376	0.090484789558134	0.424741447938766	0.0786787356588923	0.487854715191259	-0.0785016267518868	0.488837795840381	-0.0961756552486889	0.396074809093473	-0.281808842712754	0.0113266661332165	-0.394552375034388	0.00029285799010937
SERTAD3	black	-0.0286935244038231	0.800534426363917	0.0286935244038231	0.800534426363917	0.391781868981977	0.00032582344819687	0.0927607104913748	0.41313697707976	0.173463992863167	0.123857658875453	-0.144506836539217	0.20093551180576	0.251339093350226	0.0245190836526485	0.190129713956964	0.0911707642223294	0.115239379318227	0.308722541425066	0.220437603966439	0.0494298206774358	0.0445888629676638	0.694516262691507	-0.00451341318863067	0.968305166522799	-0.257392134278902	0.0211702506842434	-0.227651382692618	0.042267225465432	-0.00689518030260282	0.951596186613353	0.135546058693239	0.230597209218731	0.094484232239258	0.404472948635636	-0.135820435729347	0.229645971758852	0.190273851600266	0.0909211469766968	-0.122132576569537	0.280480430271219	0.00611368497962948	0.957076719037668	-0.0421667913752671	0.710354002539182	0.0203960866025948	0.857485724564847	0.350703990675398	0.00142583463573969
SESN1	black	0.119496021148959	0.291072379075313	-0.119496021148959	0.291072379075313	-0.192767459108656	0.0866874592265797	-0.103451759242647	0.361142005004823	-0.043433306681017	0.702056546362116	0.0164413440400689	0.884907339738201	0.0972110147252582	0.390985462136515	0.0576006774609664	0.611797452906139	-0.0926630566780141	0.413631081121468	-0.0986171823317762	0.384136109588713	0.156555326340336	0.165501825227242	-0.0700060811029941	0.537197485975177	0.102982911105429	0.363334114685978	0.0674183087236693	0.552382436548884	0.0956443844522666	0.398701447529979	-0.11395298411531	0.314190303201353	-0.130702757348709	0.247841842698393	0.212277365289583	0.0587058408088366	-0.175206327037286	0.120069963353857	0.123770230297824	0.274032303224806	-0.0682885145810201	0.547253123635609	0.0944895937343449	0.404446164174742	-0.0885948776111649	0.434518082508631	-0.19739679760246	0.079242751385342
SETD6	black	-0.103148133725875	0.362560682889283	0.103148133725875	0.362560682889283	-0.331461710670615	0.0026696391542816	-0.0993680881582226	0.380508175670914	-0.238956625926349	0.0327868063100236	0.323068551599224	0.00346733349662378	0.0829584441923693	0.464420519086784	-0.0876062514355224	0.439682654074751	0.0538518186711421	0.635193937302986	-0.0634575652867105	0.576016420206476	-0.0419763375664654	0.711604688423218	-0.019296605546291	0.865093891843911	0.176143533531274	0.118069680088886	0.182302466033891	0.105556091906002	0.168597077791367	0.134922548459406	-0.0308476314612886	0.7859051213926	0.0218057227538867	0.847750406054086	-0.0221750132850251	0.845203687566469	-0.0793137634932777	0.484338474623622	-0.0188064174652885	0.868489884716566	0.113551699433815	0.315908645883292	0.0575330836897039	0.612215977135646	-0.0667521430819726	0.556324632534749	-0.325465634363439	0.00322023429299806
SIGLEC5	black	-0.0196722480871873	0.862493112520088	0.0196722480871873	0.862493112520088	0.201249732878823	0.0734433555454087	0.0783997548908833	0.489403731105309	0.0672934238098148	0.55312044809564	-0.108775302547942	0.336825082006445	-0.1017458565923	0.369157067659777	0.103341392632403	0.361657293067729	-0.258428117282762	0.0206381579460883	0.195221785481344	0.0826743975466387	-0.191380439335737	0.0890226688285472	-0.0240811462509459	0.832084293691278	-0.0093356631220031	0.934496974588208	-0.0820537666923818	0.469322403704117	-0.10224014817202	0.366823589402085	0.267474679912045	0.0164582431224905	-0.0405882176528763	0.720743104554231	0.0716744526825892	0.527517858967038	0.0739447924561636	0.514487335492867	0.113881493249968	0.314495992376312	0.0437308025170309	0.700112528164902	-0.0317451475530367	0.77983126604392	0.168180974468726	0.135902238681821	0.277128401536378	0.0128228702001929
SIL1	black	0.286774072359594	0.00990783716380221	-0.286774072359594	0.00990783716380221	0.267492956791141	0.0164505983593007	-0.142085662441954	0.2086663213518	0.127223373622271	0.260763600578696	-0.149535823855695	0.185537458625373	0.0883596779964002	0.43574363787468	0.0951535096174907	0.401137482949383	-0.152834042044663	0.175914763593443	0.0578462961631899	0.610277688248942	-0.206960057976637	0.0654794539785079	-0.169077653107432	0.133797733749858	-0.193876634744383	0.0848551556845046	-0.0422438035007548	0.709848490619645	-0.0584625400347936	0.606471937667875	0.199013195508834	0.0767668051109794	0.129346459550125	0.252825592430317	0.222284955189681	0.0475067100523215	-0.0925377966275064	0.414265367803823	0.0457316548963464	0.687088307324421	-0.300905741091936	0.00668403622635035	-0.13567979480036	0.230133217131306	-0.177471356321564	0.115279713566952	0.20137696671576	0.0732578137330701
SLBP	black	0.0576504159647924	0.611489563497716	-0.0576504159647924	0.611489563497716	0.420702440462045	0.00010207503336228	-0.18803149242497	0.0948659739267388	0.258389511544687	0.0206577792160077	-0.192725821300836	0.0867568480767444	-0.117400183876606	0.29967785189418	0.0634688758697195	0.575948268256805	0.161625642840049	0.152055766489138	0.226693106755203	0.0431659838967963	0.14472545218876	0.200247696968353	-0.23569685041752	0.0353167272547644	0.315351781432666	0.00438172654196048	0.135840257139573	0.229577359109469	-0.0225730266059742	0.84246066540197	0.210254814398396	0.0612117890293449	-0.288089026484027	0.00955913974207471	-0.21503565969867	0.0554235948519313	-0.167334332431698	0.137912222897278	-0.199897803053289	0.0754382062148125	0.127737773084976	0.258824972079968	-0.177847994562824	0.114497666293246	0.47586028679592	8.15259298883225e-06	0.390799803827496	0.000338303321264385
SLC15A2	black	0.0441671567045308	0.697264610647121	-0.0441671567045308	0.697264610647121	-0.385775818138318	0.000409285980585248	-0.171217657273549	0.128875133433915	-0.250101823740459	0.0252563519583522	0.359735105514904	0.00104774342124458	0.055876341702916	0.62251265603365	-0.0369147844933526	0.745112790829395	-0.0450274907192754	0.691661806722316	-0.10758397092365	0.342175094064444	-0.0568585182239629	0.616399505223251	-0.00455490075652356	0.968013978089623	0.216530020082142	0.0537089723649002	0.243935498419931	0.0292173645079531	0.152449343716599	0.177017952030599	-0.196127923098139	0.0812306472718134	-0.0334788830808058	0.768135914880277	0.237995957269235	0.0335160564099281	-0.225915741421222	0.043906650477586	0.22599308671194	0.0438324883782631	0.0211642429772383	0.852177901757853	-0.0359823185502461	0.751339926349438	-0.108782344019069	0.336793617943743	-0.313854377097432	0.00458215394193191
SLC25A17	black	0.0261931100599581	0.817601751595745	-0.0261931100599581	0.817601751595745	-0.453401364419358	2.4053696531555e-05	0.00351685831231833	0.975300835166785	-0.367297866291579	0.000803842912611584	0.274354244187355	0.0137883103676556	0.0247743412701666	0.827324374300624	-0.057449704371406	0.61273241262273	-0.085862085402272	0.448877863089551	-0.0588171235356996	0.604286856016729	0.0895897115055335	0.429355942603173	0.223860699031983	0.0459154862293059	0.180052117508238	0.110002863889442	0.0178543310714758	0.875092629749336	0.136708880104418	0.226584619548698	-0.14476412451259	0.200126200664376	-0.0209041280919809	0.853974526226046	0.201200967483451	0.073514568688743	-0.112178833135196	0.321833068929508	0.162151276522199	0.150709915925584	0.154613175508577	0.17087813782817	0.195519470698842	0.0821978628666372	-0.080076753572925	0.480131573162133	-0.362598064735347	0.000948454715248838
SLC25A30	black	0.0540288555303772	0.634080740162688	-0.0540288555303772	0.634080740162688	-0.270900477943542	0.0150777118763992	0.154182513812753	0.172087488503205	-0.158416198376636	0.160468596197946	0.214995166438782	0.05547067187734	0.181763561046178	0.106608036305283	-0.0255075725977397	0.822296304401376	-0.00154149832712985	0.989172569177918	-0.175685593899987	0.119043835799269	-0.0505507959242084	0.65609651136479	0.273472273800857	0.0141081505714899	0.0851622309944477	0.452597347028784	-0.0185160425324311	0.870502711228386	-0.010310878609627	0.927671982643885	-0.211955603889449	0.0590988220916964	0.030677085611678	0.787060732776183	0.0373434637668803	0.742255455833869	0.0717495356756818	0.527084299619682	0.0480991227552478	0.671794746453549	0.100053327516651	0.377215582835307	0.00998760469599315	0.92993384366451	-0.0304903531862431	0.788326551200959	-0.241455835229689	0.0309518047258842
SLC25A6	black	0.0255486746541291	0.822014660344812	-0.0255486746541291	0.822014660344812	0.84346337717653	9.46297273381153e-23	0.308273563083106	0.00540274550678588	0.696943778311592	6.9528875082245e-13	-0.495732795172429	2.93085117833058e-06	-0.00794622784124021	0.944228901554749	-0.115107196167011	0.309281518110841	0.113894229556658	0.314441518922707	0.0156663248018905	0.890298140253499	-0.145200449384795	0.198759060630446	-0.124338801346796	0.271817019035087	-0.398665775058515	0.000249532032523284	-0.454082006682686	2.33035078764347e-05	-0.42700065052719	7.81534860173679e-05	0.158105762329734	0.161300274477463	0.128956034132009	0.254272823829141	-0.232759412724831	0.0377344679979391	0.348737625180918	0.00152297070294431	-0.244105186136921	0.029101733458086	-0.363490422025936	0.000919302103182273	-0.264265699038757	0.0178488049942122	0.162714718130764	0.149277169373638	0.735007449040423	8.36696882913153e-15
SLC27A3	black	-0.0328919149992858	0.772089808555268	0.0328919149992858	0.772089808555268	0.66720200561414	1.40056795432389e-11	0.1616400946378	0.152018644055116	0.545193180324841	1.70415464479255e-07	-0.321938779169424	0.00358955481878791	-0.0763462895319383	0.500884868597527	0.180143673016401	0.109819158738008	-0.0920534873659802	0.416723095158896	0.100420808274047	0.375456946478053	-0.186096684633739	0.0983767272572527	-0.197553920265114	0.0789993164687947	-0.136849001802593	0.226104414636407	-0.354918141568993	0.00123626717936303	-0.371314304569244	0.000696483582601119	0.310264073166736	0.00509623833803745	0.14005395630381	0.215314801664977	-0.140619389838919	0.213449651111834	0.25184550246908	0.0242226405136766	-0.0849895474727609	0.453517718986517	-0.241953002483871	0.0305972724205255	-0.240594841575273	0.0315739623456497	0.225715944357233	0.0440987056794746	0.59303678671104	6.78229179454620e-09
SLC35G2	black	-0.158526353024254	0.16017425000545	0.158526353024254	0.16017425000545	-0.383793311879257	0.000440868287656394	0.290049956849665	0.00905907864211034	-0.189745463813442	0.0918388482256139	0.418271019503658	0.000113000857103148	-0.0912401011555105	0.420869712694756	-0.167505692361141	0.137503600079548	-0.0712277198509117	0.530101155672659	-0.229324078794187	0.0407356300439924	-0.0388082361469362	0.732518577576474	0.394335860802099	0.000295319410704508	-0.0650542620376473	0.566432666699217	-0.161430114327549	0.152558687361831	-0.0769346260153486	0.497581178066776	-0.237253243873269	0.0340891375564899	0.209988313228102	0.0615483676980948	0.147651311507421	0.191204069955531	0.194738059348977	0.0834534268690779	0.151126262613858	0.180850691434519	-0.0891486087203337	0.43164047585408	0.037228390681589	0.74302212819647	-0.228476602414292	0.0415057509985896	-0.278330982329151	0.0124229315988992
SLC3A2	black	-0.147720701753998	0.190993228179426	0.147720701753998	0.190993228179426	0.76179130936191	2.30352108872501e-16	0.335733518930035	0.00233050464630984	0.586087408485256	1.1191821373208e-08	-0.364137079898485	0.000898687648806494	0.00758666201813261	0.946748771899963	0.188805157443238	0.093490001888996	0.156275149172718	0.166269618821535	0.166896428458564	0.138960612575072	-0.137603975322278	0.223529334533598	-0.192989884318903	0.0863175345760832	-0.277562795154186	0.0126771348507785	-0.506016366706715	1.68232347604812e-06	-0.43183719757565	6.34346684836206e-05	0.268665859390062	0.0159663559390282	0.268399257900562	0.0160753317222286	-0.278579659250892	0.0123415951575425	0.467746817494562	1.21582309722421e-05	-0.224745836852319	0.0450411337969083	-0.211963179201316	0.0590895454825418	-0.122146591259161	0.280424823435695	0.246583378309554	0.0274565310229003	0.700877784196375	4.54728463798218e-13
SLC5A12	black	-0.0384619291847812	0.734816864749216	0.0384619291847812	0.734816864749216	0.306934634385855	0.00561799401850225	0.153977485771648	0.172665433678662	0.154961201587846	0.169905407539643	-0.0384296070115442	0.735031492043797	0.138286564309669	0.221218913500775	0.0639252139227355	0.573201720886368	-0.00205937718611183	0.985535347684977	0.203325104763677	0.0704635703314301	-0.18996749111324	0.0914523472686053	-0.0921353911418279	0.416306866019036	-0.127060889330952	0.261378000265136	-0.28523593142032	0.0103297753286513	-0.125132306809619	0.268745490683038	0.240690555173272	0.0315042837780451	0.249423717274789	0.02566834640931	-0.130976664330247	0.2468436054414	0.281900384209191	0.0112989867097238	-0.00192214697151329	0.986499131754599	-0.047548610071143	0.675339404719823	-0.210137406765725	0.0613598847830516	0.111664385872309	0.324071296535509	0.308571188794512	0.00535590249255277
SLC6A14	black	-0.143274256565697	0.20484513370686	0.143274256565697	0.20484513370686	-0.285178750586006	0.0103457587824455	0.0640809307032454	0.572265909291651	-0.203753283879675	0.0698610689194822	0.327751674814681	0.00299936469586848	0.0397927879331646	0.72599743895984	0.0219490768691767	0.846761614129425	0.114371878181592	0.312402998352805	-0.0842576348859412	0.457430155052796	0.104367194975489	0.356885371916271	0.283226897479663	0.0109044486177598	0.124951761771611	0.269442288298874	0.0404773133385286	0.721474931482948	0.0958598615746143	0.397634876745366	-0.0482536796072841	0.670800862197623	-0.143238883850786	0.204958127448395	-0.0892602158538548	0.431061794940222	-0.045131123360204	0.6909880222402	0.198224987059028	0.0779663189888157	0.176135504474534	0.118086706984965	-0.0113442281717602	0.920445842911508	0.0243438545713876	0.830279650215629	-0.23826404322005	0.0333111948916678
SLC7A11	black	-0.107300744446791	0.343454801207945	0.107300744446791	0.343454801207945	-0.46444027049834	1.42676641864552e-05	0.141955047982292	0.209089299776491	-0.323542337690467	0.00341719329555834	0.0630090999142331	0.5787216528681	-0.0953033110283244	0.400393144846277	-0.0551077467163979	0.627314350963031	-0.0744797132524173	0.511441244769526	-0.166415405669926	0.140119157624258	0.061688355996454	0.586722452848947	0.401590578255109	0.000222400553769538	0.0251656977796419	0.824639803803788	0.0194546198607685	0.863999695822185	-0.0552934102389838	0.62615301393046	-0.0632738451160957	0.5771239490167	-0.110405239773444	0.329591351321507	0.0767484549044025	0.498625354201556	-0.0808102079414196	0.476106012035597	0.0981876440632941	0.386220684682158	0.135930228129036	0.229266100518356	0.00889245182377529	0.937600355425052	-0.160075446740408	0.156077183894591	-0.380665285628283	0.000495259761040866
SLCO1B3	black	-0.0655885107240787	0.563242812926627	0.0655885107240787	0.563242812926627	-0.497002597433318	2.73934972758452e-06	-0.153110938272313	0.17512383356466	-0.390967062285379	0.000336147326870097	0.22493934158573	0.0448518322727784	-0.215872975453479	0.0544574357130919	-0.104455741750187	0.356475293823284	-0.0701115442218044	0.53658302399145	-0.0161347466319798	0.887039328443404	0.190038128575142	0.0913296520894136	0.248835804244309	0.0260301421747366	0.243822029141754	0.0292949024691696	0.258725556768513	0.0204875186684301	0.170988082488635	0.129396514909148	-0.00981899034456224	0.93111381455701	-0.167427249237115	0.137690540844565	0.230731320554452	0.0394830862805432	-0.296613988733358	0.00754788490348066	0.0287342959874487	0.800256876700872	0.193421951174721	0.085602520184864	0.106193717584475	0.348485407372445	-0.0340027302318959	0.764612197701449	-0.380473695622377	0.000498782673005081
SNRPA	black	-0.036353554246269	0.748858835256189	0.036353554246269	0.748858835256189	0.724104344724648	3.19839049436319e-14	0.373863915365942	0.000635290600471028	0.660672040515213	2.5882091649013e-11	-0.373329198582734	0.000647702287190076	-0.175068795152547	0.120365674588261	-0.0617400687286702	0.586408244199858	0.0704114857901741	0.534837365558497	0.0636492665337015	0.574861828684085	-0.308412824678751	0.00538078230229303	-0.171809217863827	0.127539031709257	-0.163796075728377	0.146556032979142	-0.478917080358853	6.99433766502938e-06	-0.517318947617801	8.94757539240505e-07	0.239769067770563	0.0321805177583008	0.173048731911367	0.124773753761647	-0.178345891421519	0.113470130254781	0.397498316754665	0.000261187346020998	0.055476800228363	0.625006789876317	-0.332757598075588	0.00256236396273044	-0.184942680857526	0.100518638839124	0.309353732641588	0.00523445010203555	0.724814957054188	2.93645199198663e-14
SNRPB	black	0.0839794453960972	0.458922075248054	-0.0839794453960972	0.458922075248054	0.79716519711588	9.06524138455164e-19	0.243869710830737	0.0292622985984723	0.602486842510274	3.36652092210518e-09	-0.595843169403342	5.52160113046198e-09	0.00948978378525355	0.933418042694088	0.0898965888703831	0.427770654603382	0.0506645506806751	0.655371668548548	0.163813920803559	0.146511441728168	-0.294502869058184	0.00800774361852903	-0.189032551433086	0.0930885788350189	-0.184865128524492	0.10066387814289	-0.411912548379438	0.000146890242640289	-0.483805551017757	5.45737178625192e-06	0.28251271289862	0.0111153466603605	0.0748566492042477	0.509300353687502	-0.00900361336943831	0.93682190927904	0.257198228190906	0.021271134113284	-0.0352103372455813	0.75650738538794	-0.288722553633193	0.00939500636819919	-0.186838579672936	0.0970187046323423	0.290522990140768	0.00894193473179644	0.788429984567657	3.92291217938529e-18
SNRPN	black	-0.177874606559404	0.114442564696054	0.177874606559404	0.114442564696054	0.381620062257265	0.000478040311849028	0.0652627859881001	0.565186616094962	0.189458427604734	0.0923404215510167	-0.323519754643151	0.00341956846220127	-0.206510100085414	0.0660805101941977	-0.106657876608888	0.346370589493206	0.346498861782857	0.00164080880151944	0.257982179994519	0.0208657781652771	0.297543785282035	0.00735282654211231	-0.140714481475144	0.21313710649895	0.0215022634728344	0.849844304664181	-0.166861179219009	0.139045264085556	-0.212563411704991	0.0583582688943325	0.115209419914846	0.308849176437558	-0.105183637204838	0.353115307395904	-0.110831037031355	0.327718025099389	0.0509808515550942	0.653357880769412	0.0509051380702259	0.653839699963423	0.062303319238688	0.582990877105121	0.113083755632692	0.317920056893527	0.254447533166083	0.0227470554285438	0.417216979147666	0.000118065255065704
SNUPN	black	-0.160482829933766	0.155012793443999	0.160482829933766	0.155012793443999	0.284776043828963	0.0104589377008907	0.00852670030120606	0.940162062489393	0.124398120244959	0.271586593587646	-0.186953347661796	0.096809943574248	0.116904738545349	0.30173621106388	-0.209767587833599	0.0618282697981207	-0.0128008042037951	0.910271174593449	0.188874066182366	0.0933682124001006	-0.13415476131603	0.235462958868534	-0.099914771162356	0.377879956550317	-0.0975104685263434	0.3895207797864	-0.0634698452580674	0.575942427378276	-0.0167148246137298	0.88300632462224	-0.0241742531503642	0.831444607136815	-0.0863721478066402	0.446177810445482	0.0222915557414323	0.844400309955098	0.00135559551744461	0.990478279114309	-0.0266223554457232	0.814665535541287	-0.0736904552569716	0.515938888139017	-0.0912748165969871	0.420692250711394	0.0477212158015788	0.67422726099141	0.312137804149518	0.00482189900971515
SNX17	black	0.17415349088527	0.122347958142324	-0.17415349088527	0.122347958142324	0.785181665143998	6.64679303241874e-18	0.0854457047918561	0.451088728740525	0.546110817615685	1.6094590994563e-07	-0.429736141058434	6.94804076689925e-05	0.0983482707170151	0.385440362382769	0.129860636188052	0.250928240280214	-0.052722456034387	0.642314260030428	0.145243014563945	0.198626050137164	-0.14510995437401	0.199042057588443	-0.151268449223841	0.180435927079957	-0.37960511825081	0.000515043013953874	-0.299336077188292	0.00698930515837413	-0.169442251084837	0.132949127245315	0.273445814845438	0.0141178440864853	0.0752265355371303	0.507203985699367	-0.0992240754442121	0.381202355636692	0.198596652535705	0.0773988584913318	-0.286037110827074	0.0101080815740344	-0.269785448659306	0.0155156387085752	-0.281198901761	0.0115126056451671	0.0727602167738426	0.521265629946831	0.646963113499504	8.95424635346876e-11
SORT1	black	0.110298621411755	0.330061489322229	-0.110298621411755	0.330061489322229	0.485272420980447	5.06201121917083e-06	0.18696167269918	0.0967948141847999	0.327551926099774	0.00301810861667658	-0.350480267254449	0.00143659667553328	-0.0884737106519271	0.43514920359132	0.0358581453127255	0.752170381553479	-0.122023585325994	0.280913131310405	0.14143171537308	0.210790154929226	-0.183363598996691	0.103508378723882	0.00352168296927322	0.975266961869543	-0.178955003451849	0.112222777534275	-0.269389746762507	0.015673667224512	-0.251795760996618	0.0242516227395995	0.211362315563054	0.0598290438779127	-0.0220147945757085	0.846308402062224	-0.0121022542597843	0.915149079926491	0.129849234153824	0.250970208737666	-0.011391156892714	0.920117822104398	-0.133339225735735	0.238348006547491	-0.254112024165307	0.0229329099910027	0.0894540817368091	0.430057653542314	0.459541118771899	1.80297060822424e-05
SPG21	black	0.00187436798351126	0.986834693857775	-0.00187436798351126	0.986834693857775	0.598918859760417	4.39737612741846e-09	-0.239881019331554	0.032097716636258	0.429570174043903	6.99800597035794e-05	-0.501105803606104	2.19790867423149e-06	0.0602841613065747	0.595283475559884	0.0678219019273907	0.550000634889089	0.175057258841342	0.12039050453262	0.239374796923151	0.0324735571765162	-0.0409469214541179	0.71837783728681	-0.288506956316808	0.00945058417372009	-0.157396923608324	0.163211258595796	0.092439335916848	0.414764344904517	0.0212034105513435	0.851907434586017	0.259940016747904	0.0198821693803188	-0.263228497914279	0.0183193258386462	-0.169835633161969	0.132038114632744	-0.197819212474409	0.0785896453587656	-0.412311966775129	0.000144512060596839	-0.0791190328756589	0.485415291615436	-0.100953474422654	0.372916623810155	0.173835653690924	0.123042121944185	0.464541196736972	1.41985069930085e-05
SPIDR	black	-0.0887481289116121	0.433720587075628	0.0887481289116121	0.433720587075628	0.346006612132438	0.00166779679749178	-0.207400741595063	0.0648950784397387	0.209231446669545	0.0625124546452976	-0.289475918318971	0.00920303865037883	-0.0921005820372868	0.416483733998054	0.0259493437406971	0.819270334826808	0.132224294643342	0.242331652844381	0.208214910624695	0.0638265380440038	-0.0524739303089424	0.643885513357407	-0.514952677919766	1.02312987855315e-06	0.219078333450374	0.0508853565330927	0.0943232886585279	0.405277460010374	-0.112193513202849	0.321769345295075	0.061685797721719	0.586737999015241	-0.0116010088643165	0.918651169624645	-0.0935008252749388	0.40940333992944	-0.0602317247848037	0.595604247846655	-0.25093487404163	0.0247579135805737	0.00915238643069333	0.935780168619121	-0.0353666437950051	0.755460235820581	0.32471211322212	0.00329615814794826	0.339838457528734	0.00204159932798041
SPINT2	black	0.0756506565230738	0.504805719259518	-0.0756506565230738	0.504805719259518	0.568842498207603	3.6914868329677e-08	0.00420529337007572	0.970467891547995	0.378548591668223	0.000535474333983069	-0.398965288254321	0.000246619942360301	-0.108140641505336	0.339668607898057	-0.0381256894471452	0.737050570847317	0.227664565841558	0.0422549702000384	0.0731596618115639	0.518974927520355	0.176947042642953	0.116375242872848	-0.276039668305345	0.0131945345293356	-0.252517857289194	0.0238337677115938	-0.194799532446404	0.0833541037588517	-0.167198870652367	0.138235892458698	0.0194055402779104	0.864339528156056	0.0970570373804368	0.39173986812442	-0.165640799508269	0.142000092665931	0.147105128533228	0.192869509120315	-0.236529689285703	0.0346553112068655	-0.180219794461792	0.10966660295481	-0.198788856957091	0.0771066969755348	0.0396740213558301	0.726783062998413	0.433648822157533	5.86176019689751e-05
SPON1	black	-0.120696687168285	0.286216623148079	0.120696687168285	0.286216623148079	-0.443672654206354	3.75578001444454e-05	0.261563432487569	0.0190969371016936	-0.237141518024886	0.0341760523131565	0.331267405189754	0.00268606635558584	-0.0652161328237001	0.565465283367262	0.021558180318421	0.849458394465536	-0.116069122551583	0.30522869022939	-0.226268720216287	0.0435690416650707	0.0431133865555299	0.704149233546682	0.520097337275763	7.63441627121688e-07	-0.0630877252320817	0.578246946305481	-0.0593353644111354	0.601099504926141	-0.0105373481442463	0.926087776184546	-0.148916973199789	0.187384711827955	-0.0628949418951443	0.579411210350646	0.0616367415454087	0.587036140598621	0.0461307018818658	0.684501487586693	0.190691029470513	0.090201715713864	0.046357831920431	0.683030735236736	0.0283339957926934	0.802982957328282	-0.174496548335908	0.121602084644185	-0.366320006459903	0.000832163762887716
SPTLC2	black	-0.217996706402102	0.0520685750901284	0.217996706402102	0.0520685750901284	0.441933647049148	4.06140080027075e-05	0.0632298646430794	0.577389224416262	0.248733757278395	0.0260933790852256	-0.296050604702718	0.00766827571892038	0.0986465262358001	0.383993948656674	0.387214386987207	0.000387681271565917	0.143007808879324	0.205697361160009	0.407331783793937	0.000176872266030382	-0.00743868082133863	0.947785990907057	-0.168374904781196	0.135444973357098	0.130616230478354	0.248157759633439	-0.132125740349614	0.242685983056856	-0.134057306365084	0.235806435796726	0.486720701783081	4.6981662771214e-06	-0.0932945248693851	0.410442074355605	-0.152914654452106	0.175684232203746	0.16229892906834	0.150333467920647	-0.1822577200148	0.105643127690891	0.258028689768496	0.0208419383517351	-0.117315514560442	0.300028963749192	0.531877597628442	3.83364410832372e-07	0.488531616159838	4.27773722181879e-06
SRGAP3	black	-0.0558452569965829	0.622706550160034	0.0558452569965829	0.622706550160034	-0.292909224455784	0.00837099848800325	0.181256448020534	0.107605346700244	-0.191184991252091	0.0893556858641972	0.153104140574036	0.175143219389817	-0.140115200057587	0.215112227541464	-0.219903517098606	0.049997593870084	-0.0253573601206164	0.82332579769547	-0.248718209033519	0.0261030255118001	-0.0515214105378207	0.649922043467883	0.387844862180187	0.000378546229317068	-0.0843555695430784	0.456905571265215	0.00920191960105381	0.935433350647099	-0.0459921939876781	0.685398954879336	-0.201564127948838	0.0729855649001508	0.0539271945986792	0.634719878952295	-0.0123421957795922	0.913473229393452	0.0145996013592936	0.897726038747309	-0.101782500143882	0.36898376880011	-0.0131324946820181	0.907956162277366	-0.155649960725195	0.167992340412927	-0.207216429680412	0.0651389728274622	-0.24062341675929	0.0315531463320242
SRPK1	black	-0.0172498758732653	0.879289002240009	0.0172498758732653	0.879289002240009	-0.278401725394953	0.012399745944359	0.226416101831775	0.0434287152995082	-0.193829556328506	0.0849322975856551	0.0427339265146155	0.70663423771426	0.0948023604148873	0.402885474824279	-0.146389856646071	0.195066312512435	-0.167258190608381	0.138094084015844	-0.123458223078872	0.275253081885087	-0.0930698922971691	0.411574856646868	0.0890853326294968	0.431968757227524	-0.064727494987712	0.568387882963378	-0.223072091901636	0.0467062488380714	-0.137321187976733	0.224491451474848	-0.219613820873133	0.0503077979386205	0.128135955357262	0.257331074827841	0.321463167925305	0.00364214655397147	0.120308652014748	0.2877800174515	0.136136460723254	0.228553741301891	-0.0253657079768779	0.823268577148576	-0.00504723902342889	0.96455873757195	-0.190944408259258	0.0897669566485547	-0.214446567142311	0.0561116934859947
ST6GALNAC5	black	-0.0557105795140059	0.623546911438404	0.0557105795140059	0.623546911438404	-0.480875699868713	6.3353228120602e-06	0.152952309280839	0.175576624523805	-0.2512571429452	0.0245673445939834	0.162978141080283	0.148610832193281	0.121111796168413	0.28455038874486	0.250507398686572	0.0250126308986707	-0.0442726420239575	0.696576773670698	-0.127944194388389	0.258049788184314	-0.0542057998639898	0.632968935490796	0.419698813888424	0.000106460697463858	0.100984545357109	0.372768767279652	-0.0356418326951738	0.753617725136924	0.0169485428085227	0.881382228337559	0.0584553097789014	0.606516529339108	-0.0365135858297743	0.747790075401455	0.196708652782317	0.0803159703393955	0.0198776773847492	0.861071428979313	0.181920798276838	0.106300270335942	0.164056142933344	0.145907183669451	0.0700304345674367	0.537055564086452	-0.0434315145016785	0.702068263358724	-0.341667434667188	0.00192358533992756
[truncated: 12,796 more rows]
[truncated: 4 more columns]
