# Supplementary material for: Network Pharmacology and Molecular Docking Elucidate the Pharmacological Mechanism of the OSTEOWONDER Capsule for Treating Osteoporosis
Source: Front Genet. 2022 Feb 28;13:833027. doi: 10.3389/fgene.2022.833027 (PMC8918533; doi:10.3389/fgene.2022.833027)
Supplement: Supplementary file 1 [file DataSheet1.ZIP › Supplementary files/Table S9-Module-trait-more than 0.3.xlsx]

## Sheet: Sheet1
probes	moduleColor	GS.normal	p.GS.normal	GS.case	p.GS.case	MMblack	p.MMblack	MMblue	p.MMblue	MMbrown	p.MMbrown	MMcyan	p.MMcyan	MMdarkgreen	p.MMdarkgreen	MMdarkred	p.MMdarkred	MMdarkturquoise	p.MMdarkturquoise	MMgreen	p.MMgreen	MMgreenyellow	p.MMgreenyellow	MMgrey	p.MMgrey	MMgrey60	p.MMgrey60	MMlightcyan	p.MMlightcyan	MMlightgreen	p.MMlightgreen	MMlightyellow	p.MMlightyellow	MMmagenta	p.MMmagenta	MMmidnightblue	p.MMmidnightblue	MMpink	p.MMpink	MMpurple	p.MMpurple	MMred	p.MMred	MMroyalblue	p.MMroyalblue	MMsalmon	p.MMsalmon	MMtan	p.MMtan
2021	blue	0.188534	0.0939713	-0.188534	0.0939713	-0.340064	0.00202668	-0.643991	1.16228e-10	-0.56348	5.27708e-08	0.158398	0.160518	-0.0262758	0.817036	-0.10933	0.334351	-0.0695603	0.539799	0.265289	0.0173948	-0.123184	0.276329	-0.050984	0.653338	0.157804	0.162113	0.742147	3.35355e-15	0.655907	4.01312e-11	-0.0647698	0.568134	-0.220112	0.0497748	-0.136809	0.226242	-0.544571	1.77137e-07	-0.100379	0.375655	0.388867	0.000364158	0.0788018	0.487172	-0.182483	0.105205	-0.361698	0.000978704
A4GNT	blue	-0.211224	0.0600005	0.211224	0.0600005	-0.0826126	0.466291	0.240044	0.0319776	-0.113459	0.316306	0.0239812	0.832771	-0.184366	0.101603	-0.155482	0.168458	0.173711	0.123314	0.019643	0.862696	0.17827	0.113626	0.242335	0.030327	0.0604393	0.594335	-0.0937111	0.408346	-0.191113	0.0894781	-0.0754306	0.506049	0.0456658	0.687516	-0.241645	0.0308162	0.159641	0.157218	-0.0443154	0.696298	0.177027	0.116208	0.206153	0.0665607	0.0943462	0.405163	0.0124892	0.912446
AADAC	blue	-0.311989	0.00484313	0.311989	0.00484313	0.127822	0.258508	0.553478	1.01074e-07	0.11456	0.311604	0.146301	0.195342	-0.198829	0.0770464	-0.0116201	0.918518	0.120443	0.28724	0.0867182	0.444351	-0.106924	0.345162	0.224695	0.0450914	0.104545	0.356064	-0.404256	0.000200065	-0.432823	6.07692e-05	-0.0103674	0.927277	0.219491	0.0504394	-0.288515	0.00944856	0.533971	3.38262e-07	0.0950129	0.401837	0.163804	0.146537	-0.0558964	0.622388	0.37086	0.000707939	0.287423	0.00973445
ABCA11P	blue	-0.24106	0.0312367	0.24106	0.0312367	0.146798	0.19381	0.203702	0.0699331	-0.0162037	0.88656	-0.0660651	0.560404	-0.272674	0.0144031	-0.185999	0.0985561	0.13551	0.230722	0.0816309	0.471623	0.0301548	0.790603	-0.0316011	0.780805	0.0166996	0.883112	-0.20855	0.063391	-0.224357	0.0454234	-0.0496684	0.66173	0.133685	0.237122	-0.26796	0.0162563	0.178668	0.11281	0.0953311	0.400255	0.0439198	0.698879	0.199229	0.0764417	0.0366395	0.74695	0.194607	0.0836652
ABCA6	blue	-0.223338	0.0464385	0.223338	0.0464385	0.040031	0.724423	0.307701	0.00549383	0.0313001	0.782842	-0.0881295	0.436945	-0.0424598	0.708431	-0.0206247	0.855905	0.124615	0.270744	-0.0135626	0.904956	-0.0942376	0.405706	0.200307	0.0748293	-0.092072	0.416629	-0.229631	0.0404595	-0.250756	0.024864	-0.0986757	0.383852	0.144878	0.199769	-0.221666	0.0481442	0.272492	0.014471	-0.0434724	0.701801	0.0526713	0.642638	-0.0982117	0.386104	0.0898038	0.428249	0.128335	0.256588
ABCB11	blue	-0.170065	0.131508	0.170065	0.131508	-0.15268	0.176356	0.458648	1.8808e-05	0.00881462	0.938145	0.183222	0.10378	-0.0502475	0.65803	-0.244099	0.0291057	0.0146643	0.897275	-0.299713	0.00691481	-0.068024	0.54881	0.128487	0.256017	-0.145485	0.197872	-0.362662	0.000946354	-0.346053	0.00166523	-0.33529	0.00236384	0.418518	0.000111842	-0.000682811	0.995204	0.433911	5.79489e-05	0.0211847	0.852037	-0.234588	0.0362135	-0.00735844	0.948348	-0.178305	0.113554	-0.0726138	0.522106
ABCB4	blue	-0.256686	0.0215394	0.256686	0.0215394	-0.119303	0.291857	0.352179	0.00135667	-0.04867	0.668126	0.18411	0.102087	-0.215884	0.0544445	-0.0746739	0.510338	0.166801	0.13919	-0.000232143	0.998369	0.0317621	0.779717	0.124802	0.270022	0.264105	0.0179212	-0.203849	0.069727	-0.28292	0.0109947	-0.133407	0.238106	0.0794775	0.483434	-0.0848927	0.454034	0.261179	0.0192806	0.179337	0.111445	0.154008	0.172579	0.165326	0.14277	0.237864	0.0336177	0.0129874	0.908969
ABCB9	blue	-0.0615101	0.587806	0.0615101	0.587806	0.0710636	0.531052	0.460781	1.69983e-05	0.129747	0.251346	0.0365097	0.747816	0.0540952	0.633664	0.0436034	0.700945	-0.00216727	0.984778	-0.0589326	0.603576	-0.281634	0.0113798	-0.123345	0.275698	-0.118052	0.296983	-0.561787	5.89972e-08	-0.426674	7.92535e-05	0.0146801	0.897165	0.557154	7.97945e-08	0.0864252	0.445898	0.592055	7.28475e-09	0.473206	9.30173e-06	-0.194385	0.0840255	0.00501292	0.9648	-0.0434742	0.701789	0.153977	0.172668
ABCC2	blue	-0.274295	0.0138097	0.274295	0.0138097	0.288215	0.0095262	0.500278	2.29831e-06	0.222447	0.0473405	-0.123287	0.275923	-0.290126	0.00904015	0.0132939	0.90683	0.0666791	0.556757	0.188944	0.0932447	-0.138423	0.220758	0.205806	0.0670295	0.00250712	0.982391	-0.440275	4.37431e-05	-0.361985	0.000968983	0.11054	0.328997	0.0139016	0.902591	-0.190285	0.0909023	0.417363	0.00011735	0.0673947	0.552522	0.179092	0.111943	-0.0203414	0.857864	0.397245	0.000263778	0.40425	0.000200115
ABCC6	blue	-0.289335	0.00923857	0.289335	0.00923857	-0.0122117	0.914385	0.254136	0.0229194	-0.0743876	0.511965	0.0838648	0.459538	-0.054431	0.631555	-0.062264	0.583229	-0.0342306	0.763081	0.113403	0.316548	-0.111818	0.3234	0.338316	0.00214478	0.119022	0.293006	-0.126827	0.262265	-0.138232	0.221404	0.0619795	0.584954	-0.0171302	0.88012	-0.0510988	0.652608	0.158352	0.160639	-0.154294	0.171775	0.170903	0.129591	0.0283933	0.802579	0.232143	0.038259	0.117155	0.300694
ABCC8	blue	-0.205085	0.0680133	0.205085	0.0680133	0.110069	0.331075	0.601083	3.74122e-09	0.209677	0.061944	-0.280044	0.0118721	-0.0877383	0.438991	-0.147031	0.193096	-0.00619784	0.956486	-0.170001	0.131657	-0.0637785	0.574084	0.375912	0.000589731	-0.243446	0.0295534	-0.521784	6.92836e-07	-0.527295	5.02741e-07	0.00990031	0.930545	0.0763414	0.500913	0.000567232	0.996016	0.387422	0.00038465	0.0423936	0.708865	-0.148488	0.188674	-0.0775134	0.494342	0.0382876	0.735975	0.209858	0.061713
ABCD1P2	blue	-0.2149	0.0555818	0.2149	0.0555818	0.0296959	0.793718	0.317323	0.00412983	0.181563	0.107002	-0.120213	0.288168	-0.163878	0.146352	-0.18332	0.103592	0.233518	0.0370975	-0.106513	0.34703	0.111511	0.324742	0.123263	0.276019	-0.0499686	0.659811	-0.264871	0.0175788	-0.278082	0.0125047	-0.164853	0.143934	-0.0921911	0.416024	-0.00820122	0.942442	0.157305	0.16346	-0.0253075	0.823667	-0.0541215	0.633499	-0.0614512	0.588164	0.147244	0.192445	0.091154	0.42131
ABCG1	blue	-0.0959159	0.397358	0.0959159	0.397358	0.0888769	0.433051	0.557613	7.74594e-08	0.288366	0.00948704	-0.0220019	0.846398	-0.0858928	0.448715	-0.0637394	0.57432	0.00164676	0.988433	-0.201212	0.0734988	-0.201984	0.0723782	0.188796	0.0935058	-0.0158924	0.888725	-0.528613	4.65228e-07	-0.542463	2.01807e-07	0.0242536	0.8309	0.243862	0.0292677	0.000889104	0.993755	0.438608	4.71127e-05	0.156002	0.167021	-0.167707	0.137025	0.00545172	0.961721	0.174358	0.121902	0.165423	0.142532
ABCG5	blue	-0.256497	0.0216393	0.256497	0.0216393	-0.122216	0.28015	0.297502	0.00736152	-0.00634997	0.955419	0.112644	0.319819	-0.171156	0.129014	-0.156596	0.165392	0.232191	0.0382175	-0.135882	0.229434	-0.030964	0.785117	0.313424	0.00464131	0.0234308	0.836555	-0.168745	0.134576	-0.196046	0.0813606	-0.00644065	0.954783	0.0177613	0.875739	-0.0954223	0.399802	0.148577	0.188405	-0.0115369	0.919099	0.0643327	0.570755	-0.122875	0.277543	0.084287	0.457273	-0.0539201	0.634765
ABHD11	blue	-0.134437	0.234469	0.134437	0.234469	0.0735487	0.516749	0.33916	0.00208699	0.118925	0.293401	-0.0758039	0.503941	0.013867	0.902833	0.0741453	0.513344	-0.116873	0.30187	0.0299429	0.792041	0.0185627	0.870179	0.299213	0.00701368	-0.0511621	0.652205	-0.234867	0.0359863	-0.220787	0.0490617	0.0693989	0.540742	0.0220841	0.84583	-0.0575588	0.612057	0.260103	0.0198021	-0.0682556	0.547447	0.00735846	0.948348	-0.125787	0.266228	0.135046	0.232337	0.204589	0.0686966
ABHD14A-ACY1	blue	-0.3649	0.00087491	0.3649	0.00087491	0.423433	9.09748e-05	0.611979	1.62743e-09	0.426115	8.11683e-05	-0.18094	0.108232	-0.169645	0.132479	-0.135415	0.231051	0.204175	0.0692714	0.0128494	0.909932	-0.198256	0.0779195	0.0991363	0.381626	-0.167099	0.138475	-0.548633	1.37417e-07	-0.574868	2.4518e-08	-0.0144931	0.898468	0.305483	0.00585984	-0.336087	0.00230428	0.607333	2.32972e-09	-0.209237	0.0625056	-0.131624	0.244494	-0.067955	0.549216	0.274533	0.0137243	0.517789	8.71129e-07
ABHD2	blue	0.207726	0.0644666	-0.207726	0.0644666	-0.0607369	0.592517	-0.311353	0.00493513	0.0295712	0.794565	0.0534675	0.637613	0.0473875	0.676378	0.211022	0.0602514	-0.0755694	0.505264	0.0244392	0.829625	0.184038	0.102223	0.0662043	0.559577	0.0274487	0.80902	0.327037	0.00306693	0.411327	0.000150445	0.198339	0.0777923	-0.394507	0.000293377	0.18669	0.0972901	-0.336114	0.00230224	0.0171359	0.880081	0.106997	0.344829	-0.209442	0.0622436	0.0699958	0.537258	-0.113139	0.317682
ABHD6	blue	-0.101254	0.371487	0.101254	0.371487	0.251806	0.0242456	0.210176	0.0613109	0.164749	0.14419	-0.063987	0.57283	0.0353413	0.75563	0.225632	0.0441795	0.0265918	0.814875	0.20059	0.0744119	-0.0552675	0.626315	-0.119788	0.289886	0.0359465	0.75158	-0.29214	0.00855145	-0.177623	0.114964	0.205435	0.0675344	0.260017	0.0198444	-0.0121702	0.914674	0.36912	0.000753405	0.0398342	0.725723	0.100931	0.373026	0.0962836	0.395543	0.263731	0.0180903	0.294912	0.00791667
ABI2	blue	-0.0283256	0.80304	0.0283256	0.80304	-0.033417	0.768552	0.304135	0.00609277	0.0497667	0.661101	0.185935	0.0986756	0.137616	0.223488	-0.0502773	0.65784	-0.0503974	0.657074	-0.122506	0.279	-0.0373125	0.742462	0.451498	2.62732e-05	-0.155954	0.167153	-0.0899587	0.42745	0.00884631	0.937924	-0.0902929	0.425728	-0.117512	0.299214	-0.157692	0.162415	0.142768	0.206465	-0.203126	0.0707455	0.0716423	0.527704	-0.0598841	0.597733	0.0371962	0.743237	-0.00409866	0.971216
ABI3BP	blue	-0.210849	0.0604665	0.210849	0.0604665	-0.172484	0.126027	0.275737	0.0132994	-0.0807805	0.476269	0.206605	0.0659533	0.198294	0.0778605	0.187994	0.0949334	-0.0273251	0.809864	0.0076077	0.946601	0.0178696	0.874987	0.316043	0.0042919	0.0430744	0.704404	-0.177016	0.116231	-0.045016	0.691737	0.0889205	0.432825	-0.0346893	0.760001	0.0316877	0.78022	0.195139	0.0828079	0.226123	0.043708	0.157883	0.1619	-0.0723162	0.523818	0.115342	0.308287	-0.0968019	0.392992
ABL2	blue	-0.197857	0.0785312	0.197857	0.0785312	0.0285654	0.801407	0.440169	4.39504e-05	0.176357	0.117618	-0.0363333	0.748994	0.044677	0.693942	-0.235715	0.0353019	0.100661	0.37431	-0.20397	0.0695584	-0.134252	0.235122	0.224799	0.0449895	-0.169014	0.133946	-0.399594	0.000240613	-0.366535	0.000825866	-0.332023	0.00262267	0.233148	0.0374071	0.0836524	0.46068	0.367681	0.000792984	0.00325625	0.977131	-0.194512	0.083819	-0.219925	0.0499746	-0.0677965	0.550151	0.0606002	0.593352
ABLIM1	blue	-0.02925	0.796748	0.02925	0.796748	0.122346	0.279634	0.5295	4.41463e-07	0.238539	0.0331022	-0.0913698	0.420207	-0.0091663	0.935683	-0.0139239	0.902435	-0.105104	0.353483	-0.118592	0.294764	0.0477449	0.674074	0.216374	0.0538861	-0.325101	0.00325677	-0.596567	5.2346e-09	-0.385112	0.000419622	-0.0534002	0.638038	0.354429	0.00125701	0.199433	0.0761333	0.506135	1.67143e-06	0.181367	0.107387	-0.2817	0.0113595	-0.0718217	0.526668	-0.116896	0.301772	0.164982	0.143615
AC003989.4	blue	-0.397704	0.000259093	0.397704	0.000259093	-0.068893	0.543704	0.621536	7.63646e-10	-0.048138	0.671545	0.174222	0.122199	-0.17929	0.111541	0.0362247	0.749719	0.0266012	0.81481	0.0886997	0.433973	-0.194468	0.0838916	0.297595	0.00734217	0.0231847	0.838249	-0.507976	1.51031e-06	-0.389336	0.000357715	0.123945	0.27335	0.411717	0.000148068	-0.0619854	0.584919	0.637125	2.1007e-10	0.154713	0.170597	0.160246	0.155631	0.118534	0.295003	0.199566	0.0759349	0.14338	0.204508
AC004490.1	blue	0.00259727	0.981758	-0.00259727	0.981758	0.0695497	0.53986	0.355602	0.00120777	0.204419	0.0689321	-0.0720441	0.525385	-0.0524669	0.64393	-0.243794	0.0293143	-0.0799074	0.481064	-0.168358	0.135484	-0.13763	0.223441	0.212238	0.0587542	-0.0994164	0.380276	-0.285256	0.0103242	-0.351623	0.00138241	-0.108615	0.337544	0.0937812	0.407994	-0.0115721	0.918853	0.191616	0.0886233	-0.0477293	0.674175	-0.139435	0.217369	-0.0780622	0.491281	0.0444876	0.695176	0.132288	0.242101
AC007292.3	blue	-0.194231	0.084277	0.194231	0.084277	-0.10527	0.35272	0.307277	0.00556221	0.0139606	0.90218	0.228453	0.0415271	0.138145	0.221695	-0.154117	0.172271	-0.139198	0.218159	-0.125817	0.266113	-0.184034	0.10223	0.216062	0.0542415	-0.180121	0.109865	-0.244014	0.0291638	-0.108228	0.339274	-0.105716	0.350668	0.176942	0.116386	0.0480046	0.672403	0.243339	0.0296267	0.00556598	0.960919	-0.109271	0.334614	0.0422941	0.709519	-0.132718	0.240562	-0.0814421	0.472653
AC007389.3	blue	-0.305723	0.00581927	0.305723	0.00581927	-0.095738	0.398238	0.774503	3.53542e-17	0.126414	0.263833	0.179225	0.111674	0.0167195	0.882974	-0.214196	0.0564061	-0.0428364	0.705963	-0.318707	0.00396065	-0.191312	0.0891395	0.531441	3.9347e-07	-0.247271	0.0270142	-0.609474	1.97618e-09	-0.478273	7.22479e-06	-0.242546	0.030179	0.305212	0.00590609	-0.172307	0.126423	0.624005	6.25451e-10	0.00111392	0.992176	-0.136022	0.22895	-0.0595918	0.599525	-0.0477136	0.674276	-0.0101193	0.929012
AC007967.3	blue	-0.220837	0.0490086	0.220837	0.0490086	0.123814	0.27386	0.446006	3.37927e-05	0.0542692	0.632571	0.0222307	0.84482	-0.0211054	0.852584	0.0659477	0.561103	-0.0579644	0.609547	0.080165	0.479646	-0.116906	0.301732	0.246017	0.0278257	-0.0928471	0.4127	-0.390814	0.000338115	-0.256247	0.0217722	0.0640345	0.572545	0.235656	0.0353498	-0.137188	0.224945	0.477378	7.55654e-06	-0.0908245	0.422998	0.0727916	0.521086	-0.105122	0.3534	0.164416	0.145014	0.210293	0.0611632
AC009237.8	blue	-0.0618529	0.585723	0.0618529	0.585723	-0.0809872	0.475137	0.329658	0.00282569	-0.0707533	0.532852	0.074935	0.508856	0.153484	0.174063	-0.0691779	0.542034	-0.13687	0.226031	-0.0730617	0.519536	-0.133608	0.237395	0.234134	0.0365865	-0.305875	0.00579362	-0.361678	0.000979378	-0.15241	0.177132	-0.139291	0.217848	0.316681	0.00421044	0.0472018	0.677576	0.329155	0.00287058	0.0396366	0.727031	-0.0627949	0.580016	0.124092	0.272777	-0.219126	0.0508332	-0.0626456	0.580918
AC012065.7	blue	-0.24614	0.0277451	0.24614	0.0277451	-0.217076	0.053093	0.391165	0.000333612	-0.0532128	0.639219	0.193306	0.085794	0.0626869	0.580669	-0.0552785	0.626246	0.117002	0.30133	-0.208611	0.0633124	-0.0321302	0.777229	0.233559	0.0370631	-0.0529442	0.640914	-0.31197	0.00484591	-0.253862	0.0230725	-0.159435	0.157761	0.212119	0.0588996	-0.129779	0.251227	0.30565	0.00583165	0.0832148	0.463037	-0.0573557	0.613315	0.140984	0.212255	-0.0401594	0.723574	-0.124942	0.269482
AC104537.2	blue	-0.0315724	0.780999	0.0315724	0.780999	-0.150865	0.181614	0.286021	0.0101125	-0.150598	0.182399	0.0103062	0.927705	-0.237754	0.0337021	-0.0735786	0.516578	-0.00762515	0.946479	-0.0230693	0.839043	-0.118898	0.293509	0.34845	0.00153764	-0.0825313	0.466732	-0.197483	0.0791098	-0.175048	0.120411	-0.157749	0.162259	0.0860815	0.447715	0.0727438	0.52136	0.133514	0.237728	0.127812	0.258545	0.0440655	0.697928	0.0175723	0.87705	-0.124323	0.271878	-0.0315301	0.781285
ACACA	blue	-0.279604	0.0120115	0.279604	0.0120115	-0.0386678	0.73345	0.275075	0.0135316	0.031392	0.78222	0.18704	0.0966528	-0.00792861	0.944352	0.124397	0.271592	0.0790243	0.48594	-0.0342503	0.762949	-0.0211829	0.852049	0.320936	0.00370123	0.0214685	0.850077	-0.115129	0.309188	-0.0649791	0.566882	0.0635035	0.57574	-0.108519	0.33797	-0.136349	0.227822	0.167661	0.137134	-0.0479098	0.673013	0.153847	0.173035	0.0526159	0.642988	0.181315	0.10749	0.0379211	0.73841
ACACB	blue	-0.0520458	0.646596	0.0520458	0.646596	0.0132418	0.907193	0.476586	7.86228e-06	0.0431207	0.704101	0.091572	0.419175	-0.0770282	0.497057	-0.177555	0.115105	0.0811482	0.474257	-0.188614	0.0938281	-0.115365	0.308192	-0.0352494	0.756246	-0.100131	0.376845	-0.507341	1.56415e-06	-0.476734	7.80436e-06	-0.216573	0.0536608	0.606392	2.50366e-09	-0.0161449	0.886968	0.52454	5.90573e-07	0.0210467	0.852989	-0.213593	0.0571208	0.0583106	0.607409	-0.136551	0.227126	0.0784162	0.489312
ACADL	blue	-0.24833	0.0263451	0.24833	0.0263451	-0.127753	0.258767	0.455768	2.15382e-05	-0.0789031	0.486611	0.190103	0.0912162	-0.049642	0.661899	-0.0197171	0.862182	0.00513193	0.963964	0.0683079	0.547139	0.0883769	0.435654	0.35638	0.00117603	-0.00848469	0.940456	-0.372246	0.00067352	-0.178846	0.112446	0.0251086	0.825031	0.183765	0.102743	-0.0405177	0.721209	0.378813	0.000530302	0.0460724	0.684879	0.16355	0.147173	0.148063	0.189956	0.135152	0.231969	-0.00974186	0.931654
ACAP2	blue	0.384549	0.000428576	-0.384549	0.000428576	-0.301962	0.00648526	-0.637485	2.03733e-10	-0.178243	0.113683	0.174632	0.121308	0.09621	0.395905	-0.0566758	0.617535	-0.225389	0.0444143	-0.170126	0.131369	0.102582	0.365213	-0.0420196	0.711321	0.11258	0.320094	0.696949	6.94894e-13	0.565649	4.57051e-08	-0.162669	0.149393	-0.362263	0.000959621	0.0768962	0.497796	-0.671101	9.63508e-12	-0.309653	0.0051887	-0.0104741	0.92653	-0.0787854	0.487263	-0.231964	0.0384125	-0.455907	2.13988e-05
ACAT2	blue	0.156066	0.166846	-0.156066	0.166846	-0.263774	0.0180705	-0.26036	0.0196763	-0.319594	0.00385549	0.0799829	0.480648	0.0967416	0.393288	0.00815831	0.942743	-0.275771	0.0132876	0.0808354	0.475968	0.0896762	0.428909	0.10091	0.373123	0.0634746	0.575914	0.28937	0.0092297	0.290151	0.00903401	-0.00314487	0.977913	-0.268188	0.0161619	0.408021	0.00017203	-0.403987	0.000202226	0.231495	0.0388169	0.0945785	0.404002	0.207412	0.0648801	-0.196547	0.0805703	-0.219823	0.0500836
ACBD3	blue	0.227056	0.0428235	-0.227056	0.0428235	-0.120802	0.285794	-0.665569	1.63535e-11	-0.373321	0.000647894	0.0757053	0.504497	0.126482	0.263576	0.182106	0.105938	-0.0567106	0.617318	0.364	0.000903036	0.175313	0.119841	-0.0609407	0.591274	0.1541	0.172319	0.588474	9.43564e-09	0.719357	5.62231e-14	0.222921	0.0468592	-0.455097	2.22254e-05	0.0336413	0.767043	-0.589436	8.80514e-09	0.0716658	0.527568	0.409401	0.000162691	0.0365392	0.747619	-0.00154727	0.989132	-0.184705	0.100964
ACBD4	blue	-0.0627935	0.580024	0.0627935	0.580024	-0.00639696	0.95509	0.42192	9.6981e-05	0.0533349	0.638449	-0.00193878	0.986382	-0.0769464	0.497515	0.208095	0.0639833	-0.141564	0.210358	0.0126895	0.911048	-0.160493	0.154985	0.267257	0.0165497	0.0205663	0.856309	-0.387736	0.000380114	-0.365384	0.000860126	0.161661	0.151964	0.204889	0.0682829	0.102853	0.363944	0.33527	0.0023653	0.145375	0.198214	-0.00293852	0.979362	-0.0869325	0.443222	0.101057	0.372426	0.135442	0.230957
ACE	blue	-0.0646462	0.568875	0.0646462	0.568875	0.167965	0.136412	0.436672	5.13291e-05	0.246168	0.0277266	-0.113243	0.317236	0.081761	0.470915	-0.0421853	0.710233	-0.102138	0.367307	-0.0900719	0.426867	-0.0876753	0.439321	0.193638	0.085246	-0.104335	0.357035	-0.445104	3.52044e-05	-0.419768	0.000106151	-0.026403	0.816165	0.19439	0.0840183	0.130957	0.246916	0.339522	0.00206265	-0.0516303	0.649231	-0.192666	0.0868571	-0.0252471	0.824082	0.11243	0.320745	0.217349	0.0527876
ACE2	blue	-0.321965	0.00358667	0.321965	0.00358667	-0.184766	0.10085	0.383263	0.000449688	-0.148177	0.189612	0.196612	0.0804676	-0.101893	0.368461	-0.0235648	0.835634	0.13909	0.218521	-0.0526885	0.642529	-0.0400925	0.724016	0.485709	4.94976e-06	0.0549281	0.628439	-0.203604	0.0700706	-0.165151	0.1432	-0.0875732	0.439856	0.0773019	0.495525	-0.144519	0.200898	0.306422	0.00570233	0.181642	0.106847	0.198275	0.0778892	0.00895604	0.937155	0.105485	0.351732	-0.0350803	0.757379
ACKR2	blue	-0.268846	0.015893	0.268846	0.015893	-0.128743	0.255063	0.485537	4.99353e-06	-0.116743	0.302408	0.231536	0.0387817	-0.0146972	0.897046	0.0224161	0.843542	-0.152533	0.176777	0.0160517	0.887617	0.016909	0.881657	0.507759	1.52854e-06	-0.0253344	0.823483	-0.353689	0.00128907	-0.180933	0.108245	0.0459928	0.685395	0.0441218	0.69756	-0.00205917	0.985537	0.347662	0.00157859	0.214456	0.0561006	0.141364	0.211011	0.103064	0.362953	0.0777538	0.493	0.00538139	0.962214
ACLY	blue	0.370687	0.000712328	-0.370687	0.000712328	0.298457	0.00716552	-0.60161	3.5961e-09	0.133043	0.239403	-0.300147	0.00683013	0.0988812	0.382858	0.125856	0.265964	-0.0132733	0.906973	0.1787	0.112744	0.0248847	0.826567	-0.362204	0.000961586	-0.0505264	0.656252	0.445774	3.41509e-05	0.425936	8.17926e-05	0.236278	0.0348539	-0.381741	0.000475906	0.0275889	0.808063	-0.514694	1.03817e-06	-0.1381	0.221849	-0.0207385	0.855119	-0.1774	0.115428	-0.043472	0.701804	0.110406	0.32959
ACOX2	blue	-0.222359	0.0474309	0.222359	0.0474309	0.191613	0.0886278	0.399864	0.000238067	0.148056	0.189978	-0.0811843	0.47406	-0.133001	0.239552	-0.0899996	0.427239	0.0453033	0.689869	0.135422	0.231028	-0.0666365	0.55701	0.261407	0.0191713	-0.0282724	0.803403	-0.396099	0.000275814	-0.339189	0.00208502	0.132525	0.241252	0.108277	0.339057	0.0781868	0.490588	0.309382	0.00523009	0.0997785	0.378534	-0.000991787	0.993034	-0.0346961	0.759956	0.194591	0.0836908	0.293292	0.00828241
ACP2	blue	-0.0382423	0.736276	0.0382423	0.736276	0.356056	0.00118916	0.252371	0.0239181	0.34958	0.00148063	-0.143136	0.205288	0.124808	0.269996	0.175339	0.119784	-0.0447061	0.693753	0.00486902	0.965809	-0.0583883	0.60693	-0.129004	0.254095	0.0422173	0.710022	-0.322922	0.00348299	-0.404383	0.000199058	0.238405	0.0332041	0.155442	0.168567	0.0970328	0.391859	0.239672	0.0322524	0.107554	0.342311	-0.251707	0.0243037	-0.145745	0.197062	0.188748	0.0935916	0.381744	0.000475846
ACP6	blue	-0.111206	0.326072	0.111206	0.326072	0.020213	0.858752	0.521296	7.12585e-07	0.173128	0.124599	0.0662419	0.559353	0.0087004	0.938945	-0.0155817	0.890887	-0.12399	0.273175	-0.124719	0.270342	-0.154216	0.171992	0.326497	0.00311884	0.00302338	0.978766	-0.442891	3.89033e-05	-0.406397	0.000183643	0.0552217	0.626602	0.0661085	0.560147	0.205441	0.0675268	0.373643	0.000640384	0.272931	0.0143077	-0.065456	0.564033	-0.0660941	0.560232	0.180762	0.108584	0.146032	0.196171
ACPP	blue	0.102619	0.365039	-0.102619	0.365039	-0.100848	0.373419	-0.143342	0.204629	-0.192733	0.0867449	0.154684	0.170681	0.232491	0.037962	0.0965559	0.394201	-0.309018	0.0052863	0.0958096	0.397883	0.102076	0.367596	0.128267	0.25684	0.0214109	0.850475	0.115768	0.306494	0.200261	0.074898	0.0738926	0.514785	-0.0709162	0.531906	0.0499457	0.659958	-0.159941	0.15643	-0.250565	0.0249781	0.0769611	0.497433	-0.15143	0.179965	-0.0533899	0.638102	-0.120646	0.286422
ACR	blue	-0.313458	0.00463656	0.313458	0.00463656	-0.078765	0.487376	0.630051	3.80723e-10	0.0898328	0.4281	0.164711	0.144283	-0.0397225	0.726462	0.126629	0.263016	0.0241025	0.831938	-0.122982	0.277125	-0.144791	0.200041	0.268258	0.0161333	0.0182248	0.872522	-0.567602	4.012e-08	-0.490998	3.76183e-06	0.0949262	0.402268	0.275135	0.0135104	0.0242706	0.830783	0.520902	7.28943e-07	0.221307	0.0485174	-0.0433564	0.702559	-0.02966	0.793962	0.169915	0.131855	0.0710668	0.531033
ACRV1	blue	-0.0429057	0.705509	0.0429057	0.705509	-0.197582	0.0789553	0.3179	0.00405856	0.005837	0.959018	0.00720795	0.949403	0.132795	0.240288	-0.00444482	0.968787	-0.06681	0.555982	-0.299404	0.00697578	-0.00922611	0.935264	0.502464	2.04206e-06	-0.24828	0.0263764	-0.143665	0.203599	-0.134697	0.233559	-0.0856058	0.450238	-0.12064	0.286443	0.0138541	0.902922	0.0836408	0.460742	0.0570339	0.615311	-0.115848	0.306156	0.123503	0.275079	-0.162444	0.149965	-0.131615	0.244528
ACSBG2	blue	-0.21159	0.0595483	0.21159	0.0595483	-0.271407	0.0148825	0.35426	0.0012643	-0.127109	0.261195	0.335669	0.00233529	-0.0753157	0.506699	-0.0436587	0.700584	0.0281641	0.804141	-0.0916095	0.418984	-0.0612107	0.589628	0.473993	8.94612e-06	0.0431924	0.703632	-0.182386	0.105393	-0.0880399	0.437413	-0.0563345	0.619658	0.0918918	0.417545	0.0113146	0.920653	0.253333	0.0233694	0.0785071	0.488807	0.152971	0.175523	-0.0874551	0.440476	0.0899245	0.427626	-0.144325	0.20151
ACSL4	blue	0.279154	0.0121555	-0.279154	0.0121555	-0.22529	0.0445105	-0.770718	6.25496e-17	-0.393023	0.000310656	0.0957983	0.39794	0.0656838	0.562675	0.0490769	0.665517	-0.0834279	0.461888	0.177421	0.115385	0.116388	0.303892	-0.137948	0.222361	0.101203	0.37173	0.818773	1.74101e-20	0.779945	1.52601e-17	-0.00500546	0.964852	-0.486331	4.79347e-06	-0.140383	0.214227	-0.709959	1.66122e-13	-0.210574	0.0608108	0.318201	0.00402181	0.00511461	0.964086	-0.144387	0.201312	-0.358268	0.00110221
ACSM2A	blue	-0.134627	0.233804	0.134627	0.233804	-0.236421	0.0347407	0.542188	2.05255e-07	-0.2055	0.0674454	0.110141	0.330759	-0.188251	0.0944732	-0.172912	0.125077	-0.0619492	0.585138	-0.0501347	0.658751	-0.222501	0.047286	0.258791	0.0204544	0.0317434	0.779843	-0.46239	1.57423e-05	-0.375329	0.000602397	-0.191523	0.0887807	0.502059	2.08747e-06	0.0910041	0.422077	0.531982	3.80993e-07	0.16803	0.136258	0.0830913	0.463703	0.0604114	0.594505	-0.0243635	0.830145	-0.0392438	0.729631
ACSS3	blue	-0.21856	0.0514499	0.21856	0.0514499	-0.0212407	0.85165	0.439711	4.48582e-05	-0.00494456	0.965279	-0.0875312	0.440076	-0.0402372	0.72306	-0.131067	0.246515	-0.0180932	0.873435	-0.0727324	0.521425	0.026494	0.815543	0.35163	0.00138206	-0.136928	0.225834	-0.400088	0.000235982	-0.355787	0.00120013	-0.0124559	0.912679	0.0883507	0.435791	-0.0167478	0.882777	0.317204	0.00414461	0.206613	0.0659428	0.0598173	0.598142	-0.0212886	0.851319	0.0270501	0.811742	0.0657537	0.562258
ACTA1	blue	-0.157337	0.163374	0.157337	0.163374	0.386792	0.000393916	0.494333	3.1565e-06	0.357699	0.00112401	-0.226891	0.0429789	-0.0286113	0.801094	-0.0703719	0.535067	0.0452636	0.690127	0.028277	0.803371	-0.170896	0.129607	0.0208164	0.85458	-0.269688	0.0155544	-0.546555	1.56546e-07	-0.445176	3.50894e-05	0.166601	0.139671	0.324896	0.00327748	-0.0934227	0.409797	0.560261	6.51983e-08	-0.0350857	0.757343	-0.180492	0.109122	-0.102864	0.363889	0.0804562	0.478047	0.394532	0.000293088
ACTL6A	blue	0.258861	0.0204195	-0.258861	0.0204195	-0.0815899	0.471847	-0.697937	6.24987e-13	-0.340954	0.0019689	0.0714947	0.528557	0.0943558	0.405115	-0.0615417	0.587614	-0.118296	0.295979	0.278721	0.0122954	0.163491	0.147319	-0.295162	0.00786155	0.253113	0.0234941	0.667341	1.3822e-11	0.610195	1.86901e-09	-0.00895799	0.937141	-0.340691	0.00198578	-0.121283	0.283866	-0.599298	4.27489e-09	-0.164519	0.144757	0.280847	0.011621	0.105191	0.353082	-0.0198426	0.861314	-0.178443	0.113272
ACTL7A	blue	-0.172485	0.126026	0.172485	0.126026	0.0286756	0.800657	0.463871	1.46637e-05	0.151724	0.179113	-0.175133	0.120227	-0.101244	0.371535	0.0813767	0.473009	0.0157727	0.889558	-0.0890642	0.432078	0.07975	0.481931	0.286395	0.0100103	0.0235044	0.836049	-0.434945	5.53811e-05	-0.42292	9.29728e-05	0.0244458	0.829579	0.00306839	0.97845	0.1049	0.354422	0.281156	0.0115257	0.172307	0.126423	-0.0820134	0.469542	-0.00709025	0.950228	0.131831	0.243749	0.14645	0.194881
ACTL8	blue	-0.28887	0.00935714	0.28887	0.00935714	-0.00698909	0.950938	0.523763	6.17856e-07	0.0514644	0.650284	0.121034	0.284862	-0.0873885	0.440825	0.096753	0.393232	0.111701	0.323912	0.0119691	0.916079	-0.0568962	0.616165	0.0767694	0.498508	0.035819	0.752432	-0.47292	9.43427e-06	-0.362914	0.000938045	-0.0162361	0.886334	0.416115	0.000123585	-0.0891983	0.431383	0.619886	8.71784e-10	0.0104743	0.926529	0.0816265	0.471647	0.200567	0.0744461	0.193068	0.0861878	0.131085	0.246449
ACTN3	blue	-0.295091	0.0078773	0.295091	0.0078773	-0.0489588	0.666274	0.546093	1.61125e-07	0.0402345	0.723078	0.0608525	0.591812	-0.0889553	0.432644	0.0647398	0.568314	0.00355223	0.975052	-0.154328	0.171678	-0.168075	0.136153	0.200425	0.0746554	-0.0817494	0.470978	-0.475335	8.36871e-06	-0.437162	5.02284e-05	-0.0992222	0.381211	0.368359	0.000774094	-0.0265702	0.815022	0.531438	3.93539e-07	-0.0633256	0.576812	-0.0514337	0.650479	-0.00291789	0.979506	0.0230339	0.839287	0.0215717	0.849365
ACTR5	blue	-0.191698	0.0884835	0.191698	0.0884835	0.103155	0.362531	0.584863	1.22093e-08	0.191096	0.0895075	0.0980793	0.386748	-0.08374	0.460208	-0.18587	0.0987951	0.140784	0.212907	-0.160463	0.155064	-0.122392	0.279454	0.199331	0.0762879	-0.164665	0.144396	-0.595261	5.76333e-09	-0.499003	2.46135e-06	-0.085993	0.448184	0.507209	1.57554e-06	-0.0824078	0.467401	0.592573	7.01561e-09	0.0770247	0.497076	-0.178242	0.113683	0.11052	0.329086	-0.00365953	0.974299	0.182468	0.105235
ADAM11	blue	-0.428812	7.2304e-05	0.428812	7.2304e-05	0.256865	0.0214454	0.698516	5.87277e-13	0.271584	0.0148146	-0.0180331	0.873852	-0.14432	0.201524	0.0381286	0.737031	0.0443594	0.696011	0.0985637	0.384395	-0.256673	0.0215467	0.318438	0.00399301	-0.05304	0.640309	-0.588146	9.66051e-09	-0.521509	7.03899e-07	0.175086	0.120329	0.233143	0.037411	-0.162283	0.150375	0.646583	9.25984e-11	0.137614	0.223496	0.0482408	0.670884	-0.0945087	0.404351	0.348942	0.00151259	0.400572	0.000231522
ADAM2	blue	-0.055991	0.621797	0.055991	0.621797	0.0388853	0.732007	0.189558	0.0921661	0.143135	0.20529	-0.037728	0.739695	0.109428	0.333917	0.224656	0.0451297	0.145404	0.198124	-0.0601528	0.596088	0.0110019	0.922839	0.139373	0.217576	-0.0368032	0.745857	-0.199154	0.0765547	-0.106818	0.345645	0.0720154	0.525551	0.00945951	0.93363	-0.0651199	0.566041	0.165559	0.142199	-0.000581503	0.995915	0.000491858	0.996545	0.0475509	0.675325	0.108389	0.338553	0.0381816	0.736679
ADAM20	blue	-0.0812686	0.473599	0.0812686	0.473599	0.0683911	0.54665	0.419544	0.000107154	0.250156	0.0252236	-0.0743934	0.511932	-0.105746	0.350533	-0.358893	0.0010787	-0.0627373	0.580364	-0.270904	0.0150762	-0.18557	0.0993492	0.196858	0.0800815	-0.128296	0.256734	-0.236526	0.0346581	-0.339828	0.00204226	-0.242193	0.0304277	0.057715	0.61109	-0.244523	0.028819	0.283532	0.0108153	-0.188924	0.0932804	-0.16077	0.154267	-0.0430258	0.704722	0.0569354	0.615922	0.0941324	0.406233
ADAM23	blue	-0.304113	0.00609657	0.304113	0.00609657	0.155239	0.169132	0.61361	1.43286e-09	0.21189	0.059179	-0.0399935	0.72467	-0.120063	0.288775	-0.0261894	0.817627	0.145498	0.197829	-0.0606091	0.593298	0.0144629	0.898679	0.268497	0.0160353	-0.12369	0.274344	-0.603408	3.14057e-09	-0.533225	3.53722e-07	0.0666549	0.556901	0.264366	0.017804	-0.0775902	0.493914	0.523907	6.12705e-07	0.00122955	0.991364	-0.0508076	0.654461	-0.00475214	0.96663	0.158166	0.161139	0.244101	0.0291048
ADAM29	blue	-0.250061	0.025281	0.250061	0.025281	-0.178195	0.113781	0.548102	1.42084e-07	-0.0152384	0.893277	0.180435	0.109236	-0.00863673	0.939391	0.0420151	0.71135	-0.183218	0.103787	-0.0926333	0.413782	0.0117139	0.917862	0.448229	3.05358e-05	-0.0572333	0.614074	-0.390997	0.000335758	-0.231365	0.0389298	-0.0015324	0.989236	0.0795067	0.483273	0.0422711	0.709669	0.398906	0.000247189	0.135012	0.232457	0.0513116	0.651255	0.139778	0.216231	0.0844583	0.456355	-0.0437011	0.700307
ADAM5	blue	-0.168119	0.136048	0.168119	0.136048	-0.214109	0.0565088	0.519188	8.04259e-07	0.00302943	0.978723	0.0991863	0.381385	-0.00952653	0.933161	-0.117977	0.297291	-0.171225	0.128859	-0.178456	0.113243	-0.183587	0.103082	0.408384	0.000169528	-0.196303	0.0809537	-0.426936	7.83685e-05	-0.26046	0.0196275	-0.0279179	0.805819	0.164436	0.144964	-0.0341246	0.763793	0.369677	0.000738561	0.210215	0.0612618	-0.0621678	0.583812	0.0438223	0.699515	-0.0985198	0.384608	-0.098283	0.385757
ADAMDEC1	blue	-0.0558153	0.622894	0.0558153	0.622894	0.0931712	0.411064	0.215926	0.0543968	0.155725	0.167784	-0.0143036	0.899789	0.0786692	0.487907	-0.0588551	0.604053	0.0037935	0.973359	-0.0542982	0.632388	-0.000568458	0.996007	0.329465	0.00284279	-0.0577196	0.611062	-0.128381	0.256414	-0.134475	0.234336	0.0287184	0.800365	-0.19388	0.08485	0.0565919	0.618056	-0.00591585	0.958464	-0.0487519	0.667601	-0.0455609	0.688196	-0.281339	0.0114696	0.112658	0.319756	0.140662	0.213311
ADAMTS12	blue	-0.202552	0.0715618	0.202552	0.0715618	0.125175	0.268579	0.42996	6.88131e-05	0.0645096	0.569693	0.0588545	0.604057	-0.231772	0.0385779	-0.0924024	0.414952	-0.139121	0.218418	0.087738	0.438992	-0.133694	0.237089	0.237823	0.033649	0.0863715	0.446181	-0.303365	0.00622936	-0.338305	0.00214551	0.0708256	0.532432	-0.0133817	0.906218	-0.117519	0.299186	0.249923	0.0253646	0.116766	0.302312	0.0849984	0.453471	0.0621993	0.583621	0.277146	0.0128169	0.261064	0.0193356
ADAMTS2	blue	-0.0768373	0.498127	0.0768373	0.498127	-0.24739	0.0269383	0.485837	4.91705e-06	0.0302707	0.789816	0.334618	0.0024151	0.0540214	0.634128	-0.0192372	0.865505	-0.0917334	0.418352	-0.345663	0.00168685	0.0254619	0.822609	0.34153	0.00193226	0.0371459	0.743572	-0.413072	0.000140082	-0.37244	0.000668828	-0.136802	0.226267	0.226485	0.0433636	0.245339	0.0282723	0.297423	0.00737791	0.160583	0.154751	-0.181689	0.106755	0.0136877	0.904083	0.00397502	0.972084	-0.12979	0.251189
ADAMTS6	blue	0.102249	0.366782	-0.102249	0.366782	-0.305221	0.0059045	0.32627	0.00314093	-0.185306	0.0998398	0.223885	0.0458914	0.108784	0.336786	-0.233118	0.0374318	-0.282723	0.011053	-0.270984	0.0150452	-0.278364	0.0124121	0.468841	1.15271e-05	-0.321712	0.00361458	-0.172995	0.124893	-0.0185633	0.870175	-0.206468	0.0661376	0.164061	0.145895	0.00426809	0.970027	0.175696	0.119021	0.00184113	0.987068	-0.0813401	0.473209	-0.0556999	0.623613	-0.379104	0.000524643	-0.271487	0.0148516
ADAMTSL2	blue	-0.222125	0.0476706	0.222125	0.0476706	0.245376	0.0282481	0.485431	5.02088e-06	0.217803	0.0522827	-0.0717324	0.527183	-0.104843	0.354688	0.0699048	0.537788	0.0957164	0.398345	0.177072	0.116113	-0.0906017	0.424141	0.092657	0.413662	0.0495108	0.662738	-0.498342	2.55015e-06	-0.411764	0.000147784	0.13857	0.220264	0.255907	0.0219536	-0.0791389	0.485305	0.523453	6.29069e-07	0.0214403	0.850272	0.0859684	0.448314	-0.0360966	0.750576	0.372179	0.000675149	0.363388	0.000922619
ADAP2	blue	0.081724	0.471116	-0.081724	0.471116	0.0453926	0.689289	-0.179697	0.110718	-0.0750871	0.507994	0.174764	0.121024	0.269106	0.0157879	0.329109	0.00287477	-0.410213	0.00015742	0.218882	0.0510981	0.0922811	0.415567	-0.000473629	0.996673	0.0762281	0.50155	0.0635637	0.575377	0.222398	0.0473914	0.32095	0.00369963	-0.0645438	0.569489	0.0462263	0.683882	-0.124315	0.271909	-0.124666	0.270548	0.101702	0.369364	-3.15599e-05	0.999778	0.0897153	0.428707	0.017455	0.877865
ADARB2	blue	-0.157688	0.162425	0.157688	0.162425	-0.163856	0.146406	0.4777	7.43564e-06	8.37079e-05	0.999412	-0.0629778	0.57891	-0.00388381	0.972725	-0.160196	0.155761	-0.0825941	0.466391	-0.256227	0.0217824	-0.187228	0.096312	0.326357	0.00313246	-0.191597	0.0886542	-0.443994	3.70171e-05	-0.403531	0.000205929	-0.0942574	0.405607	0.258181	0.0207641	0.112368	0.321011	0.322788	0.00349729	0.0920592	0.416694	-0.170465	0.13059	-0.146677	0.194182	-0.16488	0.143867	-0.0817049	0.47122
ADCK4	blue	-0.0974694	0.389721	0.0974694	0.389721	0.0303748	0.78911	0.452857	2.46696e-05	0.193668	0.0851981	0.277224	0.0127908	0.16895	0.134096	-0.0558493	0.622681	-0.0627392	0.580353	-0.165258	0.142937	-0.163157	0.148158	0.188889	0.0933413	-0.176751	0.116787	-0.375313	0.000602735	-0.245563	0.028124	-0.0315174	0.781372	0.349643	0.00147755	0.00579348	0.959323	0.452454	2.51349e-05	0.052789	0.641894	-0.200237	0.0749342	-0.0784247	0.489265	-0.0579009	0.60994	0.048645	0.668287
ADCY1	blue	-0.0726461	0.521921	0.0726461	0.521921	0.113457	0.316314	0.49327	3.33864e-06	0.219158	0.0507986	0.0054347	0.96184	0.0003695	0.997405	-0.0902333	0.426035	-0.0570379	0.615286	-0.068475	0.546157	-0.12308	0.276739	0.109607	0.33312	-0.171955	0.127211	-0.533211	3.54032e-07	-0.427546	7.6347e-05	-0.0357935	0.752603	0.313115	0.00468412	0.103627	0.360323	0.463516	1.49157e-05	0.138485	0.22055	-0.186995	0.096735	-0.182905	0.104389	0.0123249	0.913594	0.173729	0.123275
ADCY6	blue	-0.179007	0.112117	0.179007	0.112117	-0.0385232	0.73441	0.338213	0.00215191	0.175034	0.12044	0.087964	0.43781	0.174493	0.12161	-0.0642316	0.571361	0.0218199	0.847653	-0.283257	0.0108957	0.0470472	0.678574	0.36832	0.000775172	-0.150442	0.182856	-0.260865	0.0194313	-0.229436	0.0406345	0.0148761	0.8958	-0.050912	0.653796	-0.0334601	0.768263	0.142095	0.208637	-0.0207307	0.855173	-0.184994	0.100422	-0.113152	0.317628	-0.0299103	0.792262	-0.044793	0.693187
ADCY7	blue	0.28061	0.0116946	-0.28061	0.0116946	-0.169616	0.132546	-0.418243	0.000113134	0.063042	0.578523	0.232281	0.0381407	0.18394	0.102409	0.0191153	0.866349	-0.0656082	0.563125	-0.323465	0.00342536	0.0162536	0.886213	-0.160564	0.154802	0.0626037	0.581172	0.434728	5.59125e-05	0.353078	0.00131606	-0.124397	0.271591	-0.097803	0.388093	-0.222932	0.0468484	-0.35495	0.00123491	-0.334683	0.00241011	-0.199343	0.0762696	0.0877462	0.438949	-0.215333	0.0550787	-0.391847	0.000325015
ADCY8	blue	-0.322106	0.00357121	0.322106	0.00357121	-0.0785573	0.488529	0.340558	0.00199441	-0.0533597	0.638292	0.211806	0.0592826	-0.155921	0.167243	0.0883161	0.435971	0.0724003	0.523334	0.0927847	0.413016	-0.050104	0.658946	0.18544	0.0995919	0.05087	0.654063	-0.278069	0.0125092	-0.185144	0.100143	0.164819	0.144017	0.279774	0.0119573	-0.137087	0.22529	0.424177	8.81511e-05	0.0523269	0.644816	0.179451	0.111215	-0.0638378	0.573727	0.179089	0.111951	0.0357157	0.753123
ADCYAP1	blue	-0.0671916	0.553722	0.0671916	0.553722	-0.220428	0.04944	0.288226	0.00952348	-0.026029	0.818725	0.172612	0.125743	-0.203782	0.0698208	-0.191832	0.0882577	-0.0135084	0.905333	-0.279031	0.0121953	-0.00395141	0.97225	0.456243	2.10638e-05	-0.0880294	0.437468	-0.0571855	0.61437	-0.113058	0.318033	-0.222034	0.047764	-0.0715645	0.528153	-0.0704449	0.534643	0.0620755	0.584372	-0.0100374	0.929585	-0.0579584	0.609584	-0.0798467	0.481398	-0.111251	0.325879	-0.17267	0.125614
ADD3-AS1	blue	-0.160324	0.155426	0.160324	0.155426	0.138796	0.219506	0.5588	7.17156e-08	0.101287	0.371331	-0.0391771	0.730073	-0.149418	0.185888	-0.0628294	0.579807	-0.134983	0.23256	0.0448906	0.692552	-0.111262	0.325829	0.292196	0.00853827	-0.179666	0.110779	-0.539962	2.3531e-07	-0.449076	2.93731e-05	0.12067	0.286325	0.318623	0.00397074	-0.00440967	0.969033	0.478934	6.98831e-06	-0.044589	0.694515	-0.074846	0.509361	-0.0257885	0.820372	0.0747665	0.509812	0.265848	0.0171509
ADGB	blue	-0.128895	0.2545	0.128895	0.2545	0.0167897	0.882486	0.29154	0.00869449	0.0358306	0.752354	0.0746368	0.510548	0.0295334	0.794822	0.0432388	0.703329	-0.0728713	0.520628	0.0765533	0.499721	-0.0989945	0.382311	0.166797	0.139201	-0.0566235	0.61786	-0.266641	0.0168102	-0.141951	0.209103	0.074703	0.510172	0.218343	0.0516878	0.0675307	0.551718	0.334207	0.00244694	-0.0187756	0.868704	0.00980002	0.931247	-0.16368	0.146847	0.119092	0.292719	0.111321	0.325573
ADH1C	blue	-0.121173	0.284306	0.121173	0.284306	-0.0778055	0.492712	0.295932	0.00769374	-0.0945126	0.404331	0.0307122	0.786822	0.0673575	0.552742	0.103124	0.362676	-0.132907	0.239887	0.0977279	0.388459	-0.180214	0.109678	0.209337	0.0623775	0.111607	0.32432	-0.275609	0.0133442	-0.263765	0.0180745	0.155358	0.168802	0.165632	0.142022	0.18244	0.105289	0.255072	0.0224043	0.250737	0.0248758	0.110843	0.327666	0.214845	0.0556455	0.148839	0.187617	0.0964441	0.394752
ADI1	blue	0.11287	0.318843	-0.11287	0.318843	-0.154244	0.171915	-0.32472	0.00329533	-0.150899	0.181516	0.0329211	0.771893	-0.16054	0.154863	-0.0884413	0.435318	0.0628083	0.579935	-0.0086475	0.939316	0.0705272	0.534165	-0.110204	0.33048	0.33396	0.00246629	0.416175	0.000123279	0.123186	0.276319	-0.200323	0.0748069	-0.202262	0.071977	-0.0524676	0.643926	-0.344253	0.00176724	-0.0955114	0.39936	0.153407	0.174282	-0.00234584	0.983524	0.0877074	0.439153	-0.154854	0.170206
ADIRF	blue	-0.168998	0.133983	0.168998	0.133983	0.155906	0.167285	0.529347	4.45482e-07	0.276059	0.0131879	-0.109606	0.333126	-0.0326059	0.774019	-0.113743	0.315088	0.0494565	0.663085	-0.203961	0.0695706	-0.15594	0.167192	0.0314936	0.781532	-0.238571	0.0330779	-0.576526	2.18765e-08	-0.481335	6.18938e-06	-0.116112	0.305048	0.400271	0.000234282	0.174753	0.121046	0.511914	1.21356e-06	0.184174	0.101966	-0.335342	0.00235987	0.0364227	0.748397	-0.0452819	0.690008	0.203281	0.0705254
ADM2	blue	0.000216822	0.998477	-0.000216822	0.998477	0.269061	0.0158059	0.516331	9.46412e-07	0.298518	0.0071533	-0.0970285	0.39188	0.0588813	0.603892	-0.0854815	0.450899	-0.145564	0.197625	-0.0214573	0.850154	-0.138249	0.221347	0.171465	0.128316	-0.220958	0.0488815	-0.533586	3.46171e-07	-0.427225	7.74064e-05	-0.000559882	0.996067	0.305219	0.00590494	0.0664664	0.55802	0.481965	5.99458e-06	0.0618558	0.585705	-0.275707	0.0133101	-0.103417	0.361303	-0.000712899	0.994993	0.315814	0.00432146
ADRA1B	blue	-0.137639	0.22341	0.137639	0.22341	-0.0804586	0.478034	0.508619	1.45758e-06	-0.0170356	0.880778	0.0879753	0.437751	-0.202062	0.0722652	-0.0230045	0.839489	-0.0778771	0.492313	-0.0723851	0.523421	-0.0763272	0.500992	0.400339	0.00023366	0.105068	0.353648	-0.363112	0.000931571	-0.404885	0.000195108	0.0604775	0.594102	0.100468	0.37523	0.0603139	0.595102	0.296427	0.0075876	0.10063	0.374457	0.033973	0.764812	0.0580834	0.608812	0.1584	0.160513	0.0837806	0.45999
ADRA2B	blue	-0.0812807	0.473533	0.0812807	0.473533	-0.145322	0.198381	0.436237	5.23237e-05	0.0228942	0.840249	0.18519	0.100056	-0.134223	0.235222	-0.0475147	0.675558	-0.000893342	0.993725	-0.170925	0.12954	-0.15174	0.179065	0.062556	0.581461	-0.0790888	0.485583	-0.440217	4.38568e-05	-0.363402	0.000922151	-0.107642	0.341912	0.505521	1.72862e-06	0.103448	0.361158	0.454168	2.32101e-05	0.0819989	0.46962	-0.209339	0.0623741	0.0674086	0.55244	-0.0996206	0.379293	-0.046749	0.6805
ADSS	blue	0.271649	0.0147899	-0.271649	0.0147899	-0.152298	0.177452	-0.683241	2.89783e-12	-0.451962	2.57145e-05	0.0202877	0.858235	0.0829833	0.464286	-0.0501986	0.658343	-0.207502	0.0647616	0.30214	0.00645226	0.00528935	0.96286	-0.207972	0.0641439	0.160374	0.155295	0.644571	1.10482e-10	0.643666	1.19573e-10	0.0871029	0.442325	-0.348925	0.00151348	0.219385	0.0505542	-0.627793	4.58832e-10	-0.0191171	0.866337	0.316184	0.00427375	-0.00496428	0.965141	-0.108788	0.336766	-0.219663	0.0502547
AFF1	blue	0.245363	0.0282565	-0.245363	0.0282565	-0.372933	0.00065705	-0.643293	1.23524e-10	-0.386051	0.000405069	0.393947	0.000299787	0.0816196	0.471685	0.120766	0.285937	-0.0586427	0.605361	0.136661	0.226749	0.184629	0.101107	-0.0948679	0.402559	0.333433	0.00250798	0.66226	2.23238e-11	0.696524	7.27213e-13	0.0135654	0.904936	-0.388635	0.000367377	0.202413	0.0717614	-0.606205	2.53954e-09	0.0804984	0.477815	0.286107	0.010089	-0.00758203	0.946781	0.0055793	0.960825	-0.386388	0.000399955
AGAP10	blue	-0.316787	0.00419695	0.316787	0.00419695	0.0109301	0.923341	0.458102	1.92992e-05	0.014887	0.895724	0.138097	0.221858	-0.140814	0.212809	0.0818832	0.47025	0.0712593	0.529918	0.150869	0.181604	-0.0894708	0.429971	0.0149357	0.895385	0.36978	0.00073586	-0.461199	1.66639e-05	-0.462262	1.58389e-05	0.030125	0.790804	0.330394	0.00276103	0.171955	0.127211	0.486559	4.73743e-06	0.356601	0.00116719	0.120475	0.287111	0.128246	0.256919	0.389835	0.000350996	0.219345	0.0505973
AGAP11	blue	-0.248045	0.0265236	0.248045	0.0265236	0.0514565	0.650334	0.36953	0.000742447	-0.0561136	0.621034	0.116108	0.305064	-0.187226	0.0963147	0.0702778	0.535615	0.110543	0.328982	0.219204	0.0507493	-0.0623326	0.582813	-0.0695591	0.539806	0.381353	0.000482802	-0.359416	0.00105937	-0.437454	4.95858e-05	0.0591774	0.60207	0.364177	0.000897432	0.134269	0.23506	0.434832	5.56573e-05	0.320845	0.00371152	0.147607	0.191339	0.211429	0.0597463	0.35895	0.00107657	0.279597	0.0120137
AGBL2	blue	-0.131298	0.245675	0.131298	0.245675	-0.0718776	0.526345	0.340269	0.00201323	-0.0239965	0.832666	0.10013	0.376848	0.0406607	0.720265	0.0313457	0.782533	-0.0395026	0.727917	-0.0126795	0.911118	0.0655821	0.563281	0.133898	0.236369	-0.0483484	0.670192	-0.345938	0.00167157	-0.281219	0.0115063	0.0744068	0.511856	0.312042	0.00483555	-0.031071	0.784392	0.349344	0.00149242	0.0145934	0.897769	-0.0415435	0.71445	0.121591	0.282634	-0.0360924	0.750604	-0.0222265	0.844849
AGBL3	blue	0.339789	0.00204491	-0.339789	0.00204491	-0.10673	0.346044	-0.228443	0.0415363	-0.202012	0.0723372	0.0750157	0.508398	0.178668	0.11281	-0.0403202	0.722512	-0.10163	0.369704	0.0303186	0.789491	0.00663348	0.953431	-0.0205386	0.8565	-0.159244	0.158266	0.228263	0.0417018	0.35478	0.0012421	-0.0642402	0.57131	-0.0255539	0.821979	0.0111158	0.922043	-0.186895	0.096916	-0.0363901	0.748615	0.0506096	0.655721	-0.077578	0.493982	-0.256081	0.0218603	-0.157821	0.162066
AGBL5	blue	0.0288627	0.799383	-0.0288627	0.799383	0.198608	0.077382	0.306821	0.00563655	0.359939	0.00104037	-0.0639503	0.573051	-0.0227587	0.841182	-0.0841612	0.457947	0.0513617	0.650937	-0.18629	0.0980217	0.266005	0.017083	0.0894489	0.430084	-0.112241	0.321564	-0.305198	0.0059085	-0.276227	0.01313	-0.0376348	0.740316	-0.00941668	0.93393	0.0302837	0.789728	0.186758	0.0971654	-0.0246089	0.82846	-0.245135	0.0284083	-0.0389434	0.731622	0.0993113	0.380782	0.170123	0.131377
AGO4	blue	0.220792	0.0490559	-0.220792	0.0490559	-0.121547	0.28281	-0.54516	1.70771e-07	-0.177077	0.116102	0.0838648	0.459538	0.000489286	0.996563	-0.0934273	0.409773	-0.128305	0.256697	0.118015	0.297134	0.103132	0.362638	-0.146229	0.195562	0.201318	0.0733439	0.581336	1.56566e-08	0.501649	2.13425e-06	-0.100802	0.373636	-0.356823	0.00115834	-0.00879583	0.938277	-0.51367	1.09976e-06	-0.208382	0.0636094	0.191278	0.089197	-0.0651766	0.565701	0.0120094	0.915797	-0.205983	0.0667902
AGR2	blue	-0.0521161	0.64615	0.0521161	0.64615	-0.187397	0.0960054	0.333413	0.00250962	0.126861	0.262136	0.0620481	0.584538	0.105715	0.350675	-0.0895201	0.429716	-0.0922999	0.415471	-0.327185	0.00305283	0.028038	0.805	0.518124	8.54646e-07	-0.145402	0.198129	-0.156676	0.165171	-0.15549	0.168434	-0.0535506	0.63709	-0.0663147	0.55892	0.0708595	0.532235	0.125425	0.267617	0.00301566	0.97882	-0.167705	0.13703	-0.0577163	0.611082	-0.0850849	0.453009	-0.151234	0.180536
AGTR1	blue	-0.201717	0.0727642	0.201717	0.0727642	0.00234683	0.983517	0.529312	4.46398e-07	0.0598377	0.598017	-0.049871	0.660435	-0.121805	0.281782	-0.0849572	0.45369	-0.0120123	0.915778	0.0135491	0.90505	-0.0930005	0.411925	0.464873	1.39735e-05	-0.123199	0.276271	-0.467782	1.21374e-05	-0.289696	0.00914758	0.0642588	0.571198	0.0472045	0.677559	0.10319	0.362363	0.358622	0.00108884	0.225511	0.0442965	0.077521	0.4943	0.00778554	0.945355	0.144203	0.201894	0.132563	0.241115
AGTR2	blue	-0.0966314	0.39383	0.0966314	0.39383	-0.158316	0.160736	0.249713	0.0254916	-0.0724427	0.52309	0.109872	0.331946	0.0636914	0.574608	0.0677246	0.550574	-0.0842921	0.457245	-0.055974	0.621904	0.0297391	0.793425	0.414384	0.000132733	0.04715	0.67791	-0.13404	0.235869	-0.106315	0.347931	0.00385421	0.972932	-0.096046	0.396715	0.100082	0.377077	0.117765	0.298166	0.0790332	0.48589	0.153269	0.174673	0.000551573	0.996126	0.131122	0.246314	-0.0360113	0.751146
AGXT	blue	-0.20774	0.0644479	0.20774	0.0644479	0.0883413	0.435839	0.597096	5.0339e-09	0.24967	0.0255182	-0.101528	0.370187	-0.0488561	0.666932	-0.110178	0.330592	0.017877	0.874935	-0.249568	0.0255803	-0.133171	0.238946	0.0988606	0.382958	-0.137485	0.223933	-0.554407	9.52378e-08	-0.636432	2.2282e-10	-0.0747879	0.509691	0.351695	0.00137902	0.0625272	0.581635	0.508119	1.49849e-06	0.133056	0.239354	-0.306654	0.00566412	-0.0929116	0.412374	0.0210423	0.85302	0.185057	0.100306
AHCTF1	blue	0.1317	0.244219	-0.1317	0.244219	-0.367219	0.000806101	-0.59895	4.38722e-09	-0.428006	7.48569e-05	0.141952	0.209098	0.100222	0.376408	0.0612517	0.589379	-0.0912651	0.420742	0.161801	0.151605	0.167357	0.137858	-0.2634	0.0182407	0.249849	0.0254092	0.546503	1.57048e-07	0.58166	1.53056e-08	-0.0477834	0.673827	-0.164133	0.145716	0.169234	0.133434	-0.478637	7.09378e-06	0.0411862	0.716802	0.208899	0.0629392	0.196974	0.0799012	-0.130895	0.247139	-0.405243	0.000192336
AHDC1	blue	-0.299186	0.00701915	0.299186	0.00701915	0.129057	0.253899	0.509027	1.42506e-06	0.0863117	0.446497	-0.184038	0.102223	-0.321372	0.00365235	-0.0944238	0.404775	0.079598	0.482769	0.112334	0.321161	0.00397539	0.972082	0.216491	0.053753	0.0833412	0.462355	-0.457908	1.94773e-05	-0.512791	1.15542e-06	0.0329014	0.772026	0.198585	0.0774164	-0.109718	0.332631	0.420407	0.00010335	-0.094261	0.405589	0.106219	0.34837	0.136513	0.227258	0.273551	0.0140792	0.261723	0.0190211
AHR	blue	0.216637	0.0535878	-0.216637	0.0535878	-0.270811	0.0151123	-0.43673	5.11962e-05	-0.214408	0.0561566	0.235341	0.0356026	0.300773	0.00670943	-0.0393396	0.728997	0.0700274	0.537074	-0.097516	0.389494	-0.0350972	0.757266	-0.000693885	0.995126	0.0628095	0.579928	0.532434	3.70841e-07	0.534599	3.2574e-07	-0.263553	0.018171	-0.243882	0.0292536	-0.165312	0.142803	-0.395505	0.000282251	-0.285862	0.0101563	0.157285	0.163515	-0.167736	0.136956	-0.158251	0.160911	-0.380664	0.000495283
AHSP	blue	-0.0406339	0.720442	0.0406339	0.720442	0.133929	0.236258	0.401194	0.000225916	0.233217	0.0373489	-0.180957	0.108198	0.0373982	0.741891	0.0972303	0.390891	-0.042233	0.709919	-0.0925262	0.414324	-0.113358	0.31674	0.0223314	0.844126	-0.0921151	0.41641	-0.48864	4.25364e-06	-0.472022	9.86208e-06	0.162595	0.14958	0.212027	0.0590113	0.220706	0.0491468	0.312672	0.00474614	0.0426022	0.707498	-0.237879	0.0336059	0.0846002	0.455597	0.049583	0.662276	0.199804	0.0755787
AIPL1	blue	-0.0221507	0.845371	0.0221507	0.845371	-0.183078	0.104056	0.240659	0.0315276	-0.144433	0.201169	0.126973	0.261709	-0.108105	0.339831	0.0766785	0.499018	-0.185779	0.0989626	-0.0671321	0.554075	-0.0938713	0.407542	0.0610208	0.590786	0.0511951	0.651995	-0.179213	0.111698	-0.148752	0.18788	0.073801	0.515308	0.259008	0.0203455	-0.085317	0.451773	0.267102	0.0166149	0.0966043	0.393963	0.0542103	0.632941	0.145559	0.19764	-0.0180979	0.873402	-0.098403	0.385175
AJAP1	blue	-0.129221	0.253289	0.129221	0.253289	0.00239823	0.983156	0.556345	8.40782e-08	0.0687438	0.544579	0.0809625	0.475273	-0.128531	0.255856	-0.00572771	0.959784	0.0387591	0.732845	-0.0811531	0.47423	-0.221398	0.0484223	0.330206	0.00277737	0.00713708	0.9499	-0.492053	3.55948e-06	-0.478029	7.31401e-06	0.0098327	0.931018	0.335297	0.00236326	0.0447338	0.693573	0.472266	9.74393e-06	0.117557	0.299029	-0.0460944	0.684737	-0.115324	0.308366	0.119991	0.289065	0.157202	0.163741
AK021537	blue	-0.268783	0.0159188	0.268783	0.0159188	-0.297866	0.00728631	0.133745	0.236909	-0.193414	0.0856162	0.0686375	0.545203	-0.207145	0.0652339	-0.112223	0.321642	-0.0415332	0.714517	-0.10451	0.356226	0.169231	0.133441	0.284061	0.0106626	0.0639798	0.572874	-0.0248503	0.826803	-0.155763	0.16768	0.111836	0.323323	-0.0342915	0.762671	0.108927	0.336146	-0.0452654	0.690115	0.0729048	0.520436	0.0350373	0.757667	0.236671	0.0345445	-0.078324	0.489825	-0.193151	0.0860502
AKAP13	blue	0.236194	0.0349203	-0.236194	0.0349203	-0.21746	0.0526636	-0.521091	7.2105e-07	-0.279971	0.0118949	0.298571	0.00714244	0.0776694	0.493471	0.0929683	0.412088	-0.218631	0.0513718	0.0512888	0.6514	0.0670607	0.554497	0.00877142	0.938448	0.13036	0.249094	0.627257	4.79533e-10	0.636893	2.14257e-10	0.0547903	0.629302	-0.364596	0.000884323	-0.173334	0.124143	-0.484454	5.27919e-06	-0.357517	0.00113106	0.278288	0.0124371	-0.0968099	0.392952	-0.0321966	0.776781	-0.30261	0.006366
AKAP3	blue	-0.120608	0.286574	0.120608	0.286574	-0.224327	0.0454532	0.41873	0.000110859	-0.0259983	0.818935	-0.0356844	0.753333	-0.240427	0.0316963	-0.232558	0.0379052	0.138502	0.220494	-0.281457	0.0114337	0.0693078	0.541275	0.272583	0.0144373	-0.00719245	0.949512	-0.257038	0.0213549	-0.379926	0.000508986	-0.240622	0.0315542	0.14552	0.197761	-0.132617	0.240922	0.251942	0.0241667	0.025608	0.821608	-0.046091	0.684759	0.0172696	0.879152	-0.0339455	0.764997	-0.115064	0.309464
AKAP5	blue	-0.162694	0.149329	0.162694	0.149329	-0.152917	0.175677	0.439129	4.60349e-05	0.118743	0.294147	0.11008	0.331026	-0.0687657	0.54445	-0.165089	0.143352	0.130232	0.249565	-0.359156	0.00106895	0.0449794	0.691974	0.428854	7.21753e-05	-0.115516	0.307553	-0.247787	0.0266861	-0.280663	0.0116781	-0.108246	0.339195	-0.00578849	0.959358	-0.0446088	0.694386	0.187014	0.0966996	0.051502	0.650045	-0.172273	0.126499	-0.0307171	0.78679	-0.053583	0.636886	-0.0591808	0.602049
AKAP8	blue	-0.151416	0.180008	0.151416	0.180008	0.319883	0.0038219	0.417367	0.00011733	0.269864	0.0154842	-0.180779	0.10855	-0.148327	0.189157	0.163726	0.146731	0.125354	0.267891	0.129625	0.251797	-0.204671	0.0685836	-0.0139746	0.902083	0.179496	0.111124	-0.518858	8.19595e-07	-0.570048	3.40356e-08	0.216108	0.0541888	0.173592	0.123577	0.0550198	0.627865	0.386174	0.000403195	0.249234	0.0257846	-0.013708	0.903941	-0.108994	0.335848	0.385665	0.000410998	0.435838	5.32505e-05
AKR1C1	blue	-0.274123	0.0138714	0.274123	0.0138714	-0.112293	0.321336	0.537767	2.69002e-07	-0.0128378	0.910013	-0.00482224	0.966138	-0.284886	0.0104279	-0.0897703	0.428423	0.134717	0.233487	-0.127102	0.261221	0.0539779	0.634401	0.31789	0.00405972	-0.0440252	0.69819	-0.433027	6.02325e-05	-0.437255	5.00242e-05	-0.107506	0.342525	0.22256	0.0472261	-0.0273044	0.810005	0.396384	0.000272779	0.209668	0.0619548	-0.00689147	0.951622	0.25854	0.0205813	0.0445093	0.695034	0.0468891	0.679595
AKR1C2	blue	-0.208367	0.0636282	0.208367	0.0636282	0.115455	0.307812	0.610497	1.82584e-09	0.271776	0.0147414	-0.0851209	0.452817	-0.114622	0.311338	-0.0942838	0.405475	0.174379	0.121857	-0.189327	0.0925706	-0.0158851	0.888776	0.342641	0.00186332	-0.108003	0.340288	-0.56807	3.8881e-08	-0.503585	1.92144e-06	-0.131868	0.243614	0.152522	0.176809	0.0366711	0.746739	0.422915	9.29898e-05	0.0722407	0.524252	-0.215148	0.0552937	0.0881799	0.436682	0.0721726	0.524645	0.209456	0.0622257
AKT3	blue	0.197985	0.0783343	-0.197985	0.0783343	-0.314564	0.00448616	-0.368138	0.000780223	-0.346078	0.00166383	-0.00184473	0.987043	0.0318946	0.778821	-0.141494	0.210586	-0.110891	0.327456	-0.0160126	0.887889	0.364786	0.00087843	0.210723	0.0606241	0.138068	0.221957	0.500156	2.31349e-06	0.464163	1.44591e-05	-0.178989	0.112153	-0.520247	7.56923e-07	-0.0476796	0.674495	-0.544509	1.77812e-07	-0.0355475	0.754249	0.235455	0.0355105	0.0380199	0.737754	-0.104763	0.355053	-0.319217	0.00389998
ALAD	blue	0.05829	0.607537	-0.05829	0.607537	0.0146863	0.897122	-0.244313	0.0289607	-0.0390513	0.730907	0.098982	0.382371	-0.0723327	0.523723	0.0714376	0.528887	-0.103177	0.362428	0.0740572	0.513846	-0.206665	0.0658733	-0.324529	0.00331487	0.19455	0.0837584	0.176564	0.117181	0.155528	0.168329	0.0556269	0.624069	0.183964	0.102363	-0.139313	0.217777	-0.0369776	0.744694	-0.184381	0.101574	0.0399803	0.724758	-0.0211521	0.852262	0.0624613	0.582034	-0.0249726	0.825964
ALAS2	blue	-0.123161	0.276419	0.123161	0.276419	0.164043	0.14594	0.546965	1.52584e-07	0.266088	0.0170473	-0.0723997	0.523337	-0.0589514	0.60346	-0.0605792	0.59348	0.0217916	0.847848	-0.151439	0.179939	-0.142315	0.207925	0.184524	0.101304	-0.169844	0.132019	-0.614026	1.38685e-09	-0.492157	3.54001e-06	0.02602	0.818786	0.316146	0.00427856	0.201735	0.0727376	0.469544	1.11378e-05	0.127246	0.260678	-0.262376	0.018714	-0.0825806	0.466465	0.0317431	0.779845	0.228451	0.0415295
ALDH1A2	blue	-0.102538	0.365422	0.102538	0.365422	0.172029	0.127045	0.610815	1.78147e-09	0.330756	0.00272973	0.0348876	0.758671	0.0321325	0.777214	-0.126451	0.263695	0.0346528	0.760246	-0.260715	0.0195037	-0.152608	0.176561	0.118991	0.293131	-0.289543	0.00918612	-0.637105	2.10427e-10	-0.458795	1.8678e-05	-0.10093	0.37303	0.51137	1.25099e-06	-0.0459368	0.685758	0.670072	1.06411e-11	-0.0276586	0.807588	-0.286003	0.0101175	-0.228028	0.041918	-0.0287487	0.800159	0.166239	0.140546
ALDH3A1	blue	-0.145694	0.197221	0.145694	0.197221	0.167248	0.138117	0.482433	5.85342e-06	0.0701512	0.536352	-0.0400906	0.724029	-0.0839559	0.459049	-0.0409564	0.718315	-0.00421727	0.970384	0.0787056	0.487706	-0.295069	0.00788203	0.00414643	0.970881	-0.0411496	0.717042	-0.51565	9.83571e-07	-0.483042	5.67453e-06	0.0599219	0.597501	0.551751	1.1283e-07	0.0533015	0.63866	0.563979	5.10603e-08	0.138013	0.222144	-0.109548	0.333384	-0.171609	0.127991	0.0362819	0.749338	0.274562	0.013714
ALDH3A2	blue	0.146983	0.193242	-0.146983	0.193242	0.0317286	0.779943	-0.27022	0.0153436	-0.00950597	0.933305	-0.032871	0.772231	0.154052	0.172455	0.130086	0.250098	-0.136201	0.228331	0.00236068	0.983419	-0.101241	0.371548	-0.126262	0.264414	-0.0690671	0.542684	0.277154	0.0128143	0.204746	0.06848	0.0219657	0.846647	-0.0868099	0.443868	-0.00379371	0.973357	-0.199422	0.0761509	0.0982848	0.385749	-0.0611903	0.589753	0.00500378	0.964864	-0.152106	0.178007	-0.0359833	0.751333
ALDH3B2	blue	-0.329074	0.00287784	0.329074	0.00287784	0.000979009	0.993123	0.491462	3.67154e-06	-0.0046083	0.967639	0.13044	0.248801	-0.0572159	0.614182	0.163041	0.148451	0.118288	0.296014	0.0696083	0.539518	-0.0271243	0.811235	0.240531	0.0316205	0.160849	0.15406	-0.469526	1.11475e-05	-0.402183	0.000217244	0.168766	0.134526	0.164272	0.14537	-0.0409698	0.718227	0.4097	0.000160733	0.210607	0.0607687	0.140983	0.212257	0.0386244	0.733738	0.295015	0.00789403	0.171528	0.128173
ALDOC	blue	-0.111847	0.323278	0.111847	0.323278	0.13683	0.226168	0.436765	5.11177e-05	0.213599	0.057114	-0.101971	0.368092	0.0266407	0.81454	-0.252364	0.0239224	-0.0386076	0.73385	-0.125537	0.267187	-0.0376044	0.740518	0.24941	0.0256768	-0.314238	0.00453003	-0.461573	1.63692e-05	-0.297426	0.0073773	-0.100295	0.376058	0.169331	0.133208	0.186912	0.0968853	0.319713	0.00384169	-0.0594289	0.600525	-0.230402	0.0397734	-0.0229673	0.839745	-0.0535898	0.636843	0.156166	0.16657
ALOX12B	blue	-0.340821	0.00197743	0.340821	0.00197743	0.30322	0.00625531	0.575368	2.36916e-08	0.218405	0.0516196	-0.13105	0.246576	-0.00720476	0.949426	0.11697	0.301463	0.0770266	0.497066	0.120579	0.286692	-0.00608796	0.957257	0.0918327	0.417846	-0.124327	0.271863	-0.636268	2.25953e-10	-0.506815	1.61012e-06	0.156957	0.164406	0.387113	0.000389172	-0.139738	0.216362	0.628796	4.22423e-10	0.00141122	0.990088	0.00630172	0.955758	0.0414811	0.714861	0.255384	0.0222352	0.37607	0.000586334
ALOX12P2	blue	-0.129739	0.251377	0.129739	0.251377	-0.0510446	0.652952	0.598136	4.66068e-09	0.260967	0.0193824	0.142131	0.208519	-0.0418815	0.712228	-0.00927391	0.934929	0.0606508	0.593043	-0.338681	0.00211958	-0.139804	0.216144	0.225089	0.0447057	-0.246622	0.0274313	-0.554137	9.68967e-08	-0.406142	0.000185537	-0.175648	0.119123	0.311074	0.00497604	0.0532668	0.638878	0.527747	4.89545e-07	0.222585	0.0472002	-0.278541	0.0123543	-0.05748	0.612545	-0.105336	0.352416	-0.0307877	0.786311
ALOX15	blue	-0.0634563	0.576024	0.0634563	0.576024	-0.0698182	0.538293	0.314747	0.00446173	-0.00943201	0.933823	0.19804	0.0782495	0.149901	0.184453	0.144017	0.202482	-0.0538919	0.634942	0.00956108	0.932919	-0.107101	0.344357	0.069715	0.538895	0.0914363	0.419867	-0.253016	0.0235488	-0.10626	0.348184	0.0960229	0.396829	0.229642	0.04045	-0.231608	0.0387191	0.384324	0.0004322	0.0634692	0.575946	0.130285	0.249369	0.0505482	0.656113	0.177542	0.115134	-0.0164621	0.884763
ALOX15B	blue	-0.232438	0.0380075	0.232438	0.0380075	0.0414345	0.715167	0.523517	6.2675e-07	0.214116	0.0565005	0.0734982	0.517038	0.00242061	0.982998	0.0665057	0.557787	0.0592944	0.601351	-0.0790862	0.485597	-0.0940824	0.406484	0.158954	0.159034	-0.0558832	0.62247	-0.476438	7.92086e-06	-0.326351	0.00313302	-0.0416126	0.713995	0.214777	0.0557244	-0.0962957	0.395483	0.505738	1.7082e-06	0.0611971	0.589711	-0.00204671	0.985624	-0.173823	0.12307	0.21371	0.0569816	0.108968	0.335965
ALOXE3	blue	-0.314529	0.00449089	0.314529	0.00449089	-0.443629	3.76326e-05	0.497404	2.68133e-06	-0.187509	0.0958039	0.292863	0.00838177	-0.253422	0.0233192	-0.283126	0.0109341	0.180717	0.108674	-0.343342	0.00182097	0.084957	0.453692	0.389957	0.00034936	0.035851	0.752218	-0.255216	0.0223263	-0.340233	0.0020156	-0.324211	0.00334758	0.172397	0.126222	0.00766515	0.946199	0.283934	0.010699	0.172197	0.126668	-0.0266972	0.814154	0.2033	0.0704993	-0.0949289	0.402255	-0.28713	0.00981242
ALPK3	blue	-0.317813	0.0040692	0.317813	0.0040692	-0.0245819	0.828646	0.440112	4.40633e-05	0.000192183	0.99865	0.0533601	0.63829	-0.149325	0.186166	-0.0700162	0.537139	0.168581	0.13496	0.0116237	0.918493	-0.0498014	0.66088	0.355115	0.001228	0.00307934	0.978373	-0.257871	0.0209229	-0.280841	0.0116229	-0.0316236	0.780653	0.135388	0.231146	-0.238748	0.0329439	0.378135	0.000543675	-0.129276	0.253086	0.151627	0.179392	0.0235284	0.835884	0.213888	0.056771	0.121231	0.284073
ALPL	blue	-0.171642	0.127915	0.171642	0.127915	0.0303471	0.789298	0.512144	1.19804e-06	0.171537	0.128153	-0.0163496	0.885545	0.0837475	0.460168	0.10698	0.344908	-0.0794126	0.483793	-0.0957722	0.398069	-0.00505915	0.964475	0.179885	0.110338	-0.170563	0.130367	-0.504628	1.81521e-06	-0.372168	0.000675432	0.136064	0.228804	0.332732	0.00256446	0.104621	0.355712	0.509134	1.41661e-06	0.129047	0.253937	-0.170891	0.129618	0.057721	0.611053	-0.00162756	0.988568	0.0944024	0.404882
ALX1	blue	-0.131437	0.245173	0.131437	0.245173	-0.056048	0.621442	0.409461	0.000162299	-0.0402673	0.722861	0.181736	0.106661	0.105191	0.353082	0.0623471	0.582726	0.109113	0.335319	-0.048891	0.666708	-0.182045	0.106057	0.253546	0.0232493	-0.0979545	0.387355	-0.347782	0.00157231	-0.259474	0.0201128	0.129277	0.253084	0.278866	0.0122484	-0.0210146	0.853211	0.376735	0.00057227	0.0992182	0.381231	-0.00595031	0.958223	0.0125283	0.912173	0.0135644	0.904943	0.0650406	0.566514
AMACR	blue	-0.057588	0.611876	0.057588	0.611876	0.0483135	0.670417	0.541316	2.16571e-07	0.0646656	0.568759	-0.123946	0.273345	-0.00611194	0.957089	-0.0679276	0.549377	0.0402718	0.722832	-0.064567	0.56935	-0.0547018	0.629856	0.326377	0.00313053	-0.0790047	0.486048	-0.480359	6.50313e-06	-0.392818	0.000313118	0.0164678	0.884724	0.196035	0.0813774	0.0310387	0.784611	0.430374	6.75922e-05	0.00335085	0.976466	-0.0023892	0.983219	0.10236	0.366261	0.0986833	0.383816	0.14961	0.185316
AMBN	blue	-0.339845	0.00204119	0.339845	0.00204119	0.135707	0.230039	0.633302	2.90234e-10	0.236284	0.0348497	0.0207378	0.855124	-0.15021	0.183539	-0.00231176	0.983763	0.127901	0.258213	-0.0783703	0.489567	-0.0821854	0.468607	0.357444	0.00113387	-0.164064	0.145888	-0.564663	4.87963e-08	-0.424424	8.72298e-05	0.0615538	0.58754	0.143638	0.203685	-0.118631	0.294603	0.511369	1.25104e-06	0.0597655	0.59846	-0.0153794	0.892295	-0.0258423	0.820004	0.172091	0.126906	0.213737	0.0569498
AMBP	blue	-0.272434	0.0144929	0.272434	0.0144929	-0.0714148	0.529019	0.498502	2.52835e-06	-0.0990288	0.382145	0.107173	0.344033	0.060075	0.596564	0.0755304	0.505485	-0.00417611	0.970673	0.0457676	0.686855	-0.11598	0.305604	0.425792	8.22957e-05	-0.155038	0.169691	-0.457974	1.94168e-05	-0.32083	0.00371328	0.0791019	0.48551	0.285605	0.0102271	0.124806	0.270006	0.439133	4.60256e-05	0.207444	0.0648381	0.0690283	0.542911	-0.0321939	0.776799	-0.0228976	0.840225	0.0701117	0.536582
AMH	blue	-0.356288	0.00117975	0.356288	0.00117975	0.0865252	0.445369	0.543358	1.90957e-07	-0.0329935	0.771405	0.01947	0.863893	-0.297539	0.00735374	-0.211672	0.0594467	0.0565407	0.618375	0.137197	0.224915	-0.14615	0.195806	0.112989	0.318327	-0.0728104	0.520978	-0.534308	3.31483e-07	-0.501159	2.19159e-06	-0.0389865	0.731336	0.522143	6.78645e-07	-0.0273469	0.809715	0.566056	4.44822e-08	0.173341	0.12413	-0.0127218	0.910822	0.0361264	0.750377	0.0314364	0.781919	0.249814	0.0254304
AMIGO3	blue	-0.143644	0.203667	0.143644	0.203667	0.266583	0.0168348	0.439566	4.5147e-05	0.282776	0.0110372	-0.129375	0.252722	-0.115771	0.306483	0.065272	0.565132	0.254491	0.0227228	0.0657403	0.562338	-0.0906875	0.423701	-0.101741	0.369179	0.0497922	0.660938	-0.561714	5.928e-08	-0.482522	5.82693e-06	0.144319	0.201528	0.205189	0.0678714	0.0570557	0.615176	0.436176	5.24625e-05	0.538028	2.64763e-07	-0.103831	0.359373	0.0796659	0.482394	0.254152	0.0229107	0.359828	0.00104439
AMPD1	blue	-0.176646	0.117007	0.176646	0.117007	-0.20793	0.0641984	0.416331	0.000122482	-0.0312304	0.783313	0.249987	0.0253257	-0.0206095	0.856011	-0.0870984	0.442349	-0.0605754	0.593503	-0.153928	0.172806	0.202818	0.0711826	0.374165	0.00062839	-0.0212986	0.85125	-0.269587	0.0155946	-0.180284	0.109538	-0.0933216	0.410305	0.0846003	0.455596	-0.175187	0.120111	0.288894	0.00935099	0.240842	0.0313943	0.028076	0.804741	0.089704	0.428765	0.0407673	0.719562	-0.0870453	0.442628
ANAPC10	blue	0.158437	0.160413	-0.158437	0.160413	-0.198985	0.0768101	-0.715927	8.3918e-14	-0.49644	2.82277e-06	-0.0152253	0.893368	0.0171158	0.88022	-0.00940883	0.933985	-0.183002	0.104203	0.439719	4.48407e-05	0.127026	0.26151	-0.203459	0.0702751	0.282011	0.0112655	0.735629	7.73604e-15	0.639014	1.78763e-10	0.0276217	0.80784	-0.407456	0.000175989	-0.00480132	0.966285	-0.642048	1.37629e-10	-0.0323657	0.775639	0.428492	7.33066e-05	0.147948	0.190302	-0.0129488	0.909238	-0.17409	0.122486
ANGEL1	blue	-0.227584	0.0423299	0.227584	0.0423299	0.147248	0.192434	0.510723	1.29698e-06	0.223366	0.0464099	-0.0134368	0.905833	0.0418797	0.712239	-0.202652	0.0714195	-0.0251784	0.824552	-0.183382	0.103474	-0.175944	0.118493	0.318945	0.00393221	-0.247222	0.0270454	-0.459132	1.83829e-05	-0.400254	0.000234447	-0.0693995	0.540738	0.192533	0.0870781	0.13142	0.245233	0.365923	0.000843913	-0.0305045	0.78823	-0.217193	0.0529624	-0.0458364	0.686409	-0.0378987	0.738559	0.192156	0.0877101
ANGPTL2	blue	-0.187857	0.0951782	0.187857	0.0951782	-0.041411	0.715322	0.495322	2.99538e-06	0.15799	0.161611	0.0718532	0.526486	0.0615254	0.587713	-0.312022	0.00483844	-0.0512275	0.651789	-0.287178	0.00979951	-0.126	0.265412	0.372544	0.000666328	-0.138331	0.22107	-0.325482	0.00321859	-0.359494	0.00105651	-0.213859	0.0568054	0.130538	0.248443	-0.16395	0.146171	0.322001	0.00358274	-0.0775436	0.494174	-0.206542	0.0660374	0.0288446	0.799506	-0.043979	0.698492	0.0248329	0.826922
ANGPTL3	blue	-0.0849186	0.453896	0.0849186	0.453896	0.0426782	0.707	0.407929	0.00017267	0.030818	0.786106	0.0488733	0.666822	-0.0276317	0.807772	0.0340225	0.764479	-0.114677	0.311103	0.0409124	0.718606	0.0136249	0.904521	0.0604259	0.594417	-0.11225	0.321524	-0.473188	9.31016e-06	-0.334076	0.00245719	0.0524553	0.644003	0.329844	0.00280923	0.0499478	0.659944	0.390534	0.000341762	0.234185	0.036544	-0.128662	0.255367	0.037123	0.743725	-0.00890563	0.937508	0.154335	0.171658
ANGPTL7	blue	-0.0839879	0.458877	0.0839879	0.458877	0.134763	0.233326	0.278653	0.0123178	0.0803676	0.478533	-0.265877	0.0171385	-0.111222	0.326006	-0.0886221	0.434376	-0.00426394	0.970056	0.0848687	0.454162	-0.089017	0.432324	0.135449	0.230934	-0.14407	0.202316	-0.365873	0.0008454	-0.261994	0.0188931	-0.0132344	0.907245	0.143798	0.203177	0.152432	0.177069	0.216743	0.0534687	0.0275766	0.808147	-0.0775694	0.494029	-0.257726	0.0209977	0.0131871	0.907575	0.211344	0.0598518
ANK2	blue	-0.227754	0.042172	0.227754	0.042172	-0.272523	0.0144594	0.283033	0.0109614	-0.207924	0.0642069	0.31748	0.00411029	-0.110928	0.327292	0.0412582	0.716327	-0.0472489	0.677272	-0.122035	0.280869	-0.117418	0.299605	0.104718	0.355263	0.0308573	0.78584	-0.231905	0.0384632	-0.156095	0.166763	-0.0992735	0.380964	0.301629	0.00654735	0.0589451	0.603499	0.276832	0.0129233	0.126436	0.26375	0.0284266	0.802352	0.020919	0.853872	-0.110232	0.330354	-0.211397	0.0597857
ANKEF1	blue	-0.0718853	0.526301	0.0718853	0.526301	-0.193863	0.0848779	0.415697	0.000125739	-0.00687481	0.951739	0.248279	0.0263769	-0.039077	0.730737	-0.168996	0.133988	0.134154	0.235465	-0.189007	0.0931334	0.0659964	0.560813	0.310924	0.00499811	0.174576	0.12143	-0.282344	0.0111657	-0.28755	0.00970068	-0.162067	0.150925	0.0678288	0.54996	-0.0669902	0.554914	0.231848	0.038512	0.209414	0.0622784	0.0238603	0.833602	0.0778372	0.492535	0.163452	0.147418	-0.063831	0.573768
ANKH	blue	0.276164	0.0131515	-0.276164	0.0131515	-0.453927	2.34726e-05	-0.159142	0.158537	-0.365936	0.000843523	0.319956	0.00381342	0.256434	0.0216729	-0.11105	0.326759	-0.0841647	0.457928	-0.179167	0.111791	0.0835277	0.46135	0.281995	0.0112706	-0.107208	0.343873	0.177212	0.115821	0.366019	0.000841056	-0.138409	0.220806	-0.00666149	0.953235	0.177434	0.115358	-0.187962	0.0949907	0.0814886	0.472399	0.0482991	0.670509	0.0538556	0.63517	-0.368479	0.000770806	-0.486424	4.77074e-06
ANKLE2	blue	0.0972334	0.390876	-0.0972334	0.390876	-0.0588944	0.603811	0.337784	0.00218187	0.126342	0.264106	0.0286669	0.800716	0.223143	0.0466349	-0.199153	0.0765559	-0.24221	0.0304154	-0.278206	0.012464	-0.214612	0.0559179	0.359858	0.00104331	-0.276601	0.0130016	-0.243524	0.0294991	-0.0829681	0.464368	-0.2447	0.0286993	0.0510561	0.652879	0.114737	0.31085	0.201956	0.0724178	-0.0498374	0.660649	-0.202154	0.0721335	-0.217256	0.0528914	-0.161934	0.151266	-0.0766704	0.499064
ANKRD17	blue	0.148557	0.188465	-0.148557	0.188465	0.0596846	0.598956	-0.510027	1.34817e-06	0.0682339	0.547574	-0.24221	0.0304153	0.169806	0.132106	0.16078	0.154239	0.0148158	0.89622	0.0313597	0.782438	0.102438	0.365893	-0.232726	0.0377631	0.0382368	0.736312	0.430863	6.61732e-05	0.403131	0.00020923	0.0330714	0.77088	-0.444533	3.61259e-05	0.0508212	0.654374	-0.481694	6.07778e-06	-0.113585	0.315764	0.0615896	0.587322	-0.14727	0.192367	-0.0194099	0.864309	-0.093861	0.407594
ANKRD27	blue	0.305718	0.00582018	-0.305718	0.00582018	-0.100548	0.374848	-0.554077	9.72721e-08	-0.197253	0.0794667	-0.0143827	0.899238	0.0106065	0.925604	0.160066	0.156103	-0.210689	0.060667	0.187536	0.0957556	0.0871416	0.442122	-0.169737	0.132266	0.294398	0.00803132	0.538841	2.51985e-07	0.469065	1.14016e-05	0.244011	0.0291656	-0.397223	0.000264008	0.0765368	0.499814	-0.518706	8.26755e-07	-0.0460095	0.685287	0.260949	0.0193912	-0.0405409	0.721055	0.0919647	0.417174	-0.167038	0.138622
ANKRD40	blue	0.165979	0.141176	-0.165979	0.141176	-0.0637279	0.574389	-0.126241	0.264492	-0.122182	0.280286	-0.0314928	0.781538	0.0628738	0.579539	0.0933911	0.409956	-0.0351976	0.756593	0.0720192	0.525528	-0.0312936	0.782885	0.156479	0.165711	0.0746286	0.510595	0.129599	0.251892	0.158536	0.160149	-0.0123233	0.913605	-0.259769	0.0199666	0.182936	0.104331	-0.230764	0.0394547	0.0178349	0.875227	0.146558	0.194549	-0.0851599	0.45261	0.0378008	0.739211	-0.0319203	0.778647
ANKRD46	blue	0.0330157	0.771255	-0.0330157	0.771255	-0.266558	0.0168456	-0.565416	4.64174e-08	-0.509486	1.38925e-06	0.0128812	0.90971	0.0802116	0.47939	-0.0242518	0.830912	0.124324	0.271876	0.271102	0.0149998	0.1983	0.0778512	-0.0182587	0.872287	0.16136	0.152739	0.525646	5.53691e-07	0.493612	3.27903e-06	0.0283923	0.802586	-0.338119	0.00215844	0.0572124	0.614203	-0.581623	1.53446e-08	0.144166	0.20201	0.353881	0.00128066	0.152924	0.175657	-0.153159	0.174987	-0.274175	0.0138529
ANKRD7	blue	-0.0662126	0.559527	0.0662126	0.559527	-0.198942	0.0768747	0.256172	0.0218118	-0.0203967	0.857481	0.232314	0.0381129	0.199783	0.0756092	0.10606	0.349096	-0.238717	0.0329674	-0.145461	0.197947	-0.00281859	0.980204	0.227291	0.0426036	-0.0688792	0.543784	-0.229326	0.0407339	-0.0279968	0.805281	0.0260235	0.818763	-0.0510495	0.652921	0.104338	0.357019	0.109158	0.335119	0.140621	0.213444	0.000985576	0.993077	0.0504073	0.657011	-0.0378231	0.739062	-0.169439	0.132957
ANKS1A	blue	-0.0272379	0.810459	0.0272379	0.810459	-0.304025	0.00611215	-0.427061	7.79504e-05	-0.306783	0.00564285	0.217578	0.0525327	-0.0634649	0.575972	-0.128853	0.254655	0.281348	0.011467	0.00529179	0.962843	0.057812	0.61049	0.0325651	0.774294	0.34623	0.00165548	0.538491	2.57413e-07	0.400105	0.000235819	-0.138125	0.221765	-0.317569	0.0040993	-0.116353	0.304041	-0.475499	8.30069e-06	-0.20832	0.0636898	0.278491	0.0123706	-0.0112683	0.920977	0.0370342	0.744317	-0.33639	0.002282
ANO1	blue	-0.085356	0.451566	0.085356	0.451566	-0.0159461	0.888351	0.236131	0.0349703	-0.0037814	0.973444	0.0063414	0.95548	0.0749249	0.508913	0.194498	0.0838427	0.000648384	0.995446	0.0219943	0.84645	0.0345945	0.760637	0.276266	0.0131164	0.0298619	0.792591	-0.124269	0.27209	-0.11534	0.308297	0.220102	0.0497854	-0.0710026	0.531405	0.0137239	0.90383	0.107577	0.342207	-0.053232	0.639097	0.0950221	0.401791	0.114257	0.312891	0.14291	0.206012	0.076434	0.500392
ANP32A-IT1	blue	0.253927	0.0230357	-0.253927	0.0230357	-0.356317	0.00117858	-0.357564	0.00112922	-0.10916	0.335111	0.432083	6.27611e-05	0.154138	0.172213	0.102848	0.363969	-0.106666	0.346335	-0.237621	0.0338042	0.129716	0.25146	0.0518197	0.648029	0.103472	0.361046	0.405946	0.000187	0.456621	2.06931e-05	-0.0980783	0.386752	-0.313445	0.00463831	0.0500811	0.659092	-0.406584	0.00018227	0.131522	0.244864	-0.0494667	0.66302	-0.0120365	0.915609	-0.13932	0.217753	-0.425157	8.45526e-05
ANP32C	blue	-0.068435	0.546392	0.068435	0.546392	0.00572583	0.959797	0.500914	2.22075e-06	0.213231	0.0575531	-0.0234913	0.836139	0.0471818	0.677705	-0.0879402	0.437934	0.150458	0.182808	-0.286582	0.00995958	-0.0883293	0.435902	0.0537634	0.63575	-0.225362	0.0444406	-0.497641	2.64761e-06	-0.366033	0.000840661	-0.139552	0.21698	0.380965	0.0004898	0.0473842	0.676399	0.48822	4.34757e-06	0.0311257	0.784022	-0.260377	0.0196681	-0.135583	0.230468	-0.101713	0.369314	0.0052885	0.962866
ANP32D	blue	-0.240262	0.0318176	0.240262	0.0318176	0.00888388	0.93766	0.508525	1.46522e-06	0.0376361	0.740307	0.0555075	0.624815	-0.140578	0.213586	0.03304	0.771091	0.0445957	0.694472	-0.0527535	0.642118	-0.169395	0.133058	0.214647	0.0558768	0.0661429	0.559942	-0.399679	0.000239804	-0.406445	0.000183288	0.118627	0.29462	0.251659	0.0243315	-0.0823534	0.467696	0.45203	2.56344e-05	0.0554443	0.62521	0.0743056	0.512432	-0.0473174	0.67683	0.19373	0.0850959	0.145092	0.199097
ANP32E	blue	0.316032	0.00429334	-0.316032	0.00429334	-0.247452	0.0268988	-0.602545	3.35177e-09	-0.26033	0.0196913	0.170294	0.130982	0.0916268	0.418895	0.10826	0.339133	-0.0987801	0.383347	0.0662551	0.559275	0.0968268	0.39287	-0.145456	0.197963	-0.0638757	0.573499	0.508369	1.47792e-06	0.640879	1.52277e-10	0.0203776	0.857613	-0.213899	0.0567576	0.257825	0.0209466	-0.512643	1.16506e-06	0.180383	0.109339	0.0403503	0.722313	-0.0613882	0.588548	-0.335712	0.00233207	-0.37808	0.000544778
ANTXR1	blue	-0.0317704	0.779661	0.0317704	0.779661	-0.140334	0.214388	0.420915	0.000101169	0.00428184	0.969931	-0.0146052	0.897687	-0.171469	0.128306	-0.112282	0.321384	-0.121233	0.284064	-0.240524	0.0316256	-0.188988	0.0931665	0.271836	0.0147187	-0.102031	0.36781	-0.242115	0.0304825	-0.349435	0.00148785	-0.213744	0.0569409	0.191352	0.0890716	-0.0488308	0.667095	0.306825	0.00563599	0.103763	0.35969	-0.106318	0.347917	-0.0394331	0.728377	-0.0973646	0.390234	0.000717736	0.994959
ANXA10	blue	-0.137813	0.22282	0.137813	0.22282	-0.0170532	0.880655	0.261316	0.019215	-0.0238786	0.833476	0.205863	0.0669526	0.0752602	0.507014	0.118545	0.294956	-0.218343	0.0516873	0.112185	0.321805	-0.109654	0.332912	0.296118	0.00765369	0.0570901	0.614962	-0.178596	0.112956	-0.0718749	0.526361	0.0498037	0.660865	-0.00136611	0.990404	-0.137878	0.222599	0.194193	0.084338	0.0257281	0.820785	0.157146	0.16389	-0.0648321	0.567762	0.196078	0.0813096	0.0676377	0.551087
ANXA13	blue	-0.209588	0.0620572	0.209588	0.0620572	0.101825	0.368782	0.630056	3.80559e-10	0.22179	0.0480157	-0.00295833	0.979222	-0.0432396	0.703323	0.120032	0.288897	-0.0192869	0.865161	-0.0643207	0.570826	-0.173704	0.123331	0.282529	0.0111104	-0.0283972	0.802553	-0.55032	1.23546e-07	-0.476115	8.0498e-06	0.130551	0.248395	0.213215	0.0575722	0.0170427	0.880728	0.538604	2.55644e-07	0.136754	0.226432	-0.0278916	0.805998	-0.0232277	0.837953	0.244038	0.0291474	0.222982	0.0467972
ANXA8	blue	0.0979143	0.387551	-0.0979143	0.387551	0.00527013	0.962995	0.305152	0.00591634	0.04633	0.683211	-0.097308	0.390511	-0.139409	0.217457	-0.154416	0.171431	-0.0866692	0.44461	-0.109124	0.335267	-0.227817	0.0421136	0.262682	0.0185714	-0.138961	0.218954	-0.193293	0.0858156	-0.233243	0.0373274	-0.182183	0.10579	0.186387	0.0978434	0.0635112	0.575693	0.245946	0.0278722	0.117966	0.29734	-0.0808525	0.475874	-0.120408	0.287379	-0.0633309	0.57678	0.0683117	0.547117
AOC2	blue	-0.113238	0.317255	0.113238	0.317255	-0.23071	0.0395015	0.324477	0.00332015	-0.13236	0.241845	0.17561	0.119205	-0.0495744	0.662331	0.0199956	0.860255	-0.112669	0.319712	-0.105866	0.349984	0.00863987	0.939369	0.431691	6.38401e-05	-0.0861051	0.44759	-0.128692	0.255253	-0.0773882	0.495042	-0.062634	0.580989	0.00515185	0.963825	-0.0462731	0.683579	0.178374	0.113412	0.0662531	0.559287	0.12676	0.262518	0.011496	0.919385	-0.0429837	0.704998	-0.126956	0.261774
AOC3	blue	-0.306748	0.00564865	0.306748	0.00564865	-0.108206	0.339376	0.361792	0.000975513	-0.120669	0.286329	0.0565935	0.618046	-0.0214426	0.850256	-0.0166326	0.883578	0.117834	0.297881	-0.0174847	0.877658	-0.15996	0.15638	0.123999	0.27314	-0.136571	0.227058	-0.264309	0.0178295	-0.151098	0.180935	-0.0800024	0.480541	0.313161	0.00467773	-0.26868	0.0159605	0.429678	6.96559e-05	-0.0705882	0.53381	0.0819971	0.46963	0.0239906	0.832706	-0.0692954	0.541347	-0.054971	0.628171
AOX1	blue	-0.200609	0.0743829	0.200609	0.0743829	0.12423	0.272238	0.560048	6.6115e-08	0.123225	0.276167	0.0933006	0.410411	-0.147624	0.191287	0.00376246	0.973577	0.0140584	0.901498	-0.0331966	0.770037	-0.151761	0.179006	0.300193	0.00682116	-0.0250849	0.825194	-0.455311	2.20035e-05	-0.389103	0.00036091	0.00493331	0.965358	0.263451	0.0182175	-0.195155	0.0827822	0.508614	1.45798e-06	-0.022532	0.842743	0.00444233	0.968804	0.0580294	0.609146	0.176126	0.118107	0.275525	0.0133733
AP001062.7	blue	0.00972083	0.931801	-0.00972083	0.931801	0.256815	0.0214715	0.466907	1.26643e-05	0.298031	0.00725247	-0.16208	0.150893	-0.0158986	0.888682	-0.189717	0.0918882	-0.0321392	0.777168	-0.128505	0.25595	-0.118404	0.295535	-0.068085	0.548451	-0.277139	0.0128194	-0.531202	3.9909e-07	-0.405006	0.00019417	-0.138721	0.219757	0.434857	5.55963e-05	0.072481	0.52287	0.519324	7.98036e-07	0.0425538	0.707815	-0.333018	0.00254131	-0.0658411	0.561738	-0.0813208	0.473314	0.247851	0.0266458
AP1AR	blue	0.0823165	0.467896	-0.0823165	0.467896	-0.0133193	0.906653	-0.41134	0.000150365	-0.201234	0.0734667	-0.0127811	0.910409	0.0114864	0.919452	-0.0329663	0.771588	0.126262	0.264414	0.201876	0.0725342	0.00317795	0.97768	-0.137578	0.223617	0.195952	0.0815099	0.42908	7.14743e-05	0.381889	0.000473286	0.163676	0.146857	-0.340303	0.002011	-0.061443	0.588214	-0.420478	0.000103042	0.00783157	0.945032	0.256861	0.0214473	0.0886688	0.434133	0.0328999	0.772036	-0.0570711	0.61508
AP1S1	blue	-0.0789952	0.486101	0.0789952	0.486101	0.0433724	0.702455	0.410517	0.000155488	0.0595886	0.599544	0.187191	0.0963796	0.0625867	0.581275	0.0862443	0.446854	0.128994	0.25413	-0.0636695	0.57474	-0.209891	0.0616721	0.204837	0.0683543	0.107068	0.34451	-0.266607	0.0168248	-0.322861	0.00348948	-0.0785416	0.488616	0.334716	0.00240758	-0.212941	0.0579021	0.466524	1.29016e-05	-0.132158	0.242569	0.0756512	0.504803	-0.126647	0.262948	0.206495	0.0661011	0.130492	0.248612
AP1S2	blue	0.0293895	0.7958	-0.0293895	0.7958	0.116744	0.302404	-0.436852	5.09231e-05	0.0088311	0.93803	-0.0356181	0.753777	0.191931	0.0880898	0.156462	0.165756	-0.034592	0.760654	0.100875	0.37329	0.202005	0.0723474	-0.062094	0.58426	-0.136972	0.225682	0.405678	0.000189014	0.401083	0.000226903	0.233515	0.0371	-0.288468	0.00946073	-0.318095	0.00403472	-0.379727	0.000512736	-0.442382	3.9804e-05	0.012422	0.912916	-0.0707841	0.532672	-0.101715	0.369301	-0.0300887	0.791051
AP3B2	blue	-0.128858	0.254636	0.128858	0.254636	-0.111934	0.322897	0.296791	0.00751031	0.0629322	0.579186	0.267352	0.0165096	0.181605	0.106919	0.2293	0.0407575	0.0526946	0.64249	-0.17795	0.114287	0.0221752	0.845203	0.287145	0.00980835	-0.156642	0.165264	-0.257125	0.0213092	-0.0793142	0.484336	-0.00106478	0.992521	0.178166	0.113841	-0.10528	0.352671	0.283444	0.010841	0.15548	0.168464	-0.0847067	0.455028	0.0915331	0.419374	-0.0722504	0.524197	-0.094896	0.402419
AP4M1	blue	-0.154711	0.170605	0.154711	0.170605	0.377213	0.000562353	0.351085	0.00140765	0.249964	0.0253394	-0.270736	0.0151416	-0.0504306	0.656863	-0.0984999	0.384705	-0.106632	0.346487	0.136058	0.228824	0.0239838	0.832753	0.113127	0.317734	-0.0877385	0.43899	-0.409445	0.000162401	-0.326463	0.00312211	0.164561	0.144654	-0.00228043	0.983983	0.0559064	0.622325	0.249146	0.0258386	0.0127306	0.910761	-0.0491651	0.664951	-0.153505	0.174002	0.2518	0.0242493	0.425366	8.38044e-05
AP4S1	blue	-0.147765	0.190857	0.147765	0.190857	0.0484293	0.669672	0.48891	4.19449e-06	0.204902	0.0682645	0.0227424	0.841294	0.0211629	0.852187	-0.0780878	0.491139	0.0892148	0.431297	-0.193529	0.0854268	-0.0861834	0.447176	0.352639	0.00133573	-0.252288	0.0239661	-0.440302	4.36912e-05	-0.308866	0.00530993	-0.256087	0.0218573	0.175263	0.119949	-0.00341857	0.975991	0.354675	0.00124654	-0.119456	0.291235	-0.184667	0.101036	-0.160002	0.15627	-0.0595543	0.599755	0.0550278	0.627814
AP5M1	blue	0.12506	0.269024	-0.12506	0.269024	-0.372332	0.00067143	-0.789577	3.24923e-18	-0.645786	9.93201e-11	0.152498	0.176878	0.0477646	0.673948	0.0707407	0.532925	-0.101287	0.37133	0.40759	0.000175041	0.190092	0.0912367	-0.100026	0.377348	0.440194	4.39018e-05	0.828985	2.22846e-21	0.744989	2.31119e-15	0.0854498	0.451067	-0.501446	2.15788e-06	0.0594007	0.600698	-0.759581	3.15355e-16	0.0329202	0.771899	0.571893	3.00394e-08	0.0811286	0.474364	0.0436863	0.700403	-0.350604	0.00143062
APBA1	blue	-0.143012	0.205684	0.143012	0.205684	0.0167694	0.882627	0.492785	3.42507e-06	0.16405	0.145922	0.035504	0.75454	0.0123996	0.913072	-0.064956	0.56702	-0.0133301	0.906577	-0.175268	0.119936	-0.271414	0.0148797	0.19747	0.0791299	-0.186135	0.0983059	-0.425881	8.19847e-05	-0.302054	0.00646825	-0.124403	0.271566	0.274135	0.0138671	-0.110604	0.328716	0.493714	3.26146e-06	0.126015	0.265355	-0.0791567	0.485207	-0.100295	0.376058	0.0411739	0.716882	0.0743699	0.512066
APBB2	blue	-0.192057	0.0878767	0.192057	0.0878767	-0.193009	0.0862852	0.612248	1.59361e-09	0.0909145	0.422536	0.0205776	0.856231	-0.0128942	0.90962	-0.144436	0.201159	0.00149661	0.989488	-0.317692	0.00408413	-0.0368781	0.745358	0.530046	4.27438e-07	-0.282556	0.0111025	-0.488293	4.33115e-06	-0.387866	0.000378237	-0.151819	0.178837	0.0966497	0.39374	0.085859	0.448894	0.364264	0.000894703	0.0710936	0.530878	-0.174818	0.120907	-0.0909539	0.422334	-0.115424	0.307945	-0.0991986	0.381325
APC	blue	0.191778	0.0883485	-0.191778	0.0883485	-0.33655	0.00227026	-0.63163	3.33829e-10	-0.522368	6.69855e-07	0.209542	0.0621156	0.198597	0.0773982	0.208253	0.0637774	-0.166111	0.140856	0.279948	0.0119024	0.194098	0.0844936	0.0623919	0.582454	0.249446	0.025655	0.725023	2.86361e-14	0.710654	1.53554e-13	0.11949	0.291097	-0.416302	0.000122632	0.0431702	0.703777	-0.600301	3.96671e-09	-0.0855989	0.450275	0.45323	2.4246e-05	0.0833686	0.462207	-0.0383532	0.735539	-0.334389	0.00243284
APIP	blue	0.0937078	0.408363	-0.0937078	0.408363	-0.348503	0.00153493	-0.55049	1.22223e-07	-0.482087	5.95747e-06	0.252228	0.0240007	0.125883	0.265859	0.089992	0.427278	-0.127138	0.261087	0.245614	0.0280906	0.141418	0.210834	0.0697042	0.538958	0.255499	0.0221726	0.651845	5.7971e-11	0.65917	2.97459e-11	0.0263438	0.81657	-0.403839	0.000203422	-0.00702215	0.950706	-0.552017	1.10938e-07	-0.0442269	0.696875	0.42414	8.82886e-05	0.149583	0.185398	-0.0206736	0.855568	-0.356177	0.00118423
APLP1	blue	-0.241689	0.0307852	0.241689	0.0307852	0.125855	0.26597	0.290431	0.00896455	0.0403907	0.722047	0.166491	0.139937	0.00776237	0.945517	0.0448407	0.692877	-0.0669606	0.55509	0.156907	0.164542	-0.227283	0.0426108	0.167182	0.138275	-0.0334285	0.768475	-0.190178	0.0910863	-0.0926338	0.413779	0.208756	0.063124	0.0533358	0.638443	-0.313585	0.004619	0.278613	0.0123307	0.0430046	0.704861	0.110396	0.32963	0.102388	0.366126	0.173231	0.124371	0.224604	0.0451799
APOBEC2	blue	-0.1865	0.097637	0.1865	0.097637	-0.0514933	0.650101	0.61469	1.31642e-09	0.0156436	0.890456	0.132897	0.239924	-0.0547936	0.629281	-0.019331	0.864855	-0.0417748	0.712929	-0.0709583	0.531662	-0.25335	0.0233596	0.285879	0.0101515	-0.231711	0.03863	-0.539928	2.35801e-07	-0.404694	0.000196599	-0.104745	0.355137	0.496251	2.85124e-06	-0.0974732	0.389703	0.610607	1.81033e-09	0.0606262	0.593193	-0.0867316	0.444281	0.0588037	0.60437	-0.102588	0.365186	0.0405271	0.721147
APOC1	blue	-0.287841	0.00962405	0.287841	0.00962405	-0.227985	0.0419584	0.426297	8.05397e-05	-0.100596	0.374619	0.464752	1.4055e-05	-0.0801442	0.479761	-0.159846	0.156678	-0.0525843	0.643187	-0.0397145	0.726515	-0.151261	0.180459	0.298269	0.00720381	0.116736	0.302437	-0.263404	0.0182389	-0.118282	0.296036	-0.150223	0.183502	0.242139	0.0304656	-0.0753009	0.506783	0.43819	4.79947e-05	0.15635	0.166063	0.169295	0.13329	0.00370799	0.973959	0.14081	0.212824	-0.106962	0.344989
APOC3	blue	-0.173948	0.122796	0.173948	0.122796	-0.0226854	0.841686	0.454325	2.30413e-05	0.15906	0.158755	0.0400052	0.724593	-0.138902	0.21915	-0.064672	0.56872	0.0125148	0.912268	-0.276512	0.0130321	-0.128616	0.255536	0.111321	0.32557	-0.146574	0.194498	-0.435433	5.42069e-05	-0.402492	0.000214607	-0.166851	0.13907	0.281122	0.0115361	0.0733965	0.517619	0.356552	0.00116913	0.0708334	0.532386	-0.265045	0.0175021	-0.0578763	0.610092	-0.0990018	0.382275	0.0125241	0.912203
APOD	blue	-0.205307	0.0677101	0.205307	0.0677101	0.0687549	0.544514	0.437195	5.01567e-05	0.114215	0.31307	0.0185734	0.870105	-0.0272159	0.81061	-0.130878	0.247204	0.137599	0.223547	-0.0597394	0.59862	-0.0613361	0.588865	0.25527	0.0222968	-0.212204	0.0587955	-0.342671	0.0018615	-0.249379	0.0256958	-0.093008	0.411887	0.164754	0.144177	-0.22866	0.0413384	0.435017	5.52072e-05	-0.00962607	0.932464	0.00577484	0.959454	0.0432885	0.703004	0.0412915	0.716109	0.105577	0.351308
APOM	blue	-0.23413	0.0365894	0.23413	0.0365894	0.0532832	0.638775	0.518655	8.29177e-07	0.0969404	0.392312	-0.108609	0.337568	-0.16594	0.141271	-0.256523	0.0216259	-0.0172424	0.879341	-0.0556442	0.623962	-0.0943316	0.405236	0.414165	0.000133938	-0.0689636	0.54329	-0.400882	0.000228714	-0.429227	7.10243e-05	-0.20731	0.0650152	0.0616732	0.586815	0.0515448	0.649773	0.333589	0.00249557	0.176785	0.116715	-0.00371051	0.973941	0.0389441	0.731617	0.110836	0.327694	0.168778	0.134499
APOOL	blue	0.0184338	0.871073	-0.0184338	0.871073	-0.38641	0.000399633	-0.551301	1.161e-07	-0.542355	2.03157e-07	0.0240894	0.832027	-0.0948488	0.402654	0.0201285	0.859337	-0.0900832	0.426808	0.232605	0.0378649	0.244354	0.0289326	0.086613	0.444906	0.249121	0.025854	0.645263	1.03987e-10	0.543562	1.88564e-07	0.109734	0.332559	-0.449663	2.85917e-05	-0.0159005	0.888669	-0.608619	2.11063e-09	0.0195567	0.863293	0.458057	1.93404e-05	0.118602	0.294723	-0.0434436	0.70199	-0.340884	0.00197338
APPL1	blue	0.369423	0.000745289	-0.369423	0.000745289	-0.289259	0.00925794	-0.6455	1.01852e-10	-0.391912	0.000324207	0.031538	0.781232	0.0816628	0.47145	0.0152662	0.893083	-0.108903	0.336253	0.0762105	0.501649	0.215474	0.0549156	-0.126423	0.263799	0.0273123	0.809952	0.633107	2.95019e-10	0.638033	1.94422e-10	-0.0523907	0.644412	-0.399462	0.000241859	0.177493	0.115236	-0.62447	6.02214e-10	-0.0133284	0.906589	0.16253	0.149746	-0.00876391	0.938501	-0.240875	0.0313707	-0.372416	0.000669405
APTX	blue	0.0188695	0.868053	-0.0188695	0.868053	-0.186782	0.0971215	-0.565564	4.59621e-08	-0.370259	0.000723347	0.0232808	0.837587	-0.068282	0.547291	0.0562069	0.620452	0.190743	0.0901127	0.261893	0.018941	0.224585	0.0451988	-0.169172	0.133578	0.439882	4.45165e-05	0.562426	5.65701e-08	0.374684	0.000616675	-0.049997	0.65963	-0.376736	0.000572262	0.102389	0.366124	-0.537941	2.66164e-07	0.0160254	0.8878	0.371205	0.000699232	-0.0159744	0.888155	0.14318	0.205147	-0.163306	0.147785
AQP3	blue	-0.137459	0.224021	0.137459	0.224021	-0.117554	0.299039	0.575892	2.28531e-08	0.0495279	0.662629	0.0107152	0.924844	0.0958005	0.397928	-0.174251	0.122136	-0.0310258	0.784698	-0.262084	0.0188507	-0.0254532	0.822669	0.348472	0.00153656	-0.241083	0.0312199	-0.558959	7.09784e-08	-0.427338	7.70311e-05	-0.100711	0.37407	0.178866	0.112405	0.256734	0.0215145	0.360467	0.00102152	0.370027	0.00072937	-0.22003	0.049863	0.061854	0.585716	-0.147924	0.190375	-0.0137436	0.903693
AQP5	blue	-0.183012	0.104183	0.183012	0.104183	-0.00530456	0.962753	0.613299	1.4681e-09	0.0847527	0.454782	0.0265506	0.815156	-0.0943144	0.405322	-0.111678	0.324012	-0.0280402	0.804985	-0.166516	0.139876	-0.0909037	0.422591	0.278891	0.0122403	-0.114077	0.313659	-0.520489	7.46466e-07	-0.425966	8.16868e-05	-0.0753788	0.506342	0.289181	0.00927775	0.0755715	0.505253	0.488599	4.26285e-06	-0.0326549	0.773688	-0.111759	0.323658	0.0126175	0.911551	0.0587276	0.604838	0.140491	0.213873
AQP6	blue	-0.179717	0.110677	0.179717	0.110677	0.101083	0.372302	0.564755	4.84997e-08	0.113615	0.315636	0.0623386	0.582777	0.0271851	0.81082	0.0220166	0.846296	0.00873918	0.938674	-0.0116131	0.918566	-0.161257	0.153005	0.0873044	0.441267	-0.218226	0.051816	-0.623153	6.7018e-10	-0.423127	9.21605e-05	-0.0391524	0.730237	0.506938	1.59922e-06	0.0962664	0.395627	0.661832	2.32335e-11	0.256014	0.021896	-0.116283	0.304333	-0.200955	0.0738752	0.0094032	0.934024	0.174909	0.12071
AR	blue	-0.0854853	0.450878	0.0854853	0.450878	-0.0907616	0.42332	0.454621	2.27252e-05	-0.0319355	0.778544	0.260152	0.0197783	0.00548764	0.961469	-0.148893	0.187457	-0.0470868	0.678318	-0.22711	0.0427732	-0.0833318	0.462406	0.532235	3.75282e-07	-0.189308	0.0926042	-0.260335	0.0196886	-0.202316	0.0718999	-0.132149	0.242602	0.210491	0.060915	-0.165602	0.142094	0.315461	0.00436748	-0.244824	0.0286161	-0.0777049	0.493273	0.00431603	0.969691	-0.0899932	0.427273	-0.0368296	0.745681
ARAP2	blue	-0.00904652	0.936521	0.00904652	0.936521	-0.292181	0.00854169	-0.423957	8.89775e-05	-0.308054	0.00543746	0.182472	0.105227	0.0398736	0.725463	0.35645	0.00117322	-0.0377462	0.739574	0.24302	0.0298481	0.23392	0.0367628	0.034865	0.758822	0.262869	0.0184848	0.455776	2.153e-05	0.528896	4.57508e-07	0.337528	0.00219996	-0.40825	0.000170445	0.00718726	0.949548	-0.393424	0.000305897	0.179945	0.110219	0.391301	0.000331876	0.319235	0.00389779	0.116165	0.304827	-0.302104	0.00645892
ARC	blue	-0.217206	0.052948	0.217206	0.052948	0.20822	0.0638204	0.509488	1.38911e-06	0.237015	0.0342744	-0.1164	0.303842	-0.0630098	0.578717	-0.0410471	0.717718	0.123891	0.27356	0.0228842	0.840318	-0.108605	0.337585	0.171933	0.127261	-0.146414	0.194992	-0.468877	1.15066e-05	-0.384742	0.000425483	0.14693	0.193405	0.182774	0.104642	0.0749879	0.508556	0.456741	2.05771e-05	0.0321784	0.776904	-0.0471202	0.678103	0.142935	0.205932	0.154971	0.169877	0.273292	0.0141742
ARCN1	blue	0.140021	0.215425	-0.140021	0.215425	0.101765	0.369068	-0.481329	6.19123e-06	0.0132526	0.907118	-0.200554	0.0744648	0.0928143	0.412866	0.00949007	0.933416	0.0102893	0.927823	0.193104	0.0861289	0.0668275	0.555878	-0.235111	0.0357885	0.0237083	0.834647	0.41435	0.000132923	0.42691	7.84566e-05	0.0720473	0.525367	-0.458918	1.85695e-05	0.0538536	0.635183	-0.461991	1.60459e-05	-0.000621373	0.995635	0.120813	0.285748	-0.122936	0.277304	0.0466626	0.681059	-0.0145144	0.89832
AREL1	blue	0.199157	0.0765499	-0.199157	0.0765499	0.22268	0.0471037	-0.573628	2.66899e-08	0.199943	0.0753704	-0.166874	0.139015	0.110897	0.327428	0.0978496	0.387866	-0.0610027	0.590896	0.122224	0.280117	0.0768958	0.497799	-0.320368	0.00376582	0.0582799	0.607599	0.475181	8.43332e-06	0.490013	3.96036e-06	0.104158	0.357856	-0.491288	3.70499e-06	0.0475523	0.675316	-0.513276	1.12443e-06	-0.163169	0.14813	-0.00780192	0.94524	-0.188567	0.0939117	0.0893192	0.430756	0.0484545	0.66951
ARF4	blue	0.227511	0.0423975	-0.227511	0.0423975	0.0651217	0.566029	-0.476299	7.97611e-06	0.0200549	0.859845	-0.0492651	0.664311	0.128217	0.257029	0.0663311	0.558823	0.216054	0.0542508	0.102446	0.365853	0.111068	0.32668	-0.405024	0.000194025	0.102499	0.365604	0.420317	0.00010374	0.336991	0.00223835	0.0208953	0.854035	-0.311215	0.00495535	0.0289075	0.799078	-0.408837	0.000166447	-0.0784907	0.488898	0.0324407	0.775133	0.0554713	0.625041	0.0161203	0.88714	-0.0672258	0.55352
ARFGAP3	blue	0.234073	0.0366364	-0.234073	0.0366364	-0.353114	0.00131443	-0.62567	5.46127e-10	-0.396063	0.000276202	0.134041	0.235863	0.0497527	0.661191	-0.0987926	0.383287	0.0698235	0.538262	0.00923654	0.935191	0.00803669	0.943595	-0.216519	0.0537211	0.205931	0.0668605	0.693739	9.77766e-13	0.517595	8.80839e-07	-0.189673	0.0919654	-0.318233	0.00401788	0.104061	0.358304	-0.6221	7.29703e-10	0.054579	0.630627	0.177392	0.115445	0.077739	0.493083	-0.187981	0.0949567	-0.412823	0.00014152
ARFIP1	blue	0.17728	0.115679	-0.17728	0.115679	-0.214371	0.0562002	-0.606782	2.43009e-09	-0.518735	8.25385e-07	0.0195132	0.863594	0.074678	0.510314	0.0350835	0.757357	-0.246056	0.0278	0.319527	0.00386346	-0.0541117	0.63356	-0.10008	0.377087	0.144171	0.201996	0.598002	4.70739e-09	0.58702	1.04713e-08	0.123236	0.276123	-0.291612	0.00867732	0.00571796	0.959853	-0.548253	1.40744e-07	-0.0686554	0.545098	0.371521	0.000691319	0.0469609	0.679131	-0.120084	0.288688	-0.213491	0.0572422
ARHGAP17	blue	-0.121063	0.284747	0.121063	0.284747	0.44437	3.6394e-05	0.34923	0.00149812	0.44278	3.90981e-05	-0.149303	0.186231	0.0392587	0.729533	0.307065	0.0055967	-0.137348	0.224402	0.0457857	0.686738	-0.0617487	0.586356	-0.0908609	0.422811	-0.0422358	0.709901	-0.519731	7.79644e-07	-0.441067	4.22228e-05	0.398724	0.000248961	0.21213	0.0588859	-0.0546011	0.630488	0.413168	0.000139533	0.0293748	0.7959	-0.156136	0.166652	-0.0996479	0.379161	0.312006	0.00484079	0.430402	6.75075e-05
ARHGAP22	blue	-0.306813	0.00563798	0.306813	0.00563798	0.161422	0.152579	0.355712	0.00120323	0.176031	0.118308	0.0606185	0.59324	-0.000326704	0.997705	0.0910244	0.421973	0.102762	0.36437	0.0239171	0.833212	0.094821	0.402793	0.0224893	0.843038	0.0822839	0.468073	-0.363115	0.000931462	-0.290131	0.00903892	0.0120967	0.915188	0.233559	0.0370628	-0.0993153	0.380763	0.447293	3.18695e-05	-0.0757399	0.504302	0.0743645	0.512096	-0.00849387	0.940392	0.301108	0.00664554	0.231242	0.0390362
ARHGAP29	blue	0.0380834	0.737332	-0.0380834	0.737332	-0.161225	0.153088	-0.122727	0.27813	-0.166012	0.141097	-0.0121204	0.915022	0.0583054	0.607441	0.0706675	0.533349	-0.137792	0.222892	0.0214862	0.849955	0.169534	0.132736	0.308283	0.00540128	-0.0425468	0.707861	0.221565	0.0482492	0.267825	0.0163121	0.0218224	0.847636	-0.253928	0.0230352	-0.136407	0.227622	-0.183385	0.103466	-0.268448	0.0160555	0.179729	0.110653	-0.0318163	0.77935	-0.0399994	0.724631	-0.198246	0.0779342
ARHGAP32	blue	-0.087659	0.439406	0.087659	0.439406	0.0586247	0.605472	0.578274	1.9384e-08	0.22513	0.0446661	-0.0114303	0.919844	-0.0449288	0.692304	-0.0520234	0.646738	0.0698243	0.538258	-0.209061	0.0627312	-0.271668	0.0147825	0.115681	0.306861	-0.211791	0.0593008	-0.50156	2.14456e-06	-0.470711	1.05187e-05	-0.154521	0.171138	0.419292	0.000108286	-0.189214	0.0927692	0.59076	8.0023e-09	0.0122093	0.914402	-0.189288	0.0926388	0.0107111	0.924873	-0.0179076	0.874723	0.0903667	0.425349
ARHGAP35	blue	-0.0373621	0.742131	0.0373621	0.742131	0.0508519	0.654178	0.594322	6.17427e-09	0.19439	0.0840172	-0.00503127	0.964671	0.0670552	0.55453	-0.00929677	0.934769	-0.199099	0.0766376	-0.180886	0.108339	-0.295605	0.00776466	0.0858618	0.448879	-0.293612	0.00820915	-0.553552	1.00591e-07	-0.402305	0.000216204	-0.121884	0.281469	0.522458	6.6639e-07	-0.0438779	0.699152	0.639696	1.68603e-10	-0.00965696	0.932248	-0.222555	0.047231	-0.0860752	0.447749	-0.120128	0.28851	0.0923973	0.414978
ARHGEF10	blue	-0.372485	0.000667757	0.372485	0.000667757	-0.0342194	0.763156	0.499935	2.34118e-06	0.0489535	0.666308	0.0426909	0.706916	-0.181854	0.10643	-0.116247	0.304485	0.126746	0.26257	-0.0561654	0.620711	0.113748	0.315069	0.485568	4.98558e-06	0.0333741	0.768841	-0.324178	0.00335089	-0.358453	0.00109519	0.000535588	0.996238	-0.0438756	0.699167	-0.0747877	0.509691	0.266687	0.0167905	0.0452715	0.690076	0.103271	0.361988	-0.0803859	0.478432	0.243712	0.0293701	0.123869	0.273648
ARHGEF12	blue	-0.277779	0.012605	0.277779	0.012605	-0.244459	0.0288616	0.511235	1.26045e-06	-0.205478	0.0674755	0.224374	0.0454069	-0.217912	0.052162	0.0592822	0.601426	0.0175415	0.877264	0.0215692	0.849382	0.124345	0.271793	0.322596	0.00351798	0.205381	0.067608	-0.367265	0.000804782	-0.357312	0.00113906	0.0222094	0.844967	0.195842	0.0816838	-0.0616333	0.587057	0.40099	0.000227739	0.0481812	0.671267	0.265667	0.0172294	0.126871	0.262096	0.255696	0.0220666	-0.019036	0.866899
ARHGEF15	blue	-0.0841372	0.458076	0.0841372	0.458076	0.0274076	0.809301	0.492245	3.52376e-06	0.157602	0.162657	0.244266	0.0289926	0.121592	0.28263	-0.0290187	0.798321	-0.0515181	0.649943	-0.212055	0.0589766	-0.274322	0.0138	0.0713557	0.52936	-0.0967692	0.393153	-0.501793	2.11779e-06	-0.343117	0.00183445	-0.114384	0.312353	0.498952	2.46817e-06	-0.0108092	0.924186	0.524567	5.89638e-07	-0.0195669	0.863222	-0.265629	0.017246	0.00407559	0.971378	-0.0459308	0.685797	0.0482093	0.671086
ARHGEF17	blue	-0.0551861	0.626824	0.0551861	0.626824	-0.00814596	0.942829	0.412303	0.000144564	0.113646	0.315503	0.230913	0.039324	0.271154	0.0149797	0.144547	0.200809	-0.155642	0.168015	-0.134269	0.235059	-0.317658	0.00408832	0.130525	0.24849	-0.103161	0.362501	-0.422954	9.28377e-05	-0.241546	0.0308874	0.0591951	0.601962	0.327504	0.00302266	0.098454	0.384927	0.422759	9.36069e-05	0.142879	0.206111	-0.157451	0.163066	-0.0608722	0.591691	-0.0174851	0.877656	0.0126874	0.911063
ARHGEF26	blue	-0.146094	0.195979	0.146094	0.195979	-0.0424985	0.708177	0.214649	0.055875	-0.140989	0.212236	-0.0706815	0.533268	-0.23817	0.0333827	-0.0721743	0.524635	0.176313	0.117711	0.0758191	0.503855	0.0359874	0.751306	0.233898	0.0367818	-0.0383841	0.735334	-0.146538	0.194609	-0.143725	0.20341	-0.0931321	0.411261	0.151172	0.180718	0.128351	0.256526	0.207071	0.0653326	0.0705368	0.534109	0.124758	0.27019	0.087136	0.442151	0.0268305	0.813243	0.0765314	0.499844
ARHGEF38	blue	-0.0673857	0.552575	0.0673857	0.552575	-0.133784	0.236772	0.269599	0.01559	0.153029	0.175357	0.0979592	0.387332	0.218115	0.0519385	-0.106037	0.349199	-0.153451	0.174156	-0.344543	0.00175045	0.211266	0.0599478	0.282834	0.01102	-0.140486	0.213888	-0.22571	0.0441041	-0.0695668	0.539761	-0.180219	0.109668	-0.177284	0.11567	0.123051	0.276853	0.0245449	0.828899	-0.00386665	0.972845	-0.171146	0.129037	-0.0583739	0.607019	-0.0113255	0.920577	-0.167218	0.13819
ARHGEF5	blue	-0.0285143	0.801755	0.0285143	0.801755	-0.116281	0.304339	0.454235	2.31384e-05	0.135148	0.231983	0.0609739	0.591071	0.00336436	0.976372	-0.200275	0.0748777	0.0264876	0.815587	-0.368147	0.000779958	-0.0837933	0.459922	0.26951	0.0156254	-0.118219	0.296295	-0.360143	0.00103304	-0.365843	0.000846317	-0.189557	0.092168	0.150255	0.183408	0.104909	0.354382	0.294437	0.00802252	0.1357	0.230064	-0.234951	0.035918	-0.148344	0.189108	-0.0935268	0.409273	-0.0645585	0.569401
ARID4A	blue	0.16007	0.156091	-0.16007	0.156091	-0.129333	0.252876	-0.592904	6.84843e-09	-0.277214	0.0127942	0.156966	0.164381	0.151632	0.179378	0.019558	0.863284	-0.024315	0.830478	0.284847	0.0104389	0.038886	0.732003	-0.194012	0.0846332	0.342794	0.00185396	0.572307	2.9205e-08	0.614034	1.38601e-09	-0.0170793	0.880474	-0.34658	0.00163638	0.0258511	0.819943	-0.49346	3.30535e-06	-0.0273072	0.809986	0.329171	0.00286911	0.0793002	0.484414	0.124893	0.269668	-0.15393	0.172798
ARID5A	blue	-0.292342	0.00850377	0.292342	0.00850377	0.378684	0.000532818	0.588596	9.35309e-09	0.483948	5.41769e-06	-0.017891	0.874838	-0.111274	0.325777	0.136104	0.228666	0.0201943	0.858881	0.0443839	0.695852	-0.104202	0.357651	0.113167	0.317561	0.00783349	0.945019	-0.538153	2.6276e-07	-0.488075	4.38018e-06	0.158275	0.160847	0.192622	0.0869295	-0.261694	0.0190349	0.560235	6.53086e-08	-0.0608892	0.591588	-0.0615413	0.587616	0.0286392	0.800904	0.454109	2.32741e-05	0.471452	1.01428e-05
ARIH1	blue	0.0867345	0.444265	-0.0867345	0.444265	-0.152511	0.17684	-0.366115	0.000838213	-0.2567	0.0215322	0.0997652	0.378598	0.213576	0.0571414	0.0496582	0.661795	-0.052299	0.644992	0.0977084	0.388555	-0.055603	0.624219	0.0283173	0.803096	0.209148	0.0626198	0.440392	4.35155e-05	0.405084	0.000193563	0.0248959	0.82649	-0.364106	0.000899684	-0.0272601	0.810308	-0.392233	0.000320238	-0.0514113	0.650621	0.322718	0.00350484	-0.138212	0.221471	0.0627987	0.579993	-0.191555	0.0887269
ARL14	blue	0.128922	0.254398	-0.128922	0.254398	0.101562	0.370027	-0.0576654	0.611397	-0.0609899	0.590974	-0.157982	0.161634	0.247265	0.0270181	0.132155	0.242579	-0.0865155	0.445421	0.21673	0.0534832	0.0827204	0.465707	-0.102731	0.364516	-0.0502275	0.658159	-0.0413738	0.715567	0.0910749	0.421715	-0.0164698	0.88471	0.0879127	0.438078	0.0363591	0.748822	0.0711971	0.530278	-0.0186273	0.869731	0.105552	0.351423	0.205468	0.0674903	-0.00887235	0.937741	0.086629	0.444822
ARL4D	blue	-0.0126462	0.911351	0.0126462	0.911351	-0.012346	0.913447	0.420555	0.000102709	0.0157316	0.889844	0.0224373	0.843396	-0.027486	0.808766	-0.0429112	0.705473	-0.19183	0.0882599	-0.0622165	0.583517	-0.204366	0.0690061	0.203704	0.0699299	-0.110286	0.330116	-0.321915	0.00359219	-0.30186	0.00650425	-0.083263	0.462777	0.335734	0.00233048	0.119978	0.289115	0.444544	3.61075e-05	0.109368	0.334184	-0.0898669	0.427924	-0.0684051	0.546568	-0.0481526	0.671451	0.100967	0.372852
ARL6IP1	blue	0.109942	0.331639	-0.109942	0.331639	-0.255415	0.0222182	-0.653248	5.10872e-11	-0.631138	3.47833e-10	0.11762	0.298766	-0.0341318	0.763745	0.0479052	0.673043	-0.0620364	0.584609	0.462361	1.57646e-05	0.182621	0.104938	-0.117493	0.299295	0.190431	0.0906505	0.59576	5.55559e-09	0.653317	5.07721e-11	0.110585	0.3288	-0.239004	0.032751	0.0149514	0.895275	-0.533768	3.42406e-07	0.0194843	0.863794	0.508254	1.48731e-06	0.137595	0.223561	-0.111609	0.324311	-0.270654	0.0151734
ARMC1	blue	0.0696464	0.539296	-0.0696464	0.539296	-0.157554	0.162785	-0.705588	2.71024e-13	-0.472503	9.63085e-06	0.0116891	0.918036	0.0100512	0.929489	0.0404005	0.721982	0.0594944	0.600123	0.418714	0.000110933	0.203282	0.0705238	-0.146314	0.1953	0.24545	0.0281986	0.714769	9.59324e-14	0.677432	5.18591e-12	0.215443	0.0549514	-0.558079	7.51542e-08	-0.132694	0.240649	-0.678845	4.50671e-12	-0.0127549	0.910592	0.544193	1.81334e-07	0.0796922	0.48225	0.0576816	0.611297	-0.190644	0.0902824
ARNTL2	blue	0.0785458	0.488592	-0.0785458	0.488592	-0.0979608	0.387324	0.222086	0.0477107	0.0048608	0.965867	0.0355382	0.754311	0.03955	0.727604	-0.0797362	0.482007	-0.168517	0.135111	-0.0508989	0.653879	0.128354	0.256514	0.241167	0.0311595	-0.00265967	0.98132	-0.161649	0.151997	-0.11176	0.323655	0.0131878	0.90757	-0.144902	0.199694	0.175067	0.120369	0.00411303	0.971116	0.225676	0.0441369	-0.0375208	0.741075	0.142763	0.206481	0.00968192	0.932073	-0.0314997	0.781491
ARPC3	blue	0.337153	0.00222673	-0.337153	0.00222673	0.0374396	0.741615	-0.494347	3.15414e-06	0.0821454	0.468825	-0.157202	0.163738	0.0156942	0.890104	-0.0715511	0.528231	-0.14232	0.20791	-0.0694226	0.540603	-0.0972658	0.390717	-0.0911651	0.421253	-0.0221517	0.845364	0.533175	3.54781e-07	0.331442	0.00267132	-0.110248	0.330286	-0.320369	0.00376576	-0.0498093	0.660829	-0.49498	3.05027e-06	-0.277478	0.0127054	-0.119884	0.289496	-0.0957104	0.398374	-0.161743	0.151755	-0.115872	0.306058
ARPP21	blue	0.0419613	0.711703	-0.0419613	0.711703	-0.268238	0.0161416	0.36742	0.000800378	0.0213146	0.85114	0.236627	0.0345783	0.151633	0.179375	-0.056924	0.615993	-0.0757705	0.504129	-0.344922	0.00172866	0.00439	0.969171	0.301637	0.00654589	-0.132258	0.242211	-0.271581	0.0148157	-0.169499	0.132817	-0.242374	0.0302998	0.103716	0.359909	0.265714	0.0172091	0.206516	0.0660725	0.104572	0.355938	-0.204259	0.0691548	-0.121666	0.282335	-0.174572	0.121439	-0.2341	0.0366143
ARR3	blue	-0.209275	0.0624568	0.209275	0.0624568	0.0451833	0.690649	0.651392	6.03817e-11	0.209293	0.0624338	0.146302	0.195337	-0.123871	0.27364	-0.232422	0.0380208	0.178287	0.113592	-0.342296	0.00188444	-0.214492	0.0560589	0.283829	0.0107293	-0.211873	0.0592003	-0.574445	2.52391e-08	-0.562836	5.50622e-08	-0.237672	0.0337649	0.53138	3.94903e-07	-0.093965	0.407072	0.619184	9.22125e-10	0.0274616	0.808932	-0.292467	0.00847432	-0.0496857	0.661619	-0.100964	0.372864	0.0925071	0.414421
ARSA	blue	-0.145744	0.197064	0.145744	0.197064	0.468105	1.19482e-05	0.511001	1.27702e-06	0.58996	8.47854e-09	-0.203712	0.0699184	-0.0941896	0.405946	0.0599577	0.597282	0.167764	0.136889	-0.0969735	0.392149	-0.0889699	0.432568	-0.0372092	0.74315	-0.105952	0.349589	-0.503293	1.95213e-06	-0.553453	1.0123e-07	0.143206	0.205063	0.22514	0.044656	-0.265437	0.0173298	0.521412	7.07875e-07	-0.13248	0.241414	-0.228864	0.0411526	-0.110845	0.327657	0.323706	0.00340007	0.457947	1.9441e-05
ARSF	blue	-0.348522	0.00153397	0.348522	0.00153397	-0.081368	0.473056	0.67215	8.7044e-12	-0.056238	0.620259	0.177954	0.114278	-0.222721	0.0470614	-0.153812	0.173134	-0.092135	0.416309	0.0322038	0.776732	-0.183442	0.103359	0.412615	0.00014273	0.075992	0.50288	-0.498137	2.57829e-06	-0.482542	5.82097e-06	-0.0459264	0.685826	0.290382	0.00897671	-0.120971	0.285115	0.561018	6.20465e-08	0.0563744	0.61941	0.151511	0.179729	0.100452	0.375307	0.218107	0.0519463	0.13429	0.234986
ART4	blue	0.0410918	0.717423	-0.0410918	0.717423	0.0643282	0.570782	0.26959	0.0155935	0.0605393	0.593724	0.035848	0.752238	-0.18874	0.0936045	0.0440087	0.698299	-0.0995108	0.379821	-0.0528357	0.641599	-0.14441	0.201241	0.159801	0.156798	-0.183229	0.103767	-0.161263	0.152991	-0.139849	0.215995	-0.123549	0.274897	0.268051	0.0162188	-0.205548	0.0673805	0.32235	0.00354462	-0.0758471	0.503697	0.0255104	0.822277	-0.0446511	0.694111	-0.02551	0.822279	0.0550433	0.627718
ASAP1-IT1	blue	0.119814	0.289782	-0.119814	0.289782	-0.266449	0.016892	-0.138497	0.22051	-0.0770378	0.497003	0.220953	0.0488869	0.168284	0.13566	0.078872	0.486783	-0.193372	0.0856848	-0.223318	0.0464581	-0.0270782	0.81155	0.284751	0.010466	-0.0428619	0.705796	0.232906	0.0376105	0.262898	0.0184715	0.0136327	0.904467	-0.267515	0.0164413	0.222033	0.0477655	-0.277275	0.0127735	-0.0994372	0.380175	-0.0836404	0.460744	-0.219406	0.0505316	-0.159625	0.157259	-0.3025	0.00638614
ASAP3	blue	-0.0505571	0.656056	0.0505571	0.656056	-0.176719	0.116853	0.477089	7.6669e-06	0.0853889	0.451391	0.233617	0.0370148	0.041447	0.715084	-0.147709	0.191028	-0.0963971	0.394983	-0.33119	0.00269263	-0.218499	0.0515162	0.405661	0.000189145	-0.205979	0.0667956	-0.280616	0.0116927	-0.207128	0.0652562	-0.232257	0.0381614	0.178357	0.113448	-0.0293952	0.795761	0.377158	0.000563504	0.150635	0.182288	-0.124398	0.271588	-0.0671042	0.554239	-0.151418	0.180002	-0.15877	0.159526
ASB1	blue	0.00875866	0.938537	-0.00875866	0.938537	-0.116787	0.302226	0.496454	2.82059e-06	0.0597913	0.598301	0.147069	0.192981	-0.122922	0.277358	-0.128566	0.255724	-0.169668	0.132426	-0.16941	0.133025	-0.130686	0.247904	0.260758	0.0194833	0.085319	0.451763	-0.344864	0.00173198	-0.349383	0.00149044	-0.184408	0.101523	0.168968	0.134055	0.101915	0.368358	0.328042	0.00297228	0.0308855	0.785649	-0.0706779	0.533289	0.0431077	0.704186	0.125976	0.265506	0.0594933	0.60013
ASB12	blue	-0.156374	0.165998	0.156374	0.165998	0.0418601	0.712368	0.661874	2.31427e-11	0.123995	0.273154	-0.0177013	0.876154	-0.0881552	0.436811	0.0266402	0.814543	-0.104631	0.355666	-0.0742786	0.512585	-0.243722	0.0293631	0.276758	0.0129484	-0.234047	0.0366586	-0.63962	1.69706e-10	-0.488228	4.34557e-06	0.0150524	0.894572	0.510451	1.31673e-06	0.0640284	0.572582	0.658925	3.04244e-11	0.130774	0.247583	-0.192279	0.0875046	-0.0214866	0.849952	-0.030165	0.790534	0.159985	0.156313
ASB4	blue	-0.0810154	0.474983	0.0810154	0.474983	-0.224431	0.0453509	0.327218	0.00304965	-0.111601	0.324349	0.102426	0.36595	0.119548	0.290862	0.0201858	0.85894	-0.0879711	0.437773	-0.114809	0.310545	0.0545452	0.630839	0.440711	4.28994e-05	0.0326284	0.773867	-0.192328	0.0874225	-0.145078	0.199142	-0.0270332	0.811858	-0.119248	0.292084	0.110472	0.329296	0.0904413	0.424965	0.114727	0.310892	0.0781605	0.490734	-0.0214532	0.850183	0.0579435	0.609676	-0.103479	0.361016
ASB6	blue	-0.291568	0.00868795	0.291568	0.00868795	0.27221	0.0145772	0.469944	1.09222e-05	0.298152	0.00722764	-0.142294	0.207993	-0.347656	0.00157891	-0.0373867	0.741967	0.186143	0.0982916	0.0924388	0.414767	-0.0840749	0.45841	-0.0430169	0.704781	0.0772244	0.495958	-0.509275	1.40563e-06	-0.564247	5.01612e-08	0.165184	0.143118	0.329227	0.00286409	-0.116526	0.303316	0.534979	3.18387e-07	0.127134	0.2611	-0.0342507	0.762946	0.0483847	0.669959	0.357329	0.00113839	0.415581	0.000126342
ASB7	blue	-0.200354	0.0747601	0.200354	0.0747601	0.156291	0.166227	0.349003	0.00150953	0.15614	0.16664	0.114467	0.311999	0.0333933	0.768712	-0.119786	0.289895	0.0189448	0.867531	0.0406809	0.720132	-0.141053	0.212028	-0.068529	0.54584	-0.0307796	0.786366	-0.364722	0.000880416	-0.247451	0.0268993	-0.0483855	0.669953	0.222197	0.0475965	-0.121237	0.284048	0.391405	0.000330562	0.100948	0.37294	-0.0368979	0.745225	-0.198679	0.0772737	0.130992	0.246787	0.179672	0.110768
ASB9	blue	0.0450305	0.691642	-0.0450305	0.691642	0.103697	0.359998	0.194192	0.084339	0.121433	0.283266	-0.0194538	0.864006	0.0156602	0.890341	0.049131	0.66517	-0.127409	0.260063	-0.0229278	0.840018	-0.103507	0.360883	0.116428	0.303727	-0.150795	0.181818	-0.209812	0.0617725	-0.102643	0.364929	0.0956258	0.398794	-0.0451307	0.690991	0.108925	0.336155	0.0849327	0.453821	0.000776494	0.994546	-0.108272	0.33908	-0.21637	0.05389	0.033901	0.765296	0.107128	0.344238
ASCL2	blue	-0.265565	0.0172739	0.265565	0.0172739	0.233236	0.0373327	0.31835	0.00400367	0.208194	0.0638535	-0.141263	0.211341	-0.0751365	0.507714	0.0578703	0.610129	0.192483	0.0871615	0.0909155	0.422531	0.126771	0.262478	0.0163992	0.8852	0.0712499	0.529973	-0.363242	0.000927343	-0.386352	0.000400505	0.290486	0.00895095	0.0596607	0.599103	-0.0786296	0.488128	0.256447	0.0216659	0.0888815	0.433027	0.00379866	0.973322	0.152712	0.176264	0.316322	0.00425603	0.323118	0.00346204
ASCL3	blue	0.0608873	0.591599	-0.0608873	0.591599	-0.215363	0.0550445	0.241281	0.0310771	-0.0555217	0.624726	0.0722937	0.523947	0.0727274	0.521454	-0.161009	0.153645	-0.0950141	0.401831	-0.242816	0.0299902	-0.000925489	0.993499	0.401294	0.000225026	-0.276848	0.0129178	-0.0938769	0.407514	0.012689	0.911052	-0.229925	0.0401966	0.0141539	0.900832	-0.0658982	0.561398	0.118923	0.293411	0.0101244	0.928977	-0.0902872	0.425758	0.159864	0.156633	-0.247864	0.0266376	-0.200648	0.074326
ASGR2	blue	-0.202701	0.0713486	0.202701	0.0713486	0.367835	0.00078865	0.323193	0.00345409	0.30643	0.00570104	-0.177262	0.115716	0.0247445	0.827529	-0.0943715	0.405036	-0.0377719	0.739403	0.00673232	0.952738	-0.21574	0.0546094	0.0345521	0.760922	-0.0712255	0.530114	-0.337645	0.00219168	-0.377171	0.000563232	-0.0636283	0.574988	0.214913	0.0555659	-0.0326013	0.77405	0.30918	0.00526116	-0.216551	0.0536855	-0.179161	0.111804	-0.250016	0.0253082	0.125586	0.267002	0.401522	0.000223001
ASH1L	blue	-0.0917155	0.418443	0.0917155	0.418443	0.0851456	0.452686	0.633577	2.83599e-10	0.256041	0.0218817	0.0714303	0.528929	0.112192	0.321775	-0.0408271	0.719168	-0.0519386	0.647275	-0.175149	0.120193	-0.200147	0.0750669	0.212594	0.0583207	-0.195998	0.081436	-0.666589	1.48465e-11	-0.435782	5.3381e-05	-0.0513893	0.650761	0.332788	0.0025599	0.310165	0.00511105	0.572665	2.85027e-08	0.318277	0.00401251	-0.268278	0.0161252	-0.089736	0.4286	0.00294116	0.979343	0.158723	0.159649
ASIC2	blue	-0.159111	0.15862	0.159111	0.15862	0.274003	0.0139149	0.552308	1.08902e-07	0.322897	0.0034857	-0.0421091	0.710733	-0.106504	0.347071	0.031886	0.778879	-0.0168046	0.882382	-0.00236711	0.983374	-0.137015	0.225537	0.123397	0.275494	-0.170196	0.131207	-0.583406	1.35351e-08	-0.426326	8.0443e-05	0.0888965	0.432949	0.317942	0.00405331	-0.054864	0.62884	0.567237	4.11109e-08	0.0213431	0.850943	-0.152688	0.176332	0.0389966	0.73127	0.170647	0.130173	0.335734	0.00233044
ASIC4	blue	-0.225488	0.0443183	0.225488	0.0443183	0.0851287	0.452776	0.578834	1.86448e-08	0.0949127	0.402336	-0.0279676	0.80548	-0.18656	0.0975263	-0.223472	0.0463039	-0.0247246	0.827666	-0.0903677	0.425344	-0.253673	0.023178	0.120907	0.285371	-0.0372158	0.743106	-0.494478	3.13237e-06	-0.536802	2.85203e-07	-0.115645	0.307011	0.447815	3.11183e-05	0.0707377	0.532942	0.560789	6.29876e-08	0.0401569	0.723591	-0.126122	0.264946	0.0184335	0.871075	0.0862255	0.446953	0.244935	0.0285416
ASIP	blue	-0.0613607	0.588715	0.0613607	0.588715	-0.147082	0.19294	0.430599	6.69366e-05	-0.014018	0.901779	0.102421	0.365971	0.0907061	0.423605	0.0755597	0.505319	0.0762039	0.501686	-0.172527	0.125932	-0.0492069	0.664684	0.356944	0.00115354	-0.0939075	0.40736	-0.360417	0.00102329	-0.314472	0.00449847	0.0220039	0.846383	0.256437	0.0216714	0.197139	0.0796438	0.316991	0.00417129	0.150768	0.181897	-0.110073	0.331056	-0.0426518	0.707173	-0.0787913	0.487231	-0.0342735	0.762793
ASMTL-AS1	blue	-0.134385	0.234653	0.134385	0.234653	-0.0124972	0.912391	0.500468	2.27485e-06	0.049614	0.662078	-0.0965391	0.394284	-0.266734	0.0167705	-0.143942	0.202719	-0.0516204	0.649293	-0.13878	0.21956	-0.0681019	0.548351	0.234926	0.0359384	-0.0354989	0.754575	-0.460661	1.70958e-05	-0.4732	9.30435e-06	0.00471788	0.96687	0.286675	0.00993458	0.150031	0.184068	0.388446	0.000370014	0.248986	0.0259375	-0.127272	0.26058	0.0839846	0.458894	-0.0204629	0.857024	0.0992147	0.381248
ASPA	blue	-0.161449	0.15251	0.161449	0.15251	-0.303905	0.00613333	0.302368	0.00641022	-0.169811	0.132094	0.11007	0.33107	-0.197342	0.0793285	-0.232193	0.0382162	0.190756	0.0900904	-0.111894	0.323069	0.0377753	0.73938	0.249608	0.025556	0.1578	0.162121	-0.126659	0.262902	-0.222147	0.0476479	-0.202131	0.0721653	0.123792	0.273949	-0.0283419	0.802929	0.196449	0.0807238	0.148383	0.188991	0.124818	0.26996	-0.0431933	0.703626	0.0530652	0.64015	-0.120343	0.287642
ASPHD1	blue	-0.210335	0.0611112	0.210335	0.0611112	-0.0150189	0.894805	0.358801	0.00108213	-0.0562652	0.620089	0.00384722	0.972982	-0.300402	0.00678066	-0.221477	0.0483405	0.206924	0.0655272	0.000328	0.997696	-0.0497754	0.661046	0.289642	0.00916129	0.0514361	0.650464	-0.189232	0.0927384	-0.317354	0.0041259	-0.195516	0.0822027	0.137708	0.223176	-0.0442488	0.696732	0.285575	0.0102355	0.132001	0.243137	0.104605	0.355787	0.0940358	0.406717	0.0740002	0.514171	0.128227	0.256992
ASPN	blue	-0.348463	0.00153703	0.348463	0.00153703	-0.111691	0.323955	0.382197	0.000467898	0.0443925	0.695796	0.147368	0.192067	-0.201986	0.0723747	-0.032732	0.773168	0.144004	0.202525	-0.0993813	0.380445	-0.149772	0.184837	0.305429	0.00586911	0.0845367	0.455936	-0.199754	0.0756524	-0.258838	0.020431	-0.123158	0.276432	0.146919	0.193438	-0.219145	0.0508129	0.352474	0.00134324	-0.0416287	0.71389	0.0412696	0.716253	-0.0091083	0.936089	0.146552	0.194568	-0.0162133	0.886493
ASS1	blue	-0.0548866	0.628699	0.0548866	0.628699	0.0123539	0.913392	0.553611	1.00217e-07	0.258801	0.0204492	-0.0237639	0.834265	-0.0162574	0.886186	-0.105839	0.350105	0.0852716	0.452015	-0.28638	0.0100146	-0.00951984	0.933208	0.262779	0.0185265	-0.0538037	0.635497	-0.435758	5.34372e-05	-0.473872	8.99987e-06	-0.120071	0.288741	0.0388845	0.732013	0.0988417	0.383049	0.320622	0.00373689	0.14658	0.19448	-0.230651	0.0395533	0.0281785	0.804042	0.0676919	0.550767	0.111217	0.326026
ASXL3	blue	0.0115417	0.919066	-0.0115417	0.919066	-0.128595	0.255617	0.225825	0.0439938	-0.0623638	0.582625	0.0953643	0.40009	0.0921109	0.416431	0.0868731	0.443535	-0.143908	0.202828	-0.0697859	0.538482	-0.192232	0.0875839	0.319816	0.00382959	-0.165943	0.141265	-0.189743	0.0918439	0.0152601	0.893126	-0.00893927	0.937272	0.203711	0.0699211	0.0954727	0.399553	0.226397	0.0434466	-0.0417139	0.713329	0.0096478	0.932312	-0.276721	0.0129608	-0.132087	0.242827	-0.0911949	0.421101
ATAD2B	blue	0.0833985	0.462046	-0.0833985	0.462046	-0.108038	0.340128	-0.618167	9.99983e-10	-0.360738	0.00101194	0.0631434	0.577911	-0.120018	0.288956	0.0580782	0.608844	0.064739	0.568319	0.392909	0.000312023	0.208667	0.0632389	-0.111353	0.325432	0.404738	0.000196257	0.644989	1.06517e-10	0.562895	5.4849e-08	0.0883667	0.435707	-0.470651	1.05499e-05	0.0308758	0.785715	-0.603919	3.02148e-09	-0.105755	0.350492	0.455986	2.13192e-05	0.0707346	0.53296	0.179236	0.111651	-0.0884744	0.435146
ATAT1	blue	-0.258223	0.0207425	0.258223	0.0207425	-0.0043591	0.969388	0.540095	2.33401e-07	0.0741775	0.513161	0.0790639	0.48572	0.00381259	0.973225	-0.100555	0.374814	-0.0585596	0.605874	-0.0521919	0.645671	-0.122754	0.278023	0.371583	0.000689779	-0.178836	0.112465	-0.410164	0.000157733	-0.283018	0.0109656	-0.12754	0.25957	0.203458	0.0702755	-0.102127	0.367358	0.468692	1.16112e-05	0.00483847	0.966024	0.01304	0.908602	-0.101931	0.368281	0.0462852	0.683501	0.080113	0.479932
ATF1	blue	0.236584	0.0346122	-0.236584	0.0346122	-0.313574	0.00462059	-0.770706	6.26637e-17	-0.587225	1.03189e-08	0.073069	0.519494	-0.0495521	0.662474	0.0385513	0.734224	-0.0364977	0.747896	0.34874	0.00152285	0.0979109	0.387567	-0.108413	0.338448	0.329261	0.00286109	0.818468	1.84727e-20	0.672331	8.55281e-12	0.06012	0.596288	-0.428175	7.43131e-05	-0.0166982	0.883122	-0.732271	1.17862e-14	0.0196003	0.862991	0.465553	1.35223e-05	0.138757	0.219637	-0.0618654	0.585647	-0.303112	0.00627481
ATF2	blue	0.146357	0.195168	-0.146357	0.195168	-0.28913	0.00929073	-0.642255	1.3518e-10	-0.615055	1.2792e-09	0.202531	0.0715923	-0.0445832	0.694553	0.0521906	0.645679	-0.0649626	0.566981	0.477814	7.39341e-06	0.00151199	0.98938	-0.0713552	0.529363	0.320364	0.00376635	0.701303	4.34127e-13	0.707557	2.17623e-13	0.129188	0.253413	-0.341931	0.00190711	-0.0349625	0.758168	-0.556655	8.24121e-08	0.121429	0.283281	0.548665	1.37147e-07	0.147928	0.190366	0.00703048	0.950648	-0.254373	0.0227882
ATF4	blue	-0.0564659	0.61884	0.0564659	0.61884	0.136129	0.228579	0.0824876	0.466969	0.116085	0.305163	0.0445427	0.694817	0.0849516	0.45372	0.08017	0.479619	0.165605	0.142088	0.0248917	0.826519	0.121137	0.284449	-0.062343	0.58275	0.240834	0.0313998	-0.100719	0.374031	-0.234755	0.0360775	0.0364224	0.748399	-0.0534522	0.63771	0.0780111	0.491566	0.0685894	0.545485	0.145645	0.197372	0.038711	0.733164	-0.209195	0.0625597	0.336108	0.00230272	0.232871	0.0376402
ATF7	blue	-0.122345	0.27964	0.122345	0.27964	0.10308	0.362877	0.414096	0.000134316	0.21137	0.05982	-0.104494	0.3563	-0.044625	0.694281	-0.0154302	0.891941	0.0167143	0.88301	-0.0621922	0.583664	-0.0936484	0.408661	0.200308	0.0748278	-0.0296204	0.794231	-0.411993	0.000146407	-0.368739	0.000763688	0.0784205	0.489288	0.142117	0.208565	-0.147714	0.191014	0.368344	0.000774517	0.110483	0.329249	-0.0567046	0.617356	-0.137195	0.224921	0.140859	0.212663	0.178678	0.112788
ATG13	blue	-0.128684	0.255283	0.128684	0.255283	0.156094	0.166767	0.413999	0.000134852	0.326907	0.00307935	-0.150339	0.183161	-0.027689	0.80738	0.00594044	0.958292	-0.0409525	0.718341	-0.146325	0.195265	-0.158152	0.161175	0.259739	0.0199811	-0.10304	0.363067	-0.347692	0.00157703	-0.33658	0.00226806	-0.0151151	0.894135	-0.0880862	0.437171	-0.00828598	0.941848	0.239566	0.0323313	0.154882	0.170127	-0.121161	0.284355	-0.0394358	0.728359	0.176973	0.11632	0.209751	0.0618489
ATN1	blue	-0.207486	0.0647827	0.207486	0.0647827	0.235475	0.0354945	0.604635	2.86173e-09	0.39405	0.000298595	-0.1024	0.36607	-0.104913	0.354362	-0.0201763	0.859006	-0.0666025	0.557212	-0.175422	0.119608	-0.16237	0.150152	0.191575	0.0886914	-0.19202	0.0879397	-0.502996	1.98399e-06	-0.518867	8.19179e-07	-0.0201967	0.858864	0.202724	0.0713165	-0.0850378	0.45326	0.489533	4.06068e-06	0.00711747	0.950038	-0.28785	0.00962169	-0.106189	0.348506	0.0934974	0.409421	0.300471	0.00676734
ATOH1	blue	-0.195746	0.0818371	0.195746	0.0818371	-0.0651085	0.566109	0.468728	1.1591e-05	0.0820279	0.469463	0.153583	0.173781	-0.0238953	0.833362	-0.0200415	0.859938	-0.0808689	0.475784	-0.127211	0.260812	-0.286426	0.010002	0.0946131	0.40383	-0.0473543	0.676592	-0.405442	0.000190807	-0.309694	0.00518234	-0.0515739	0.649589	0.355564	0.00120934	-0.0631431	0.577913	0.481594	6.10862e-06	0.0768531	0.498038	-0.0932342	0.410746	-0.00212641	0.985065	0.0360395	0.750958	0.0012759	0.991038
ATP10A	blue	-0.064298	0.570963	0.064298	0.570963	-0.275175	0.0134962	0.502671	2.01931e-06	-0.0759172	0.503302	0.139054	0.218641	-0.00880566	0.938208	-0.00735198	0.948394	-0.167047	0.1386	-0.279888	0.0119211	-0.126628	0.26302	0.319912	0.00381847	-0.256102	0.021849	-0.440153	4.39815e-05	-0.2526	0.0237864	-0.183594	0.103067	0.433058	6.01507e-05	0.204292	0.0691095	0.456274	2.10333e-05	0.0857295	0.449581	-0.16932	0.133232	0.0598222	0.598112	-0.307105	0.00559025	-0.225011	0.0447822
ATP10B	blue	0.0241188	0.831825	-0.0241188	0.831825	-0.0340814	0.764084	0.467291	1.24306e-05	0.103477	0.361025	-0.054725	0.629711	0.0600311	0.596832	-0.076443	0.500341	-0.11655	0.303214	-0.229146	0.0408962	-0.188667	0.093735	0.397254	0.000263688	-0.256868	0.021444	-0.420787	0.000101715	-0.324932	0.00327379	-0.127401	0.260093	0.096989	0.392074	0.100297	0.376051	0.278675	0.0123107	0.0781445	0.490823	-0.16606	0.140979	-0.221137	0.048694	-0.10634	0.347817	0.0134885	0.905472
ATP11B	blue	0.164496	0.144814	-0.164496	0.144814	-0.450248	2.78325e-05	-0.6503	6.65818e-11	-0.589231	8.93611e-09	0.329246	0.0028624	-0.0967728	0.393135	0.0067483	0.952626	-0.0700327	0.537042	0.266973	0.0166692	0.0600737	0.596572	-0.138731	0.219722	0.430546	6.70908e-05	0.711588	1.38111e-13	0.634499	2.62432e-10	0.00826728	0.941979	-0.243759	0.0293383	0.156881	0.164614	-0.541175	2.18457e-07	0.109468	0.333737	0.439757	4.47662e-05	0.121073	0.284706	-0.0215452	0.849548	-0.412114	0.000145688
ATP1A2	blue	-0.289418	0.00921762	0.289418	0.00921762	-0.00768705	0.946045	0.581467	1.55136e-08	0.117336	0.299945	0.0475197	0.675526	-0.156185	0.166518	0.01269	0.911045	0.0626896	0.580653	-0.0795671	0.482939	0.048513	0.669134	0.492448	3.48634e-06	0.0247527	0.827473	-0.46562	1.34788e-05	-0.455227	2.20902e-05	0.106385	0.347611	0.0749387	0.508835	0.0613645	0.588692	0.361528	0.000984515	0.108623	0.337507	0.0117343	0.91772	-0.107553	0.342313	0.197318	0.0793658	0.154475	0.171267
ATP1A3	blue	-0.215428	0.0549693	0.215428	0.0549693	0.111877	0.323144	0.441839	4.07867e-05	0.0308265	0.786049	-0.0448067	0.693098	-0.0702568	0.535737	0.0339208	0.765163	0.0999633	0.377647	0.141929	0.209173	0.048819	0.66717	0.309816	0.00516381	0.0296312	0.794158	-0.350128	0.00145367	-0.287005	0.00984593	0.0833341	0.462393	0.0790707	0.485683	-0.13604	0.228888	0.377	0.00056677	0.087651	0.439448	0.203715	0.0699154	0.199427	0.0761431	0.264075	0.0179346	0.262759	0.018536
ATP1B2	blue	-0.231874	0.0384894	0.231874	0.0384894	0.208139	0.0639258	0.47482	8.5861e-06	0.0513654	0.650913	-0.0376158	0.740442	-0.106519	0.347004	0.048678	0.668075	0.0973814	0.390152	0.219356	0.0505851	0.0835515	0.461222	0.138095	0.221867	-0.00339662	0.976145	-0.475045	8.49051e-06	-0.392184	0.000320836	0.267092	0.0166192	0.155571	0.168212	-0.193713	0.0851232	0.442927	3.88419e-05	0.0772283	0.495936	0.180608	0.108892	0.0334187	0.768541	0.325062	0.00326071	0.327106	0.00306036
ATP2A1	blue	-0.272642	0.0144151	0.272642	0.0144151	-0.0109207	0.923407	0.416311	0.000122584	-0.0330403	0.77109	-0.00658218	0.953791	-0.341692	0.00192204	0.0387116	0.733159	0.124404	0.271562	0.0890408	0.4322	-0.0574858	0.612509	0.119522	0.290968	0.128838	0.254711	-0.335383	0.00235681	-0.390034	0.000348332	0.0360369	0.750975	0.191175	0.0893729	-0.106127	0.348788	0.342327	0.00188256	0.0654071	0.564325	0.151952	0.178452	0.0315919	0.780867	0.218177	0.0518703	0.145578	0.197582
ATP2B2	blue	-0.248488	0.0262461	0.248488	0.0262461	0.0630509	0.578469	0.543549	1.88717e-07	0.177886	0.114419	0.03734	0.742279	0.113441	0.316386	0.00122573	0.99139	0.0256736	0.821159	-0.0868917	0.443437	-0.0225515	0.842609	0.280019	0.0118799	-0.0779995	0.491631	-0.513936	1.08344e-06	-0.376268	0.000582127	0.0626982	0.5806	0.0799923	0.480596	0.0445873	0.694526	0.389561	0.000354665	0.10353	0.360779	-0.0752368	0.507146	-0.150181	0.183625	0.161773	0.151677	0.169615	0.132547
ATP2B3	blue	-0.215993	0.0543204	0.215993	0.0543204	-0.0287884	0.799889	0.475505	8.29818e-06	0.121788	0.281851	-0.158444	0.160395	-0.0628364	0.579765	-0.0696305	0.539389	-0.0447691	0.693343	-0.186879	0.0969457	-0.142476	0.207406	0.130934	0.246998	-0.0652161	0.565466	-0.474556	8.69966e-06	-0.485632	4.96928e-06	-0.0363204	0.74908	0.222105	0.0476914	0.120453	0.287197	0.339429	0.00206887	0.108266	0.339106	-0.201928	0.072459	0.0218787	0.847247	-0.0315931	0.780859	0.0546778	0.630007
ATP4A	blue	-0.18449	0.101368	0.18449	0.101368	-0.00728661	0.948852	0.564685	4.87272e-08	0.0396233	0.727118	0.0441125	0.697621	0.0189784	0.867298	-0.00296148	0.9792	-0.0768767	0.497906	-0.120096	0.288638	-0.213181	0.057614	0.316504	0.00423288	-0.0676305	0.551129	-0.518504	8.36349e-07	-0.4925	3.47676e-06	0.034501	0.761265	0.387507	0.000383419	0.115097	0.309325	0.50281	2.00413e-06	0.0733745	0.517745	-0.0592666	0.601522	-0.0963391	0.395269	0.0311415	0.783915	0.0879485	0.437891
ATP5E	blue	0.257642	0.0210406	-0.257642	0.0210406	-0.0615902	0.587319	-0.483592	5.51723e-06	0.0159562	0.888282	0.0812996	0.47343	0.0425918	0.707566	-0.0334316	0.768454	-0.0621477	0.583934	-0.0660263	0.560635	0.0152255	0.893367	-0.150246	0.183434	0.124921	0.26956	0.597679	4.82131e-09	0.375775	0.000592694	-0.124398	0.271586	-0.268722	0.0159436	-0.20799	0.0641209	-0.444975	3.54101e-05	-0.308128	0.00542578	-0.04847	0.66941	0.0140834	0.901323	-0.0637554	0.574223	-0.145895	0.196596
ATP5H	blue	0.301275	0.00661386	-0.301275	0.00661386	-0.0733582	0.517838	-0.375492	0.000598829	-0.335634	0.00233793	0.0803698	0.478521	0.133231	0.238733	-0.0253532	0.823354	-0.405877	0.000187517	0.203291	0.0705119	-0.274494	0.0137384	-0.0177356	0.875916	-0.304474	0.00603341	0.317799	0.00407091	0.461009	1.68151e-05	0.0330771	0.770842	0.0909563	0.422322	-0.000635725	0.995535	-0.229213	0.0408361	-0.0383784	0.735371	0.0225371	0.842708	-0.0661161	0.560101	-0.419284	0.000108325	-0.121315	0.283737
ATP6AP2	blue	0.30685	0.00563192	-0.30685	0.00563192	0.00799259	0.943904	-0.67456	6.88159e-12	-0.053391	0.638096	0.0530597	0.640185	0.151947	0.178466	-0.111911	0.322997	-0.0923071	0.415435	0.0114207	0.919911	-0.0408369	0.719103	-0.204746	0.0684806	-0.0859281	0.448528	0.652926	5.25982e-11	0.574275	2.55352e-08	-0.108869	0.336409	-0.294765	0.00794923	-0.224335	0.0454452	-0.58117	1.58403e-08	-0.403115	0.000209363	-0.0161286	0.887082	-0.024741	0.827553	-0.234365	0.036396	-0.192238	0.0875729
ATP6V0A4	blue	-0.203714	0.0699164	0.203714	0.0699164	0.0312974	0.78286	0.436317	5.21376e-05	0.0289424	0.798841	0.273267	0.0141834	-0.148722	0.187971	0.00547163	0.961581	-0.0129235	0.909414	0.0681689	0.547957	-0.045584	0.688047	0.244034	0.02915	0.0969249	0.392388	-0.309656	0.00518814	-0.202366	0.071828	-0.0362216	0.749741	0.194871	0.0832383	-0.130746	0.247685	0.415878	0.000124803	-0.00705438	0.95048	0.138061	0.221979	0.0960521	0.396685	0.267564	0.0164207	0.125321	0.268019
ATP6V1A	blue	0.0693204	0.541201	-0.0693204	0.541201	-0.273575	0.0140705	-0.554579	9.41898e-08	-0.509859	1.36075e-06	0.161304	0.152884	0.00568089	0.960113	0.0409632	0.71827	-0.015988	0.88806	0.293151	0.008315	0.108425	0.338394	0.0103338	0.927512	0.238883	0.0328424	0.563598	5.23622e-08	0.5376	2.7173e-07	0.0391445	0.730289	-0.246121	0.0277574	-0.0402733	0.722822	-0.480941	6.31447e-06	-0.148122	0.189777	0.43985	4.45812e-05	-0.0663339	0.558807	-0.0245824	0.828642	-0.302585	0.00637051
ATP6V1B1	blue	-0.0641619	0.57178	0.0641619	0.57178	0.293578	0.00821685	0.507926	1.51451e-06	0.330985	0.00271007	-0.0593172	0.601211	-0.0275813	0.808115	0.0350145	0.75782	0.0551778	0.626876	-0.111544	0.324595	-0.0544206	0.631621	0.00601639	0.957759	-0.313711	0.00460173	-0.611424	1.69912e-09	-0.435156	5.48717e-05	-0.0142331	0.90028	0.417716	0.000115641	-0.000141204	0.999008	0.534746	3.22875e-07	-0.0400171	0.724515	-0.328561	0.00292449	-0.00645542	0.95468	-0.0440054	0.69832	0.293899	0.00814377
ATP6V1H	blue	0.0673484	0.552795	-0.0673484	0.552795	0.122769	0.277964	-0.454927	2.24026e-05	-0.11853	0.295018	-0.0895731	0.429442	-0.00972769	0.931753	0.217557	0.0525564	0.0305991	0.787589	0.376252	0.000582471	0.208509	0.0634441	-0.0881007	0.437095	0.0716662	0.527566	0.315829	0.00431951	0.328372	0.00294182	0.351037	0.00140997	-0.242244	0.0303912	0.0975138	0.389504	-0.379721	0.000512853	-0.0957204	0.398325	0.193608	0.085296	0.0347835	0.759369	0.0817679	0.470877	0.0990521	0.382032
ATP8A1	blue	0.102913	0.363662	-0.102913	0.363662	-0.26171	0.0190271	-0.478392	7.18174e-06	-0.393641	0.000303346	0.0789927	0.486114	-0.158042	0.161472	0.114192	0.31317	-0.150245	0.183436	0.299439	0.00696893	0.122511	0.27898	-0.17905	0.112029	0.37017	0.000725646	0.436614	5.14607e-05	0.378286	0.000540664	0.14215	0.208457	-0.236414	0.034747	0.3796	0.000515144	-0.442044	4.04133e-05	0.334609	0.00241582	0.286181	0.0100687	0.193174	0.086012	0.0550677	0.627565	-0.209261	0.0624743
ATP8A2	blue	-0.148667	0.188134	0.148667	0.188134	-0.113247	0.317218	0.460268	1.74186e-05	-0.0432263	0.703411	-0.00862463	0.939476	-0.0813983	0.472891	-0.186019	0.0985191	0.0748053	0.509592	-0.0583329	0.607272	0.018723	0.869068	0.291419	0.00872362	-0.0740345	0.513976	-0.391085	0.000334634	-0.35393	0.00127853	-0.0228436	0.840597	0.111428	0.325102	0.148479	0.188701	0.317848	0.00406492	0.304498	0.00602928	0.0416784	0.713563	0.114254	0.312905	0.0289805	0.798581	0.0195362	0.863435
ATRN	blue	-0.173479	0.123826	0.173479	0.123826	0.267506	0.0164453	0.412754	0.000141922	0.334486	0.00242533	0.0362454	0.749582	-0.127902	0.258209	-0.157438	0.1631	0.242649	0.0301067	-0.0170502	0.880676	-0.0246877	0.827919	0.204539	0.0687657	0.0279476	0.805617	-0.301318	0.00660585	-0.309158	0.00526453	-0.097647	0.388854	0.0639121	0.57328	-0.292546	0.00845578	0.375851	0.000591043	-0.033579	0.767462	0.00668046	0.953102	-0.117617	0.298778	0.362373	0.000955935	0.320451	0.00375631
ATRX	blue	-0.0309549	0.785179	0.0309549	0.785179	-0.135325	0.231365	-0.399663	0.000239953	-0.10089	0.373219	0.153216	0.174824	0.0435444	0.70133	0.0437775	0.699808	0.140164	0.214951	0.125354	0.267891	0.0936561	0.408623	-0.164794	0.144078	0.389356	0.000357452	0.457706	1.96634e-05	0.395704	0.000280083	0.0419578	0.711726	-0.436321	5.213e-05	-0.119001	0.293089	-0.429555	7.00255e-05	-0.0744558	0.511577	0.245827	0.02795	0.0771142	0.496575	0.265652	0.0172364	-0.132307	0.242036
ATXN3L	blue	-0.18068	0.108748	0.18068	0.108748	0.0246092	0.828458	0.508785	1.44425e-06	-0.0318461	0.779149	-0.0150873	0.894329	-0.158449	0.160382	-0.127261	0.260621	0.00320867	0.977465	0.00947999	0.933487	0.0229493	0.839869	0.478066	7.30015e-06	0.0514037	0.65067	-0.28666	0.00993854	-0.346201	0.00165712	-0.00387759	0.972768	0.0794162	0.483772	-0.218397	0.0516284	0.352241	0.00135384	-0.121818	0.281729	0.177004	0.116256	0.0273186	0.809908	0.235493	0.03548	0.186042	0.0984782
ATXN7L1	blue	-0.10415	0.357893	0.10415	0.357893	0.118949	0.293302	0.450171	2.79312e-05	0.179501	0.111114	0.0415986	0.714088	-0.0346568	0.760219	-0.152831	0.175925	0.0270806	0.811534	-0.171115	0.129107	-0.0468036	0.680147	0.0703998	0.534905	-0.215337	0.0550745	-0.451424	2.63626e-05	-0.366394	0.000829993	-0.107765	0.341361	0.3654	0.000859644	-0.148109	0.189815	0.424624	8.64928e-05	-0.0230338	0.839287	-0.257943	0.0208861	-0.00787213	0.944748	-0.0823376	0.467782	0.136835	0.226153
ATXN8OS	blue	-0.173652	0.123444	0.173652	0.123444	-0.0745961	0.510779	0.456952	2.03744e-05	0.0113745	0.920234	0.056932	0.615943	-0.0798922	0.481147	-0.148026	0.190068	0.0608763	0.591667	-0.110569	0.328872	0.0167331	0.882879	0.439692	4.48949e-05	-0.106203	0.348444	-0.368294	0.000775894	-0.294707	0.00796213	-0.0558424	0.622724	0.0874963	0.440259	0.0784032	0.489385	0.298435	0.00717011	0.164746	0.144196	0.00928795	0.934831	0.0211165	0.852508	0.00495201	0.965227	-0.0112532	0.921082
AUNIP	blue	-0.0497648	0.661113	0.0497648	0.661113	-0.307058	0.00559785	0.30544	0.00586722	-0.117316	0.300026	0.280038	0.0118737	0.0469174	0.679413	-0.0359899	0.751289	-0.0909132	0.422543	-0.195127	0.082827	-0.0303226	0.789464	0.490599	3.84097e-06	0.0905364	0.424476	-0.128464	0.256106	-0.0220197	0.846274	-0.0139478	0.902269	-0.104451	0.356499	0.180622	0.108863	0.0864917	0.445546	0.107832	0.341055	0.0859687	0.448313	-0.00208684	0.985342	0.031919	0.778656	-0.200284	0.0748635
AURKC	blue	0.00319269	0.977577	-0.00319269	0.977577	-0.116796	0.302187	0.525674	5.52798e-07	0.113541	0.315955	-0.0248845	0.826569	0.0149787	0.895086	-0.0995518	0.379624	-0.128559	0.255752	-0.291577	0.00868572	-0.204518	0.0687956	0.336336	0.00228593	-0.236439	0.0347269	-0.456202	2.1104e-05	-0.430159	6.82224e-05	-0.154381	0.171529	0.202656	0.0714136	0.0624628	0.582025	0.347059	0.0016106	0.237204	0.0341273	-0.268954	0.0158494	0.00206147	0.985521	-0.166743	0.13933	-0.0475995	0.675012
AV8S2	blue	-0.184443	0.101457	0.184443	0.101457	0.0147285	0.896828	0.437664	4.91272e-05	0.156848	0.164704	-0.0261291	0.81804	-0.12372	0.274229	-0.028776	0.799973	0.0926292	0.413802	-0.038666	0.733462	0.0461398	0.684442	0.155756	0.1677	0.0617007	0.586648	-0.350751	0.00142358	-0.348666	0.00152662	-0.00861523	0.939542	0.222439	0.0473493	-0.0443909	0.695806	0.432852	6.06928e-05	-0.0110109	0.922776	0.0413606	0.715653	0.25284	0.0236493	0.235886	0.0351656	0.111248	0.325892
AVPI1	blue	-0.110066	0.331088	0.110066	0.331088	-0.0335708	0.767517	0.468453	1.17472e-05	0.165354	0.142701	-0.0491588	0.664992	0.0478967	0.673097	-0.223384	0.0463918	0.154128	0.172241	-0.279897	0.0119183	-0.0268052	0.813416	0.417157	0.000118359	-0.307197	0.00557525	-0.362734	0.000943975	-0.210983	0.0603002	-0.272299	0.0145434	-0.0382321	0.736344	0.158679	0.159767	0.227283	0.0426113	0.149244	0.186407	-0.18561	0.0992747	-0.158499	0.160248	-0.124956	0.269424	-0.0222576	0.844634
AVPR1A	blue	-0.294239	0.00806702	0.294239	0.00806702	0.329544	0.00283578	0.415385	0.000127371	0.279217	0.0121352	-0.273227	0.0141981	-0.163516	0.147257	-0.244643	0.0287377	0.111873	0.323163	-0.0295012	0.795041	-0.135307	0.231427	0.184647	0.101074	-0.0865636	0.445167	-0.402586	0.000213804	-0.495097	3.03133e-06	-0.0158918	0.888729	0.169338	0.133191	-0.0217093	0.848416	0.289356	0.00923343	-0.147505	0.191649	-0.178253	0.113661	-0.179038	0.112053	0.119515	0.290993	0.395036	0.00028743
AVPR1B	blue	-0.0831216	0.463539	0.0831216	0.463539	-0.108059	0.340035	0.47866	7.08563e-06	0.17436	0.121899	0.0435804	0.701095	-0.0950981	0.401413	0.0264306	0.815977	0.0642333	0.571351	-0.274953	0.0135747	-0.0312276	0.783332	0.294813	0.00793864	-0.0950461	0.401672	-0.383048	0.000453306	-0.342848	0.0018507	-0.164505	0.144792	0.174136	0.122385	0.0806095	0.477206	0.362897	0.000938603	0.016452	0.884833	-0.16795	0.136448	-0.0371157	0.743773	-0.0454883	0.688667	-0.0742082	0.512986
B2M	blue	0.159216	0.158342	-0.159216	0.158342	-0.38947	0.000355901	-0.437022	5.05416e-05	-0.488303	4.32874e-06	0.131708	0.24419	-0.0247808	0.82728	-0.0455442	0.688305	-0.21966	0.0502582	0.0869131	0.443324	0.0828503	0.465005	0.0350028	0.757899	0.112367	0.321017	0.574941	2.43961e-08	0.461501	1.64255e-05	0.00256362	0.981994	-0.244007	0.0291688	0.00523456	0.963244	-0.485899	4.90146e-06	-0.131958	0.24329	0.230352	0.0398177	0.102305	0.366517	-0.221899	0.0479031	-0.408051	0.000171821
B3GALT1	blue	-0.280327	0.0117829	0.280327	0.0117829	-0.0244814	0.829335	0.512826	1.15313e-06	-0.00601623	0.95776	0.110981	0.32706	-0.243079	0.0298071	-0.0656385	0.562945	0.0187023	0.869212	0.0872222	0.441698	-0.174595	0.121388	0.241063	0.0312346	0.0206726	0.855574	-0.356215	0.00118269	-0.265594	0.0172615	-0.117781	0.2981	0.251976	0.0241466	-0.152729	0.176216	0.498426	2.53867e-06	0.0511316	0.652399	0.158932	0.159093	-0.00601134	0.957795	0.192999	0.0863023	0.123072	0.27677
B3GALT5	blue	-0.249552	0.0255902	0.249552	0.0255902	-0.153158	0.174989	0.445772	3.41541e-05	-0.0668565	0.555706	0.138042	0.222046	0.0223648	0.843895	0.0168608	0.881992	-0.155121	0.169461	-0.0282572	0.803506	-0.0935329	0.409242	0.4082	0.000170787	-0.08258	0.466468	-0.323405	0.00343163	-0.226053	0.0437747	0.0349412	0.758311	0.122005	0.280985	-0.00998319	0.929965	0.343085	0.00183638	0.0830297	0.464036	0.0697979	0.538411	0.040054	0.72427	0.0154541	0.891775	-0.000697445	0.995101
B4GALNT1	blue	-0.0107357	0.9247	0.0107357	0.9247	-0.348174	0.00155188	0.321565	0.0036308	-0.150029	0.184074	0.367946	0.000785562	-0.018081	0.87352	-0.0852637	0.452057	-0.0854442	0.451097	-0.193781	0.0850117	-0.110334	0.329908	0.310943	0.00499535	0.0225233	0.842803	-0.0921498	0.416234	-0.0449358	0.692258	-0.213095	0.057717	0.0650296	0.56658	-0.0267746	0.813625	0.237696	0.0337462	0.0507946	0.654544	0.111806	0.323455	-0.020371	0.857659	-0.00173641	0.987804	-0.255044	0.0224198
B9D2	blue	-0.163065	0.148391	0.163065	0.148391	0.393246	0.000307995	0.510491	1.31377e-06	0.246293	0.027645	-0.153476	0.174086	-0.15666	0.165215	-0.062352	0.582696	-0.0585806	0.605744	0.184708	0.100958	-0.148815	0.18769	0.11961	0.290607	-0.121066	0.284733	-0.509474	1.39015e-06	-0.446233	3.34463e-05	0.0873776	0.440882	0.370238	0.000723895	-0.141725	0.209837	0.577556	2.03727e-08	-0.0464392	0.682504	0.00304855	0.978589	-0.31494	0.00443604	0.217128	0.0530347	0.471112	1.03136e-05
BAALC	blue	-0.204333	0.0690521	0.204333	0.0690521	-0.16582	0.141564	0.204881	0.0682942	-0.174336	0.121951	0.24446	0.028861	0.124149	0.272556	0.0796778	0.482329	0.0564119	0.619176	0.0244899	0.829277	0.0335672	0.767542	0.375288	0.000603276	-0.171709	0.127766	-0.0839934	0.458847	0.0722641	0.524118	0.0289686	0.798663	0.0524127	0.644273	-0.0281694	0.804104	0.19304	0.0862341	-0.0286852	0.800591	0.167377	0.13781	-0.0849397	0.453784	-0.0609794	0.591038	-0.141597	0.210251
BAG4	blue	0.214947	0.0555267	-0.214947	0.0555267	0.137811	0.222827	-0.226737	0.0431246	-0.0589469	0.603488	-0.170758	0.12992	0.099526	0.379748	0.0499051	0.660217	-0.153594	0.17375	0.169587	0.132613	0.0679457	0.549271	-0.06158	0.587381	-0.0299839	0.791762	0.203912	0.0696388	0.252143	0.02405	-0.060102	0.596398	-0.2033	0.0704995	0.0407159	0.719901	-0.227608	0.0423075	-0.225837	0.0439819	0.106173	0.348578	-0.0295421	0.794763	-0.0274496	0.809014	0.102304	0.366523
BAIAP2	blue	-0.238525	0.0331126	0.238525	0.0331126	0.0973089	0.390506	0.560312	6.49832e-08	0.187109	0.0965275	0.0374424	0.741597	-0.0727479	0.521337	-0.207133	0.0652497	0.0168403	0.882134	-0.0667724	0.556204	-0.205679	0.0672027	0.283819	0.0107323	-0.148363	0.18905	-0.480278	6.53007e-06	-0.432236	6.23435e-05	-0.0181826	0.872815	0.336306	0.00228811	-0.23406	0.0366478	0.542003	2.07614e-07	0.0179339	0.87454	-0.0713344	0.529484	-0.0532205	0.63917	0.118982	0.293169	0.173134	0.124585
BAMBI	blue	-0.155821	0.167521	0.155821	0.167521	0.152334	0.177349	0.25373	0.0231463	0.0670982	0.554275	-0.144579	0.20071	-0.256634	0.021567	0.00308433	0.978338	0.303175	0.00626342	0.0673377	0.552859	0.133049	0.23938	0.161142	0.153302	-0.0719149	0.52613	-0.202163	0.0721202	-0.309076	0.00527725	0.0196434	0.862693	0.127859	0.25837	-0.0706511	0.533445	0.243116	0.0297811	-0.0208495	0.854352	0.0572619	0.613897	-0.0772712	0.495696	0.113271	0.317116	0.21525	0.0551754
BARX1	blue	0.065762	0.562209	-0.065762	0.562209	0.159098	0.158654	0.331483	0.00266783	0.0611488	0.590006	-0.0721494	0.524778	-0.104556	0.356011	0.121695	0.282221	-0.0781938	0.490549	0.117638	0.298695	-0.136473	0.227396	0.018323	0.871842	-0.0159711	0.888178	-0.398127	0.000254854	-0.395857	0.000278419	0.14871	0.188004	0.426044	8.1416e-05	0.0591675	0.602131	0.406188	0.000185193	0.0820168	0.469523	-0.0639837	0.57285	0.176367	0.117596	0.0492403	0.664469	0.231644	0.0386882
BAZ2B	blue	0.10543	0.351984	-0.10543	0.351984	-0.135887	0.229415	-0.600428	3.92904e-09	-0.203724	0.069902	0.0975277	0.389437	0.0694352	0.54053	0.0448126	0.69306	0.0591266	0.602383	0.19425	0.0842453	0.154885	0.170119	-0.131408	0.245277	0.407414	0.00017629	0.598012	4.70386e-09	0.518179	8.52003e-07	0.00632972	0.955561	-0.478367	7.19063e-06	0.132682	0.240691	-0.604439	2.90479e-09	-0.122444	0.279248	0.289029	0.00931655	0.00188622	0.986751	0.162613	0.149534	-0.144971	0.199476
BC069004	blue	-0.0116076	0.918605	0.0116076	0.918605	-0.104668	0.355493	0.363228	0.000927789	0.0148944	0.895673	0.0537432	0.635877	-0.0261323	0.818018	-0.024218	0.831144	-0.195262	0.0826095	-0.17774	0.114722	0.0284206	0.802393	0.288857	0.00936051	-0.0993392	0.380647	-0.30634	0.00571598	-0.319983	0.00381026	-0.133031	0.239446	0.263085	0.0183853	0.181151	0.107814	0.276529	0.0130263	0.044111	0.697631	-0.143705	0.203472	-0.0460404	0.685087	-0.127947	0.258041	-0.0194807	0.863819
BC069739	blue	-0.0764403	0.500356	0.0764403	0.500356	-0.143822	0.2031	-0.134834	0.233078	-0.143198	0.20509	-0.0117495	0.917614	-0.0994301	0.38021	-0.122833	0.277712	0.171612	0.127983	-0.00692548	0.951384	0.0291107	0.797695	-0.0398132	0.725863	0.139815	0.216108	0.159712	0.157031	0.127683	0.259031	-0.0896388	0.429102	-0.197253	0.0794656	0.0740211	0.514052	-0.217742	0.0523505	0.0403144	0.72255	0.121604	0.282583	-0.0760285	0.502674	0.0015909	0.988826	-0.147843	0.190622
BC069782	blue	-0.038153	0.736869	0.038153	0.736869	0.126381	0.26396	0.263428	0.0182281	0.0244254	0.829719	0.040519	0.7212	-0.0200093	0.860161	0.209942	0.0616076	-0.126023	0.265324	0.131971	0.243241	-0.245311	0.0282911	0.0656878	0.562651	-0.162963	0.148649	-0.281523	0.0114134	-0.0909251	0.422482	0.20986	0.0617108	0.281098	0.0115436	-0.0535087	0.637354	0.363328	0.000924535	0.0612372	0.589467	0.0515238	0.649907	0.0380409	0.737614	0.0376111	0.740473	0.139136	0.218367
BC127192	blue	-0.307143	0.00558395	0.307143	0.00558395	0.0137544	0.903618	0.533602	3.45837e-07	0.0287102	0.800421	0.105128	0.353371	-0.167369	0.13783	-0.0383814	0.735352	0.0271916	0.810776	-0.0507867	0.654594	-0.0698619	0.538038	0.189547	0.092186	-0.0746379	0.510542	-0.462951	1.53257e-05	-0.367596	0.000795383	-0.0282997	0.803216	0.340989	0.00196665	-0.194892	0.0832043	0.544004	1.8348e-07	-0.0488063	0.667252	0.0235694	0.835602	0.163464	0.147387	0.114713	0.310954	0.112169	0.321875
BCAS2	blue	0.185269	0.0999091	-0.185269	0.0999091	-0.21469	0.0558268	-0.551442	1.15071e-07	-0.43223	6.23599e-05	0.136385	0.227698	0.227573	0.0423406	-0.0528439	0.641547	-0.0843996	0.45667	0.304007	0.0061152	0.09514	0.401205	-0.0448371	0.6929	0.10556	0.351387	0.535823	3.026e-07	0.570697	3.25761e-08	0.100264	0.376206	-0.272968	0.014294	0.167547	0.137406	-0.519197	8.03863e-07	0.0621235	0.584081	0.25306	0.023524	0.148476	0.188708	-0.116904	0.301738	-0.206028	0.0667292
BCAS3	blue	-0.015912	0.888589	0.015912	0.888589	0.310089	0.00512263	0.463671	1.48056e-05	0.315373	0.00437891	-0.0229203	0.840069	-0.0231201	0.838694	0.0747544	0.509881	-0.0454666	0.688809	-0.0493557	0.663731	-0.0952093	0.40086	0.0502198	0.658208	-0.249937	0.0253562	-0.569472	3.53836e-08	-0.383747	0.000441633	0.0929503	0.412179	0.384377	0.000431342	0.116785	0.302233	0.520285	7.55278e-07	0.0552258	0.626576	-0.219299	0.0506471	-0.141598	0.210247	0.0599641	0.597243	0.324522	0.00331554
BCAT1	blue	-0.404231	0.000200265	0.404231	0.000200265	0.15834	0.160672	0.396559	0.000270923	0.125036	0.269119	-0.0854503	0.451064	-0.241055	0.0312404	0.105397	0.352134	0.171977	0.127162	0.142197	0.208305	-0.0100064	0.929802	0.168027	0.136267	0.0997878	0.378489	-0.331881	0.00263448	-0.311852	0.00486285	0.119943	0.289257	0.0057695	0.959491	-0.1134	0.316559	0.34252	0.00187071	-0.0288991	0.799135	0.205144	0.0679332	0.0766741	0.499043	0.395762	0.000279455	0.274027	0.0139061
BCKDHB	blue	-0.21904	0.050927	0.21904	0.050927	-0.180031	0.110046	0.244888	0.0285733	-0.109066	0.335528	0.184403	0.101533	-0.214092	0.0565295	-0.0709272	0.531843	-0.00673206	0.95274	-0.0547609	0.629486	-0.166836	0.139106	0.295599	0.00776594	0.0123155	0.91366	-0.0635452	0.575488	-0.0216334	0.84894	-0.182236	0.105685	-0.0678461	0.549858	-0.091238	0.420881	0.122447	0.279234	0.0528772	0.641336	0.13641	0.22761	0.0975123	0.389512	0.0549143	0.628525	-0.110161	0.33067
BCL10	blue	0.247071	0.027142	-0.247071	0.027142	-0.26951	0.0156255	-0.601067	3.74569e-09	-0.531295	3.96893e-07	0.106571	0.346766	0.242333	0.0303284	0.0205225	0.856612	-0.231709	0.0386321	0.275622	0.0133395	0.110928	0.327291	-0.0281957	0.803925	0.0863803	0.446135	0.574568	2.50284e-08	0.64912	7.39671e-11	0.0730011	0.519884	-0.309405	0.00522661	0.200192	0.0750005	-0.56005	6.61023e-08	0.00235183	0.983482	0.317629	0.00409186	0.0810358	0.474871	-0.202387	0.0717988	-0.311047	0.00497998
BCL2L10	blue	-0.0202053	0.858805	0.0202053	0.858805	0.102585	0.3652	0.449781	2.8437e-05	0.0378606	0.738813	-0.0312294	0.78332	-0.0635013	0.575753	-0.0923178	0.415381	0.0042686	0.970023	0.0300945	0.791012	-0.0828457	0.46503	0.109948	0.331612	-0.00189129	0.986716	-0.422755	9.36222e-05	-0.455684	2.16235e-05	0.0518569	0.647793	0.318973	0.00392889	0.193641	0.0852424	0.394726	0.000290897	0.161498	0.152383	-0.0742995	0.512467	0.0343841	0.76205	0.0877685	0.438833	0.255999	0.021904
BCL2L13	blue	0.126191	0.264683	-0.126191	0.264683	0.263453	0.0182165	-0.243325	0.0296368	0.193896	0.0848235	-0.194097	0.0844947	0.0492808	0.664211	-0.0300766	0.791133	0.0358115	0.752483	0.0780342	0.491438	-0.00304245	0.978632	-0.0274688	0.808883	-0.0263959	0.816214	0.21643	0.0538223	0.137698	0.22321	0.108136	0.33969	-0.344131	0.00177432	-0.036848	0.745559	-0.30092	0.00668134	-0.0730508	0.519599	-0.0238729	0.833515	-0.119527	0.290948	0.116491	0.303461	0.185365	0.0997309
BCL2L14	blue	-0.189502	0.0922639	0.189502	0.0922639	-0.369342	0.000747462	0.481286	6.20496e-06	-0.209109	0.0626697	0.185985	0.0985824	0.0350812	0.757373	-0.0730843	0.519407	-0.12197	0.281126	-0.216762	0.0534468	0.00561473	0.960577	0.534155	3.34542e-07	0.0498889	0.66032	-0.285671	0.0102089	-0.263093	0.0183816	-0.139515	0.217105	0.120968	0.285125	0.0436548	0.700609	0.2833	0.010883	0.0496202	0.662038	0.129415	0.252574	-0.00902224	0.936691	-0.0124421	0.912775	-0.201438	0.0731693
BCL7A	blue	-0.188322	0.0943466	0.188322	0.0943466	0.0823897	0.467499	0.315915	0.00430844	0.0948628	0.402584	-0.164819	0.144016	-0.146988	0.193229	-0.0120089	0.915801	0.186473	0.0976856	0.0330964	0.770711	-0.141549	0.210408	0.0994143	0.380285	-0.00261046	0.981665	-0.247389	0.0269389	-0.257932	0.0208915	0.00134754	0.990535	0.0912076	0.421036	-0.246059	0.0277981	0.314011	0.00456082	-0.0329726	0.771546	0.0968106	0.392949	-0.192086	0.0878284	0.181732	0.10667	0.150952	0.181359
BCOR	blue	0.328801	0.00290257	-0.328801	0.00290257	0.00108508	0.992378	-0.316564	0.00422521	0.2093	0.0624246	0.0176071	0.876808	0.150376	0.18305	0.211078	0.0601811	-0.0764162	0.500492	-0.128337	0.256578	0.192713	0.0867783	-0.093817	0.407814	-0.227329	0.0425675	0.18255	0.105076	0.378785	0.000530849	0.118929	0.293386	-0.186275	0.0980487	0.199218	0.0764578	-0.283994	0.0106818	0.0622846	0.583104	-0.26319	0.0183369	0.16915	0.133629	-0.24956	0.0255852	-0.16425	0.145426
BCS1L	blue	-0.333595	0.0024951	0.333595	0.0024951	0.365007	0.00087162	0.355956	0.00119324	0.284417	0.0105607	-0.299159	0.00702457	-0.129064	0.253872	-0.00511956	0.964051	0.199364	0.076238	0.183145	0.103927	-0.0282309	0.803686	0.00905707	0.936448	0.14812	0.189784	-0.437641	4.91772e-05	-0.478736	7.05839e-06	0.2431	0.0297923	-0.0368003	0.745877	-0.0276787	0.807451	0.262661	0.0185811	0.239348	0.0324935	0.0537977	0.635534	-0.180076	0.109956	0.43347	5.90784e-05	0.480068	6.59975e-06
BDH1	blue	-0.283176	0.0109194	0.283176	0.0109194	0.0137924	0.903352	0.413892	0.000135448	-0.0319183	0.778661	-0.00210896	0.985187	0.0835202	0.461391	0.110583	0.328808	0.0920589	0.416695	0.202424	0.0717457	-0.0681376	0.548141	0.225347	0.0444551	0.0756138	0.505014	-0.394761	0.000290508	-0.332146	0.00261246	0.248465	0.0262606	0.121632	0.282469	0.0547269	0.6297	0.35735	0.00113756	0.194201	0.0843254	0.172431	0.126146	0.0520977	0.646267	0.283506	0.0108228	0.192335	0.0874102
BEAN1	blue	-0.0931335	0.411254	0.0931335	0.411254	-0.166214	0.140607	0.229287	0.040769	-0.0433004	0.702926	0.0365579	0.747494	0.168623	0.134863	-0.0552454	0.626453	-0.0158852	0.888775	-0.122515	0.278965	0.0151001	0.89424	0.473752	9.05353e-06	-0.13714	0.225109	-0.0789858	0.486153	-0.0634672	0.575958	-0.0327624	0.772963	-0.19838	0.0777288	0.112999	0.318284	0.013119	0.90805	0.0646468	0.568871	0.0423828	0.708936	-0.120913	0.285346	-0.0431784	0.703723	-0.0725854	0.52227
BEGAIN	blue	-0.276692	0.0129708	0.276692	0.0129708	0.212569	0.0583515	0.457424	1.99267e-05	0.168528	0.135085	-0.0960796	0.396549	-0.158988	0.158944	0.0715766	0.528083	0.0224764	0.843126	0.0998626	0.37813	-0.105279	0.352677	0.162568	0.14965	0.00106911	0.992491	-0.416389	0.000122191	-0.383979	0.000437819	0.116863	0.301909	0.250069	0.025276	-0.1866	0.0974534	0.478273	7.22471e-06	-0.0949495	0.402152	0.0718342	0.526596	-0.0482794	0.670636	0.269869	0.0154824	0.317464	0.00411224
BEND5	blue	-0.322448	0.00353402	0.322448	0.00353402	-0.0392736	0.729434	0.501484	2.15342e-06	-0.045036	0.691606	0.0372866	0.742634	-0.321594	0.00362757	-0.0409311	0.718482	0.160391	0.155253	0.0409107	0.718617	-0.0335032	0.767972	0.406015	0.000186484	0.0379082	0.738496	-0.359674	0.00104997	-0.282696	0.011061	0.0527939	0.641863	0.0189888	0.867226	-0.117906	0.297587	0.327538	0.00301944	0.0423806	0.708951	0.198168	0.078053	0.13109	0.246432	0.199891	0.0754479	0.120315	0.287753
BEST2	blue	-0.355589	0.00120828	0.355589	0.00120828	0.0943139	0.405324	0.568081	3.88527e-08	0.142408	0.207625	-0.164836	0.143974	-0.147753	0.190894	0.0329634	0.771608	0.0822218	0.46841	-0.090088	0.426784	0.120461	0.287164	0.391561	0.000328599	-0.165799	0.141614	-0.486327	4.79449e-06	-0.452466	2.51216e-05	0.0820488	0.469349	0.0773105	0.495477	-0.154148	0.172185	0.419755	0.00010621	-0.0265901	0.814886	-0.0142906	0.899879	0.0279041	0.805913	0.0744084	0.511847	0.183468	0.103308
BFSP1	blue	-0.146476	0.194801	0.146476	0.194801	0.0967493	0.39325	0.42058	0.000102601	0.18104	0.108033	0.0351453	0.756943	-0.13784	0.222729	0.0632673	0.577164	0.00973534	0.931699	-0.0546553	0.630148	-0.123573	0.274803	0.149991	0.184187	-0.251496	0.0244271	-0.342405	0.00187775	-0.273002	0.0142813	0.0252156	0.824298	0.254092	0.0229438	-0.226093	0.0437367	0.415412	0.000127225	0.0747371	0.509979	-0.114968	0.30987	0.0431621	0.70383	-0.0388875	0.731993	0.137929	0.222428
BHMT	blue	-0.154644	0.170793	0.154644	0.170793	-0.146967	0.193292	0.593401	6.6042e-09	0.176381	0.117566	0.297255	0.00741291	0.0562933	0.619915	-0.114623	0.311336	-0.0213987	0.850559	-0.38197	0.000471867	-0.169281	0.133323	0.443296	3.82013e-05	-0.154803	0.170347	-0.384742	0.000425483	-0.343009	0.00184097	-0.155677	0.167919	0.25266	0.0237521	-0.231841	0.0385185	0.485799	4.92675e-06	-0.0243702	0.830099	-0.164026	0.145982	-0.111367	0.32537	-0.0307457	0.786596	-0.0807589	0.476387
BICD2	blue	0.251808	0.0242444	-0.251808	0.0242444	0.150147	0.183726	-0.556301	8.43129e-08	0.257547	0.0210897	-0.179674	0.110765	0.12202	0.280926	0.156371	0.166008	-0.0295038	0.795023	0.0140375	0.901644	0.250458	0.0250424	-0.282618	0.0110841	0.00965537	0.932259	0.477983	7.3308e-06	0.472159	9.79543e-06	0.0686261	0.54527	-0.495196	3.01554e-06	-0.0428927	0.705594	-0.522131	6.79116e-07	-0.251303	0.0245404	-0.0982065	0.386129	-0.135337	0.231323	0.0424641	0.708403	-0.0405332	0.721106
BIK	blue	-0.242553	0.0301738	0.242553	0.0301738	-0.108498	0.338065	0.381067	0.000487943	0.0489432	0.666374	-0.0932293	0.410771	-0.115921	0.305852	0.0138394	0.903025	0.150315	0.183229	-0.104654	0.355558	0.019201	0.865756	0.150709	0.182072	0.10274	0.364473	-0.370138	0.000726481	-0.393361	0.000306642	-0.0718315	0.526611	0.082576	0.466489	0.252526	0.0238293	0.244245	0.0290065	0.401987	0.000218939	-0.0664163	0.558317	-0.000201749	0.998583	0.11633	0.304134	0.0445187	0.694973
BIRC3	blue	0.172569	0.125838	-0.172569	0.125838	-0.156999	0.164291	-0.51737	8.92161e-07	-0.444377	3.6382e-05	0.14776	0.190874	0.103058	0.362984	0.235391	0.0355622	-0.181059	0.107995	0.383512	0.00044552	0.0890244	0.432285	-0.141006	0.212181	0.248151	0.0264571	0.47656	7.87244e-06	0.543236	1.92411e-07	0.204423	0.0689272	-0.184143	0.102024	0.0886132	0.434423	-0.401298	0.000224984	0.0838337	0.459705	0.380612	0.000496244	0.268656	0.0159706	-0.00151921	0.989329	-0.17417	0.122312
BIRC5	blue	-0.129351	0.25281	0.129351	0.25281	-0.146444	0.194899	0.458766	1.8704e-05	-0.011697	0.917981	0.196567	0.0805381	-0.0675567	0.551565	-0.030441	0.788661	-0.19649	0.0806598	-0.151174	0.180711	-0.160624	0.154644	0.263714	0.0180976	-0.052953	0.640858	-0.426286	8.05791e-05	-0.345849	0.0016765	-0.102379	0.366169	0.315763	0.00432807	0.422547	9.4447e-05	0.365096	0.00086889	0.297131	0.00743888	-0.1425	0.207328	-0.025098	0.825104	-0.0853076	0.451823	-0.0290189	0.79832
BLK	blue	-0.0276533	0.807624	0.0276533	0.807624	-0.0594695	0.600276	0.296282	0.0076187	0.00113733	0.992011	0.144038	0.202417	0.00577118	0.959479	0.00873721	0.938688	-0.0722685	0.524092	-0.0783371	0.489752	-0.111234	0.325954	0.167581	0.137324	0.13703	0.225486	-0.224389	0.0453921	-0.304186	0.00608384	0.00773015	0.945743	0.150881	0.181567	0.247571	0.026823	0.223675	0.0461004	0.0780927	0.491112	-0.0354467	0.754924	-0.110189	0.330545	0.118615	0.29467	0.0665794	0.557349
BLOC1S1-RDH5	blue	-0.282999	0.0109712	0.282999	0.0109712	0.230378	0.0397945	0.642027	1.37879e-10	0.256254	0.0217681	0.0409157	0.718584	-0.224984	0.0448087	-0.0122131	0.914375	0.0851596	0.452611	0.0726137	0.522107	-0.276466	0.0130478	0.184085	0.102134	0.0541475	0.633335	-0.540339	2.29943e-07	-0.529845	4.3256e-07	0.121093	0.284626	0.353387	0.00130233	-0.216899	0.0532926	0.636221	2.26853e-10	-0.0326659	0.773614	-0.00293375	0.979395	-0.0278541	0.806254	0.348247	0.00154812	0.36911	0.000753675
BMP10	blue	-0.364928	0.00087405	0.364928	0.00087405	0.0350195	0.757787	0.646178	9.59595e-11	0.152377	0.177227	-0.03632	0.749083	-0.259377	0.0201607	-0.18688	0.0969429	0.00340584	0.97608	-0.14002	0.215428	-0.178383	0.113393	0.386957	0.000391475	-0.0569901	0.615583	-0.441001	4.23461e-05	-0.493549	3.28995e-06	-0.14035	0.214336	0.186273	0.0980525	-0.163747	0.14668	0.497727	2.63548e-06	-0.145851	0.196733	-3.54159e-05	0.999751	0.00278881	0.980413	0.190246	0.0909693	0.16604	0.141028
BMP15	blue	-0.1955	0.0822297	0.1955	0.0822297	-0.23157	0.0387517	0.527253	5.03975e-07	0.11181	0.323438	0.153276	0.174652	-0.0241975	0.831285	-0.167746	0.136933	0.0488473	0.666989	-0.394548	0.000292906	-0.054727	0.629699	0.412512	0.000143334	-0.0533671	0.638246	-0.299036	0.00704906	-0.340465	0.00200048	-0.150982	0.181273	0.0063592	0.955355	-0.000177234	0.998755	0.280277	0.0117987	0.0896794	0.428892	-0.148976	0.187208	-0.0580151	0.609234	0.00546461	0.96163	-0.119333	0.291735
BMP2	blue	-0.0862206	0.446979	0.0862206	0.446979	0.144366	0.201378	0.479612	6.75355e-06	0.249166	0.0258262	0.0348203	0.759122	0.013643	0.904395	-0.0125996	0.911676	-0.0292132	0.796999	-0.112437	0.320714	-0.186377	0.0978619	0.209702	0.0619111	-0.208317	0.063693	-0.410849	0.000153398	-0.305225	0.00590388	0.0643468	0.57067	0.219298	0.0506476	-0.0740013	0.514165	0.427851	7.53554e-05	0.0449559	0.692127	-0.195169	0.0827585	-0.00139194	0.990223	0.027344	0.809735	0.200456	0.0746087
BMP4	blue	-0.376033	0.000587136	0.376033	0.000587136	-0.060125	0.596258	0.536403	2.9218e-07	-0.0490476	0.665705	0.0220928	0.845771	-0.113228	0.317298	-0.0589753	0.603313	0.0570552	0.615179	0.118161	0.296535	0.130108	0.250018	0.392179	0.000320897	0.129948	0.250607	-0.376123	0.000585202	-0.36758	0.000795837	0.0421497	0.710466	0.0883123	0.435991	-0.160225	0.155687	0.410389	0.000156297	0.104067	0.358278	0.261563	0.0190971	0.105095	0.353524	0.306725	0.00565244	0.120357	0.287586
BMP5	blue	-0.131555	0.244745	0.131555	0.244745	-0.150568	0.182485	0.409638	0.000161136	-0.0733134	0.518095	-0.00187385	0.986838	-0.0190956	0.866486	-0.118758	0.294084	-0.0378209	0.739077	-0.163484	0.147337	-0.00698382	0.950975	0.384732	0.000425645	-0.127037	0.261467	-0.355764	0.0012011	-0.30873	0.00533105	-0.082496	0.466923	0.116473	0.303535	0.013881	0.902735	0.241298	0.0310651	0.0471049	0.678202	0.00996293	0.930106	0.145934	0.196476	-0.0712714	0.529848	-0.0622295	0.583438
BMP8A	blue	-0.130532	0.248467	0.130532	0.248467	0.154715	0.170592	0.301226	0.00662321	0.11757	0.298974	0.0273419	0.809749	-0.106991	0.344856	-0.12193	0.281284	0.0117983	0.917272	0.00528247	0.962908	-0.157617	0.162617	0.168682	0.134723	-0.053214	0.639211	-0.254126	0.0229251	-0.276136	0.0131612	-0.087359	0.440979	0.257967	0.0208734	-0.0214115	0.850471	0.296321	0.00761035	0.0104102	0.926977	-0.151117	0.180877	0.0809931	0.475105	0.00789595	0.944581	0.252228	0.0240007
BMPR1B	blue	-0.197419	0.0792086	0.197419	0.0792086	-0.105367	0.352271	0.553973	9.79229e-08	0.00279278	0.980385	0.0831483	0.463396	-0.127938	0.258072	-0.069798	0.538411	-0.0385214	0.734422	-0.123947	0.273343	0.0321394	0.777168	0.380151	0.000504762	-0.124598	0.270813	-0.378504	0.000536354	-0.311601	0.00489919	-0.112192	0.321778	0.23445	0.036327	-0.0604271	0.594409	0.47763	7.46194e-06	0.0421919	0.710189	0.021773	0.847976	0.123556	0.274868	0.00253389	0.982203	-0.00746991	0.947567
BNC1	blue	-0.209416	0.0622758	0.209416	0.0622758	-0.230091	0.0400488	0.427385	7.68756e-05	-0.0805577	0.47749	0.175061	0.120383	-0.151205	0.180622	0.00998056	0.929983	0.0424523	0.708481	-0.0434317	0.702067	0.0851097	0.452877	0.438011	4.83769e-05	0.110562	0.3289	-0.239563	0.0323334	-0.222934	0.046846	-0.0337139	0.766555	-0.0910499	0.421843	0.19265	0.0868831	0.202323	0.07189	0.158364	0.160607	0.167481	0.137562	0.147184	0.192629	0.211325	0.0598753	-0.0620285	0.584657
BNIP2	blue	0.0690203	0.542958	-0.0690203	0.542958	-0.255515	0.0221641	-0.490055	3.95173e-06	-0.452743	2.48012e-05	0.196236	0.0810603	0.124298	0.271977	0.079625	0.48262	-0.11158	0.32444	0.273702	0.0140243	0.143785	0.20322	-0.131308	0.245641	0.332376	0.00259353	0.447208	3.19933e-05	0.431583	6.41406e-05	-0.0729739	0.52004	-0.045748	0.686982	0.0440123	0.698275	-0.334573	0.0024186	-0.248044	0.0265243	0.348588	0.00153059	-0.0491927	0.664775	0.0166826	0.88323	-0.261338	0.0192044
BPGM	blue	0.102451	0.36583	-0.102451	0.36583	-0.00663092	0.953449	-0.48092	6.32111e-06	-0.196966	0.0799139	-0.0990991	0.381805	0.217651	0.052451	0.265875	0.0171394	-0.190836	0.0899522	0.29288	0.00837771	0.0332959	0.769368	0.0379702	0.738084	-0.0353016	0.755896	0.391235	0.000332714	0.542267	2.04266e-07	0.265606	0.017256	-0.490517	3.85744e-06	0.106005	0.349347	-0.489361	4.0973e-06	-0.0676666	0.550917	0.263099	0.0183789	0.010157	0.928748	-0.0224551	0.843273	-0.0949666	0.402067
BPIFA1	blue	-0.213983	0.0566583	0.213983	0.0566583	-0.0584028	0.606841	0.632131	3.20158e-10	0.123248	0.276077	-0.0797215	0.482088	-0.168804	0.134438	-0.230466	0.0397167	-0.0703656	0.535104	-0.230306	0.0398579	-0.037167	0.743431	0.503765	1.90267e-06	-0.160557	0.154819	-0.468712	1.15998e-05	-0.4742	8.85493e-06	-0.226647	0.0432099	0.221388	0.048433	-0.0266791	0.814277	0.455268	2.20479e-05	-0.0564552	0.618906	-0.11564	0.307031	-0.036707	0.746499	-0.0235232	0.83592	0.0514805	0.650182
BPNT1	blue	-0.188955	0.0932258	0.188955	0.0932258	-0.0525476	0.64342	0.209838	0.0617388	0.0291612	0.797352	-0.0688371	0.544031	-0.136895	0.225947	-0.149133	0.186737	0.174939	0.120645	-0.0308426	0.785939	-0.110227	0.330378	0.195012	0.083011	0.143031	0.205624	-0.20275	0.0712799	-0.264745	0.0176351	0.130781	0.247556	-0.0451207	0.691056	0.0836656	0.460609	0.0934486	0.409666	0.329447	0.00284441	0.0125164	0.912257	-0.119812	0.289789	0.168826	0.134387	0.0450343	0.691618
BPY2	blue	-0.257245	0.0212465	0.257245	0.0212465	0.126562	0.26327	0.598285	4.60958e-09	0.160935	0.153839	0.0654122	0.564294	-0.0727025	0.521597	-0.086844	0.443688	0.0728661	0.520658	-0.0197823	0.861731	-0.186798	0.0970933	0.282769	0.0110392	-0.152916	0.175679	-0.487733	4.45867e-06	-0.357978	0.00111326	-0.0536226	0.636636	0.250798	0.0248393	-0.182912	0.104377	0.555546	8.8517e-08	-0.0293324	0.796188	0.0572842	0.613758	-0.0345669	0.760822	0.18083	0.108449	0.190317	0.0908464
BRCA1	blue	-0.040473	0.721503	0.040473	0.721503	-0.0524392	0.644105	0.335442	0.00235235	0.10032	0.375937	0.216065	0.0542375	-0.024527	0.829022	-0.190157	0.0911231	-0.124138	0.272598	-0.136392	0.227673	-0.175175	0.120137	0.248504	0.0262362	0.0299931	0.7917	-0.147785	0.190799	-0.234665	0.0361507	-0.17622	0.117907	0.0453396	0.689633	-0.0836871	0.460493	0.186354	0.0979046	-0.00349754	0.975436	-0.0793915	0.483909	0.089724	0.428662	0.095977	0.397056	0.0385283	0.734376
BRD1	blue	0.111501	0.324785	-0.111501	0.324785	0.0694653	0.540353	-0.40809	0.00017155	-0.00966744	0.932174	-0.111492	0.324823	-0.00688922	0.951638	0.0674672	0.552094	0.229361	0.0407021	0.0395673	0.72749	0.209883	0.061682	-0.27482	0.013622	0.0862018	0.447078	0.291834	0.00862411	0.196924	0.0799781	-0.037353	0.742192	-0.179635	0.110843	-0.0696355	0.539359	-0.33636	0.00228418	-0.0969	0.39251	0.0405861	0.720757	0.0170177	0.880902	-0.00888527	0.937651	-0.00866866	0.939168
BRF1	blue	-0.127895	0.258233	0.127895	0.258233	0.305855	0.00579702	0.638575	1.85617e-10	0.362072	0.000966048	0.030524	0.788099	-0.0310011	0.784866	-0.0252153	0.824299	0.0560317	0.621544	0.0150083	0.894879	-0.192007	0.0879611	0.189483	0.0922973	-0.0898756	0.427879	-0.633968	2.7444e-10	-0.525815	5.48253e-07	0.0435731	0.701143	0.380498	0.000498334	-0.0127811	0.910409	0.663552	1.97791e-11	0.081074	0.474663	-0.126153	0.26483	-0.0617739	0.586203	0.232255	0.038163	0.386492	0.0003984
BRPF1	blue	-0.200152	0.0750603	0.200152	0.0750603	0.12864	0.255448	0.421225	9.98598e-05	0.230321	0.0398453	0.146548	0.19458	-0.0340939	0.763999	0.0628959	0.579405	0.0216859	0.848577	0.0176361	0.876607	-0.102533	0.365446	0.190282	0.0909071	0.196322	0.0809245	-0.385449	0.000414341	-0.342201	0.00189034	0.0638617	0.573584	0.123419	0.275406	-0.0909335	0.422439	0.390502	0.000342168	0.0734535	0.517293	0.014775	0.896504	-0.0466058	0.681426	0.387167	0.000388375	0.255894	0.0219602
BRSK2	blue	-0.441126	4.21101e-05	0.441126	4.21101e-05	0.252011	0.0241264	0.50161	2.13882e-06	0.25719	0.0212752	0.00283893	0.980061	-0.256925	0.0214139	-0.0236549	0.835014	0.246679	0.0273948	0.0989798	0.382382	0.0454503	0.688915	0.0417181	0.713302	0.112638	0.319844	-0.468033	1.19904e-05	-0.490906	3.7798e-06	0.0432202	0.70345	0.222676	0.0471072	-0.168091	0.136115	0.500294	2.29633e-06	-0.0334515	0.76832	0.0594644	0.600307	0.0931948	0.410945	0.408051	0.000171822	0.388691	0.000366591
BSN	blue	-0.256544	0.0216143	0.256544	0.0216143	-0.12383	0.273797	0.334872	0.00239558	-0.174132	0.122395	0.0504136	0.656971	-0.0622299	0.583436	-0.0209003	0.854001	-0.192302	0.0874652	0.108176	0.33951	0.106316	0.347928	0.557481	7.81256e-08	-0.0224913	0.843024	-0.204423	0.0689274	-0.072073	0.525218	0.0534305	0.637846	-0.0184586	0.870901	0.112128	0.322054	0.216712	0.0535037	-0.0761372	0.502062	0.245904	0.0278993	0.0578123	0.610488	0.105237	0.352868	-0.00886534	0.93779
BTBD1	blue	0.0658539	0.561662	-0.0658539	0.561662	0.0749351	0.508855	-0.362371	0.000956011	0.0572276	0.614109	-0.0205849	0.856181	-0.219263	0.0506856	-0.0478524	0.673382	0.138901	0.219152	0.0769177	0.497676	0.0909268	0.422473	-0.128128	0.257362	0.225053	0.0447405	0.378897	0.000528658	0.186192	0.0982018	0.0184328	0.87108	-0.209916	0.0616404	-0.275964	0.0132208	-0.315981	0.00429989	-0.229234	0.0408173	0.118264	0.296112	-0.0096685	0.932167	0.171676	0.127839	0.0109996	0.922855
BTBD3	blue	0.158381	0.160563	-0.158381	0.160563	-0.128004	0.257824	-0.40872	0.000167236	-0.114094	0.313588	-0.0523315	0.644787	-0.0253047	0.823687	0.166565	0.139758	0.0724689	0.522939	0.0515281	0.64988	0.168335	0.135538	-0.0705166	0.534226	0.289118	0.00929372	0.428982	7.17768e-05	0.266685	0.0167914	0.107745	0.34145	-0.410897	0.0001531	0.0140047	0.901873	-0.470301	1.07326e-05	-0.161207	0.153133	0.198953	0.0768574	0.15419	0.172066	0.147151	0.19273	-0.145712	0.197166
BTG4	blue	-0.225295	0.0445056	0.225295	0.0445056	0.242392	0.0302874	0.446668	3.27909e-05	0.230727	0.0394865	-0.0951058	0.401375	-0.0285034	0.801829	0.0377512	0.739541	-0.0567412	0.617128	0.075439	0.506002	-0.0779112	0.492122	0.135243	0.231651	-0.109348	0.33427	-0.436859	5.09065e-05	-0.360207	0.00103075	0.0712549	0.529944	0.218561	0.0514486	-0.1048	0.354882	0.443725	3.74686e-05	-0.135584	0.230467	-0.0542082	0.632954	0.0544747	0.631281	0.189659	0.0919899	0.315892	0.0043113
BTNL2	blue	-0.240992	0.031286	0.240992	0.031286	0.166243	0.140536	0.519939	7.70386e-07	0.105958	0.349561	0.0732358	0.518539	-0.0241333	0.831726	0.0446515	0.694109	-0.0247236	0.827673	0.0839796	0.458921	-0.294302	0.00805265	0.269082	0.0157974	-0.153632	0.173644	-0.396059	0.000276241	-0.297678	0.00732514	0.0539721	0.634437	0.332256	0.0026034	-0.101914	0.368361	0.552112	1.10272e-07	0.112782	0.31922	0.0403764	0.722141	0.0990359	0.382111	0.0860465	0.447901	0.26791	0.0162771
BTNL8	blue	-0.22658	0.0432735	0.22658	0.0432735	0.156376	0.165992	0.676877	5.47888e-12	0.262661	0.0185811	0.0259257	0.819432	-0.147787	0.190791	0.0390335	0.731025	0.00544661	0.961756	-0.116312	0.30421	-0.102091	0.367529	0.29354	0.00822547	-0.2712	0.0149618	-0.617174	1.08199e-09	-0.459019	1.84811e-05	-0.0526107	0.643021	0.412467	0.000143598	-0.0739738	0.514322	0.662645	2.1533e-11	-0.0317567	0.779753	-0.149684	0.185098	-0.144395	0.201289	0.0404693	0.721528	0.181326	0.107468
BTRC	blue	-0.230241	0.0399161	0.230241	0.0399161	-0.020235	0.858599	0.538639	2.55099e-07	0.00902231	0.936691	0.011265	0.920999	-0.0875723	0.43986	-0.118764	0.294061	-0.0677893	0.550193	-0.0586182	0.605512	-0.056562	0.618243	0.407793	0.000173619	-0.113353	0.31676	-0.359376	0.00106083	-0.310535	0.00505577	-0.0566401	0.617756	0.147475	0.191739	0.023378	0.836919	0.413239	0.00013913	0.0420123	0.711369	0.0681769	0.54791	-0.0389356	0.731674	0.0645727	0.569315	0.133981	0.236075
BUB1	blue	-0.13482	0.233128	0.13482	0.233128	-0.121581	0.282676	0.445237	3.49933e-05	0.0261572	0.817848	0.199247	0.0764133	0.00635073	0.955414	-0.243241	0.0296948	-0.112358	0.321056	-0.208007	0.0640982	-0.104413	0.356671	0.434798	5.5741e-05	-0.119359	0.29163	-0.291339	0.00874292	-0.26004	0.019833	-0.261001	0.0193658	0.114863	0.310317	0.0158991	0.888679	0.290536	0.0089387	0.0494411	0.663184	-0.0781573	0.490752	-0.157892	0.161874	-0.0524134	0.644268	-0.0330971	0.770707
BUD31	blue	0.108586	0.337671	-0.108586	0.337671	0.336313	0.00228761	-0.583298	1.36388e-08	-0.100704	0.374104	-0.229332	0.0407287	0.120154	0.288406	0.0841449	0.458034	-0.0849108	0.453938	0.554148	9.68283e-08	-0.0286135	0.801079	-0.370439	0.00071871	0.00771525	0.945848	0.449517	2.87842e-05	0.407998	0.000172186	0.310189	0.00510746	-0.185158	0.100116	-0.0794214	0.483744	-0.377147	0.000563725	-0.251702	0.0243062	0.186625	0.0974086	0.0733241	0.518033	0.0579919	0.609378	0.281053	0.0115574
BYSL	blue	-0.218399	0.0516259	0.218399	0.0516259	0.0885976	0.434504	0.566609	4.28723e-08	0.138614	0.220117	0.0101764	0.928613	0.0671928	0.553716	0.162096	0.150851	-0.0940606	0.406593	0.0380166	0.737776	-0.0498117	0.660814	0.247897	0.0266166	-0.214423	0.0561397	-0.598926	4.39517e-09	-0.332844	0.00255534	0.146404	0.195023	0.222777	0.0470053	0.0874474	0.440516	0.523079	6.4288e-07	0.217244	0.0529053	-0.0103021	0.927733	0.0326579	0.773668	0.0871731	0.441956	0.16623	0.140569
C10orf76	blue	-0.362257	0.000959812	0.362257	0.000959812	0.207722	0.0644716	0.479144	6.91487e-06	0.38094	0.000490241	0.0114506	0.919702	-0.167064	0.138559	0.069912	0.537746	0.104478	0.356374	-0.0499762	0.659763	-0.0111793	0.921599	0.116907	0.301726	-0.0406939	0.720046	-0.445933	3.39046e-05	-0.402764	0.000212296	0.0350608	0.75751	0.183246	0.103733	-0.197281	0.0794225	0.460852	1.69413e-05	-0.0230338	0.839288	-0.0794952	0.483336	-0.0602335	0.595593	0.262589	0.0186145	0.240167	0.0318868
C11orf16	blue	-0.156723	0.165044	0.156723	0.165044	-0.0328768	0.772192	0.600145	4.01326e-09	0.114611	0.311387	0.16433	0.145225	-0.0407117	0.719928	-0.115099	0.309314	0.0362595	0.749487	-0.235144	0.0357619	-0.174443	0.121719	0.317794	0.00407156	-0.321533	0.00363435	-0.497842	2.61932e-06	-0.335704	0.00233271	-0.163177	0.148109	0.457224	2.01152e-05	-0.1491	0.186836	0.61802	1.0117e-09	-0.0131992	0.907491	-0.113248	0.317211	-0.111357	0.325414	-0.101518	0.370235	-0.00532841	0.962586
C11orf24	blue	-0.134391	0.234631	0.134391	0.234631	0.299598	0.00693743	0.409422	0.000162555	0.328158	0.00296159	-0.093447	0.409674	0.0591127	0.602468	0.168134	0.136013	0.0365072	0.747832	0.0391169	0.730472	0.0238998	0.833331	0.0363537	0.748858	-0.231681	0.0386557	-0.536345	2.93208e-07	-0.265191	0.0174377	0.244067	0.029128	0.185509	0.0994627	-0.00935514	0.934361	0.465203	1.37526e-05	0.199829	0.0755409	-0.132431	0.241591	-0.063609	0.575104	0.137381	0.224289	0.31699	0.00417137
C11orf49	blue	-0.179997	0.110114	0.179997	0.110114	0.00781462	0.945151	0.234924	0.0359398	0.0544647	0.631343	-0.0939903	0.406945	-0.1557	0.167854	-0.194576	0.0837153	-0.0479903	0.672495	-0.0513834	0.650799	0.13789	0.222559	-0.0190436	0.866846	-0.115607	0.307172	-0.200656	0.0743141	-0.118777	0.294008	-0.145842	0.196762	0.0877761	0.438793	-0.168026	0.136268	0.222607	0.0471777	-0.0631374	0.577947	-0.0257812	0.820422	0.037456	0.741506	-0.00678946	0.952337	-0.00390009	0.97261
C11orf58	blue	0.140949	0.212368	-0.140949	0.212368	-0.206925	0.0655259	-0.755913	5.27135e-16	-0.592985	6.80791e-09	-0.0089785	0.936998	0.00737103	0.94826	-0.0333741	0.768841	-0.0897111	0.428729	0.46605	1.32011e-05	0.0999923	0.377508	-0.230462	0.0397207	0.175861	0.11867	0.752856	8.03289e-16	0.693963	9.54819e-13	0.0807151	0.476627	-0.298838	0.00708876	-0.0642529	0.571233	-0.612405	1.57431e-09	-0.0798268	0.481508	0.450395	2.76447e-05	0.133819	0.236646	-0.130425	0.248856	-0.235193	0.035722
C11orf73	blue	0.238724	0.0329625	-0.238724	0.0329625	-0.208914	0.0629203	-0.515505	9.91707e-07	-0.455765	2.15412e-05	0.0519617	0.647129	0.170196	0.131209	-0.0578614	0.610184	-0.268154	0.0161763	0.320194	0.00378583	-0.133507	0.237754	0.000766835	0.994614	0.038176	0.736716	0.499364	2.41415e-06	0.520269	7.55945e-07	0.032088	0.777515	-0.127856	0.258381	0.188699	0.0936781	-0.424073	8.85399e-05	0.00380587	0.973272	0.215825	0.0545122	0.0183996	0.87131	-0.249938	0.0253555	-0.215946	0.0543741
C14orf132	blue	-0.0318761	0.778946	0.0318761	0.778946	-0.190406	0.0906935	0.267544	0.0164291	0.00635095	0.955413	0.0936556	0.408625	0.0353302	0.755705	-0.136984	0.225641	-0.00425599	0.970112	-0.219472	0.0504605	-0.0332438	0.769718	0.35659	0.00116762	-0.127227	0.260751	-0.149437	0.185832	-0.115245	0.308699	-0.0944873	0.404458	-0.114422	0.312192	0.178896	0.112342	0.0503763	0.657209	0.14957	0.185435	-0.0862093	0.447039	0.0613405	0.588838	-0.13352	0.237706	-0.145063	0.199188
C16orf70	blue	-0.0776633	0.493505	0.0776633	0.493505	-0.241985	0.0305743	0.262013	0.0188841	-0.0785538	0.488548	0.273226	0.0141987	0.0859326	0.448504	-0.273015	0.0142765	-0.00741385	0.94796	-0.238652	0.0330169	-0.0923889	0.41502	0.323281	0.00344474	-0.0645785	0.569281	-0.0561909	0.620552	-0.0625894	0.581259	-0.242148	0.0304591	0.11621	0.304636	-0.103612	0.360396	0.168389	0.135413	-0.115448	0.30784	-0.0172838	0.879053	-0.14308	0.205465	-0.112404	0.320858	-0.194674	0.0835565
C16orf95	blue	-0.211527	0.0596251	0.211527	0.0596251	0.150081	0.18392	0.48092	6.32115e-06	0.114905	0.310139	-0.139528	0.217059	-0.137561	0.223676	-0.181817	0.106503	-0.0196335	0.862761	0.036261	0.749477	-0.00646772	0.954594	0.115141	0.309138	-0.137678	0.223278	-0.48654	4.74224e-06	-0.426848	7.86654e-05	-0.022158	0.845321	0.339412	0.00207004	-0.11824	0.296208	0.499621	2.38103e-06	-0.0700988	0.536657	-0.0711655	0.530461	0.16629	0.140423	0.0708441	0.532325	0.266352	0.0169337
C17orf75	blue	0.131954	0.243306	-0.131954	0.243306	-0.185737	0.0990408	-0.517641	8.78525e-07	-0.356191	0.00118369	-0.00844873	0.940708	-0.069455	0.540414	0.135415	0.231053	-0.0380584	0.737498	0.266942	0.0166826	0.15665	0.165244	-0.198987	0.0768071	0.294727	0.00795777	0.449633	2.86314e-05	0.418428	0.000112264	0.130749	0.247673	-0.218266	0.0517723	0.174295	0.122041	-0.417256	0.000117875	0.179248	0.111626	0.303665	0.00617573	0.0855046	0.450776	0.0137229	0.903837	-0.139548	0.216994
C19orf57	blue	-0.251585	0.0243749	0.251585	0.0243749	0.166684	0.139472	0.597812	4.77419e-09	0.260673	0.0195244	0.0789313	0.486455	-0.0928	0.412938	0.10472	0.355253	-0.119664	0.290389	0.0413261	0.71588	-0.0669541	0.555128	0.212671	0.0582279	0.0499657	0.65983	-0.54802	1.42819e-07	-0.426383	8.02455e-05	0.0435713	0.701154	0.170663	0.130138	-0.0787267	0.487589	0.542617	1.99906e-07	0.0979834	0.387214	0.0339911	0.76469	0.0551092	0.627305	0.38731	0.00038628	0.290043	0.00906072
C1orf105	blue	-0.25329	0.0233939	0.25329	0.0233939	-0.0367923	0.74593	0.496171	2.86334e-06	-0.00525311	0.963114	0.131821	0.243783	-0.139786	0.216203	-0.134327	0.234857	-0.0792034	0.484949	-0.0553263	0.625947	-0.0913125	0.4205	0.401583	0.000222464	-0.113876	0.314519	-0.30552	0.0058536	-0.253891	0.0230559	-0.0818797	0.470269	0.126447	0.26371	-0.131952	0.243313	0.352844	0.00132651	-0.00516885	0.963705	0.0345563	0.760894	0.0575674	0.612004	0.0116252	0.918482	0.0287947	0.799846
C1orf106	blue	-0.0304084	0.788882	0.0304084	0.788882	-0.0430678	0.704448	0.473318	9.25035e-06	0.105235	0.35288	0.128141	0.257311	-0.198217	0.0779787	-0.0774177	0.494877	-0.130855	0.247288	-0.20489	0.0682824	-0.0110574	0.922451	0.391645	0.000327542	-0.126491	0.263542	-0.343903	0.00178769	-0.302019	0.00647464	-0.0964874	0.394538	0.135453	0.23092	-0.0159267	0.888487	0.321745	0.00361093	0.105674	0.350862	-0.0850232	0.453338	0.0143612	0.899388	0.0264075	0.816135	0.0188975	0.867859
C1orf123	blue	-0.279242	0.0121273	0.279242	0.0121273	0.179481	0.111154	0.278889	0.012241	-0.0892251	0.431244	-0.0623814	0.582518	-0.148322	0.189173	-0.218361	0.0516679	0.00607539	0.957345	0.251794	0.0242527	-0.116705	0.30257	0.031613	0.780725	-0.0348585	0.758866	-0.258771	0.0204645	-0.233937	0.036749	0.0290444	0.798146	0.265731	0.0172016	-0.232705	0.0377805	0.336001	0.00231063	-0.0682127	0.547699	0.176971	0.116324	0.0154	0.892152	0.113963	0.314147	0.259334	0.0201825
C1orf21	blue	-0.222712	0.0470715	0.222712	0.0470715	0.228537	0.0414505	0.624098	6.20718e-10	0.365046	0.000870418	-0.0616536	0.586934	0.0570864	0.614985	0.0949411	0.402194	0.0899032	0.427736	-0.155455	0.168531	-0.167164	0.138319	0.254113	0.0229322	-0.1407	0.213183	-0.584389	1.26267e-08	-0.550355	1.23273e-07	0.0485242	0.669062	0.334071	0.00245761	-0.0539443	0.634612	0.593386	6.61145e-09	0.0043351	0.969557	-0.217999	0.0520657	-0.00168317	0.988178	0.142393	0.207674	0.283467	0.0108344
C1orf68	blue	-0.174425	0.121758	0.174425	0.121758	-0.0622032	0.583598	0.281248	0.0114975	0.183186	0.103849	0.037643	0.740261	0.00704839	0.950522	-0.0129171	0.90946	0.017044	0.880719	-0.279497	0.0120456	-0.213504	0.0572269	0.182507	0.10516	-0.125795	0.2662	-0.169021	0.13393	-0.18433	0.10167	-0.0334362	0.768423	0.0253893	0.823107	-0.216091	0.0542087	0.143303	0.204753	-0.173088	0.124687	-0.146743	0.19398	-0.157541	0.162821	-0.0531535	0.639593	-0.0753086	0.506739
C1QBP	blue	0.127817	0.258528	-0.127817	0.258528	0.195667	0.0819624	-0.481472	6.14671e-06	0.043899	0.699015	-0.0991752	0.381438	0.00494133	0.965302	-0.0471743	0.677754	0.116865	0.301902	0.228831	0.041182	0.117628	0.298736	-0.328366	0.00294241	0.11141	0.325182	0.392728	0.000314198	0.339973	0.00203273	0.251895	0.0241941	-0.419481	0.000107437	-0.101511	0.370268	-0.452988	2.45204e-05	0.231385	0.0389124	0.0704236	0.534767	0.00408667	0.971301	0.094547	0.404159	0.132704	0.24061
C1QTNF1	blue	-0.270542	0.0152172	0.270542	0.0152172	-0.0142032	0.900488	0.623584	6.47193e-10	0.0848858	0.454071	0.259557	0.0200715	0.0439937	0.698396	-0.0850705	0.453086	0.0235777	0.835545	-0.177562	0.115092	-0.296495	0.00757326	0.306592	0.00567435	-0.0555738	0.624401	-0.47891	6.99679e-06	-0.420615	0.000102451	-0.0718921	0.526262	0.41096	0.000152708	-0.0632066	0.577529	0.587933	9.80939e-09	0.0540407	0.634006	-0.1105	0.329172	-0.100133	0.376832	0.0514361	0.650464	0.104907	0.354392
C1QTNF3	blue	-0.0751081	0.507875	0.0751081	0.507875	-0.0969774	0.39213	0.311256	0.00494928	-0.0124703	0.912578	0.0461281	0.684518	0.0636112	0.575091	0.0319354	0.778545	-0.100419	0.375465	-0.110814	0.327792	-0.210778	0.0605549	0.116352	0.304043	-0.0778528	0.492448	-0.238621	0.0330399	-0.187502	0.0958171	0.0324701	0.774935	0.218602	0.0514035	-0.0562121	0.62042	0.307252	0.00556633	0.0613452	0.58881	-0.0145287	0.89822	0.0985666	0.384381	-0.0451774	0.690687	-0.0155085	0.891396
C1R	blue	-0.0935721	0.409045	0.0935721	0.409045	0.265979	0.0170943	0.370139	0.000726462	0.32783	0.00299203	-0.0651575	0.565816	0.059386	0.600788	-0.112811	0.319094	-0.0872821	0.441384	-0.0516076	0.649375	-0.230642	0.0395615	0.228342	0.0416296	-0.159494	0.157607	-0.326774	0.00309214	-0.251517	0.0244147	0.0373045	0.742515	0.0316336	0.780586	-0.147388	0.192007	0.288853	0.00936147	-0.158017	0.161538	-0.10738	0.343095	-0.0750317	0.508308	0.150336	0.183168	0.268756	0.0159297
C1S	blue	-0.177279	0.11568	0.177279	0.11568	-0.0727617	0.521257	0.356169	0.00118458	-0.118619	0.294653	0.15797	0.161666	0.0641663	0.571753	-0.0594291	0.600524	0.0737876	0.515384	0.0723609	0.523561	-0.1215	0.282999	0.304362	0.00605289	0.0352518	0.75623	-0.273332	0.0141596	-0.192907	0.0864554	-0.0298912	0.792391	0.208521	0.0634287	-0.0798874	0.481174	0.326855	0.00308433	0.208995	0.0628166	0.156266	0.166294	-0.122493	0.279054	0.11627	0.304387	0.0508414	0.654245
C2	blue	-0.122957	0.27722	0.122957	0.27722	0.215633	0.054733	0.400061	0.000236231	0.283863	0.0107195	-0.0938126	0.407836	-0.00769691	0.945976	0.354565	0.00125124	-0.218891	0.0510891	-0.0256606	0.821248	-0.206485	0.0661147	0.00564703	0.96035	-0.258681	0.0205103	-0.495004	3.04634e-06	-0.371729	0.000686187	0.409123	0.000164537	0.376044	0.000586894	-0.0400898	0.724034	0.484339	5.31022e-06	-0.0417306	0.713219	-0.222924	0.0468562	-0.120214	0.28816	0.0164001	0.885194	0.234057	0.0366499
C20orf195	blue	-0.291021	0.00882003	0.291021	0.00882003	0.214407	0.056158	0.537999	2.65224e-07	0.209683	0.0619354	-0.0888848	0.43301	-0.123727	0.274202	-0.0325617	0.774317	-0.0457302	0.687098	0.0874353	0.440579	-0.0414765	0.714891	0.289462	0.00920656	-0.13503	0.232394	-0.452351	2.52553e-05	-0.438346	4.76634e-05	0.165587	0.142132	0.163359	0.14765	-0.0693921	0.540782	0.458122	1.92813e-05	-0.00143099	0.989949	-0.0179291	0.874574	0.132191	0.242453	0.186178	0.0982269	0.347029	0.00161217
C21orf62	blue	-0.137586	0.223591	0.137586	0.223591	-0.088509	0.434966	0.41082	0.000153582	0.0775844	0.493946	0.155131	0.169433	0.00787118	0.944755	-0.192326	0.0874258	0.195084	0.0828957	-0.32228	0.0035522	-0.0346227	0.760448	0.230541	0.0396504	-0.283586	0.0107996	-0.346027	0.00166666	-0.247896	0.0266173	-0.264378	0.0177987	0.298311	0.00719529	-0.126729	0.262638	0.349141	0.00150258	-0.178289	0.113588	-0.188568	0.09391	-0.0309584	0.785155	-0.249628	0.0255435	-0.145937	0.196465
C22orf24	blue	-0.184041	0.102217	0.184041	0.102217	-0.11145	0.325005	0.570056	3.40179e-08	0.0741472	0.513334	0.159077	0.15871	-0.00818073	0.942586	-0.0219225	0.846945	-0.0262485	0.817223	-0.27084	0.0151013	-0.0574726	0.612591	0.416511	0.000121574	-0.0943874	0.404957	-0.494916	3.06054e-06	-0.446334	3.32917e-05	-0.0541395	0.633385	0.227579	0.0423349	0.0499508	0.659925	0.387866	0.00037824	0.116417	0.303772	-0.156532	0.165565	-0.0143631	0.899374	-0.0415178	0.714619	-0.026636	0.814572
C22orf31	blue	-0.0994298	0.380211	0.0994298	0.380211	0.114055	0.313755	0.455147	2.21735e-05	0.231016	0.0392333	0.175885	0.11862	-0.160192	0.155773	-0.0965378	0.39429	-0.0281083	0.804521	-0.151125	0.180853	-0.0274605	0.80894	0.0704582	0.534566	-0.0188198	0.868397	-0.425114	8.47093e-05	-0.377731	0.000551794	-0.0860045	0.448123	0.283959	0.0106919	-0.129619	0.251819	0.404214	0.000200401	-0.0366067	0.747168	-0.20552	0.0674185	-0.00684203	0.951969	0.0963641	0.395146	0.165587	0.142132
C22orf46	blue	-0.12571	0.266523	0.12571	0.266523	0.0558395	0.622743	0.477307	7.5836e-06	0.155372	0.168762	0.0360444	0.750925	-0.0117688	0.917479	-0.218204	0.0518399	0.0822329	0.468349	-0.0872338	0.441637	-0.111161	0.326272	0.183357	0.10352	-0.133213	0.238798	-0.407286	0.0001772	-0.343897	0.00178802	-0.175699	0.119016	0.27205	0.0146374	0.112462	0.320604	0.426883	7.85481e-05	0.0113265	0.92057	-0.117643	0.29867	0.0295471	0.794729	0.0196275	0.862803	0.120868	0.285529
C2CD2	blue	-0.0871558	0.442047	0.0871558	0.442047	-0.137661	0.223334	0.171739	0.127698	0.0275267	0.808488	0.0444804	0.695223	-0.075826	0.503816	0.157069	0.1641	-0.0633738	0.576521	-0.0666323	0.557035	0.0601729	0.595964	0.0832286	0.462962	0.200612	0.0743796	-0.171526	0.128176	-0.186321	0.0979653	0.134112	0.235612	0.0254868	0.822439	0.0840621	0.458479	0.063195	0.577599	0.128122	0.257382	0.00442848	0.968901	0.110857	0.327606	0.154288	0.17179	-0.030209	0.790235
C2CD3	blue	-0.174278	0.122077	0.174278	0.122077	-0.19681	0.0801568	0.310833	0.0050115	0.044728	0.69361	0.15034	0.183155	0.149024	0.187064	0.242469	0.0302328	-0.169461	0.132906	-0.0789053	0.486598	0.0411832	0.716821	0.261986	0.0188971	0.00660306	0.953645	-0.324867	0.00328042	-0.143244	0.204942	0.152823	0.175946	-0.0254408	0.822754	0.191529	0.0887704	0.187981	0.0949561	0.142672	0.206775	-0.00122576	0.99139	0.0590733	0.602711	0.0716071	0.527907	-0.146571	0.19451
C2orf27A	blue	-0.152642	0.176465	0.152642	0.176465	-0.0524101	0.644289	0.19567	0.0819583	-0.0297776	0.793163	0.303823	0.0061478	0.137015	0.225536	-0.00686795	0.951787	0.122301	0.279811	0.0676652	0.550925	0.00724196	0.949165	0.0245689	0.828735	0.169731	0.132281	-0.150643	0.182267	-0.0322887	0.776159	-0.0330245	0.771196	0.0217052	0.848444	0.0305426	0.787972	0.162052	0.150963	0.147101	0.192883	0.0931161	0.411342	-0.0254504	0.822688	0.183399	0.103441	0.025703	0.820957
C2orf49	blue	-0.125935	0.265664	0.125935	0.265664	0.141626	0.210156	0.325297	0.00323713	0.0210427	0.853017	-0.220071	0.0498188	-0.131336	0.245537	-0.0430494	0.704568	0.110693	0.328325	0.215036	0.0554236	-0.202912	0.0710491	-0.00861677	0.939531	0.0726154	0.522098	-0.323908	0.00337889	-0.285261	0.0103228	-0.0409566	0.718314	0.17508	0.120341	0.148863	0.187546	0.343728	0.00179801	0.208043	0.0640508	0.0778521	0.492452	-0.0341292	0.763762	0.155524	0.168341	0.286758	0.00991221
C2orf83	blue	-0.201791	0.0726573	0.201791	0.0726573	0.191264	0.0892218	0.466465	1.29388e-05	0.251895	0.024194	-0.127657	0.259128	-0.212139	0.058874	0.00543987	0.961804	0.131141	0.246244	-0.0244436	0.829595	-0.157812	0.16209	0.0470047	0.678848	-0.173266	0.124294	-0.402756	0.000212366	-0.381846	0.000474049	0.0556667	0.623821	0.221126	0.0487054	-0.242996	0.0298645	0.472729	9.52384e-06	0.0224672	0.84319	-0.0751835	0.507448	-0.0930539	0.411656	0.103176	0.362429	0.218443	0.0515776
C3orf27	blue	-0.267431	0.0164764	0.267431	0.0164764	-0.186816	0.0970607	0.572797	2.82467e-08	-0.00961621	0.932533	0.28549	0.010259	-0.0750019	0.508477	-0.0367724	0.746063	-0.0271495	0.811063	-0.16356	0.147148	-0.184656	0.101057	0.33219	0.00260887	0.00849291	0.940399	-0.424508	8.69203e-05	-0.3557	0.00120371	-0.0237506	0.834356	0.403158	0.000209008	0.0406071	0.720618	0.55112	1.17445e-07	0.264326	0.0178217	-0.0385722	0.734085	0.0207293	0.855183	0.0190521	0.866787	-0.0444382	0.695497
C3orf36	blue	-0.0492869	0.664172	0.0492869	0.664172	0.126998	0.261618	0.457073	2.02587e-05	0.149549	0.185498	-0.0318037	0.779436	-0.0928773	0.412548	0.0347858	0.759354	-0.0768837	0.497867	0.0185705	0.870125	-0.0519367	0.647287	0.243106	0.029788	-0.101437	0.37062	-0.363237	0.0009275	-0.300577	0.00674698	0.031518	0.781367	0.229883	0.040234	-0.185311	0.0998314	0.470343	1.07103e-05	-0.136467	0.227414	0.0446656	0.694017	-0.157059	0.164129	0.195466	0.0822827	0.177168	0.115912
C4A	blue	-0.384037	0.000436866	0.384037	0.000436866	-0.114244	0.312947	0.548371	1.397e-07	-0.238816	0.0328928	0.0294359	0.795485	-0.270867	0.0150909	-0.12976	0.251298	-0.0192538	0.865391	0.209904	0.0616554	0.0777638	0.492944	0.506694	1.62082e-06	0.105271	0.352714	-0.339628	0.0020556	-0.331574	0.00266022	0.0548097	0.629181	0.0713819	0.529209	-0.163948	0.146176	0.365266	0.0008637	0.105203	0.353025	0.365564	0.000854685	0.0849844	0.453545	0.278166	0.0124772	0.152173	0.177814
C4orf19	blue	-0.134234	0.235183	0.134234	0.235183	-0.0993267	0.380707	0.359106	0.0010708	0.0776431	0.493618	0.09813	0.386501	0.010907	0.923503	-0.185656	0.0991905	0.00400098	0.971902	-0.2133	0.0574714	-0.0900948	0.426748	0.351914	0.00136887	-0.227912	0.0420252	-0.148396	0.188951	-0.106327	0.347877	-0.203449	0.0702888	-0.0637799	0.574075	-0.129618	0.251824	0.170819	0.129782	0.0091542	0.935767	-0.0711269	0.530685	-0.0149225	0.895477	-0.0907481	0.423389	-0.0679217	0.549413
C4orf6	blue	-0.0969932	0.392053	0.0969932	0.392053	-0.136676	0.226698	0.339834	0.00204187	-0.0616786	0.586782	0.32986	0.00280774	0.0518823	0.647633	-0.078231	0.490342	-0.118602	0.294722	-0.0451434	0.690908	-0.185653	0.0991964	0.233606	0.0370235	-0.0815133	0.472264	-0.263165	0.0183484	-0.0879361	0.437955	-0.0936763	0.408521	0.15586	0.167411	0.0316215	0.780667	0.295024	0.00789204	0.0917105	0.418469	0.0379863	0.737977	-0.134636	0.233771	-0.00408232	0.971331	-0.0852345	0.452212
C5orf45	blue	-0.174938	0.120647	0.174938	0.120647	0.196396	0.0808072	0.531734	3.86669e-07	0.323084	0.00346566	-0.169697	0.132359	-0.20267	0.0713929	-0.0599804	0.597143	0.158666	0.159801	-0.187762	0.0953499	-0.179722	0.110666	0.0117655	0.917502	-0.0910098	0.422048	-0.576833	2.14164e-08	-0.619159	9.23962e-10	0.0535442	0.63713	0.40991	0.000159366	-0.0713811	0.529214	0.527339	5.01421e-07	0.0216125	0.849083	-0.295917	0.00769698	-0.0556372	0.624005	0.0568856	0.616231	0.213212	0.0575758
C6	blue	-0.234888	0.0359695	0.234888	0.0359695	-0.117812	0.297973	0.584074	1.29116e-08	0.0526339	0.642874	-0.00288449	0.979741	0.0841432	0.458043	-0.0711905	0.530317	-0.075024	0.508351	-0.15121	0.180606	-0.0438119	0.699583	0.463625	1.48378e-05	-0.0922129	0.415913	-0.510534	1.3107e-06	-0.408138	0.000171215	-0.0525528	0.643386	0.151754	0.179025	0.0937085	0.408359	0.397122	0.000265054	0.0750492	0.508209	-0.0592989	0.601324	0.062157	0.583878	0.0314593	0.781764	0.0172658	0.879179
C6orf10	blue	0.0116893	0.918034	-0.0116893	0.918034	-0.190431	0.0906499	0.307661	0.0055003	-0.0179221	0.874622	0.127191	0.260887	0.0539035	0.634869	-0.21411	0.0565074	-0.0453	0.68989	-0.236389	0.0347663	0.00819574	0.942481	0.383174	0.000451178	-0.112105	0.322155	-0.108305	0.338929	-0.115387	0.308097	-0.274705	0.0136628	0.116494	0.303452	-0.0197539	0.861928	0.219161	0.0507956	-0.0294005	0.795725	-0.0411948	0.716745	-0.14757	0.191452	-0.0929767	0.412045	-0.132787	0.240315
C6orf211	blue	0.202382	0.0718059	-0.202382	0.0718059	-0.283331	0.0108741	-0.807354	1.49597e-19	-0.528421	4.70509e-07	0.169079	0.133795	0.0357045	0.753199	0.066926	0.555294	-0.157173	0.163818	0.301395	0.0065913	0.0457379	0.687048	-0.15541	0.168656	0.221958	0.047843	0.828229	2.6069e-21	0.774239	3.6801e-17	0.0515244	0.649903	-0.380499	0.000498319	-0.129059	0.253891	-0.700102	4.94741e-13	-0.150982	0.181273	0.389117	0.00036071	0.101021	0.372596	-0.130624	0.24813	-0.357695	0.00112414
C7orf63	blue	-0.254265	0.0228482	0.254265	0.0228482	-0.129	0.254108	0.414165	0.000133937	-0.0225948	0.842311	0.199171	0.0765279	0.000251371	0.998234	-0.00691936	0.951427	-0.0394365	0.728355	-0.112867	0.318856	-0.0763542	0.50084	0.372688	0.000662874	-0.0213325	0.851016	-0.316166	0.00427606	-0.296885	0.00749048	0.0414015	0.715384	0.209817	0.0617651	0.124051	0.272937	0.323845	0.0033855	0.0028606	0.979909	-0.00383258	0.973084	0.0533755	0.638193	0.0509319	0.65367	-0.0219991	0.846416
C8A	blue	-0.179084	0.111961	0.179084	0.111961	0.012758	0.91057	0.584413	1.26055e-08	0.195745	0.0818381	-0.0315813	0.780939	-0.223534	0.0462418	0.0325529	0.774376	-0.0518963	0.647544	-0.175709	0.118994	-0.26922	0.015742	0.173588	0.123585	-0.0848546	0.454238	-0.516545	9.34982e-07	-0.512432	1.17891e-06	0.0426	0.707512	0.405306	0.000191848	-0.0548832	0.62872	0.571436	3.0985e-08	0.0678962	0.549563	-0.159586	0.157363	0.0434653	0.701847	0.0586172	0.605518	0.127521	0.259642
C8B	blue	-0.152853	0.175859	0.152853	0.175859	-0.181904	0.106333	0.485812	4.92338e-06	0.0911751	0.421202	0.176184	0.117984	0.0759737	0.502983	-0.0619497	0.585135	0.0226197	0.842139	-0.304901	0.00595946	-0.167269	0.138069	0.48405	5.38958e-06	-0.113905	0.314395	-0.313483	0.00463311	-0.246248	0.0276744	-0.137414	0.224177	-0.0689294	0.543491	-0.0124823	0.912495	0.239406	0.0324499	0.186208	0.0981723	-0.0264248	0.816017	0.0423245	0.709319	0.0386106	0.73383	-0.106621	0.346537
C8G	blue	-0.105624	0.351091	0.105624	0.351091	0.160511	0.154941	0.332111	0.00261543	0.198074	0.0781974	-0.0822832	0.468077	-0.18604	0.0984804	-0.0228716	0.840404	0.0801452	0.479755	-0.0767098	0.498842	-0.15551	0.16838	0.224421	0.0453608	-0.138895	0.219174	-0.298868	0.00708277	-0.295657	0.00775335	0.0062004	0.956468	0.159888	0.15657	0.0931336	0.411253	0.238567	0.0330811	-0.0311919	0.783573	-0.188004	0.0949148	-0.140254	0.214655	0.016045	0.887663	0.209537	0.0621215
C8orf17	blue	-0.0321105	0.777362	0.0321105	0.777362	0.0702688	0.535668	0.438172	4.80334e-05	0.236069	0.0350203	-0.10899	0.335864	-0.0975594	0.389282	0.0433069	0.702883	0.111805	0.323459	-0.255843	0.0219875	-0.0145364	0.898167	0.200851	0.074028	-0.131309	0.245635	-0.423672	9.00587e-05	-0.384692	0.000426288	-0.0179936	0.874127	0.15527	0.169045	-0.0673814	0.5526	0.323717	0.00339892	0.0494264	0.663278	-0.206857	0.0656167	0.0561336	0.620909	-0.0282379	0.803638	0.0959228	0.397323
C8orf44-SGK3	blue	0.253032	0.0235403	-0.253032	0.0235403	-0.0885203	0.434906	-0.634488	2.62676e-10	-0.103267	0.362006	0.11594	0.305772	0.255481	0.0221826	-0.0984306	0.385041	-0.00439435	0.969141	0.0214218	0.850399	0.0291808	0.797219	-0.151893	0.178622	-0.124357	0.271748	0.647622	8.44774e-11	0.732696	1.11783e-14	-0.200198	0.0749913	-0.344902	0.00172981	-0.214348	0.0562275	-0.533538	3.47166e-07	-0.318307	0.00400895	0.0633511	0.576658	-0.110553	0.32894	-0.236385	0.0347698	-0.280038	0.0118738
C9orf114	blue	-0.140282	0.214562	0.140282	0.214562	0.312648	0.0047495	0.375243	0.000604266	0.391274	0.00033223	-0.103212	0.36226	0.0291335	0.79754	0.00869325	0.938995	0.0720624	0.525279	-0.118351	0.295755	-0.199921	0.0754039	0.0513532	0.65099	-0.0764823	0.50012	-0.413504	0.000137626	-0.403174	0.000208874	0.011544	0.91905	0.108028	0.340176	-0.0621023	0.584209	0.303468	0.00621101	0.0176645	0.87641	-0.193922	0.0847809	0.0119251	0.916386	0.173342	0.124126	0.318693	0.0039623
C9orf53	blue	-0.141473	0.210657	0.141473	0.210657	-0.0682913	0.547237	0.456554	2.07589e-05	-0.0661063	0.560159	0.180456	0.109194	-0.0663849	0.558504	0.0361399	0.750287	-0.0573781	0.613176	0.0156466	0.890435	-0.0150435	0.894634	0.214637	0.0558882	-0.179753	0.110605	-0.444366	3.63997e-05	-0.227139	0.0427454	-0.0445456	0.694798	0.468288	1.18424e-05	0.020782	0.854818	0.504983	1.78025e-06	0.0125361	0.912119	0.00993965	0.930269	-0.0174135	0.878152	-0.0479176	0.672963	0.0154709	0.891658
C9orf78	blue	0.124278	0.272055	-0.124278	0.272055	0.396495	0.000271606	-0.335921	0.00231655	0.233617	0.0370144	-0.167185	0.138268	0.0388575	0.732192	0.240985	0.0312904	-0.0254913	0.822408	0.273412	0.0141301	0.121023	0.284907	-0.307038	0.00560114	0.151221	0.180574	0.18097	0.108172	0.172344	0.12634	0.275038	0.0135448	-0.214877	0.0556084	-0.0987757	0.383368	-0.218806	0.0511812	-0.123444	0.275307	0.0672066	0.553634	-0.0363094	0.749154	0.275602	0.0133465	0.295007	0.00789571
CA11	blue	0.000965177	0.993221	-0.000965177	0.993221	0.0584774	0.606381	0.303981	0.00611985	0.0809744	0.475207	0.0567773	0.616904	0.147056	0.193021	-0.0754332	0.506035	-0.135362	0.231238	-0.0844726	0.456279	-0.120795	0.285823	-0.0543576	0.632016	-0.0811386	0.47431	-0.265976	0.0170958	-0.225835	0.0439838	-0.0370018	0.744532	0.387815	0.000378968	-0.0400067	0.724583	0.375405	0.000600724	-0.0938153	0.407823	-0.18291	0.10438	0.139744	0.216343	-0.0788386	0.486968	0.0940193	0.4068
CA14	blue	0.0191459	0.866138	-0.0191459	0.866138	-0.244268	0.0289909	0.488923	4.19164e-06	-0.0192166	0.865648	0.215464	0.0549272	0.0841515	0.457999	-0.228435	0.0415442	-0.229156	0.0408874	-0.324617	0.00330589	-0.105596	0.351221	0.469362	1.12374e-05	-0.251244	0.0245754	-0.394542	0.000292973	-0.214456	0.0561006	-0.206208	0.0664865	0.112492	0.320475	0.174632	0.121309	0.247716	0.0267311	0.174165	0.122322	-0.163371	0.14762	-0.126638	0.262982	-0.235051	0.0358367	-0.177209	0.115827
CA5B	blue	-0.153916	0.172839	0.153916	0.172839	-0.00291586	0.979521	0.54064	2.25746e-07	0.175855	0.118683	-0.0182348	0.872453	0.0123626	0.913331	-0.0782494	0.49024	0.00599225	0.957929	-0.19617	0.0811646	-0.036344	0.748923	0.477952	7.34219e-06	-0.0114385	0.919787	-0.375918	0.000589596	-0.345285	0.00170808	-0.0507279	0.654968	-0.0129587	0.909169	0.03857	0.734099	0.34604	0.00166597	0.0395507	0.727599	-0.00264178	0.981445	-0.016385	0.885299	0.199157	0.0765503	0.110285	0.33012
CA6	blue	-0.130574	0.248312	0.130574	0.248312	0.100236	0.376343	0.639004	1.78917e-10	0.325771	0.00318989	0.0106148	0.925546	-0.0501678	0.658539	-0.130232	0.249563	0.0995923	0.379429	-0.254618	0.022653	-0.246396	0.0275782	0.201926	0.0724616	-0.17189	0.127357	-0.578255	1.94103e-08	-0.488052	4.38561e-06	-0.176503	0.11731	0.234868	0.0359854	-0.0970623	0.391714	0.523715	6.19586e-07	0.10551	0.351617	-0.228431	0.0415479	-0.0416657	0.713646	0.103591	0.360495	0.192084	0.0878322
CA9	blue	-0.178621	0.112906	0.178621	0.112906	0.113595	0.315721	0.474733	8.62326e-06	0.00709937	0.950165	0.0851272	0.452784	-0.130969	0.246873	0.000875614	0.99385	-0.175483	0.119477	0.0571269	0.614734	-0.196902	0.0800125	0.180747	0.108614	-0.099765	0.378599	-0.467933	1.20486e-05	-0.328927	0.00289115	-0.0538538	0.635181	0.459604	1.79763e-05	-0.05601	0.621679	0.549271	1.32007e-07	-0.00442748	0.968908	-0.00773065	0.94574	-0.0127271	0.910786	0.0478568	0.673354	0.185529	0.0994251
CACNA1E	blue	-0.201443	0.0731614	0.201443	0.0731614	0.118258	0.296134	0.443129	3.84896e-05	0.095948	0.397199	-0.0086867	0.939041	0.0570655	0.615114	-0.0467909	0.68023	0.166694	0.139448	0.000144106	0.998988	-0.135922	0.229295	-0.0526854	0.642549	0.0145108	0.898345	-0.475884	8.14286e-06	-0.489898	3.98421e-06	-0.101817	0.368822	0.433055	6.01579e-05	0.0657387	0.562348	0.494858	3.06997e-06	0.149944	0.184327	-0.0865955	0.444998	0.0526538	0.642748	0.0847938	0.454562	0.231491	0.0388202
CACNA1F	blue	-0.0505098	0.656358	0.0505098	0.656358	0.0576859	0.61127	0.49666	2.78986e-06	0.131839	0.24372	-0.00954045	0.933063	0.0751503	0.507636	-0.256255	0.0217679	-0.181231	0.107656	-0.188085	0.0947698	-0.17006	0.131521	0.24286	0.0299595	-0.290007	0.00906967	-0.451402	2.63894e-05	-0.352546	0.00133996	-0.177153	0.115944	0.364046	0.000901575	0.0914359	0.419869	0.468294	1.18387e-05	-0.0021373	0.984988	-0.265585	0.0172651	-0.16305	0.148429	-0.180523	0.109061	0.0963966	0.394985
CACNA1H	blue	-0.119347	0.291677	0.119347	0.291677	0.101396	0.370813	0.508651	1.45502e-06	0.16328	0.147851	-0.0417588	0.713034	-0.158596	0.15999	-0.140908	0.212501	-0.0970666	0.391693	-0.112744	0.319384	-0.129229	0.253259	0.167515	0.137482	-0.175421	0.11961	-0.521699	6.96248e-07	-0.431552	6.42267e-05	-0.107338	0.343286	0.271032	0.0150268	0.117824	0.297924	0.389018	0.000362078	0.088397	0.435549	-0.202524	0.0716023	0.00816036	0.942729	-0.00327044	0.977031	0.19505	0.0829501
CACNA2D1	blue	-0.268809	0.0159083	0.268809	0.0159083	-0.147819	0.190694	0.533391	3.50226e-07	0.101275	0.37139	0.0902806	0.425791	-0.0108887	0.92363	-0.0414433	0.715109	0.0176345	0.876618	-0.252297	0.0239606	-0.164912	0.143786	0.335115	0.0023771	-0.140176	0.214912	-0.406931	0.000179748	-0.379927	0.000508962	-0.0936321	0.408743	0.270305	0.0153101	-0.0642097	0.571493	0.420705	0.000102064	-0.0198973	0.860936	-0.173353	0.124103	-0.0720466	0.525371	-0.0743335	0.512273	-0.0510715	0.652781
CACNB4	blue	-0.0821577	0.468758	0.0821577	0.468758	-0.20179	0.072658	0.498334	2.55121e-06	-0.0113046	0.920723	0.00230253	0.983828	-0.128928	0.254378	-0.327359	0.00303629	-0.0266886	0.814213	-0.359394	0.00106017	0.00700417	0.950832	0.39994	0.000237354	-0.241143	0.0311768	-0.33726	0.00221905	-0.330241	0.00277437	-0.438231	4.79068e-05	0.268053	0.0162179	0.0511054	0.652566	0.364004	0.000902911	-0.0274157	0.809245	-0.199808	0.075572	-0.104831	0.354739	-0.235574	0.0354152	-0.125159	0.268644
CACNG2	blue	-0.301715	0.00653131	0.301715	0.00653131	0.0484443	0.669576	0.487044	4.62044e-06	0.042373	0.709001	0.247039	0.0271629	-0.0989028	0.382754	-0.00428181	0.969931	-0.0363897	0.748617	0.0185943	0.86996	-0.188838	0.0934312	0.257569	0.0210788	0.0138622	0.902866	-0.399757	0.000239071	-0.331411	0.00267393	0.120556	0.286783	0.372836	0.000659353	-0.105271	0.352713	0.513426	1.115e-06	-0.0792406	0.484743	0.0766093	0.499406	0.040059	0.724237	0.174449	0.121706	0.151398	0.180057
CACNG3	blue	-0.0886173	0.434401	0.0886173	0.434401	-0.0678268	0.549972	0.44218	4.01675e-05	-0.0957157	0.398348	0.0538702	0.635078	-0.077195	0.496123	-0.154434	0.171381	0.0722396	0.524259	-0.0624095	0.582348	-0.110516	0.329105	0.18861	0.0938353	-0.185331	0.0997931	-0.372132	0.000676302	-0.297852	0.00728915	-0.174083	0.122502	0.491871	3.59354e-06	0.0738924	0.514786	0.501123	2.19586e-06	-0.0624026	0.582389	-0.0146266	0.897538	-0.0148045	0.896299	-0.120493	0.287038	0.0506724	0.655322
CACNG4	blue	-0.114961	0.309899	0.114961	0.309899	0.12501	0.269218	0.759965	2.98656e-16	0.423202	9.18678e-05	-0.0466244	0.681306	-0.0461039	0.684675	-0.100557	0.374807	0.114102	0.313553	-0.477819	7.39144e-06	-0.161457	0.152489	0.244338	0.0289435	-0.41837	0.000112537	-0.728422	1.89529e-14	-0.632886	3.00532e-10	-0.234447	0.0363291	0.499694	2.37172e-06	-0.131915	0.243445	0.717452	7.02795e-14	-0.0115979	0.918673	-0.42454	8.6801e-05	-0.1613	0.152895	-0.169625	0.132526	0.0829389	0.464526
CADM1	blue	-0.218984	0.0509881	0.218984	0.0509881	0.0660303	0.560612	0.52132	7.11638e-07	0.0628346	0.579776	0.0177318	0.875943	-0.114138	0.313401	0.0710558	0.531097	0.0495839	0.66227	0.0575258	0.612261	-0.0932726	0.410553	0.070612	0.533672	-0.187379	0.0960389	-0.550737	1.20331e-07	-0.360627	0.00101583	0.00666637	0.953201	0.355106	0.00122836	0.146197	0.195661	0.56399	5.10224e-08	0.457438	1.99131e-05	-0.0304622	0.788517	-0.0127072	0.910925	0.02983	0.792807	0.17952	0.111075
CADM3-AS1	blue	-0.18827	0.0944407	0.18827	0.0944407	-0.167909	0.136544	0.535187	3.14428e-07	-0.0404216	0.721842	0.0536314	0.636581	-0.0427928	0.706248	0.0351142	0.757152	-0.022723	0.841427	-0.158133	0.161228	-0.0287519	0.800137	0.484021	5.39744e-06	-0.20026	0.0749003	-0.391187	0.000333327	-0.291235	0.00876807	-0.115132	0.309177	0.206097	0.0666357	0.0697063	0.538946	0.410083	0.00015825	0.0847714	0.454682	0.00946765	0.933573	-0.0433318	0.70272	-0.0777449	0.49305	-0.0647087	0.5685
CADPS	blue	-0.127996	0.257854	0.127996	0.257854	-0.0839617	0.459017	0.245954	0.0278665	-0.0988255	0.383128	-0.0327183	0.77326	-0.115149	0.309104	0.0115203	0.919215	-0.05063	0.655592	0.0451	0.69119	-0.0407417	0.719731	0.213846	0.05682	0.101044	0.372484	-0.17961	0.110894	-0.184929	0.100545	0.076776	0.498471	0.0304497	0.788602	-0.0046025	0.96768	0.177697	0.11481	0.0160085	0.887917	0.174487	0.121623	-0.0479761	0.672586	0.166775	0.139252	0.0288364	0.799562
CALB1	blue	0.0495115	0.662734	-0.0495115	0.662734	-0.117418	0.299604	0.301251	0.00661847	0.0699919	0.53728	0.299947	0.00686898	0.279838	0.011937	0.0769732	0.497365	-0.176733	0.116825	-0.166657	0.139537	-0.0688526	0.543941	0.23256	0.0379036	-0.128186	0.257145	-0.223412	0.046364	-0.136296	0.228003	0.0110974	0.922172	0.173367	0.124072	-0.00565094	0.960323	0.250602	0.0249561	-0.0554451	0.625205	-0.110663	0.328456	-0.127865	0.258346	-0.0377685	0.739426	-0.0972056	0.391012
CALCA	blue	-0.272511	0.0144642	0.272511	0.0144642	-0.0826437	0.466123	0.363996	0.000903161	0.00962425	0.932477	0.218529	0.0514834	0.016784	0.882525	-0.081537	0.472135	0.0888131	0.433383	-0.0538571	0.63516	-0.244085	0.0291157	0.212424	0.0585269	-0.0979913	0.387176	-0.295063	0.00788342	-0.236252	0.0348744	-0.102794	0.364221	0.263589	0.0181544	0.0476361	0.674776	0.330679	0.00273638	0.216413	0.0538419	-0.0975194	0.389477	-0.0331625	0.770266	-0.0537143	0.636059	0.00473534	0.966748
CALCB	blue	-0.00627571	0.95594	0.00627571	0.95594	0.0676946	0.550751	0.511553	1.23826e-06	0.195506	0.0822186	-0.0402749	0.722811	-0.0513486	0.65102	-0.177192	0.115863	0.0578164	0.610463	-0.22943	0.0406405	-0.193446	0.085563	0.205649	0.0672434	-0.376789	0.000571145	-0.436053	5.27494e-05	-0.379219	0.00052243	-0.120971	0.285113	0.351738	0.00137703	-0.018826	0.868354	0.459034	1.84684e-05	0.029519	0.79492	-0.312758	0.00473409	-0.0868937	0.443426	-0.207587	0.0646495	0.0948244	0.402776
CALCR	blue	-0.255033	0.0224258	0.255033	0.0224258	-0.0895433	0.429596	0.3311	0.00270031	-0.0666147	0.55714	0.0364421	0.748267	0.0624561	0.582066	-0.0961387	0.396257	0.181733	0.106667	0.00287889	0.97978	0.0209146	0.853902	0.445647	3.43482e-05	0.0540898	0.633698	-0.186655	0.0973525	-0.193291	0.0858188	-0.0175239	0.877386	-0.108094	0.339878	0.00806404	0.943403	0.143981	0.202597	-0.0117225	0.917802	0.163891	0.146319	0.0301501	0.790634	0.180385	0.109337	0.0651002	0.566158
CALML3	blue	-0.166594	0.139687	0.166594	0.139687	-0.0967784	0.393107	0.463352	1.50335e-05	-0.0594561	0.600358	-0.0505268	0.65625	-0.0615029	0.58785	-0.248351	0.0263317	0.0425704	0.707706	-0.144242	0.20177	-0.0675342	0.551698	0.355178	0.00122536	-0.276467	0.0130476	-0.370029	0.000729331	-0.291428	0.00872154	-0.0793614	0.484075	0.208892	0.0629486	-0.204838	0.0683534	0.362332	0.000957307	-0.00297478	0.979107	-0.026589	0.814893	0.110909	0.327374	-0.159216	0.15834	-0.0135839	0.904807
CALU	blue	-0.188101	0.0947418	0.188101	0.0947418	0.198135	0.0781035	0.222578	0.0472077	0.170083	0.131467	-0.169355	0.133152	-0.117413	0.299625	-0.0764838	0.500112	-0.0754166	0.506129	0.0575908	0.611858	-0.0982509	0.385913	-0.238511	0.0331235	-0.179195	0.111735	-0.310511	0.00505928	-0.220011	0.0498826	0.207818	0.0643461	0.232051	0.0383379	0.0830839	0.463743	0.312243	0.00480692	0.163566	0.147132	-0.164662	0.144403	0.0476964	0.674387	-0.0103613	0.927319	0.198831	0.077043
CALY	blue	-0.105367	0.352273	0.105367	0.352273	0.143623	0.203735	0.457414	1.9936e-05	0.254841	0.0225305	-0.160852	0.154054	-0.246653	0.0274116	0.0630269	0.578614	-0.0509271	0.6537	-0.122467	0.279157	-0.0243851	0.829997	0.0226109	0.8422	-0.154784	0.170399	-0.4523	2.53158e-05	-0.461755	1.62272e-05	-0.0188437	0.868232	0.298342	0.00718901	-0.107464	0.342718	0.431085	6.5542e-05	0.00513551	0.963939	-0.182733	0.104722	-0.0828201	0.465168	0.0250211	0.825631	0.157503	0.162923
CAMK1D	blue	-0.0528876	0.641271	0.0528876	0.641271	0.0137196	0.90386	0.247108	0.0271185	0.134768	0.23331	0.279468	0.0120548	0.126167	0.264777	0.180341	0.109425	-0.138256	0.221324	0.0171669	0.879866	0.174764	0.121023	0.253827	0.0230917	-0.022492	0.843019	-0.141878	0.209338	0.0388907	0.731971	0.188762	0.0935656	-0.111757	0.323667	-0.0761248	0.502132	0.172441	0.126123	0.0477283	0.674181	0.0686387	0.545196	0.0957333	0.398261	0.212581	0.0583367	0.0561785	0.620629
CAMK1G	blue	-0.0133961	0.906117	0.0133961	0.906117	0.018025	0.873908	0.446771	3.26361e-05	0.112912	0.31866	-0.0661352	0.559987	-0.0851037	0.452909	-0.125437	0.267571	-0.178968	0.112197	-0.0965322	0.394318	-0.163564	0.147137	0.219407	0.0505306	-0.246752	0.0273476	-0.362042	0.000967046	-0.290651	0.00891036	-0.11825	0.29617	0.170594	0.130295	-0.0219808	0.846543	0.35927	0.00106472	-0.0264659	0.815736	-0.0625189	0.581685	-0.0833796	0.462148	0.00220337	0.984524	0.0854664	0.450979
CAMK2A	blue	-0.108714	0.337101	0.108714	0.337101	-0.170891	0.129617	0.543749	1.86399e-07	0.00209208	0.985306	0.0417764	0.712918	0.132859	0.240059	-0.00700452	0.95083	-0.211263	0.0599514	-0.290051	0.00905876	-0.0839078	0.459307	0.481548	6.12284e-06	-0.29772	0.00731629	-0.420813	0.000101601	-0.344071	0.00177785	-0.0272156	0.810612	0.24607	0.0277909	0.0901757	0.426332	0.391371	0.000330996	-0.00156321	0.98902	-0.151674	0.179257	-0.0748922	0.509099	-0.200478	0.0745767	-0.0951164	0.401322
CAMK2B	blue	-0.17454	0.121508	0.17454	0.121508	0.230077	0.0400613	0.777382	2.27355e-17	0.427912	7.51593e-05	-0.0701273	0.536491	-0.135542	0.23061	-0.110661	0.328467	0.152191	0.177761	-0.264346	0.0178129	-0.0500184	0.659493	0.406108	0.000185784	-0.212313	0.0586622	-0.698196	6.07814e-13	-0.645589	1.01058e-10	-0.0347591	0.759533	0.33741	0.00220836	-0.124253	0.272151	0.660376	2.66038e-11	-0.0415296	0.714541	-0.243754	0.0293412	-0.071673	0.527526	0.123969	0.273258	0.289729	0.0091394
CAMK4	blue	-0.130561	0.24836	0.130561	0.24836	0.197269	0.0794416	0.45211	2.55395e-05	0.235952	0.0351132	-0.131647	0.244411	-0.198929	0.0768946	-0.063301	0.57696	0.0644559	0.570015	-0.0995698	0.379537	-0.0983951	0.385213	0.214287	0.0562998	-0.179342	0.111435	-0.365679	0.000851222	-0.371095	0.000701994	-0.124683	0.270483	0.167471	0.137586	-0.100956	0.372906	0.37934	0.000520108	0.00223758	0.984284	-0.138534	0.220386	0.076738	0.498684	0.0690026	0.543061	0.240818	0.0314114
CAMSAP2	blue	-0.199234	0.0764338	0.199234	0.0764338	-0.305426	0.0058696	0.371863	0.000682869	-0.104416	0.356657	0.237325	0.0340333	0.0266526	0.814459	-0.24445	0.0288683	-0.0348316	0.759046	-0.257848	0.0209345	0.0345192	0.761143	0.344485	0.00175378	0.0368892	0.745283	-0.194567	0.0837296	-0.204206	0.0692284	-0.183416	0.103408	-0.00588443	0.958685	0.0554056	0.625452	0.142158	0.208431	0.116139	0.304935	0.0530303	0.64037	-0.0834638	0.461694	0.0116628	0.91822	-0.194592	0.0836896
CAPN5	blue	-0.119311	0.291824	0.119311	0.291824	0.18841	0.0941905	0.461404	1.65016e-05	0.312674	0.0047458	-0.1478	0.190753	-0.0801718	0.479609	-0.0433966	0.702296	0.0361921	0.749938	-0.131169	0.246145	0.053374	0.638202	0.162065	0.150931	-0.0504761	0.656573	-0.50403	1.87538e-06	-0.439916	4.44485e-05	0.0761271	0.502119	-0.0737487	0.515606	0.213859	0.0568045	0.238492	0.0331381	0.174311	0.122004	-0.147159	0.192705	-0.0546599	0.630119	0.212247	0.0587433	0.265759	0.0171897
CAPN6	blue	-0.254065	0.022959	0.254065	0.022959	0.00033838	0.997623	0.496061	2.88025e-06	0.0103537	0.927372	0.0865294	0.445347	-0.0535664	0.63699	0.0138583	0.902893	-0.0723431	0.523663	0.0698836	0.537912	-0.222278	0.0475135	0.411584	0.000148874	-0.0477134	0.674278	-0.351886	0.00137018	-0.264951	0.0175438	0.0621425	0.583965	0.236406	0.0347525	-0.13153	0.244837	0.470223	1.07737e-05	0.0207109	0.85531	0.166138	0.14079	-0.110551	0.328951	0.183396	0.103447	0.140951	0.21236
CAPN9	blue	-0.151939	0.17849	0.151939	0.17849	0.0879934	0.437656	0.480648	6.40899e-06	0.170171	0.131265	0.000403554	0.997165	0.00977368	0.931431	-0.128105	0.257448	0.116676	0.302691	-0.0902914	0.425736	-0.124198	0.272366	0.32545	0.00322179	-0.105396	0.352138	-0.373297	0.000648463	-0.320979	0.00369635	-0.0146982	0.897039	0.0751573	0.507596	-0.288005	0.00958108	0.362786	0.00094224	-0.0237561	0.834319	0.0316395	0.780545	0.00772469	0.945781	0.138853	0.219314	0.155794	0.167595
CAPZA2	blue	0.353035	0.00131796	-0.353035	0.00131796	-0.366816	0.000817682	-0.494386	3.14764e-06	-0.506066	1.67774e-06	0.0343608	0.762206	-0.00843218	0.940824	-0.189361	0.0925106	-0.185305	0.0998431	0.050663	0.655381	-0.0531577	0.639566	-0.0531787	0.639434	-0.0599817	0.597135	0.551118	1.17461e-07	0.515319	1.00219e-06	-0.274282	0.0138141	-0.0172138	0.87954	-0.112989	0.318329	-0.418646	0.000111248	-0.261551	0.0191029	0.157396	0.163215	0.0418326	0.712549	-0.444988	3.53896e-05	-0.43492	5.54439e-05
CARD14	blue	-0.0788921	0.486672	0.0788921	0.486672	0.0946033	0.403878	0.588551	9.38347e-09	0.18777	0.0953337	0.0431314	0.704031	0.00457779	0.967853	-0.089309	0.430809	-0.192871	0.0865149	-0.189003	0.0931412	-0.325201	0.00324675	0.154974	0.169868	-0.270814	0.0151112	-0.590199	8.33322e-09	-0.538503	2.57228e-07	-0.0122264	0.914282	0.617363	1.06591e-09	0.0176145	0.876757	0.628697	4.25876e-10	0.128445	0.256177	-0.296257	0.00762405	0.0177559	0.875776	-0.164508	0.144784	0.144001	0.202533
CARD8	blue	0.108183	0.33948	-0.108183	0.33948	-0.236903	0.0343619	-0.378155	0.000543279	-0.320588	0.00374073	0.217077	0.0530924	0.041774	0.712934	0.0608353	0.591917	-0.120627	0.286498	0.130731	0.247738	0.158304	0.160768	0.0225409	0.842682	0.25983	0.0199364	0.362124	0.000964271	0.317631	0.00409164	0.0263206	0.816729	-0.265635	0.0172436	0.226996	0.0428799	-0.429452	7.03367e-05	0.162307	0.150312	0.203858	0.0697141	0.0919882	0.417055	0.00417607	0.970673	-0.231598	0.0387282
CARF	blue	0.00835304	0.941379	-0.00835304	0.941379	-0.379222	0.000522361	-0.44154	4.13364e-05	-0.469012	1.14312e-05	0.300733	0.00671696	0.104782	0.354965	0.0305973	0.787602	0.0942095	0.405847	0.156557	0.165496	0.19913	0.07659	-0.102195	0.367036	0.344539	0.00175067	0.442	4.04937e-05	0.414554	0.000131812	-0.102501	0.365596	-0.152104	0.178013	0.104625	0.355693	-0.365086	0.000869211	0.184751	0.100878	0.353886	0.00128045	0.133625	0.237333	-0.0201251	0.85936	-0.370645	0.000713406
CARTPT	blue	-0.149452	0.185788	0.149452	0.185788	0.10273	0.364519	0.370686	0.000712357	-0.0735735	0.516607	-0.0383674	0.735445	-0.0647332	0.568354	-0.0176305	0.876646	0.0207884	0.854774	0.132389	0.24174	-0.160172	0.155824	0.123004	0.277035	-0.113533	0.31599	-0.336878	0.0022465	-0.275397	0.0134184	-0.0166847	0.883216	0.394553	0.000292846	-0.0815159	0.47225	0.449531	2.87662e-05	0.0271845	0.810824	0.103143	0.362583	-0.0144933	0.898467	0.0118507	0.916906	0.188724	0.0936332
CASP10	blue	-0.360683	0.00101389	0.360683	0.00101389	0.22439	0.045391	0.305639	0.00583346	0.142992	0.205749	-0.229759	0.0403453	-0.136813	0.226227	0.328895	0.00289403	0.202331	0.0718787	0.26142	0.019165	-0.150948	0.181373	-0.0137543	0.903618	0.158284	0.160822	-0.328722	0.00290979	-0.323053	0.00346896	0.433152	5.99045e-05	0.101107	0.372184	-0.146531	0.19463	0.3517	0.0013788	0.0986014	0.384212	0.207476	0.0647953	-0.0714584	0.528767	0.408319	0.000169969	0.351093	0.00140728
CASP6	blue	0.126576	0.263218	-0.126576	0.263218	-0.286904	0.00987299	-0.580596	1.64894e-08	-0.593182	6.7108e-09	0.248624	0.0261618	0.130959	0.246906	0.0257793	0.820435	-0.160221	0.155697	0.377483	0.000556825	0.256179	0.021808	0.0289148	0.799028	0.054278	0.632516	0.575945	2.27696e-08	0.75385	7.00923e-16	0.0727575	0.521281	-0.306435	0.00570028	0.0798919	0.481149	-0.533313	3.51863e-07	0.0770981	0.496665	0.403731	0.000204293	0.12744	0.259948	-0.194238	0.084265	-0.300339	0.00679295
CASR	blue	-0.0549877	0.628066	0.0549877	0.628066	-0.0395433	0.727648	0.559854	6.69577e-08	0.169422	0.132997	-0.0386981	0.733249	-0.0552318	0.626538	-0.126151	0.264839	0.0534922	0.637457	-0.342294	0.00188457	-0.0104429	0.926749	0.350896	0.00141667	-0.149672	0.185133	-0.483532	5.53437e-06	-0.418441	0.000112203	-0.113798	0.314853	0.193008	0.0862883	-0.0521203	0.646124	0.403277	0.000208019	0.0346577	0.760213	-0.17865	0.112846	-0.0250832	0.825205	-0.00142794	0.98997	0.0312661	0.783072
CASS4	blue	-0.023963	0.832896	0.023963	0.832896	0.0667428	0.55638	0.420958	0.000100985	0.157641	0.162551	-0.120601	0.286602	-0.0399716	0.724815	-0.170594	0.130296	0.0370851	0.743977	-0.16805	0.136212	-0.168459	0.135247	0.18631	0.0979845	-0.282715	0.0110554	-0.37703	0.000566132	-0.308976	0.00529272	-0.204783	0.0684285	0.269306	0.0157073	-0.0319613	0.77837	0.362981	0.000935842	-0.0527431	0.642184	-0.212019	0.0590218	-0.0919858	0.417067	-0.107135	0.344205	0.0854419	0.451109
CAST	blue	0.0537821	0.635633	-0.0537821	0.635633	-0.0690892	0.542554	-0.5021	2.08278e-06	-0.163868	0.146377	-0.0492512	0.6644	-0.0603087	0.595133	-0.176954	0.11636	-0.0026516	0.981376	0.202224	0.0720322	0.185815	0.0988954	0.102065	0.367649	0.115777	0.306455	0.618644	9.62708e-10	0.529354	4.45294e-07	-0.149043	0.187008	-0.535613	3.06444e-07	-0.10982	0.332179	-0.561215	6.12532e-08	-0.337072	0.0022325	0.303541	0.00619798	0.0898643	0.427937	0.065004	0.566733	-0.122253	0.280005
CATSPERB	blue	-0.0916515	0.41877	0.0916515	0.41877	0.136936	0.225808	0.276379	0.0130777	-0.0264199	0.81605	0.0202177	0.858719	-0.0653521	0.564653	0.0447518	0.693455	-0.215542	0.0548373	0.225989	0.0438366	-0.160677	0.154506	0.14198	0.209009	-0.0792795	0.484528	-0.256051	0.0218763	-0.152701	0.176297	0.219068	0.0508967	0.181161	0.107793	-0.140975	0.212284	0.307551	0.00551795	0.0173165	0.878826	0.156282	0.166251	0.0102257	0.928268	0.140907	0.212505	0.225766	0.0440503
CATSPERG	blue	-0.357082	0.00114809	0.357082	0.00114809	0.099167	0.381478	0.56072	6.32698e-08	0.0603789	0.594704	-0.0717669	0.526984	-0.0943829	0.40498	-0.0620266	0.584669	0.112732	0.319436	0.0714053	0.529073	-0.164169	0.145625	0.259668	0.0200166	0.0509223	0.653731	-0.493052	3.37717e-06	-0.48404	5.39222e-06	0.039027	0.731068	0.120631	0.286479	-0.0238183	0.833891	0.451725	2.59986e-05	0.251308	0.0245375	0.134711	0.233509	0.162468	0.149903	0.269287	0.0157148	0.277035	0.0128545
CAV2	blue	-0.384339	0.000431961	0.384339	0.000431961	-0.054477	0.631266	0.46289	1.537e-05	-0.0962509	0.395704	0.228163	0.0417933	-0.125549	0.267142	0.0288539	0.799443	0.0568165	0.61666	0.186301	0.0980009	0.0137029	0.903977	0.273269	0.0141829	0.0561337	0.620908	-0.350091	0.0014555	-0.243767	0.0293324	0.239059	0.0327101	0.195713	0.0818885	-0.253029	0.0235417	0.453876	2.35286e-05	0.214487	0.0560641	0.267682	0.0163718	0.155691	0.167878	0.252295	0.0239621	0.110786	0.327915
CBFA2T2	blue	-0.0636746	0.574709	0.0636746	0.574709	0.0371306	0.743674	0.326602	0.00310871	0.214904	0.0555768	0.122566	0.278765	0.0937137	0.408333	0.165282	0.142878	0.062661	0.580825	-0.153716	0.173404	-0.0235269	0.835895	0.116454	0.303617	0.0771966	0.496114	-0.29841	0.00717507	-0.202379	0.0718099	0.0715365	0.528315	0.116973	0.301454	-0.0377219	0.739736	0.259941	0.0198818	-0.157369	0.163288	-0.0723316	0.523729	0.0877499	0.43893	0.191285	0.0891848	0.0737262	0.515735
CBL	blue	-0.0621097	0.584164	0.0621097	0.584164	0.0684585	0.546254	0.400503	0.000232158	0.104438	0.356556	-0.00919307	0.935495	0.0427226	0.706709	-0.0473182	0.676825	-0.183181	0.103859	-0.123511	0.275046	-0.252722	0.0237168	0.381551	0.000479268	-0.135602	0.230404	-0.257934	0.0208907	-0.233566	0.0370572	-0.0490738	0.665536	0.0705522	0.53402	-0.0709632	0.531634	0.302381	0.00640789	-0.0910051	0.422072	0.0326914	0.773442	-0.259531	0.0200845	0.0602454	0.595521	0.109263	0.33465
CBLB	blue	0.161559	0.152226	-0.161559	0.152226	-0.290882	0.00885381	-0.48697	4.63817e-06	-0.334224	0.00244565	0.243408	0.0295794	0.0636213	0.57503	-0.023746	0.834388	-0.0676918	0.550768	0.151831	0.178803	0.219754	0.050158	-0.0548098	0.62918	0.386657	0.000395927	0.539562	2.41142e-07	0.549601	1.29288e-07	-0.08418	0.457846	-0.3894	0.000356846	0.117871	0.297731	-0.465044	1.38588e-05	0.112635	0.319855	0.386364	0.000400328	0.2299	0.040219	0.133798	0.236721	-0.296814	0.00750545
CBLL1	blue	0.313893	0.00457682	-0.313893	0.00457682	0.220914	0.0489278	-0.467498	1.23062e-05	0.182028	0.106091	-0.272014	0.0146512	0.265063	0.017494	0.0936956	0.408424	-0.175699	0.119015	0.0564004	0.619248	0.033045	0.771058	-0.108998	0.335832	-0.0386481	0.733581	0.404921	0.000194829	0.31854	0.00398073	0.0945738	0.404026	-0.459787	1.7821e-05	-0.108939	0.336095	-0.482662	5.78551e-06	-0.288877	0.00935544	-0.0321314	0.777221	-0.226779	0.0430851	0.0571726	0.61445	0.084015	0.458731
CBLN1	blue	-0.210607	0.0607692	0.210607	0.0607692	-0.237469	0.0339218	0.455748	2.1558e-05	-0.118175	0.296478	0.164242	0.145445	-0.138184	0.221566	-0.206044	0.066708	-0.0399733	0.724804	-0.205331	0.0676774	-0.0819466	0.469905	0.339538	0.00206158	-0.0816447	0.471548	-0.301235	0.00662142	-0.256954	0.0213986	-0.260422	0.0196461	0.203261	0.0705548	0.123434	0.27535	0.314349	0.00451507	0.0868778	0.44351	0.00816625	0.942687	-0.165234	0.142995	-0.0696528	0.539258	-0.116584	0.303074
CBR3	blue	-0.396337	0.000273275	0.396337	0.000273275	-0.00932405	0.934578	0.46962	1.10966e-05	-0.125263	0.268241	0.0635204	0.575638	-0.319216	0.00390003	-0.0369963	0.744569	0.122362	0.279569	0.292183	0.00854129	0.0367483	0.746224	0.345493	0.0016964	0.272862	0.0143332	-0.343216	0.00182849	-0.368498	0.000770288	0.0954304	0.399762	0.0316492	0.78048	-0.202662	0.0714052	0.328153	0.00296199	0.103969	0.358735	0.380026	0.000507096	0.181236	0.107646	0.447229	3.19624e-05	0.245204	0.0283621
CBS	blue	-0.0462593	0.683669	0.0462593	0.683669	-0.100547	0.374853	0.568435	3.79401e-08	0.0381471	0.736908	0.050154	0.658627	-0.146142	0.19583	-0.114932	0.310025	0.0518927	0.647566	-0.250064	0.0252789	-0.0700921	0.536696	0.301749	0.00652487	-0.218496	0.0515197	-0.461874	1.61353e-05	-0.409993	0.00015883	-0.181234	0.107649	0.520199	7.59015e-07	-0.130407	0.248924	0.58962	8.68901e-09	-0.0187439	0.868923	-0.113845	0.31465	0.0552941	0.626149	-0.130816	0.24743	-0.0523982	0.644365
CBX2	blue	-0.11425	0.312921	0.11425	0.312921	0.0991259	0.381676	0.540525	2.27342e-07	0.352822	0.00132751	-0.0712966	0.529703	-0.107262	0.343628	-0.252702	0.023728	0.0783992	0.489407	-0.334663	0.00241162	0.0634529	0.576044	0.240712	0.0314889	-0.212698	0.0581952	-0.436662	5.13508e-05	-0.417097	0.000118655	-0.156121	0.166692	0.202623	0.0714599	-0.105789	0.350336	0.438359	4.76357e-05	-0.0807511	0.47643	-0.276979	0.0128733	-0.0440015	0.698345	0.00610142	0.957163	0.103952	0.358811
CBX7	blue	-0.137336	0.224442	0.137336	0.224442	0.146574	0.1945	0.181616	0.106897	0.279356	0.0120908	-0.0703302	0.53531	-0.199784	0.0756082	-0.134944	0.232693	0.292581	0.00844768	-0.158839	0.159342	0.0179588	0.874368	-0.0461381	0.684453	0.252479	0.0238563	-0.145902	0.196574	-0.376823	0.000570444	-0.120834	0.285666	0.030792	0.786282	-0.145657	0.197335	0.124394	0.271601	-0.00165127	0.988402	-0.0908252	0.422994	0.0601385	0.596175	0.28559	0.0102314	0.216287	0.0539851
CBX8	blue	-0.150168	0.183666	0.150168	0.183666	0.207083	0.0653162	0.610595	1.81201e-09	0.407576	0.000175138	-0.0661214	0.56007	-0.0645802	0.56927	-0.0697748	0.538546	0.0513473	0.651028	-0.199658	0.0757961	-0.226065	0.0437638	0.123102	0.276652	-0.178157	0.113858	-0.622606	7.00514e-10	-0.544973	1.72761e-07	-0.119414	0.291405	0.39256	0.000316232	0.0923864	0.415033	0.571703	3.04282e-08	0.0849344	0.453812	-0.346725	0.00162856	-0.205878	0.0669329	0.0391314	0.730376	0.24673	0.0273614
CCDC101	blue	-0.154462	0.171301	0.154462	0.171301	0.309926	0.00514719	0.358991	0.00107506	0.126216	0.264588	-0.11117	0.326232	-0.219073	0.0508907	-0.0739374	0.51453	0.188378	0.0942477	0.0657184	0.562468	-0.139653	0.216645	-0.0235112	0.836002	-0.227319	0.0425769	-0.388188	0.000373655	-0.367987	0.000784416	0.0867625	0.444117	0.486667	4.71113e-06	-0.201056	0.0737265	0.489541	4.05897e-06	-0.196783	0.080199	-0.123689	0.274348	0.061175	0.589846	-0.0190283	0.866952	0.340345	0.00200825
CCDC130	blue	-0.0680187	0.548841	0.0680187	0.548841	0.309107	0.00527243	0.328442	0.00293541	0.343426	0.00181596	-0.0845144	0.456056	-0.115387	0.308099	0.121095	0.284617	0.16973	0.132282	-0.0397656	0.726177	-0.0395319	0.727724	-0.273717	0.0140187	0.101623	0.369737	-0.504016	1.87682e-06	-0.552252	1.09293e-07	0.0529141	0.641104	0.468771	1.15666e-05	-0.0165731	0.883992	0.469928	1.09304e-05	0.0830261	0.464055	-0.267218	0.0165659	0.0705329	0.534132	0.199362	0.076241	0.339204	0.002084
CCDC177	blue	-0.193047	0.0862235	0.193047	0.0862235	-0.205262	0.0677708	0.275615	0.0133419	-0.117131	0.300794	0.0302935	0.789662	-0.108911	0.336219	-0.0424524	0.70848	0.0900203	0.427133	-0.0926615	0.413639	0.0468722	0.679704	0.442952	3.87969e-05	0.0770259	0.497069	-0.0871102	0.442287	-0.179045	0.112039	-0.0695839	0.539661	-0.0787916	0.487229	-0.0475602	0.675265	0.0705892	0.533804	0.0451423	0.690915	0.130081	0.250117	0.0133998	0.906091	0.0603028	0.59517	-0.0635488	0.575467
CCDC33	blue	-0.246324	0.027625	0.246324	0.027625	0.0089326	0.937319	0.500311	2.29422e-06	-0.0471538	0.677886	0.1165	0.303426	-0.130098	0.250055	0.0674296	0.552316	0.0058135	0.959182	0.0899542	0.427473	-0.155355	0.16881	0.288515	0.00944844	0.0501945	0.658369	-0.385731	0.000409978	-0.342857	0.00185017	0.0526371	0.642854	0.330118	0.0027851	-0.112444	0.320682	0.503051	1.97799e-06	0.157101	0.164013	0.137603	0.223531	0.10896	0.336	0.151939	0.178488	0.176612	0.11708
CCDC47	blue	0.320354	0.00376744	-0.320354	0.00376744	-0.203889	0.0696703	-0.592773	6.91376e-09	-0.353931	0.00127851	0.0904769	0.424782	0.167736	0.136955	0.0368536	0.745521	-0.146032	0.196173	0.127874	0.258314	0.0536911	0.636205	-0.0375056	0.741176	0.252156	0.0240422	0.659915	2.77644e-11	0.491038	3.75384e-06	-0.0534872	0.637489	-0.385295	0.00041675	0.099766	0.378594	-0.620989	7.97996e-10	-0.105376	0.352232	0.225754	0.0440622	0.0435629	0.70121	-0.053314	0.638581	-0.227939	0.0420007
CCDC51	blue	-0.291155	0.00878748	0.291155	0.00878748	0.176631	0.11704	0.415475	0.000126898	-0.0123062	0.913725	-0.0826339	0.466176	-0.214119	0.0564968	0.101747	0.36915	0.0556119	0.624163	0.374346	0.000624282	-0.0814784	0.472454	0.165388	0.142618	0.140062	0.215287	-0.318249	0.00401593	-0.248233	0.0264057	0.189359	0.092514	0.00156219	0.989027	-0.0466143	0.681371	0.369283	0.000749032	0.329104	0.00287516	0.335186	0.0023717	0.0404714	0.721514	0.410484	0.000155693	0.372588	0.000665267
CCDC59	blue	0.0943547	0.40512	-0.0943547	0.40512	-0.208368	0.0636271	-0.720096	5.15372e-14	-0.437156	5.02421e-05	0.0450412	0.691573	0.170461	0.130599	0.038075	0.737388	0.0365369	0.747635	0.378353	0.000539334	0.115494	0.307646	-0.163516	0.147256	0.322138	0.0035677	0.715911	8.40663e-14	0.638294	1.90141e-10	0.114144	0.313376	-0.464575	1.41753e-05	0.0178149	0.875366	-0.684859	2.45815e-12	0.0491105	0.665302	0.422363	9.51859e-05	0.166786	0.139226	0.0367947	0.745914	-0.194758	0.0834212
CCDC70	blue	-0.208761	0.0631173	0.208761	0.0631173	0.054766	0.629455	0.539106	2.4795e-07	0.126541	0.26335	0.153132	0.175065	-0.0853027	0.45185	-0.0220138	0.846315	-0.159582	0.157373	-0.0254088	0.822973	-0.195443	0.0823207	0.262004	0.0188885	-0.185927	0.0986889	-0.483182	5.63394e-06	-0.35568	0.00120455	0.00472362	0.96683	0.417763	0.000115415	0.0347971	0.759278	0.556392	8.38222e-08	0.0558493	0.622681	-0.126323	0.264181	-0.147053	0.19303	0.0197165	0.862187	0.154482	0.171247
CCDC85C	blue	0.256342	0.0217214	-0.256342	0.0217214	-0.119782	0.28991	-0.216097	0.0542011	-0.0655997	0.563176	0.213319	0.0574486	0.335632	0.00233806	0.132567	0.241103	-0.156356	0.166048	-0.144389	0.201306	0.0406307	0.720463	0.186249	0.0980962	-0.246571	0.0274646	0.223827	0.0459492	0.386049	0.000405099	0.0618949	0.585468	-0.256643	0.0215625	0.0905405	0.424455	-0.295194	0.00785456	-0.0866456	0.444734	-0.0637568	0.574215	-0.161805	0.151596	-0.294066	0.00810591	-0.232352	0.0380803
CCDC87	blue	-0.285262	0.0103224	0.285262	0.0103224	-0.11264	0.319836	0.480684	6.39728e-06	0.00859465	0.939686	0.238164	0.0333877	-0.0562537	0.620161	0.0537964	0.635543	0.0288673	0.799352	-0.0222756	0.844511	0.0587897	0.604455	0.459299	1.82379e-05	-0.00266946	0.981251	-0.295965	0.00768679	-0.164685	0.144346	-0.0751721	0.507512	0.0381414	0.736946	-0.0416029	0.714059	0.346727	0.00162843	0.0880254	0.437489	0.111215	0.326035	-0.00999383	0.92989	0.156606	0.165364	0.00414619	0.970883
CCDC91	blue	0.0484944	0.669254	-0.0484944	0.669254	-0.179218	0.111687	-0.726194	2.48581e-14	-0.423698	8.99597e-05	-0.0420729	0.71097	-0.0391798	0.730055	0.13324	0.2387	0.0785524	0.488556	0.383948	0.000438325	0.323806	0.0033896	-0.0559356	0.622143	0.333745	0.00248323	0.754671	6.2598e-16	0.651525	5.96645e-11	0.208283	0.0637379	-0.67653	5.66981e-12	-0.0952871	0.400474	-0.771606	5.4765e-17	-0.0452035	0.690518	0.487278	4.56492e-06	0.147068	0.192985	0.122427	0.279312	-0.189176	0.0928366
CCHCR1	blue	-0.238961	0.0327837	0.238961	0.0327837	-0.0273129	0.809947	0.495218	3.0121e-06	0.122175	0.280312	-0.00751658	0.94724	-0.224289	0.045491	0.0184782	0.870765	0.0159792	0.888121	-0.0900141	0.427164	-0.124856	0.269812	0.351108	0.00140657	-0.0212567	0.85154	-0.349539	0.00148267	-0.366178	0.000836353	0.0642546	0.571223	0.0329358	0.771794	-0.00958094	0.93278	0.317123	0.00415475	0.138048	0.222026	-0.0128591	0.909864	-0.0152274	0.893353	0.146758	0.193933	0.12946	0.252406
CCL1	blue	-0.201804	0.0726371	0.201804	0.0726371	-0.10601	0.349327	0.588886	9.1604e-09	0.0551032	0.627343	0.174929	0.120666	-0.10479	0.354931	-0.184449	0.101446	0.00739721	0.948077	-0.193967	0.084707	-0.22249	0.0472971	0.200736	0.0741963	-0.252291	0.0239646	-0.510626	1.30396e-06	-0.387684	0.000380853	-0.214487	0.0560646	0.462893	1.53682e-05	-0.0700108	0.53717	0.567377	4.07275e-08	0.0545368	0.630891	-0.12938	0.2527	-0.0337978	0.76599	-0.145073	0.199157	-0.0611712	0.589869
CCL13	blue	-0.300982	0.00666952	0.300982	0.00666952	-0.0329369	0.771786	0.506325	1.65403e-06	-0.0430661	0.704459	0.178221	0.113726	-0.0527526	0.642124	0.0366349	0.74698	-0.00122693	0.991382	-0.0344945	0.761309	0.0346149	0.7605	0.34476	0.00173793	-0.0544753	0.631277	-0.403315	0.000207701	-0.334687	0.0024098	0.00971276	0.931857	0.244604	0.0287641	-0.214313	0.0562688	0.426964	7.82768e-05	-0.0225609	0.842544	0.0931064	0.411391	0.0400194	0.724499	0.0887133	0.433902	0.0564875	0.618706
CCL16	blue	-0.0679924	0.548996	0.0679924	0.548996	-0.182163	0.105828	0.179631	0.110851	-0.215735	0.0546159	0.284139	0.0106403	-0.0937023	0.408391	-0.173662	0.123422	0.0126185	0.911544	-0.00350978	0.975351	-0.210952	0.060338	0.0367693	0.746083	-0.0386196	0.73377	-0.0972924	0.390587	0.00693511	0.951316	-0.188116	0.0947157	0.365418	0.000859093	-0.131321	0.245594	0.318964	0.00392997	0.12419	0.272395	0.123057	0.276827	-0.0670807	0.554378	-0.134405	0.234582	-0.123715	0.274246
CCL18	blue	-0.203206	0.0706317	0.203206	0.0706317	-0.0581367	0.608483	0.518683	8.27834e-07	0.0459182	0.685879	0.0462331	0.683838	0.12269	0.278275	0.00297772	0.979086	0.0555929	0.624282	-0.113992	0.314022	-0.0220364	0.84616	0.403158	0.000209004	-0.225275	0.0445248	-0.455895	2.14102e-05	-0.265313	0.0173842	-0.047225	0.677426	0.26931	0.0157059	-0.110979	0.327067	0.46212	1.59472e-05	0.00787231	0.944747	-0.0242209	0.831124	0.020233	0.858613	-0.0654184	0.564258	-0.0155545	0.891076
CCL20	blue	-0.149931	0.184365	0.149931	0.184365	-0.176829	0.116622	0.29912	0.00703226	-0.0679244	0.549397	0.0272236	0.810557	-0.189111	0.0929496	0.0173769	0.878407	-0.044048	0.698042	0.00719984	0.94946	-0.0754599	0.505884	0.18887	0.0933747	0.100027	0.377341	-0.305826	0.00580194	-0.307011	0.00560558	0.013318	0.906662	0.220204	0.0496774	0.218016	0.0520477	0.255874	0.0219713	0.208891	0.0629497	0.03625	0.749551	-0.024227	0.831083	0.0330078	0.771308	-0.0502646	0.657922
CCL22	blue	-0.2276	0.0423153	0.2276	0.0423153	-0.203707	0.0699261	0.465003	1.38859e-05	-0.11123	0.325967	0.188384	0.0942378	-0.111182	0.326179	0.000453456	0.996815	-0.169929	0.131823	-0.0426833	0.706966	-0.0470118	0.678803	0.447887	3.1017e-05	-0.00248374	0.982555	-0.38811	0.000374765	-0.294003	0.00812013	0.0782129	0.490443	0.202374	0.0718172	-0.0389937	0.731289	0.372542	0.000666367	-0.00116748	0.9918	0.137337	0.224438	-0.00519852	0.963497	0.0994045	0.380333	-0.0718866	0.526294
CCL23	blue	-0.180212	0.109682	0.180212	0.109682	-0.066692	0.556681	0.294661	0.00797247	0.017084	0.880441	0.146993	0.193214	0.0694101	0.540677	0.00751862	0.947226	-0.0758902	0.503454	-0.0405169	0.721213	-0.0187148	0.869125	0.258993	0.0203527	-0.056512	0.618554	-0.234512	0.0362759	-0.238832	0.0328804	0.154778	0.170417	0.0630989	0.57818	0.00530646	0.96274	0.165349	0.142715	0.142953	0.205873	-0.0616841	0.586748	0.0464225	0.682612	0.0326151	0.773956	0.0220516	0.846054
CCL25	blue	-0.0395364	0.727694	0.0395364	0.727694	-0.0449992	0.691846	0.529587	4.39207e-07	0.147229	0.192491	0.0843812	0.456768	0.184662	0.101046	-0.0583354	0.607256	-0.19035	0.0907898	-0.302558	0.00637538	-0.105465	0.351821	0.413334	0.000138587	-0.357932	0.00111504	-0.417334	0.000117494	-0.282562	0.0111007	-0.0573448	0.613382	0.219334	0.0506088	0.028936	0.798884	0.428426	7.35176e-05	-0.0432033	0.703561	-0.195787	0.0817721	-0.129384	0.252688	-0.143555	0.20395	-0.0270472	0.811762
CCNJL	blue	-0.220757	0.0490932	0.220757	0.0490932	-0.00475575	0.966604	0.445007	3.53596e-05	0.0433249	0.702766	0.190184	0.0910762	0.00661002	0.953596	0.150617	0.182341	-0.0184614	0.870882	0.00767893	0.946102	-0.104273	0.357324	0.0470563	0.678515	-0.0565775	0.618146	-0.428024	7.4798e-05	-0.263228	0.0183195	-0.0989614	0.382471	0.389673	0.000353161	-0.0458878	0.686076	0.527137	5.07404e-07	0.148925	0.187361	-0.0098893	0.930622	-0.0832123	0.46305	0.0752905	0.506842	0.0685076	0.545965
CCNK	blue	-0.151665	0.179284	0.151665	0.179284	0.00535988	0.962365	0.591811	7.41506e-09	0.034229	0.763092	0.0266942	0.814174	-0.0455905	0.688004	0.0547898	0.629305	-0.110132	0.330799	0.0195112	0.863608	-0.156522	0.165593	0.310642	0.00503982	-0.108237	0.339235	-0.559107	7.02968e-08	-0.382435	0.000463779	0.0150582	0.894532	0.356676	0.00116416	0.0576078	0.611754	0.558582	7.27384e-08	0.0355696	0.754101	0.0463422	0.683132	-0.0245301	0.829001	0.131929	0.243394	0.123207	0.276237
CCT8L2	blue	0.0353949	0.755271	-0.0353949	0.755271	-0.0163973	0.885213	0.318398	0.00399787	0.00156706	0.988993	-0.123619	0.274625	0.000318474	0.997763	-0.0427862	0.706292	-0.1715	0.128236	-0.00168426	0.98817	-0.0436755	0.700474	0.1326	0.240985	-0.152192	0.177758	-0.345899	0.00167377	-0.293346	0.00827014	-0.0102713	0.927949	0.314316	0.00451951	0.0793372	0.484209	0.328779	0.00290456	0.0871838	0.4419	-0.129707	0.251494	0.107519	0.342467	-0.100472	0.375212	0.0549546	0.628273
CD19	blue	-0.0779737	0.491775	0.0779737	0.491775	0.0484607	0.669471	0.518958	8.14913e-07	0.198129	0.0781141	0.157305	0.163462	0.0447981	0.693154	-0.0615788	0.587388	0.032503	0.774713	-0.103385	0.361454	0.0639851	0.572842	0.223773	0.0460029	-0.110222	0.330399	-0.535628	3.06182e-07	-0.324736	0.00329374	-0.113183	0.317494	0.174277	0.122078	0.0813436	0.47319	0.409264	0.000163597	0.299355	0.00698564	-0.126599	0.263131	0.137133	0.225134	0.0792774	0.48454	0.13134	0.245525
CD200	blue	-0.191503	0.088815	0.191503	0.088815	-0.263015	0.0184175	0.517819	8.69636e-07	-0.143324	0.204687	0.277827	0.0125894	-0.0620323	0.584634	-0.130431	0.248834	-0.0988694	0.382915	-0.134683	0.233607	0.00409413	0.971248	0.612975	1.5058e-09	-0.0628966	0.579401	-0.324421	0.00332589	-0.16611	0.140858	-0.251026	0.0247042	0.0698203	0.538281	0.0695752	0.539712	0.31889	0.00393876	0.210698	0.0606558	0.128717	0.255163	0.0843111	0.457144	-0.00148757	0.989551	-0.128073	0.257567
CD28	blue	-0.070272	0.535649	0.070272	0.535649	-0.258656	0.0205226	0.232779	0.0377175	-0.158447	0.160388	0.123642	0.274534	0.120315	0.287756	0.185997	0.0985612	-0.151015	0.181177	-0.111537	0.324625	0.208122	0.0639471	0.460352	1.7349e-05	-0.0923446	0.415245	-0.187211	0.0963434	-0.0535671	0.636986	0.0882553	0.436288	-0.0145015	0.89841	0.266685	0.0167917	0.0756314	0.504914	0.145968	0.196369	-0.00878473	0.938355	0.0712401	0.53003	-0.144391	0.201301	-0.188021	0.0948847
CD2AP	blue	0.0490315	0.665808	-0.0490315	0.665808	-0.234803	0.0360386	-0.599713	4.14471e-09	-0.260099	0.019804	0.0117852	0.917364	0.127887	0.258263	0.264146	0.0179024	0.283967	0.0106896	0.156542	0.165537	0.365051	0.000870255	-0.0847703	0.454688	0.254364	0.0227931	0.556318	8.42218e-08	0.507859	1.52011e-06	0.260065	0.0198206	-0.500848	2.22874e-06	0.0314436	0.781871	-0.589492	8.76961e-09	0.132746	0.240461	0.293885	0.008147	0.0299942	0.791692	0.0486274	0.6684	-0.282812	0.0110264
CD3G	blue	-0.23166	0.0386738	0.23166	0.0386738	-0.248615	0.0261674	0.323289	0.00344389	-0.186931	0.0968498	0.0659144	0.561301	-0.1394	0.217488	-0.114733	0.310867	0.104881	0.354511	-0.00685641	0.951868	-0.0300434	0.791358	0.255476	0.0221853	0.174546	0.121495	-0.205684	0.067196	-0.228572	0.0414188	-0.136199	0.228338	0.0405231	0.721173	0.062572	0.581364	0.195828	0.081707	0.346637	0.00163331	0.180842	0.108426	0.422444	9.48593e-05	0.081577	0.471917	-0.113266	0.317137
CD40	blue	-0.111442	0.325043	0.111442	0.325043	0.27082	0.015109	0.452786	2.4751e-05	0.298803	0.00709564	-0.0649458	0.567081	-0.146128	0.195874	0.104645	0.3556	-0.0934387	0.409716	-0.0559085	0.622312	-0.267783	0.0163299	0.254555	0.0226878	-0.297149	0.0074352	-0.427592	7.6197e-05	-0.38685	0.00039305	0.22157	0.0482438	0.311208	0.00495628	-0.160044	0.15616	0.460425	1.72888e-05	0.0228157	0.840789	-0.191607	0.0886384	-0.193694	0.0851546	-0.00540164	0.962072	0.269679	0.0155579
CD40LG	blue	-0.269517	0.0156228	0.269517	0.0156228	-0.0991434	0.381591	0.656038	3.96556e-11	0.0557348	0.623396	0.325156	0.00325126	0.028331	0.803004	-0.0795478	0.483046	-0.00644878	0.954726	-0.13502	0.232429	-0.130739	0.247709	0.279946	0.0119029	0.0366967	0.746568	-0.560414	6.45518e-08	-0.422371	9.51514e-05	-0.0221328	0.845495	0.372716	0.000662214	0.030572	0.787773	0.600822	3.81493e-09	0.232307	0.0381189	-0.0147626	0.89659	0.0519664	0.647099	0.192083	0.0878343	0.0867754	0.444049
CD5	blue	-0.108762	0.336886	0.108762	0.336886	0.0989444	0.382553	0.61131	1.71429e-09	0.215886	0.0544423	-0.108843	0.336523	0.0321934	0.776803	-0.058253	0.607765	-0.118154	0.296565	-0.181374	0.107373	-0.234386	0.0363789	0.256739	0.0215116	-0.271951	0.014675	-0.612163	1.60419e-09	-0.484698	5.21344e-06	-0.0221479	0.845391	0.356792	0.00115955	0.0630066	0.578737	0.53743	2.74562e-07	0.002257	0.984147	-0.247349	0.0269645	-0.174421	0.121767	-0.0418943	0.712144	0.160282	0.155536
CD55	blue	0.0593884	0.600774	-0.0593884	0.600774	0.107374	0.343124	-0.459225	1.83016e-05	-0.103889	0.359105	-0.0867662	0.444098	0.141051	0.212034	0.0509897	0.653302	0.281683	0.0113647	0.185846	0.0988397	-0.0280592	0.804856	-0.207373	0.0649324	0.0966817	0.393582	0.414227	0.000133596	0.319014	0.00392399	0.0689404	0.543426	-0.19908	0.0766658	-0.230548	0.0396443	-0.35583	0.0011984	-0.263313	0.0182806	0.176679	0.116938	0.0496663	0.661743	0.0717233	0.527236	0.0559106	0.622299
CD72	blue	-0.0410893	0.71744	0.0410893	0.71744	-0.0460716	0.684884	0.384228	0.000433761	0.047628	0.674828	0.129548	0.252081	-0.176095	0.118172	0.00330645	0.976778	0.0608849	0.591614	-0.168446	0.135277	0.0857542	0.44945	0.153854	0.173013	0.0146105	0.89765	-0.311639	0.00489365	-0.307838	0.00547197	-0.0354521	0.754888	0.281241	0.0114996	-0.175829	0.118738	0.338375	0.00214065	0.0510595	0.652858	-0.0988974	0.38278	0.230403	0.0397727	0.0329459	0.771726	0.0320985	0.777444
CD79A	blue	0.016541	0.884215	-0.016541	0.884215	0.350979	0.00141271	0.485888	4.90426e-06	0.435953	5.29805e-05	-0.0819747	0.469752	-0.0169799	0.881164	0.00592463	0.958403	0.112527	0.320325	-0.0844482	0.456409	-0.164289	0.145329	-0.15697	0.164369	-0.145735	0.197092	-0.63805	1.94141e-10	-0.487735	4.45815e-06	-0.0467105	0.680749	0.431373	6.4726e-05	0.0582325	0.607891	0.560659	6.35257e-08	0.350759	0.00142321	-0.334796	0.00240144	0.110119	0.330853	0.0846281	0.455448	0.368996	0.000756734
CD8A	blue	-0.18444	0.101464	0.18444	0.101464	-0.182424	0.105321	0.428435	7.34876e-05	-0.0458746	0.686161	0.200086	0.0751581	-0.229575	0.0405095	-0.121221	0.284113	0.00718898	0.949536	-0.143793	0.203193	0.00459664	0.967721	0.248288	0.0263713	-0.0168131	0.882323	-0.240396	0.0317194	-0.244934	0.0285426	-0.211333	0.0598658	0.264395	0.017791	-0.097653	0.388825	0.402643	0.000213318	0.0345138	0.761179	0.0199924	0.860277	0.414519	0.000131998	0.00741103	0.94798	-0.103524	0.360803
CDC14A	blue	-0.264382	0.0177967	0.264382	0.0177967	0.0215673	0.849396	0.588988	9.09371e-09	0.140439	0.214044	0.0227919	0.840953	-0.0795209	0.483194	-0.175598	0.119231	0.0371037	0.743853	-0.193785	0.085005	-0.169922	0.13184	0.422775	9.35408e-05	-0.165463	0.142435	-0.461929	1.60933e-05	-0.396458	0.000271998	-0.102445	0.365857	0.105445	0.351915	-0.0281243	0.804412	0.371953	0.000680666	0.0735806	0.516566	-0.0920907	0.416534	-0.066173	0.559763	0.0093809	0.93418	0.121558	0.282765
CDC25C	blue	-0.0757542	0.504221	0.0757542	0.504221	-0.375449	0.000599766	0.413636	0.000136878	-0.0689463	0.543391	0.367613	0.000794915	-0.0697118	0.538914	-0.149549	0.185498	-0.182255	0.105649	-0.377461	0.00055728	-0.0454196	0.689114	0.441597	4.12316e-05	-0.0609934	0.590952	-0.257156	0.0212931	-0.151988	0.178349	-0.247777	0.0266926	0.175958	0.118464	0.103952	0.358814	0.250305	0.025134	0.0209836	0.853425	-0.122042	0.280841	0.0320263	0.777931	-0.14029	0.214536	-0.29943	0.00697063
CDC73	blue	0.175966	0.118447	-0.175966	0.118447	-0.177539	0.115139	-0.739743	4.57771e-15	-0.520441	7.48513e-07	0.00108968	0.992346	0.17034	0.130878	0.0620404	0.584585	-0.0934961	0.409427	0.434674	5.60451e-05	0.0585405	0.605991	-0.163636	0.146955	0.298644	0.00712783	0.733651	9.9214e-15	0.681878	3.32567e-12	0.139132	0.21838	-0.509049	1.42335e-06	0.076164	0.501911	-0.697259	6.7221e-13	0.00253856	0.98217	0.483486	5.5472e-06	0.0511594	0.652222	0.0203508	0.857799	-0.196149	0.0811979
CDH1	blue	-0.314943	0.00443566	0.314943	0.00443566	0.109114	0.335313	0.394526	0.000293162	0.110097	0.33095	-0.222282	0.0475094	-0.0873752	0.440895	-0.0795669	0.482941	0.243487	0.0295246	-0.0420119	0.711371	-0.109173	0.33505	0.285856	0.0101579	-0.124238	0.27221	-0.358212	0.00110434	-0.386653	0.000395988	0.169242	0.133415	0.0236749	0.834877	-0.0545192	0.631002	0.258948	0.0203754	-0.0042472	0.970174	0.0249864	0.825869	0.0474191	0.676174	0.130725	0.247763	0.201531	0.0730332
CDH10	blue	-0.128616	0.255536	0.128616	0.255536	-0.227775	0.0421522	0.272074	0.0146282	-0.191217	0.0893011	0.087238	0.441615	-0.0122956	0.913798	0.00561814	0.960553	-0.0512443	0.651683	-0.0349603	0.758183	0.0308091	0.786166	0.318118	0.00403186	-0.0104562	0.926655	-0.173913	0.122872	-0.061799	0.58605	-0.0515363	0.649827	0.107713	0.341593	-0.0839971	0.458827	0.227576	0.0423375	0.0308752	0.785718	0.16879	0.134471	-0.162778	0.149117	0.0254401	0.822758	-0.141581	0.210305
CDH15	blue	-0.0720709	0.525231	0.0720709	0.525231	-0.0808049	0.476135	0.528685	4.63241e-07	0.081421	0.472768	0.146208	0.195627	-0.0362155	0.749781	-0.0889625	0.432606	-0.00884684	0.93792	-0.287177	0.00979996	-0.222172	0.0476226	0.216226	0.0540547	-0.0406413	0.720393	-0.42573	8.25139e-05	-0.444705	3.58466e-05	-0.103567	0.360603	0.266618	0.0168198	-0.0833392	0.462366	0.42041	0.000103333	0.108988	0.335877	-0.107542	0.342365	0.0203091	0.858087	0.0536959	0.636175	0.0200409	0.859942
CDH16	blue	-0.378268	0.000541031	0.378268	0.000541031	0.148407	0.188917	0.648862	7.568e-11	0.167926	0.136505	-0.0519795	0.647016	-0.154863	0.170179	-0.10522	0.35295	0.14085	0.212691	0.0533588	0.638298	-0.0418845	0.712208	0.334792	0.00240171	0.0851899	0.45245	-0.594255	6.20442e-09	-0.549259	1.32111e-07	0.0459107	0.685927	0.225357	0.0444454	-0.0727353	0.521408	0.538037	2.6462e-07	-0.00738597	0.948155	0.0752338	0.507163	-0.0317977	0.779476	0.38283	0.000457007	0.318801	0.00394938
CDH18	blue	-0.169147	0.133637	0.169147	0.133637	0.0907392	0.423435	0.580985	1.60473e-08	0.161744	0.151753	0.0130175	0.908758	0.0750958	0.507944	0.183506	0.103236	-0.0509697	0.653429	-0.00798171	0.94398	-0.0951401	0.401204	0.267781	0.0163303	-0.122306	0.279793	-0.508202	1.49157e-06	-0.35999	0.00103854	0.127574	0.259439	0.253348	0.0233609	-0.0844423	0.456441	0.567552	4.02539e-08	0.0574299	0.612855	0.0203839	0.85757	0.0271422	0.811113	0.18649	0.0976542	0.184834	0.100722
CDH19	blue	-0.235458	0.0355087	0.235458	0.0355087	0.1401	0.215161	0.148119	0.189786	0.0716624	0.527588	-0.0188804	0.867978	-0.101011	0.372641	0.172411	0.12619	0.0138864	0.902697	0.203058	0.070842	-0.0460604	0.684957	0.0659464	0.561111	0.0954827	0.399503	-0.130917	0.247061	-0.115495	0.307644	0.208382	0.0636092	0.0648773	0.567491	-0.233749	0.0369048	0.192344	0.0873947	-0.0999524	0.377699	0.165062	0.143418	0.1944	0.0840009	0.326197	0.003148	0.248319	0.0263519
CDH2	blue	-0.219805	0.0501024	0.219805	0.0501024	0.0487525	0.667597	0.626781	4.98609e-10	0.23744	0.0339445	0.0586188	0.605508	0.0808032	0.476144	0.0390872	0.730669	-0.00505278	0.96452	-0.157211	0.163715	-0.172735	0.12547	0.178606	0.112936	-0.111195	0.326123	-0.636126	2.28692e-10	-0.511768	1.22348e-06	0.00389136	0.972672	0.373339	0.000647484	-0.0345237	0.761112	0.610527	1.82159e-09	0.147829	0.190665	-0.152788	0.176046	-0.0865877	0.44504	0.127798	0.258597	0.137865	0.222645
CDH6	blue	-0.11355	0.315916	0.11355	0.315916	0.00509515	0.964223	0.355537	0.00121044	0.0615729	0.587424	0.158583	0.160022	-0.0920617	0.416681	0.0425495	0.707843	-0.0380693	0.737425	-0.101369	0.37094	-0.149179	0.1866	0.132006	0.243116	-0.110407	0.329583	-0.232919	0.0375995	-0.221309	0.0485151	-0.0345178	0.761152	0.270025	0.0154208	-0.0875664	0.439891	0.360377	0.00102469	0.0827855	0.465355	-0.0975193	0.389478	0.0534692	0.637603	-0.0469267	0.679352	0.0946574	0.403608
CDH7	blue	-0.199411	0.0761674	0.199411	0.0761674	-0.0417395	0.713161	0.230068	0.0400696	0.0084742	0.94053	0.0435139	0.70153	0.012436	0.912818	0.0712582	0.529925	0.13912	0.21842	-0.092878	0.412544	-0.223876	0.0459003	0.223272	0.0465045	0.0609185	0.591409	-0.0623033	0.582991	-0.219886	0.0500164	-0.00164608	0.988438	-0.0215636	0.849421	-0.191308	0.0891464	0.0909122	0.422548	-0.0220197	0.846275	0.00895951	0.937131	0.161568	0.152203	0.0951331	0.401239	0.0557336	0.623403
CDHR1	blue	-0.182898	0.104404	0.182898	0.104404	-0.085538	0.450598	0.496605	2.79806e-06	0.0621699	0.5838	0.134567	0.234015	-0.109577	0.333255	-0.201527	0.0730398	-0.0809347	0.475424	-0.210234	0.0612377	-0.134454	0.234409	0.360938	0.00100493	-0.11786	0.297776	-0.399371	0.000242728	-0.346533	0.00163895	-0.142183	0.20835	0.213723	0.0569665	0.119005	0.293074	0.356286	0.00117985	0.0405192	0.721198	-0.130417	0.248888	0.0559532	0.622033	-0.0437769	0.699812	0.00830704	0.941701
CDK13	blue	0.0695345	0.539949	-0.0695345	0.539949	-0.3374	0.00220906	-0.53359	3.46086e-07	-0.500999	2.21064e-06	0.212543	0.058383	-0.0269966	0.812107	0.0073961	0.948084	-0.0226928	0.841635	0.214699	0.0558162	0.211034	0.0602369	-0.0563354	0.619652	0.343339	0.00182113	0.63016	3.77289e-10	0.595118	5.82422e-09	0.0173181	0.878815	-0.393285	0.000307534	0.0529899	0.640625	-0.529385	4.44498e-07	-0.0317178	0.780016	0.434845	5.56249e-05	0.0980927	0.386683	0.00979206	0.931302	-0.333761	0.00248201
CDK20	blue	-0.21219	0.058812	0.21219	0.058812	-0.0230963	0.838857	0.513505	1.11006e-06	0.189049	0.0930603	0.111807	0.323451	-0.0537946	0.635554	0.189088	0.0929904	-0.0263046	0.816839	-0.138622	0.22009	-0.123262	0.276022	0.163046	0.148439	0.0052095	0.96342	-0.413984	0.00013494	-0.379522	0.000516633	-0.0922745	0.415601	0.310779	0.00501949	-0.026831	0.813239	0.503103	1.97243e-06	0.0558112	0.622919	-0.0858916	0.448721	0.13529	0.231489	0.151182	0.180689	0.0705986	0.53375
CDK2AP1	blue	0.128454	0.25614	-0.128454	0.25614	0.218567	0.051442	-0.312735	0.00473726	0.292412	0.00848715	-0.270739	0.0151403	-0.17376	0.123207	-0.0537937	0.63556	0.260687	0.0195176	-0.101089	0.372271	0.386575	0.000397159	-0.218047	0.0520131	-0.0559258	0.622204	0.28176	0.0113415	0.158262	0.160881	-0.0965899	0.394034	-0.29641	0.00759135	-0.224573	0.0452108	-0.311464	0.00491894	-0.128576	0.255687	-0.149105	0.186823	0.0254562	0.822648	-0.0385492	0.734238	0.0476674	0.674574
CDK5R1	blue	-0.144031	0.202439	0.144031	0.202439	0.15332	0.174528	0.33465	0.00241262	0.0559358	0.622142	-0.188224	0.0945214	-0.136392	0.227673	-0.104536	0.356104	-0.0112101	0.921383	0.0741944	0.513065	-0.0687896	0.54431	0.207892	0.064249	-0.184784	0.100816	-0.341606	0.00192744	-0.283796	0.0107389	-0.0136004	0.904692	0.177484	0.115254	-0.0112741	0.920936	0.309703	0.00518096	-0.0477777	0.673864	0.031051	0.784528	-0.0952417	0.400699	0.0351905	0.756641	0.164346	0.145188
CDK6	blue	-0.201015	0.0737864	0.201015	0.0737864	-0.217323	0.0528165	0.443706	3.75007e-05	-0.148684	0.188083	0.00113264	0.992044	-0.0745209	0.511207	-0.161803	0.151602	0.0149329	0.895404	-0.169567	0.13266	-0.250013	0.0253102	0.197306	0.0793832	-0.137378	0.224299	-0.380833	0.000492187	-0.350145	0.00145285	-0.174221	0.122201	0.320453	0.00375617	0.175376	0.119706	0.347785	0.00157216	0.254716	0.0225995	-0.0888994	0.432934	0.0419589	0.71172	-0.241104	0.0312049	-0.122235	0.280076
CDK8	blue	0.0825579	0.466587	-0.0825579	0.466587	-0.20295	0.0709946	-0.683992	2.68497e-12	-0.458283	1.91358e-05	0.0691055	0.542459	0.000310448	0.997819	0.0867053	0.444419	0.046826	0.680003	0.339187	0.0020852	0.0983148	0.385603	-0.0440126	0.698273	0.394106	0.000297958	0.721682	4.27124e-14	0.571289	3.12953e-08	0.15578	0.167633	-0.467595	1.22483e-05	-0.035744	0.752934	-0.641634	1.42656e-10	-0.00399799	0.971923	0.485254	5.06692e-06	0.0350393	0.757654	0.113371	0.316683	-0.201217	0.0734915
CDKL1	blue	-0.238795	0.0329089	0.238795	0.0329089	0.104283	0.357273	0.475914	8.13063e-06	0.139456	0.217301	-0.0756593	0.504757	0.00433704	0.969543	0.141078	0.211947	0.0349782	0.758063	-0.0280446	0.804955	0.140792	0.212882	0.222323	0.0474674	-0.0998726	0.378082	-0.48837	4.31382e-06	-0.470447	1.06557e-05	0.157777	0.162186	0.231855	0.0385061	0.0526213	0.642954	0.400926	0.000228313	-0.037355	0.742179	-0.0274586	0.808953	0.112866	0.318859	0.162152	0.150708	0.177692	0.114822
CDKL2	blue	-0.138068	0.221956	0.138068	0.221956	-0.0276534	0.807623	0.487106	4.60547e-06	0.0438714	0.699194	0.151754	0.179024	0.00272433	0.980866	-0.122647	0.278443	-0.0779887	0.491691	-0.0900708	0.426872	-0.306377	0.00570991	0.352423	0.00134553	-0.0915041	0.419521	-0.316711	0.00420655	-0.263772	0.0180714	-0.0452101	0.690475	0.229144	0.040898	-0.148678	0.188102	0.416688	0.000120685	0.0424503	0.708494	0.016788	0.882498	-0.0609555	0.591184	0.0725931	0.522226	0.0778894	0.492244
CDKL3	blue	-0.114694	0.311033	0.114694	0.311033	-0.138029	0.222088	0.393351	0.000306754	-0.00817162	0.94265	0.265575	0.0172698	0.164645	0.144445	-0.0118212	0.917113	0.125995	0.265432	-0.17247	0.12606	-0.060013	0.596943	0.23804	0.0334824	-0.0640775	0.572286	-0.336701	0.00225928	-0.238097	0.0334386	-0.0424316	0.708616	0.161251	0.15302	0.0469234	0.679374	0.259338	0.0201803	0.138545	0.220349	-0.0824496	0.467174	0.0947352	0.40322	-0.0552911	0.626168	-0.0515615	0.649668
CDKN2A	blue	-0.162804	0.149051	0.162804	0.149051	0.0021407	0.984964	0.682983	2.97456e-12	0.131948	0.243326	-0.0670695	0.554445	-0.318006	0.00404558	-0.0668504	0.555743	0.0659448	0.56112	-0.142248	0.20814	-0.126292	0.264297	0.212316	0.0586587	-0.0895883	0.429363	-0.646496	9.33105e-11	-0.608951	2.05747e-09	-0.0337978	0.76599	0.435912	5.3078e-05	0.0429147	0.70545	0.629732	3.90914e-10	0.245738	0.0280084	-0.134293	0.234975	-0.00453381	0.968162	0.0444873	0.695178	0.138634	0.220049
CDKN2AIP	blue	0.168452	0.135264	-0.168452	0.135264	0.0162687	0.886107	-0.614282	1.35929e-09	-0.19493	0.0831431	-0.20263	0.071451	0.133632	0.237309	0.118935	0.293361	-0.00627858	0.95592	0.238412	0.0331989	0.314792	0.00445578	-0.159551	0.157455	0.101211	0.371691	0.475543	8.28248e-06	0.471162	1.02885e-05	0.132721	0.240551	-0.388581	0.000368131	0.140939	0.212402	-0.583162	1.37707e-08	-0.0349245	0.758423	0.169438	0.13296	0.0753916	0.50627	-0.0691039	0.542468	-0.0906146	0.424075
CDON	blue	-0.241839	0.0306785	0.241839	0.0306785	-0.0677039	0.550697	0.56119	6.13517e-08	0.0496327	0.661958	0.277089	0.0128362	0.0124795	0.912515	-0.0058091	0.959213	-0.0669502	0.555151	-0.140757	0.212996	-0.194392	0.0840136	0.286895	0.00987521	-0.0476497	0.674688	-0.431715	6.37728e-05	-0.368865	0.00076027	0.036451	0.748208	0.336832	0.0022498	-0.167459	0.137614	0.502684	2.01791e-06	-0.00910007	0.936147	-0.036656	0.746839	0.130592	0.248246	0.0551667	0.626946	0.0299835	0.791765
CDS1	blue	-0.0422376	0.709889	0.0422376	0.709889	0.241536	0.0308941	0.373586	0.000641722	0.186508	0.0976226	-0.100653	0.374347	-0.077588	0.493926	0.135881	0.229438	0.0337156	0.766543	0.0861468	0.44737	0.183617	0.103024	0.172458	0.126085	0.0611556	0.589964	-0.344513	0.00175215	-0.396259	0.000274103	0.147447	0.191826	0.0912388	0.420876	-0.108832	0.336572	0.341617	0.00192674	-0.0924856	0.41453	0.0944767	0.404511	-0.0285365	0.801604	0.321259	0.00366496	0.307035	0.00560158
CDSN	blue	-0.183765	0.102742	0.183765	0.102742	-0.115993	0.305548	0.488774	4.22423e-06	0.119108	0.292654	0.0708815	0.532108	0.0163804	0.885331	-0.316399	0.00424625	0.0787082	0.487691	-0.337849	0.00217735	-0.00991066	0.930472	0.446871	3.24879e-05	-0.275296	0.0134538	-0.370762	0.000710421	-0.247851	0.0266456	-0.291418	0.00872403	0.00525827	0.963078	-0.0929682	0.412088	0.224519	0.045264	-0.00980699	0.931198	-0.212364	0.0585998	0.00574729	0.959647	-0.178677	0.112791	-0.06822	0.547656
CDX4	blue	-0.167965	0.136413	0.167965	0.136413	0.176341	0.117652	0.604922	2.80014e-09	0.2184	0.0516249	-0.0474132	0.676212	0.00607602	0.957341	-0.0840064	0.458778	-0.00643892	0.954796	-0.0942148	0.40582	-0.266278	0.0169655	0.176435	0.117453	-0.1074	0.343005	-0.54152	2.13874e-07	-0.584832	1.22364e-08	-0.059658	0.599119	0.382116	0.000469307	0.0331586	0.770293	0.548148	1.41671e-07	0.0380452	0.737586	-0.218561	0.0514483	-0.0372096	0.743147	0.0644609	0.569985	0.314681	0.00447049
CEACAM4	blue	-0.139739	0.216359	0.139739	0.216359	0.0707548	0.532843	0.392058	0.000322394	0.260256	0.0197273	-0.211916	0.0591469	-0.0597862	0.598333	-0.085197	0.452412	0.163912	0.146267	-0.172515	0.12596	0.0594171	0.600597	0.203565	0.0701262	-0.0126269	0.911485	-0.370869	0.000707716	-0.42773	7.57465e-05	-0.0123966	0.913093	-0.0262745	0.817045	0.140447	0.214017	0.199214	0.0764639	0.0920104	0.416942	-0.188693	0.0936887	0.114707	0.31098	0.123666	0.274441	0.173049	0.124774
CEACAM7	blue	-0.174931	0.120663	0.174931	0.120663	-0.0825575	0.46659	0.454142	2.32389e-05	-0.0451118	0.691114	-0.105956	0.349573	-0.00125587	0.991179	-0.0194666	0.863917	0.0500969	0.658992	-0.002501	0.982434	-0.176187	0.117978	0.242089	0.0305012	-0.0135342	0.905154	-0.384987	0.0004216	-0.388173	0.000373875	-0.0263179	0.816748	0.21477	0.0557328	0.0756282	0.504933	0.381069	0.000487919	0.166228	0.140574	0.0499772	0.659756	0.0276463	0.807672	0.0686141	0.54534	0.0905164	0.424579
CEL	blue	-0.344943	0.00172746	0.344943	0.00172746	0.30524	0.00590133	0.641155	1.48686e-10	0.279075	0.012181	-0.115937	0.305782	-0.175028	0.120454	0.0921528	0.416219	0.179571	0.110972	0.125009	0.26922	-0.111732	0.323777	0.218121	0.0519311	-0.00811586	0.94304	-0.57271	2.84155e-08	-0.53405	3.3667e-07	0.178599	0.112951	0.253161	0.0234669	-0.187966	0.0949839	0.640546	1.56716e-10	0.0880108	0.437565	0.075656	0.504776	-0.0889886	0.432471	0.374958	0.000610577	0.436297	5.21837e-05
CELF3	blue	-0.117044	0.301155	0.117044	0.301155	0.356571	0.00116836	0.466803	1.27283e-05	0.265648	0.017238	-0.00158748	0.98885	-0.0918087	0.417968	0.151204	0.180623	-0.0285964	0.801195	0.134678	0.233624	-0.0413159	0.715947	0.0816011	0.471785	-0.110172	0.330619	-0.488138	4.36599e-06	-0.295191	0.00785516	0.167418	0.137712	0.296551	0.00756116	-0.179553	0.111009	0.554283	9.59963e-08	-0.102171	0.367147	0.054763	0.629473	-0.155334	0.168869	0.286408	0.0100069	0.411106	0.000151803
CELSR3	blue	-0.0713095	0.529628	0.0713095	0.529628	0.0122119	0.914383	0.402569	0.00021395	0.272581	0.014438	0.0343398	0.762348	0.127005	0.261589	-0.0409422	0.718409	-0.0674573	0.552152	-0.233041	0.0374972	-0.0223104	0.84427	0.154243	0.171917	-0.0609246	0.591372	-0.282385	0.0111535	-0.292435	0.00848193	-0.0536845	0.636247	0.0587959	0.604417	-0.0607646	0.592348	0.296487	0.00757481	0.0415153	0.714635	-0.187823	0.0952395	0.0735529	0.516725	0.101699	0.369378	0.0568105	0.616698
CELSR3-AS1	blue	-0.109565	0.333308	0.109565	0.333308	-0.076891	0.497826	0.495641	2.94517e-06	-0.0501834	0.65844	0.0490129	0.665927	0.0630441	0.57851	-0.184069	0.102164	-0.226689	0.0431699	-0.0889044	0.432908	-0.340283	0.00201234	0.225719	0.0440953	-0.243635	0.0294232	-0.430055	6.8531e-05	-0.275333	0.0134407	-0.113859	0.314591	0.360595	0.00101697	-0.167137	0.138384	0.466727	1.27756e-05	0.0154039	0.892125	-0.031811	0.779386	-0.0142625	0.900075	-0.101598	0.369855	0.0144951	0.898454
CENPA	blue	-0.157729	0.162315	0.157729	0.162315	0.100702	0.374114	0.506707	1.61971e-06	0.212478	0.0584622	-0.00487998	0.965733	-0.160499	0.154971	0.08801	0.437569	0.145873	0.196666	-0.0963951	0.394993	-0.0124077	0.913016	0.23611	0.0349875	0.0551638	0.626964	-0.480519	6.45093e-06	-0.444352	3.64233e-05	0.0860552	0.447855	0.167544	0.137413	-0.0722643	0.524117	0.408651	0.000167708	0.181853	0.106434	-0.0313918	0.782221	-0.0928902	0.412482	0.206602	0.065957	0.204781	0.0684317
CENPJ	blue	-0.304232	0.0060757	0.304232	0.0060757	-0.120534	0.28687	0.472137	9.80631e-06	0.0257974	0.820311	0.0479386	0.672828	-0.272726	0.0143839	0.0188738	0.868023	0.209953	0.0615927	-0.0792944	0.484445	-0.127504	0.259704	0.235593	0.0353996	0.155089	0.169549	-0.247853	0.0266447	-0.393846	0.000300959	-0.00852891	0.940147	0.104297	0.357209	-0.199608	0.0758717	0.352287	0.00135174	0.0816359	0.471596	0.120806	0.285778	0.144093	0.202244	0.260928	0.0194012	0.0848842	0.45408
CEP135	blue	0.0622862	0.583095	-0.0622862	0.583095	-0.172052	0.126993	-0.365993	0.000841829	-0.0333209	0.769199	0.122758	0.278008	0.113423	0.316463	0.0337045	0.766618	0.0320376	0.777855	-0.122532	0.278898	0.187769	0.0953373	-0.168286	0.135654	0.229252	0.0408008	0.331796	0.00264162	0.28326	0.0108946	-0.0980793	0.386748	-0.179581	0.110952	0.034172	0.763474	-0.339631	0.00205536	-0.254532	0.0227004	-0.0164768	0.884661	-0.0288123	0.799726	0.0197784	0.861759	-0.256456	0.0216611
CEP152	blue	-0.238464	0.0331591	0.238464	0.0331591	-0.047979	0.672568	0.241845	0.0306742	0.00491149	0.965511	0.254644	0.022639	-0.0320152	0.778006	0.144237	0.201787	0.11235	0.32109	0.0732377	0.518528	0.0275087	0.808611	0.0597412	0.598609	0.126237	0.26451	-0.243164	0.0297482	-0.150177	0.183637	0.160699	0.15445	0.279969	0.0118955	-0.0285834	0.801284	0.336803	0.00225192	0.0524521	0.644024	0.0775524	0.494125	0.251509	0.0244194	0.163045	0.148443	0.0303323	0.789398
CEP170	blue	0.171382	0.128502	-0.171382	0.128502	-0.324796	0.00328765	-0.755	5.98158e-16	-0.448396	3.03021e-05	0.181935	0.106272	0.0199172	0.860798	-0.0590889	0.602614	0.120935	0.28526	0.13326	0.238628	0.250648	0.0249284	-0.101809	0.368861	0.386682	0.000395554	0.839418	2.36029e-22	0.679325	4.29649e-12	-0.125334	0.26797	-0.530056	4.27177e-07	-0.0284067	0.802487	-0.758364	3.74314e-16	-0.0738084	0.515266	0.367165	0.000807651	0.0826073	0.46632	-0.0175994	0.876862	-0.361778	0.000975969
CEP41	blue	-0.138855	0.219309	0.138855	0.219309	-0.043833	0.699445	0.455476	2.18346e-05	0.0878791	0.438254	0.058979	0.60329	0.0317384	0.779877	-0.11185	0.323262	-0.0486105	0.668508	-0.198721	0.0772092	-0.035655	0.753529	0.344892	0.00173037	-0.0749223	0.508928	-0.3324	0.00259155	-0.284612	0.0105052	-0.179535	0.111045	0.128859	0.254632	0.0268654	0.813004	0.315866	0.00431476	0.143543	0.203989	-0.101073	0.37235	0.026085	0.818341	-0.0012672	0.991099	0.0463889	0.682829
CEP70	blue	-0.0795149	0.483228	0.0795149	0.483228	-0.294352	0.00804162	0.03443	0.761742	-0.165907	0.141351	0.0983874	0.385251	-0.0235024	0.836063	-0.0260364	0.818674	-0.0716698	0.527545	-0.142051	0.208778	0.0254305	0.822824	0.128353	0.25652	0.201827	0.0726046	0.100962	0.372878	-0.111963	0.322771	-0.156659	0.165218	-0.112623	0.319907	-0.00311868	0.978097	-0.140992	0.212228	0.00704107	0.950573	0.0311584	0.783801	-0.0503132	0.657612	0.00466033	0.967274	-0.186636	0.0973874
CEP72	blue	-0.0857479	0.449484	0.0857479	0.449484	-0.0916751	0.418649	0.0759107	0.503338	0.0423654	0.70905	0.000495821	0.996517	-0.168822	0.134395	-0.15702	0.164235	0.0849486	0.453736	-0.138531	0.220395	0.00912092	0.936	0.085946	0.448433	-0.0016895	0.988133	0.053053	0.640227	-0.111313	0.325606	-0.125287	0.268149	-0.108116	0.339779	-0.040361	0.722243	-0.0533724	0.638212	0.127372	0.260204	-0.0710435	0.531168	0.224639	0.0451457	-0.0470468	0.678577	-0.0395572	0.727556
CEP83	blue	0.060432	0.59438	-0.060432	0.59438	-0.30302	0.00629141	-0.470015	1.08838e-05	-0.318533	0.00398162	0.13642	0.227576	0.079355	0.484111	0.0503714	0.65724	-0.0134232	0.905928	-0.0315112	0.781413	0.244557	0.0287961	-0.0475103	0.675587	0.0729418	0.520224	0.501447	2.15779e-06	0.465329	1.36694e-05	-0.0721168	0.524966	-0.292857	0.00838323	-0.00806361	0.943406	-0.478625	7.09794e-06	-0.0655468	0.563492	0.111811	0.323432	0.0435931	0.701012	-0.195675	0.0819496	-0.358151	0.00110664
CES2	blue	-0.37648	0.000577637	0.37648	0.000577637	0.0768562	0.498021	0.455631	2.1677e-05	0.115626	0.30709	0.275938	0.0132298	-0.14061	0.21348	-0.0878667	0.438318	0.180096	0.109914	0.076001	0.502829	-0.0990883	0.381857	0.133701	0.237064	0.042465	0.708397	-0.329288	0.00285866	-0.217713	0.0523827	-0.0697766	0.538536	0.262624	0.0185984	-0.302893	0.00631454	0.501874	2.10847e-06	-0.132771	0.240374	0.118034	0.297058	1.71148e-05	0.99988	0.284923	0.0104176	0.183903	0.102479
CETP	blue	0.0452351	0.690313	-0.0452351	0.690313	0.0974658	0.389739	0.152845	0.175883	0.144682	0.200383	-0.0240281	0.832449	-0.101851	0.368662	-0.130462	0.248722	-0.11007	0.331072	-0.130413	0.248903	-0.0749927	0.508528	0.184197	0.101922	-0.229391	0.0406752	-0.00462816	0.9675	-0.0324803	0.774866	-0.255529	0.0221566	-0.0124213	0.912921	-0.165671	0.141927	0.100664	0.374297	-0.179341	0.111437	-0.124074	0.272848	-0.189883	0.0915995	-0.0954332	0.399749	0.0610278	0.590743
CFHR5	blue	-0.190245	0.090971	0.190245	0.090971	0.00495738	0.965189	0.374658	0.000617259	0.039132	0.730372	0.243289	0.0296615	-0.174256	0.122126	0.0127974	0.910295	0.00279351	0.98038	0.0245646	0.828764	-0.0470232	0.678729	0.253264	0.0234084	0.0664563	0.55808	-0.238643	0.0330232	-0.258563	0.0205699	0.0706315	0.533559	0.110737	0.32813	-0.148499	0.188641	0.309531	0.00520721	0.166607	0.139658	0.074312	0.512395	0.146798	0.193811	0.220017	0.0498762	0.103958	0.358786
CFTR	blue	-0.293761	0.00817517	0.293761	0.00817517	-0.0713681	0.529289	0.440287	4.37195e-05	-0.0446941	0.693831	0.197213	0.0795277	-0.108119	0.339764	0.0136529	0.904326	0.0127006	0.910971	0.15607	0.166832	-0.0721011	0.525056	0.220257	0.0496215	0.190502	0.0905269	-0.290813	0.00887069	-0.217338	0.0528001	0.00198983	0.986024	0.122276	0.279912	-0.103954	0.358804	0.401952	0.000219242	0.263931	0.0179993	0.273415	0.014129	0.0919347	0.417327	0.33284	0.00255569	0.134981	0.232564
CGB1	blue	-0.329093	0.00287616	0.329093	0.00287616	0.265609	0.0172547	0.599584	4.18476e-09	0.124074	0.272848	-0.0970695	0.391679	-0.237014	0.0342753	0.0907618	0.423319	-0.0293522	0.796053	0.246635	0.0274232	-0.132224	0.242332	0.0842251	0.457605	0.19883	0.0770435	-0.618705	9.58043e-10	-0.654443	4.58517e-11	0.25481	0.0225477	0.368909	0.000759093	0.0613298	0.588903	0.592158	7.23044e-09	0.103427	0.36126	0.115927	0.305826	0.000809248	0.994316	0.457388	1.99599e-05	0.476979	7.70948e-06
CHAD	blue	-0.116796	0.302189	0.116796	0.302189	-0.0498922	0.660299	0.628764	4.23548e-10	0.0729651	0.52009	0.0818689	0.470327	-0.21054	0.060853	-0.189112	0.0929481	-0.191849	0.0882286	-0.190155	0.0911276	-0.2126	0.0583144	0.393136	0.000309309	-0.160719	0.154398	-0.493164	3.3574e-06	-0.438322	4.77152e-05	-0.129648	0.25171	0.392621	0.000315498	-0.0348604	0.758853	0.554695	9.34929e-08	0.053953	0.634558	-0.130565	0.248346	0.00791303	0.944462	-0.0463341	0.683184	0.0773458	0.495279
CHAT	blue	-0.084165	0.457927	0.084165	0.457927	-0.218767	0.0512233	0.298261	0.00720544	-0.149494	0.185661	0.0356933	0.753274	-0.00270303	0.981015	-0.169632	0.132508	-0.00347119	0.975621	-0.203915	0.0696352	-0.078319	0.489853	0.253628	0.0232034	-0.19153	0.0887687	-0.165149	0.143203	-0.198027	0.07827	-0.113879	0.314508	0.153978	0.172664	0.0672335	0.553475	0.155108	0.169496	0.183995	0.102305	-0.100532	0.374926	-0.0652586	0.565212	-0.268105	0.0161964	-0.165066	0.143407
CHD1	blue	0.131044	0.246599	-0.131044	0.246599	-0.317457	0.00411308	-0.704928	2.91575e-13	-0.466532	1.2897e-05	0.202349	0.0718525	0.13214	0.242634	0.168663	0.134769	0.0878465	0.438424	0.235635	0.0353665	0.156905	0.164546	-0.0546622	0.630105	0.433604	5.87333e-05	0.814152	4.23133e-20	0.720372	4.98863e-14	0.1044	0.356731	-0.516953	9.13578e-07	-0.0834286	0.461884	-0.687866	1.80557e-12	-0.111733	0.323773	0.486436	4.76772e-06	0.0807983	0.476171	0.0817051	0.471219	-0.349774	0.00147105
CHD2	blue	-0.318402	0.00399736	0.318402	0.00399736	-0.124255	0.272142	0.536398	2.92272e-07	0.0302961	0.789644	0.192736	0.0867395	-0.0541494	0.633323	-0.155709	0.167829	0.160646	0.154588	-0.149665	0.185154	-0.0542152	0.63291	0.29172	0.00865138	-0.0664539	0.558094	-0.404155	0.000200877	-0.334806	0.00240067	-0.120964	0.285142	0.240077	0.0319532	-0.158487	0.160279	0.471688	1.00257e-05	0.071209	0.530209	0.0152728	0.893037	0.1026	0.365133	0.0646793	0.568677	-0.0160176	0.887854
CHERP	blue	0.233902	0.0367779	-0.233902	0.0367779	-0.0930434	0.411709	-0.492738	3.43361e-06	0.0632008	0.577564	0.0692001	0.541905	0.0842701	0.457364	-0.00337552	0.976293	0.0606109	0.593286	-0.151276	0.180414	0.0483389	0.670253	-0.0396615	0.726866	0.0778201	0.492631	0.456095	2.12106e-05	0.3765	0.000577217	-0.0489045	0.666622	-0.389001	0.000362302	0.00925246	0.935079	-0.53386	3.40521e-07	-0.0364457	0.748244	-0.1198	0.289839	-0.0198996	0.860919	-0.0961244	0.396328	-0.228652	0.0413454
CHGB	blue	0.0743122	0.512394	-0.0743122	0.512394	-0.0295043	0.79502	0.348433	0.00153852	0.0685384	0.545784	-0.0412194	0.716583	0.0748239	0.509486	-0.0596507	0.599164	-0.0750798	0.508035	-0.180816	0.108477	0.0323787	0.775552	0.302139	0.00645243	-0.075993	0.502874	-0.27046	0.0152495	-0.309743	0.00517502	-0.0732256	0.518597	0.164911	0.143789	0.0813374	0.473224	0.2244	0.0453813	-0.00380501	0.973278	-0.111339	0.32549	0.016603	0.883784	-0.00233399	0.983607	0.0825212	0.466786
CHI3L2	blue	-0.100652	0.374353	0.100652	0.374353	-0.109152	0.335144	0.277189	0.0128025	-0.0836052	0.460933	0.0720929	0.525104	-0.107346	0.343249	-0.0779794	0.491743	-0.116831	0.302044	-0.023146	0.838515	0.0493435	0.663809	0.316293	0.00425976	-0.00803931	0.943577	-0.153405	0.174286	-0.115196	0.308907	0.00600749	0.957822	0.0121695	0.91468	0.0983359	0.3855	0.145989	0.196304	-0.0830664	0.463837	0.104389	0.356786	0.0579858	0.609416	0.0524382	0.644111	-0.0231211	0.838686
CHIC2	blue	0.173065	0.124738	-0.173065	0.124738	0.171631	0.12794	-0.343795	0.00179406	-0.140993	0.212225	-0.242885	0.029942	0.035115	0.757146	0.0448419	0.692869	0.171531	0.128167	0.254275	0.0228425	0.0863922	0.446072	-0.173942	0.12281	-0.235075	0.0358177	0.21568	0.0546788	0.307368	0.00554748	0.0194123	0.864293	-0.12802	0.257765	0.0629383	0.57915	-0.264209	0.0178743	-0.0487126	0.667853	0.0871401	0.44213	0.0126178	0.911549	-0.234352	0.0364073	0.0864039	0.44601
CHMP3	blue	0.0562711	0.620053	-0.0562711	0.620053	-8.63343e-05	0.999394	-0.554503	9.46489e-08	-0.22346	0.0463156	-0.162475	0.149886	0.0399612	0.724884	-0.00517523	0.963661	0.0156125	0.890673	0.279027	0.0121965	0.203589	0.0700916	-0.0185371	0.870356	0.135068	0.232263	0.541547	2.13519e-07	0.452824	2.47077e-05	0.152377	0.177227	-0.471787	9.97686e-06	-0.0652999	0.564965	-0.54889	1.35217e-07	-0.218379	0.0516482	0.340525	0.00199655	-0.100747	0.373902	0.114436	0.31213	-0.0614819	0.587978
CHN1	blue	-0.00365284	0.974346	0.00365284	0.974346	-0.227084	0.0427979	0.413711	0.000136462	-0.0444894	0.695164	0.208454	0.0635154	-0.0331275	0.770502	-0.198449	0.0776237	-0.0990863	0.381867	-0.337302	0.00221602	-0.18194	0.106263	0.372237	0.000673736	-0.087877	0.438265	-0.211718	0.0593905	-0.239692	0.0322375	-0.215366	0.055041	0.144533	0.200853	-0.157451	0.163066	0.253432	0.0233138	0.0821489	0.468806	-0.08068	0.476819	0.0786652	0.48793	-0.100437	0.375381	-0.113388	0.316612
CHORDC1	blue	0.148445	0.188802	-0.148445	0.188802	-0.313233	0.00466768	-0.571532	3.07834e-08	-0.494661	3.10224e-06	0.226243	0.0435934	0.0097409	0.93166	-0.0259912	0.818984	-0.00825673	0.942053	0.167808	0.136786	-0.0341186	0.763833	-0.208084	0.0639976	0.392267	0.000319812	0.618342	9.86172e-10	0.485559	4.98797e-06	-0.0438688	0.699212	-0.187062	0.096613	-0.039277	0.729411	-0.506499	1.63834e-06	0.0904163	0.425094	0.302655	0.00635773	0.14905	0.186986	-0.0675906	0.551365	-0.332746	0.00256333
CHP1	blue	0.170682	0.130095	-0.170682	0.130095	-0.0811902	0.474027	-0.585429	1.17282e-08	-0.102294	0.36657	0.101674	0.369499	0.103869	0.3592	-0.0443879	0.695826	0.133399	0.238137	0.0435881	0.701045	0.325737	0.00319329	-0.0799327	0.480924	0.0558578	0.622629	0.559573	6.81958e-08	0.593202	6.70083e-09	-0.104717	0.355268	-0.496954	2.74652e-06	-0.132942	0.239762	-0.602017	3.48782e-09	-0.296811	0.00750612	0.169723	0.132299	-0.0237179	0.834581	-0.0371509	0.743538	-0.237423	0.0339571
CHP2	blue	-0.0702316	0.535884	0.0702316	0.535884	-0.22287	0.0469106	0.274095	0.0138816	-0.172308	0.12642	0.268019	0.0162321	0.0589369	0.603549	0.0199003	0.860915	-0.214438	0.0561222	-0.00588736	0.958664	0.0304694	0.788469	0.247842	0.0266513	0.086248	0.446834	-0.250914	0.0247705	-0.135907	0.229347	-0.0572739	0.613822	0.149677	0.185119	0.0193987	0.864387	0.206421	0.0661997	0.108424	0.338395	0.151153	0.180773	-0.050882	0.653987	0.0934556	0.409631	-0.117359	0.299848
CHRD	blue	-0.0657796	0.562104	0.0657796	0.562104	0.167469	0.137591	0.530889	4.06579e-07	0.23117	0.0390994	0.034816	0.759151	-0.0849316	0.453827	-0.127956	0.258007	-0.0916004	0.41903	-0.17281	0.125302	-0.298421	0.00717298	-0.0390059	0.731208	-0.200112	0.0751186	-0.566852	4.21819e-08	-0.471307	1.02152e-05	-0.173397	0.124004	0.624085	6.21377e-10	-0.00944851	0.933707	0.638448	1.87642e-10	0.0354801	0.7547	-0.303683	0.00617262	-0.171545	0.128136	-0.068874	0.543815	0.189627	0.092045
CHRM2	blue	-0.146481	0.194786	0.146481	0.194786	-0.200086	0.0751586	0.398652	0.000249662	-0.0201223	0.859379	0.172595	0.12578	-0.0883171	0.435966	-0.0495973	0.662185	-0.0421445	0.710501	-0.191434	0.0889309	-0.0285732	0.801354	0.425757	8.24195e-05	-0.0518714	0.647701	-0.215582	0.0547917	-0.166315	0.140363	-0.121467	0.28313	-0.0145328	0.898191	-0.125868	0.26592	0.231015	0.0392343	0.0727065	0.521574	0.117782	0.298098	-0.0867511	0.444178	0.067531	0.551717	-0.129473	0.252359
CHRM4	blue	-0.137563	0.223667	0.137563	0.223667	-0.0976516	0.388831	0.437302	4.992e-05	0.0192801	0.865209	0.0136778	0.904152	-0.149926	0.184379	-0.0576772	0.611324	0.0717134	0.527293	-0.181747	0.10664	0.100507	0.375047	0.416346	0.000122405	0.0425153	0.708067	-0.282561	0.011101	-0.336976	0.00223943	0.040794	0.719386	-0.00646947	0.954581	-0.0292725	0.796595	0.215584	0.0547894	-0.07345	0.517313	0.0246537	0.828152	0.0848515	0.454254	0.116708	0.302557	0.00491165	0.96551
CHRM5	blue	-0.143762	0.203291	0.143762	0.203291	-0.0527273	0.642284	0.492921	3.4007e-06	0.13297	0.239662	0.0523817	0.644469	-0.206885	0.0655788	-0.273783	0.0139946	0.0916516	0.418769	-0.249126	0.0258511	-0.173553	0.123662	0.318378	0.00400036	-0.200475	0.0745817	-0.383937	0.000438514	-0.297482	0.00736557	-0.23745	0.0339362	0.141105	0.211857	-0.156922	0.164501	0.359933	0.00104057	0.131629	0.244476	-0.101532	0.370169	0.0849995	0.453465	-0.0627724	0.580152	-0.0102193	0.928313
CHRNA1	blue	-0.0509609	0.653485	0.0509609	0.653485	0.00785758	0.94485	0.278503	0.0123668	0.0450521	0.691502	-0.0199623	0.860486	0.062173	0.583781	0.244187	0.029046	-0.139623	0.216744	0.0485782	0.668716	0.164108	0.145778	0.0982098	0.386113	-0.166912	0.138924	-0.285882	0.0101505	-0.168902	0.134208	0.167874	0.136629	0.0985266	0.384575	0.0812663	0.473612	0.247575	0.0268204	0.208477	0.063485	-0.0340058	0.764592	0.0342287	0.763094	-0.00587505	0.958751	0.0338562	0.765597
CHRNA3	blue	0.011898	0.916576	-0.011898	0.916576	-0.00187176	0.986853	0.275834	0.0132657	0.153928	0.172805	-0.0272972	0.810055	0.000910251	0.993606	-0.211494	0.0596665	-0.0376064	0.740504	-0.231627	0.0387031	-0.0288579	0.799416	0.364264	0.000894696	-0.230233	0.0399227	-0.0878738	0.438282	-0.106309	0.34796	-0.247753	0.0267075	-0.13991	0.215791	0.0215655	0.849408	0.0682347	0.54757	-0.091499	0.419547	-0.135025	0.23241	-0.0171538	0.879956	-0.0954152	0.399838	0.0107262	0.924767
CHRNA5	blue	-0.078369	0.489575	0.078369	0.489575	-0.0253933	0.823079	0.357667	0.00112522	0.00931656	0.934631	-0.0606979	0.592755	0.0130258	0.908701	-0.142997	0.205733	-0.0704812	0.534432	-0.121427	0.283288	-0.158953	0.159039	0.394563	0.000292741	-0.20283	0.0711655	-0.27806	0.0125122	-0.171817	0.127522	-0.164826	0.143999	0.0219806	0.846544	0.192383	0.087329	0.19745	0.0791604	0.109021	0.335728	-0.0808776	0.475737	-0.0682736	0.547341	-0.105153	0.353258	0.0299495	0.791996
CHRNA6	blue	-0.285349	0.0102982	0.285349	0.0102982	-0.0656606	0.562813	0.391903	0.000324319	-0.0931339	0.411252	0.279228	0.0121316	0.0365102	0.747813	-0.0108367	0.923995	0.00936717	0.934276	0.0880026	0.437608	0.0168852	0.881822	0.23119	0.0390815	0.0762209	0.501591	-0.361412	0.00098851	-0.233972	0.0367204	0.0743535	0.512159	0.248139	0.0264648	0.150787	0.181843	0.336359	0.00228425	0.0838092	0.459836	0.0545108	0.631054	-0.0219412	0.846816	0.122332	0.27969	0.0691601	0.542139
CHRNA9	blue	-0.255602	0.0221174	0.255602	0.0221174	0.0434854	0.701716	0.240392	0.031722	-0.00253146	0.98222	-0.0880455	0.437384	0.0118155	0.917153	0.110079	0.331031	0.101829	0.368766	0.0927448	0.413218	-0.0145049	0.898386	0.292059	0.00857058	-0.00466842	0.967217	-0.213277	0.0574989	-0.206853	0.0656219	0.165511	0.142317	-0.108165	0.33956	0.0953181	0.400319	0.0955983	0.39893	0.0429798	0.705024	0.12398	0.273215	-0.0134586	0.905681	0.155417	0.168637	0.116769	0.302303
CHRNB1	blue	0.0593879	0.600777	-0.0593879	0.600777	-0.043967	0.69857	0.214201	0.0564001	-0.015358	0.892444	0.0852718	0.452014	0.1143	0.312708	0.090437	0.424987	-0.161157	0.153263	0.0155218	0.891304	-0.1244	0.271581	0.213804	0.0568701	-0.0558363	0.622762	-0.214561	0.0559771	-0.00864897	0.939306	0.0658886	0.561455	0.0702159	0.535975	-0.00680532	0.952226	0.149562	0.185459	0.0790121	0.486007	0.0121659	0.914705	0.0529772	0.640705	-0.0205283	0.856571	-0.000229997	0.998384
CHRNB3	blue	-0.269475	0.0156393	0.269475	0.0156393	-0.215872	0.0544583	0.364804	0.00087788	-0.126849	0.262182	0.214016	0.0566185	-0.0674996	0.551902	-0.0406356	0.720431	-0.0384559	0.734857	-0.0296739	0.793867	-0.134472	0.234348	0.44986	2.8334e-05	0.0720893	0.525125	-0.182914	0.104373	-0.168093	0.136111	-0.0968518	0.392747	-0.024857	0.826757	-0.107857	0.340946	0.20184	0.0725859	0.145323	0.198375	0.171176	0.128969	0.109165	0.335089	0.0812227	0.47385	-0.0688103	0.544188
CHRNE	blue	-0.0087711	0.93845	0.0087711	0.93845	-0.0542584	0.632639	0.280808	0.0116333	-0.0439541	0.698655	0.280706	0.0116648	-0.0398451	0.725651	-0.099565	0.37956	-0.0301422	0.790688	-0.0187846	0.868641	-0.180839	0.108431	0.114475	0.311965	-0.0351754	0.756741	-0.185997	0.0985606	-0.0948455	0.402671	-0.0335145	0.767896	0.195653	0.0819845	0.00480521	0.966257	0.278621	0.012328	0.0870601	0.442551	0.0105922	0.925704	0.0398309	0.725745	-0.00820725	0.9424	-0.0112643	0.921004
CHST10	blue	-0.297547	0.00735217	0.297547	0.00735217	0.0793111	0.484353	0.719598	5.46503e-14	0.177672	0.114863	0.0884263	0.435396	-0.0978958	0.387641	-0.0884656	0.435192	0.174571	0.121441	-0.0472583	0.677212	-0.0542425	0.632738	0.383389	0.000447574	-0.078786	0.48726	-0.59344	6.58574e-09	-0.470594	1.05797e-05	-0.0893963	0.430357	0.226244	0.0435926	-0.161795	0.151622	0.60515	2.75207e-09	0.0799582	0.480784	0.0256549	0.821287	0.0785735	0.488439	0.231526	0.0387897	0.248819	0.0260405
CHST3	blue	-0.141309	0.21119	0.141309	0.21119	-0.0603217	0.595054	0.455895	2.14104e-05	-0.042753	0.706509	0.0413673	0.71561	0.0883282	0.435908	-0.100534	0.374915	-0.0971824	0.391125	-0.122434	0.279287	-0.0662483	0.559315	0.506836	1.60824e-06	-0.33003	0.00279278	-0.289356	0.00923345	-0.162477	0.14988	-0.123737	0.274164	0.135955	0.229182	-0.0606149	0.593262	0.334695	0.00240915	-0.00668246	0.953088	0.0143273	0.899623	-0.0983144	0.385605	-0.163724	0.146737	-0.0106449	0.925335
CHST4	blue	-0.134797	0.233209	0.134797	0.233209	-0.10996	0.331556	0.314439	0.00450297	0.0538581	0.635154	0.0111431	0.921852	0.0244504	0.829548	-0.0715542	0.528213	-0.110876	0.327522	-0.146065	0.196071	-0.126061	0.265182	0.316168	0.00427584	-0.12213	0.280492	-0.180073	0.109962	-0.192008	0.0879603	-0.0334174	0.76855	-0.119352	0.29166	0.104627	0.355685	0.129882	0.250848	0.253477	0.0232883	-0.00471563	0.966886	0.0233417	0.837169	0.0232371	0.837888	-0.0320795	0.777572
CHST5	blue	-0.133553	0.23759	0.133553	0.23759	-0.23337	0.0372205	0.268817	0.0159047	0.0222003	0.845029	0.390694	0.000339672	0.235036	0.0358489	0.201864	0.072551	-0.151175	0.180707	-0.215563	0.0548141	0.0280898	0.804647	0.43031	6.77768e-05	-0.0193499	0.864725	-0.147621	0.191295	-0.0248869	0.826552	0.0714477	0.528828	-0.0873417	0.441071	-0.0388318	0.732363	0.091138	0.421392	0.016215	0.886481	0.0179491	0.874435	0.103249	0.362088	0.0508236	0.654359	-0.192953	0.0863789
CHSY1	blue	0.133768	0.236827	-0.133768	0.236827	-0.2147	0.0558151	-0.600118	4.02112e-09	-0.487323	4.55417e-06	0.0638825	0.573458	0.169249	0.133397	0.13938	0.217555	0.0111122	0.922068	0.34766	0.00157872	0.0833246	0.462444	-0.124105	0.272728	0.29704	0.00745797	0.562625	5.5832e-08	0.517671	8.77013e-07	0.111736	0.323758	-0.285667	0.0102101	0.136823	0.226195	-0.5268	5.17557e-07	-0.0388691	0.732115	0.408414	0.000169321	-0.0227914	0.840956	0.00922197	0.935293	-0.21344	0.057303
CHTOP	blue	-0.116473	0.303539	0.116473	0.303539	0.00898382	0.936961	0.352411	0.00134611	-0.0189204	0.8677	-0.0489169	0.666543	-0.293256	0.00829064	0.0240307	0.832431	0.0518171	0.648046	0.0516206	0.649292	-0.0863851	0.44611	-0.0296848	0.793794	0.247321	0.0269826	-0.363567	0.000916848	-0.440388	4.35229e-05	0.00968233	0.93207	0.261752	0.0190075	0.0846125	0.455531	0.320223	0.00378247	0.307658	0.0055008	0.0258641	0.819854	0.0975711	0.389225	0.189058	0.0930442	0.174174	0.122302
CHUK	blue	0.080179	0.47957	-0.080179	0.47957	-0.139835	0.216042	-0.674736	6.76433e-12	-0.280553	0.0117124	0.173719	0.123297	0.0906231	0.424031	0.280059	0.0118671	-0.105172	0.35317	0.284698	0.0104809	0.0970123	0.391959	-0.114573	0.311547	0.24028	0.0318039	0.7003	4.84205e-13	0.665847	1.59297e-11	0.266595	0.0168298	-0.442503	3.95887e-05	-0.147766	0.190856	-0.610628	1.80748e-09	-0.111329	0.325536	0.332596	0.00257556	0.169026	0.133919	0.0697237	0.538845	-0.194692	0.0835275
CIDEA	blue	-0.292821	0.00839146	0.292821	0.00839146	-0.0182795	0.872143	0.291781	0.00863678	-0.0846771	0.455185	0.0422398	0.709875	-0.0175865	0.876951	0.0611362	0.590082	0.125085	0.268927	0.0451181	0.691073	-0.158109	0.161293	0.241181	0.0311495	-0.0364647	0.748116	-0.180055	0.109997	-0.198846	0.0770197	0.0183129	0.871912	0.127392	0.260125	-0.21408	0.0565433	0.256437	0.021671	0.144136	0.202107	0.110012	0.331328	0.235374	0.0355759	0.0131592	0.90777	0.0732712	0.518336
CIRBP	blue	-0.244183	0.0290491	0.244183	0.0290491	0.435583	5.38513e-05	0.327976	0.00297841	0.365335	0.000861609	-0.309948	0.00514391	-0.284306	0.0105925	0.0651352	0.565949	0.403488	0.00020628	0.045026	0.691672	0.137249	0.224738	-0.204645	0.06862	0.060947	0.591235	-0.408076	0.000171645	-0.51728	8.96745e-07	0.0295875	0.794454	0.232456	0.0379919	-0.27911	0.0121697	0.42361	9.02937e-05	-0.0198411	0.861324	-0.0203648	0.857702	-0.0103633	0.927305	0.336115	0.00230216	0.464582	1.41707e-05
CITED1	blue	-0.0454924	0.688641	0.0454924	0.688641	0.0813299	0.473265	0.474623	8.67054e-06	0.172245	0.126561	-0.130051	0.250227	0.0880454	0.437384	0.154455	0.171322	-0.0679364	0.549326	-0.119685	0.290305	-0.0396087	0.727216	0.192398	0.0873054	-0.153776	0.173234	-0.488106	4.37328e-06	-0.421319	9.94648e-05	0.113074	0.31796	0.222509	0.0472777	0.152333	0.177351	0.368363	0.000774008	0.0881339	0.436922	-0.179294	0.111533	-0.0379661	0.738111	0.0325735	0.774237	0.181629	0.106873
CKAP5	blue	-0.145823	0.196821	0.145823	0.196821	0.020942	0.853713	0.114257	0.312894	0.115762	0.306517	-0.0116203	0.918517	-0.191504	0.0888133	-0.264906	0.0175637	0.231115	0.0391471	-0.0830897	0.463712	-0.00868702	0.939039	-0.104527	0.356144	0.0879185	0.438048	-0.0557607	0.623234	-0.142382	0.20771	-0.149379	0.186004	-0.0204873	0.856855	0.0769084	0.497728	0.0778843	0.492273	0.181218	0.107681	-0.0854796	0.450909	0.11817	0.296496	0.109655	0.332908	0.0848277	0.454381
CKM	blue	-0.115313	0.30841	0.115313	0.30841	0.358584	0.00109026	0.529808	4.33504e-07	0.394421	0.000294344	-0.188832	0.0934426	0.0391085	0.730528	0.0318017	0.779449	-0.00206736	0.985479	-0.0302333	0.79007	-0.125904	0.265782	0.230326	0.0398404	-0.258225	0.0207414	-0.561149	6.15194e-08	-0.424529	8.68425e-05	0.208619	0.0633019	0.108031	0.340161	0.0369126	0.745127	0.410156	0.000157786	-0.116393	0.303871	-0.195088	0.0828894	-0.109789	0.332317	0.117469	0.299394	0.374819	0.000613668
CKMT2	blue	-0.25681	0.0214743	0.25681	0.0214743	-0.0718602	0.526445	0.580585	1.65018e-08	0.132968	0.239669	-0.00284727	0.980002	-0.247693	0.0267457	-0.0580361	0.609105	0.118124	0.296686	-0.144494	0.200977	-0.188414	0.0941835	0.20845	0.0635213	0.0608327	0.591932	-0.420797	0.000101671	-0.496418	2.82595e-06	-0.0947171	0.403311	0.259234	0.0202323	-0.1382	0.221512	0.505201	1.75915e-06	0.155116	0.169474	-0.00181731	0.987235	0.1601	0.156013	0.169266	0.133359	0.0837192	0.46032
CLCA1	blue	-0.421165	0.00010011	0.421165	0.00010011	-0.0819283	0.470005	0.625533	5.52261e-10	-0.0455029	0.688573	0.134715	0.233495	-0.164575	0.144619	0.0260641	0.818485	0.0928523	0.412674	0.0211797	0.852071	-0.130046	0.250246	0.225024	0.0447693	0.0403542	0.722288	-0.553873	9.85495e-08	-0.454973	2.23546e-05	-0.0416102	0.714011	0.484623	5.2336e-06	-0.0859914	0.448192	0.652114	5.6588e-11	0.15587	0.167385	0.127066	0.261359	0.023307	0.837407	0.16201	0.151072	0.0896664	0.42896
CLCA2	blue	-0.236405	0.034754	0.236405	0.034754	-0.123508	0.275058	0.268118	0.0161908	-0.0636454	0.574885	0.264048	0.0179467	-0.00783181	0.945031	0.0326358	0.773817	-0.0445769	0.694594	-0.0758983	0.503408	-0.0680735	0.548518	0.329229	0.00286391	-0.126656	0.262915	-0.199347	0.0762635	-0.0524914	0.643775	-0.139054	0.218641	0.20506	0.0680479	-0.137857	0.222672	0.282376	0.0111562	0.048647	0.668274	0.00588268	0.958697	-0.0510086	0.653182	-0.072621	0.522065	-0.0817864	0.470777
CLCN6	blue	-0.332212	0.00260704	0.332212	0.00260704	0.068482	0.546116	0.366154	0.000837054	0.230876	0.0393562	-0.0620475	0.584542	0.0327633	0.772957	0.158346	0.160657	0.122657	0.278405	-0.162537	0.149729	0.163252	0.147921	0.159367	0.157942	0.0722081	0.52444	-0.364367	0.000891474	-0.386342	0.000400661	0.108531	0.337918	-0.0909973	0.422112	0.0546896	0.629933	0.194966	0.0830864	0.0814049	0.472855	-0.102215	0.366942	0.101593	0.36988	0.219092	0.05087	0.124174	0.272459
CLCNKA	blue	-0.129123	0.253652	0.129123	0.253652	-0.10483	0.354744	0.581057	1.59661e-08	0.0905143	0.42459	0.279669	0.0119909	-0.0829436	0.464501	-0.136935	0.225808	-0.109083	0.335452	-0.252575	0.0238009	-0.214814	0.0556817	0.299538	0.00694943	0.0149675	0.895163	-0.441798	4.08621e-05	-0.447039	3.22409e-05	-0.199598	0.0758869	0.406075	0.000186035	-0.0169184	0.881592	0.515396	9.97831e-07	0.0694971	0.540168	-0.109583	0.333228	0.0125819	0.911799	0.0526358	0.642862	-0.00106718	0.992504
CLDN1	blue	-0.0958071	0.397896	0.0958071	0.397896	-0.0322147	0.776659	0.208696	0.0632016	-0.0319642	0.778351	-0.166409	0.140134	-0.112395	0.320896	0.0302575	0.789906	-0.121307	0.283769	0.00747003	0.947566	0.140947	0.212374	0.37494	0.000610976	-0.151313	0.180306	-0.20253	0.0715933	-0.15601	0.166997	0.0977683	0.388262	-0.115349	0.308261	0.101313	0.371207	-0.00910206	0.936133	-0.0118666	0.916795	0.0322968	0.776105	-0.130562	0.248358	-0.016513	0.884409	0.0310636	0.784443
CLDN11	blue	-0.184964	0.100478	0.184964	0.100478	0.0939156	0.40732	0.6186	9.66112e-10	0.238547	0.0330964	-0.0681613	0.548002	-0.218243	0.051797	-0.151217	0.180587	0.0884206	0.435426	-0.172124	0.126833	-0.0969037	0.392492	0.331354	0.00267874	0.0286251	0.801	-0.474275	8.82202e-06	-0.511035	1.27461e-06	-0.0738253	0.515169	0.230115	0.0400274	-0.0388197	0.732443	0.507348	1.56352e-06	-0.0931341	0.411251	-0.0941381	0.406204	-0.122383	0.279488	0.217282	0.0528632	0.239277	0.0325467
CLDN16	blue	-0.110261	0.330228	0.110261	0.330228	-0.223175	0.0466025	0.464504	1.42241e-05	-0.100315	0.375962	0.19328	0.0858366	-0.039636	0.727035	-0.0997267	0.378783	-0.0588613	0.604015	-0.179122	0.111882	-0.259163	0.0202676	0.427914	7.51504e-05	-0.0743714	0.512057	-0.339964	0.0020333	-0.211908	0.059157	-0.0962261	0.395826	0.171951	0.127221	0.0787323	0.487558	0.31811	0.00403282	0.125137	0.268728	0.0185048	0.870581	0.214369	0.0562025	-0.0476867	0.674449	-0.0923554	0.41519
CLDN17	blue	-0.147843	0.190622	0.147843	0.190622	-0.0612542	0.589363	0.467335	1.2404e-05	0.163999	0.146048	0.13538	0.231173	-0.200873	0.0739948	-0.271277	0.0149324	0.0831137	0.463582	-0.245993	0.0278414	-0.0889104	0.432877	0.327375	0.00303477	0.000840472	0.994096	-0.270139	0.0153755	-0.330598	0.00274331	-0.195172	0.0827545	0.000764011	0.994633	-0.0170454	0.880709	0.252772	0.0236883	0.177828	0.114539	-0.13443	0.234495	0.036367	0.748769	0.0708861	0.532081	0.0603341	0.594978
CLDN7	blue	-0.157352	0.163333	0.157352	0.163333	-0.133211	0.238803	0.479209	6.89227e-06	-0.0834495	0.461771	0.264882	0.017574	0.0429091	0.705487	-0.159231	0.158302	-0.279253	0.0121237	-0.136544	0.22715	-0.166696	0.139443	0.325909	0.0031763	-0.0403984	0.721996	-0.385336	0.000416114	-0.30384	0.0061447	-0.151732	0.179088	0.256032	0.0218864	0.0166636	0.883363	0.352867	0.00132549	0.13439	0.234634	-0.0664061	0.558378	-0.0356164	0.753788	-0.0497824	0.661001	-0.0218293	0.847588
CLEC1A	blue	-0.104324	0.357087	0.104324	0.357087	0.0594455	0.600423	0.361248	0.000994168	0.0789883	0.486139	0.030522	0.788112	0.0564855	0.618718	-0.0317297	0.779936	0.0743098	0.512408	-0.0840793	0.458386	-0.134388	0.234643	0.247837	0.0266544	-0.0771007	0.49665	-0.244013	0.0291647	-0.209533	0.0621274	-0.075416	0.506132	0.0408957	0.718715	-0.277059	0.0128463	0.267316	0.0165247	-0.142173	0.208384	0.0553843	0.625585	-0.140371	0.214268	0.105565	0.351362	0.0770307	0.497043
CLEC4M	blue	-0.0381806	0.736686	0.0381806	0.736686	-0.0775013	0.49441	0.459847	1.77702e-05	-0.0475593	0.67527	0.074335	0.512265	-0.199925	0.0753976	-0.0798685	0.481278	0.0525168	0.643615	-0.0307425	0.786617	0.00156496	0.989008	0.347375	0.00159374	-0.0786331	0.488108	-0.390533	0.000341763	-0.300949	0.00667574	-0.156741	0.164995	0.314913	0.00443962	-0.040717	0.719894	0.453082	2.44134e-05	0.0954356	0.399737	0.0942633	0.405578	0.077671	0.493463	0.0364074	0.748499	0.047209	0.67753
CLEC5A	blue	0.0211133	0.852529	-0.0211133	0.852529	-0.0810538	0.474773	-0.0907277	0.423494	-0.00179731	0.987376	0.0735332	0.516837	0.121672	0.282313	-0.0528574	0.641462	0.0291301	0.797564	-0.0432247	0.703421	-0.207317	0.0650063	0.07817	0.490681	-0.0708175	0.532479	0.0956153	0.398846	0.155365	0.168782	-0.136337	0.227862	-0.261432	0.0191594	0.30563	0.00583493	-0.21102	0.0602531	0.195582	0.082098	-0.0554073	0.625441	-0.191487	0.0888415	-0.0724724	0.522919	-0.0962385	0.395765
CLIP1	blue	0.181761	0.106614	-0.181761	0.106614	0.0887481	0.433721	-0.500865	2.22666e-06	0.0599203	0.597511	-0.0599171	0.59753	-0.0218816	0.847227	-0.035641	0.753623	-0.00154155	0.989172	0.0623485	0.582717	0.14561	0.197482	-0.263423	0.0182302	0.0603646	0.594791	0.533734	3.43104e-07	0.431749	6.36788e-05	-0.0240771	0.832112	-0.278162	0.0124785	-0.345052	0.00172131	-0.417159	0.00011835	-0.46684	1.27055e-05	0.0402484	0.722987	0.00298924	0.979005	0.00918327	0.935564	-0.0607564	0.592398
CLIP3	blue	-0.145534	0.197718	0.145534	0.197718	0.0379202	0.738417	0.689664	1.49872e-12	0.353203	0.00131046	-0.0763318	0.500967	-0.0889482	0.43268	-0.0892605	0.43106	0.00564096	0.960393	-0.428297	7.39253e-05	-0.164975	0.143633	0.223674	0.0461016	-0.284646	0.0104958	-0.617449	1.05871e-09	-0.57742	2.05652e-08	-0.127013	0.261561	0.264936	0.0175504	0.0379436	0.738261	0.528275	4.74563e-07	0.0314944	0.781527	-0.373143	0.000652087	-0.0597436	0.598594	-0.0454116	0.689165	0.080112	0.479938
CLMN	blue	0.189966	0.0914547	-0.189966	0.0914547	-0.180252	0.109601	-0.482123	5.94646e-06	-0.171787	0.127589	0.129308	0.252967	-0.0418827	0.71222	0.0340996	0.763961	0.0702181	0.535962	-0.00414047	0.970923	0.0805024	0.477793	-0.104319	0.357109	0.453926	2.34736e-05	0.545788	1.64214e-07	0.354243	0.00126503	-0.0769904	0.497269	-0.347773	0.00157277	0.0897761	0.428393	-0.51115	1.26644e-06	-0.141446	0.210745	0.19432	0.084132	-0.0161808	0.886719	0.151867	0.178699	-0.204459	0.0688768
CLPS	blue	-0.136086	0.228727	0.136086	0.228727	0.199537	0.0759786	0.612104	1.61167e-09	0.283532	0.0108154	-0.095025	0.401777	-0.0121494	0.91482	-0.045129	0.691002	-0.0383567	0.735515	-0.146855	0.193635	-0.244223	0.0290217	0.140284	0.214554	-0.183649	0.102962	-0.60736	2.32486e-09	-0.518314	8.45438e-07	0.0372303	0.743009	0.34083	0.00197684	-0.134564	0.234024	0.526031	5.41383e-07	-0.0371002	0.743877	-0.237898	0.0335912	-0.155254	0.169091	0.0609756	0.591061	0.27536	0.0134312
CLPX	blue	0.0648204	0.567832	-0.0648204	0.567832	-0.138893	0.219181	-0.743583	2.78022e-15	-0.487894	4.42165e-06	0.0326451	0.773754	0.00663551	0.953417	0.0224481	0.843321	0.0123254	0.913591	0.47354	9.14924e-06	0.190709	0.0901709	-0.151023	0.181153	0.403125	0.000209283	0.740079	4.38376e-15	0.62817	4.44796e-10	0.0904689	0.424823	-0.438556	4.72208e-05	-0.0291076	0.797717	-0.651803	5.81904e-11	-0.0428683	0.705754	0.534526	3.2717e-07	0.0632109	0.577504	0.146709	0.194085	-0.121242	0.284028
CLUH	blue	-0.325789	0.00318817	0.325789	0.00318817	0.154032	0.172512	0.615113	1.27333e-09	0.226655	0.0432023	0.0252861	0.823814	-0.103362	0.361562	0.0855893	0.450325	0.021556	0.849474	0.013358	0.906382	-0.240996	0.0312831	0.115758	0.306537	-0.0255049	0.822315	-0.661752	2.34074e-11	-0.60396	3.01208e-09	0.213324	0.0574418	0.471264	1.0237e-05	0.0892464	0.431134	0.656843	3.68428e-11	0.304061	0.00610569	-0.119121	0.292601	0.028866	0.799361	0.206892	0.0655697	0.290201	0.00902162
CMPK1	blue	0.224107	0.045671	-0.224107	0.045671	-0.0151911	0.893606	-0.623444	6.54568e-10	-0.0105019	0.926336	-0.0243122	0.830497	0.0567198	0.617261	-0.00873236	0.938722	0.128492	0.256001	0.0361824	0.750003	0.482724	5.76725e-06	-0.173824	0.123069	0.0442696	0.696596	0.560011	6.62712e-08	0.572792	2.82571e-08	-0.0761317	0.502093	-0.515045	1.01784e-06	0.0168158	0.882304	-0.624385	6.06395e-10	-0.234921	0.035942	0.0729542	0.520153	0.136413	0.2276	-0.0447617	0.693391	-0.197384	0.0792625
CNGA3	blue	-0.232131	0.0382691	0.232131	0.0382691	-0.0388381	0.732321	0.336555	0.00226991	0.0470432	0.6786	0.0462734	0.683577	-0.105121	0.353402	-0.0540566	0.633906	0.103508	0.36088	-0.0724506	0.523044	0.167696	0.137051	0.364613	0.000883801	-0.0572982	0.613671	-0.198877	0.0769731	-0.111256	0.325857	-0.0449582	0.692112	-0.105968	0.349517	-0.161214	0.153117	0.178989	0.112153	-0.0261905	0.817619	0.142964	0.205837	0.0188649	0.868085	0.126328	0.264162	0.0277715	0.806817
CNGB3	blue	-0.0964858	0.394546	0.0964858	0.394546	-0.00775794	0.945548	0.495374	2.98713e-06	0.142337	0.207856	0.0374777	0.741362	0.0473406	0.676681	-0.0191826	0.865883	-0.133843	0.236562	-0.256904	0.0214251	-0.0520348	0.646665	0.280746	0.0116524	-0.296946	0.00747778	-0.496527	2.80962e-06	-0.327467	0.00302608	-0.109988	0.331433	0.259145	0.0202768	0.0624214	0.582275	0.433301	5.9514e-05	0.11756	0.299017	-0.154366	0.171571	-0.168347	0.13551	-0.0949474	0.402163	-0.0106167	0.925533
CNIH1	blue	0.144321	0.201523	-0.144321	0.201523	-0.176917	0.116438	-0.595324	5.73646e-09	-0.44188	4.07122e-05	0.0866726	0.444592	0.0436154	0.700867	-0.237833	0.0336409	-0.131891	0.243532	0.277242	0.0127847	-0.116063	0.305256	0.0403671	0.722203	0.217195	0.0529605	0.749986	1.18653e-15	0.587796	9.90556e-09	-0.074067	0.51379	-0.405899	0.000187347	-0.212655	0.0582474	-0.608613	2.11172e-09	-0.256281	0.0217538	0.390026	0.000348443	-0.0222858	0.84444	-0.0291196	0.797635	-0.173431	0.12393
CNIH4	blue	0.301203	0.0066275	-0.301203	0.0066275	0.0317704	0.77966	-0.566361	4.35885e-08	-0.301642	0.00654502	-0.0547935	0.629282	0.112965	0.318434	0.083767	0.460063	-0.30461	0.00600972	0.400569	0.000231553	-0.102214	0.366947	-0.125862	0.26594	0.0574072	0.612995	0.534801	3.21812e-07	0.516444	9.40357e-07	0.192609	0.0869516	-0.21871	0.0512856	0.166768	0.139269	-0.471592	1.0073e-05	-0.161319	0.152844	0.205424	0.0675496	0.0172987	0.87895	-0.0918399	0.41781	0.00145633	0.989771
CNN3P1	blue	-0.101954	0.368173	0.101954	0.368173	0.250334	0.0251167	0.194052	0.084569	0.120815	0.28574	-0.041183	0.716823	-0.120649	0.286407	0.0108462	0.923928	0.195413	0.0823687	0.129619	0.25182	-0.162815	0.149022	-0.156421	0.165869	0.0345479	0.76095	-0.27694	0.0128864	-0.287584	0.00969185	0.0749763	0.508622	0.325896	0.00317755	-0.136878	0.226007	0.317893	0.00405932	0.0731491	0.519035	-0.0248623	0.826721	0.0604496	0.594272	0.1404	0.214172	0.268242	0.0161399
CNNM2	blue	-0.217073	0.0530972	0.217073	0.0530972	-0.20543	0.067542	0.31796	0.00405119	-0.187352	0.0960882	0.0799157	0.481018	-0.152723	0.176233	-0.126878	0.262071	0.0438624	0.699253	-0.00524179	0.963194	-0.205029	0.0680909	0.379528	0.000516516	0.0466267	0.681291	-0.0845083	0.456088	-0.126246	0.264473	-0.116264	0.30441	-0.0335932	0.767367	-0.169234	0.133433	0.181694	0.106745	0.173031	0.124814	0.274487	0.0137407	0.244901	0.0285643	0.0639698	0.572933	-0.0779097	0.492131
CNNM4	blue	-0.282715	0.0110552	0.282715	0.0110552	0.0910507	0.421839	0.346002	0.00166805	0.106141	0.348725	0.00662874	0.953464	-0.127085	0.261289	-0.0221421	0.845431	0.0551539	0.627026	0.0626645	0.580805	-0.0160288	0.887776	0.18519	0.100056	0.21828	0.0517569	-0.317701	0.00408297	-0.389457	0.000356082	0.097837	0.387927	0.133765	0.236839	0.0640148	0.572664	0.291165	0.00878495	-0.0283093	0.803151	0.0716545	0.527633	-0.0704189	0.534794	0.332791	0.00255962	0.194209	0.084312
CNOT4	blue	-0.296961	0.00747453	0.296961	0.00747453	0.097642	0.388878	0.364319	0.000892962	0.141006	0.212182	-0.111858	0.323229	-0.248832	0.0260328	-0.0586582	0.605266	0.18601	0.098536	0.0309936	0.784916	0.0266015	0.814808	0.183129	0.103958	0.280496	0.0117303	-0.308262	0.00540457	-0.441228	4.19195e-05	0.0989216	0.382663	-0.0831396	0.463442	-0.121694	0.282224	0.206133	0.066588	0.229544	0.0405376	0.108996	0.335842	0.0642114	0.571482	0.384308	0.000432469	0.245849	0.0279353
CNP	blue	-0.212542	0.0583842	0.212542	0.0583842	0.396295	0.000273718	0.316451	0.00423962	0.299406	0.00697553	-0.26353	0.0181817	-0.14581	0.19686	0.272832	0.0143442	0.0222323	0.844809	0.352771	0.00132981	-0.0797917	0.481701	-0.0289636	0.798696	0.00772434	0.945784	-0.35496	0.00123449	-0.334509	0.0024235	0.407108	0.000178472	0.0868942	0.443424	-0.153534	0.17392	0.376456	0.000578149	0.0293983	0.79574	0.136169	0.228441	0.0662272	0.559441	0.420957	0.000100987	0.473789	9.0369e-06
CNR1	blue	-0.198585	0.077417	0.198585	0.077417	-0.0491659	0.664946	0.54263	1.99738e-07	0.0757263	0.504378	-0.0163386	0.885622	-0.0475903	0.675071	-0.227279	0.0426143	-0.0326376	0.773805	-0.175628	0.119166	-0.120015	0.288966	0.35914	0.00106952	-0.0909442	0.422384	-0.386641	0.00039616	-0.416549	0.000121384	-0.0842371	0.45754	0.133806	0.236692	-0.0380315	0.737677	0.387405	0.000384894	0.108309	0.338913	-0.0360373	0.750972	0.170709	0.130033	0.038749	0.732911	0.0942346	0.405721
CNR2	blue	-0.0566606	0.617629	0.0566606	0.617629	-0.0120157	0.915754	0.259629	0.0200357	0.0833976	0.462051	-0.134931	0.232739	-0.0357979	0.752573	-0.231837	0.0385212	0.0364499	0.748216	-0.153645	0.173605	-0.0473355	0.676713	0.112628	0.319886	-0.0932527	0.410653	-0.195428	0.0823434	-0.257173	0.0212843	-0.0850441	0.453227	-0.0243485	0.830247	0.0189618	0.867413	0.106885	0.345338	0.205618	0.0672857	-0.127047	0.261431	-0.140194	0.21485	-0.0289347	0.798893	0.0483637	0.670094
CNTN1	blue	-0.129207	0.253343	0.129207	0.253343	0.133871	0.236463	0.487509	4.51053e-06	0.176977	0.116312	-0.023021	0.839376	-0.00807459	0.943329	-0.172452	0.1261	-0.0277685	0.806838	-0.132612	0.240942	-0.131676	0.244308	0.269403	0.0156683	-0.324229	0.0033457	-0.49624	2.85296e-06	-0.349872	0.00146622	-0.10021	0.376463	0.32943	0.00284598	0.0271425	0.811111	0.458031	1.93645e-05	0.0490069	0.665965	-0.222503	0.0472835	-0.0592042	0.601905	-0.124417	0.271515	0.166906	0.138939
CNTNAP1	blue	-0.00737251	0.94825	0.00737251	0.94825	-0.152643	0.176462	0.308365	0.00538835	-0.0281641	0.804141	-0.0178123	0.875384	0.0154729	0.891644	-0.203063	0.0708342	0.00792191	0.944399	-0.288094	0.00955778	-0.122888	0.277493	0.145893	0.196601	-0.0924951	0.414482	-0.190562	0.0904246	-0.294169	0.00808271	-0.234738	0.0360912	0.143239	0.204958	0.00839444	0.941089	0.207929	0.0642002	0.208083	0.0639991	-0.151834	0.178794	-0.0467756	0.680329	-0.176757	0.116775	-0.062761	0.580221
CNTNAP2	blue	-0.342825	0.0018521	0.342825	0.0018521	0.0395737	0.727447	0.442868	3.89448e-05	0.0744762	0.511461	-0.125092	0.268902	-0.147155	0.192717	-0.0780821	0.491171	0.106308	0.347962	0.0412249	0.716546	-0.219482	0.0504494	0.404455	0.000198484	-0.0287013	0.800482	-0.303972	0.0061214	-0.329141	0.00287188	0.0704826	0.534424	-0.0561466	0.620828	-0.140238	0.214706	0.243222	0.0297075	-0.0521131	0.64617	0.0548163	0.629139	-0.0425351	0.707937	0.183411	0.103417	0.182605	0.10497
CNTNAP3P2	blue	-0.243913	0.0292326	0.243913	0.0292326	-0.051539	0.649811	0.404737	0.000196267	0.0604309	0.594386	-0.0984977	0.384715	-0.0209192	0.85387	0.0325531	0.774375	-0.0367862	0.745971	-0.0632044	0.577543	0.114822	0.31049	0.367017	0.000811884	0.0838523	0.459605	-0.240761	0.0314531	-0.285734	0.0101914	-0.015449	0.89181	-0.0234586	0.836364	-0.183876	0.10253	0.264134	0.0179079	-0.168873	0.134277	0.136776	0.226353	0.122444	0.279248	0.276181	0.0131457	0.0758509	0.503676
COA7	blue	-0.187583	0.0956715	0.187583	0.0956715	0.111837	0.323319	0.380268	0.000502584	0.148771	0.187824	-0.016421	0.885049	-0.0134917	0.90545	-0.11984	0.289675	-0.00780808	0.945197	-0.0524445	0.644071	-0.237918	0.0335758	0.135195	0.231817	-0.182482	0.105208	-0.310582	0.00504881	-0.279007	0.0122028	-0.147785	0.190798	0.116086	0.305158	-0.000271659	0.998092	0.299313	0.00699394	0.174732	0.121092	-0.113439	0.31639	-0.151138	0.180816	0.00392532	0.972433	0.149329	0.186153
COG7	blue	-0.221981	0.0478185	0.221981	0.0478185	0.379522	0.000516622	0.342894	0.00184793	0.280741	0.011654	-0.0754881	0.505724	-0.0279835	0.805372	0.259838	0.0199325	-0.0147914	0.89639	0.233434	0.0371677	-0.184247	0.101828	-0.145995	0.196286	0.141396	0.210906	-0.388276	0.000372408	-0.338761	0.00211412	0.329485	0.00284107	0.174027	0.122624	-0.194033	0.0845992	0.414559	0.000131783	-0.0179998	0.874083	0.0552821	0.626224	0.042329	0.709289	0.406903	0.00017995	0.450794	2.71412e-05
COIL	blue	0.179482	0.111153	-0.179482	0.111153	-0.162126	0.150774	-0.545515	1.67034e-07	-0.375303	0.000602954	0.0946454	0.403668	0.072247	0.524216	0.0363961	0.748574	-0.0568247	0.61661	0.212913	0.0579353	0.164799	0.144066	-0.0601257	0.596253	-0.00859061	0.939714	0.473903	8.9862e-06	0.555002	9.16666e-08	0.128888	0.254526	-0.282226	0.011201	0.0975434	0.38936	-0.537589	2.71923e-07	0.0990396	0.382092	0.149259	0.186362	0.212717	0.058172	-0.243065	0.0298169	-0.222838	0.0469431
COL10A1	blue	-0.251983	0.0241428	0.251983	0.0241428	-0.087604	0.439695	0.400485	0.000232319	-0.014246	0.90019	0.164811	0.144037	-0.098262	0.385859	-0.0456344	0.687719	0.00535313	0.962412	0.0364033	0.748527	-0.0623712	0.582579	0.383103	0.00045238	-0.0171325	0.880104	-0.281303	0.0114806	-0.147785	0.190797	-0.161075	0.153474	0.0597524	0.59854	-0.0195514	0.86333	0.323196	0.00345381	0.219295	0.0506511	0.120869	0.285525	-0.0930176	0.411839	0.136472	0.227397	0.0237579	0.834306
COL11A1	blue	0.0609771	0.591052	-0.0609771	0.591052	-0.0520302	0.646695	0.411207	0.000151182	0.0894782	0.429933	0.020358	0.857749	0.0197311	0.862086	0.198406	0.0776888	-0.172499	0.125994	-0.111285	0.325729	0.00332125	0.976674	0.291975	0.0085907	-0.192288	0.0874884	-0.349114	0.00150392	-0.227728	0.0421962	-0.0293878	0.795811	0.117356	0.299861	0.151925	0.178531	0.289958	0.00908212	0.0101411	0.92886	-0.0543766	0.631897	0.276638	0.012989	-0.0463395	0.68315	0.00528113	0.962917
COL13A1	blue	-0.0149418	0.895343	0.0149418	0.895343	0.04388	0.699138	0.526319	5.32323e-07	0.149665	0.185154	0.12794	0.258066	-0.0880946	0.437127	-0.24787	0.0266338	-0.106184	0.348529	-0.133484	0.237834	-0.0527865	0.641909	0.32351	0.00342063	-0.0837145	0.460345	-0.414254	0.000133448	-0.337147	0.00222715	-0.15587	0.167384	0.199525	0.0759964	0.150718	0.182047	0.392296	0.000319463	0.0226856	0.841685	-0.136561	0.227092	-0.040737	0.719762	0.0431934	0.703625	0.135366	0.231223
COL14A1	blue	-0.0373002	0.742544	0.0373002	0.742544	-0.00105845	0.992565	0.562872	5.49305e-08	0.25887	0.0204146	0.00912724	0.935956	-0.112733	0.319432	-0.164498	0.144809	-0.0631038	0.57815	-0.338794	0.00211191	-0.227105	0.0427778	0.204204	0.0692313	-0.221692	0.0481175	-0.494262	3.16841e-06	-0.484599	5.24015e-06	-0.0944258	0.404765	0.375157	0.000606161	-0.00264053	0.981454	0.485901	4.90104e-06	0.098921	0.382666	-0.352703	0.00133287	-0.0271413	0.811119	-0.10451	0.356226	0.0488084	0.667238
COL19A1	blue	-0.362494	0.000951912	0.362494	0.000951912	0.0428996	0.705549	0.475061	8.48371e-06	-0.0301494	0.790639	-0.0296644	0.793932	-0.214945	0.0555285	-0.00539258	0.962136	0.14898	0.187195	0.227195	0.0426929	-0.106646	0.346423	0.305162	0.00591459	0.143298	0.20477	-0.356599	0.00116725	-0.328728	0.00290924	0.174324	0.121976	0.077799	0.492748	-0.0157431	0.889764	0.39875	0.000248712	0.167229	0.138163	0.274277	0.0138161	0.0235506	0.835731	0.360753	0.00101139	0.255435	0.0222077
COL1A2	blue	-0.138537	0.220374	0.138537	0.220374	-0.0595512	0.599774	0.540726	2.24554e-07	0.131289	0.245708	0.0912515	0.420811	-0.125254	0.268276	-0.342302	0.00188409	-0.00436107	0.969374	-0.369079	0.000754512	-0.207088	0.065309	0.160853	0.15405	-0.180635	0.108837	-0.411635	0.000148561	-0.423424	9.10091e-05	-0.328763	0.00290607	0.382694	0.00045933	-0.0964559	0.394693	0.486377	4.78217e-06	-0.0239642	0.832888	-0.254056	0.0229641	-0.0526153	0.642992	-0.169184	0.13355	-0.0307801	0.786363
COL2A1	blue	0.0328611	0.772298	-0.0328611	0.772298	-0.160233	0.155666	0.435506	5.40329e-05	0.000274085	0.998075	0.229091	0.0409463	-0.0506041	0.655757	-0.0433986	0.702283	-0.0199088	0.860856	-0.25679	0.0214847	-0.12912	0.253666	0.345188	0.00171356	-0.124776	0.270122	-0.325233	0.00324349	-0.213808	0.0568659	-0.256899	0.0214278	0.334847	0.00239754	0.142311	0.207937	0.361631	0.000981006	-0.00533202	0.96256	-0.139655	0.216639	-0.121717	0.282131	-0.149677	0.185118	-0.10739	0.34305
COL4A3	blue	-0.200021	0.0752546	0.200021	0.0752546	-0.262398	0.0187035	0.382271	0.00046661	-0.00919776	0.935462	0.189752	0.0918273	0.00402551	0.97173	-0.0686306	0.545243	-0.0601664	0.596004	-0.357258	0.00114116	-0.111062	0.326706	0.493676	3.26804e-06	-0.252463	0.0238655	-0.172827	0.125264	-0.0740023	0.514159	-0.187549	0.0957314	0.0340116	0.764553	-0.132366	0.241824	0.232179	0.0382279	0.0147855	0.896431	-0.0594786	0.60022	-0.0402156	0.723203	-0.181602	0.106925	-0.22262	0.0471642
COL4A4	blue	-0.118957	0.293271	0.118957	0.293271	-0.113327	0.316874	0.236056	0.0350301	0.00316263	0.977788	0.119975	0.289129	-0.0304871	0.788349	0.0303417	0.789334	0.0585299	0.606056	-0.116645	0.302819	0.0833403	0.46236	0.389749	0.000352139	-0.00437614	0.969269	-0.194679	0.0835493	-0.105592	0.35124	-0.0358619	0.752145	-0.0792971	0.48443	0.164843	0.143956	0.0624537	0.58208	0.118752	0.29411	0.0398601	0.725552	-0.119306	0.291845	0.0387551	0.732871	-0.107063	0.344532
COL4A5	blue	-0.228692	0.0413093	0.228692	0.0413093	-0.220419	0.0494495	0.39688	0.000267565	-0.194787	0.083374	0.264729	0.017642	-0.106292	0.348036	-0.19789	0.0784799	0.090224	0.426083	-0.0385878	0.733981	0.144068	0.20232	0.340156	0.00202064	0.00420408	0.970476	-0.222177	0.0476176	-0.138975	0.218907	-0.165911	0.141343	0.0434459	0.701974	-0.216376	0.0538838	0.290449	0.00896027	0.0732423	0.518501	0.225511	0.0442964	0.245877	0.0279171	0.0673595	0.55273	-0.0985782	0.384325
COL4A6	blue	-0.242521	0.0301966	0.242521	0.0301966	-0.192658	0.0868695	0.525545	5.56968e-07	0.0545957	0.630522	0.0223501	0.843997	-0.152124	0.177954	0.0212141	0.851834	-0.0461862	0.684142	-0.254626	0.0226487	0.030811	0.786153	0.430975	6.5854e-05	0.0582181	0.60798	-0.396429	0.000272297	-0.433807	5.82133e-05	-0.0352889	0.755981	-0.0247794	0.82729	0.132465	0.241466	0.231765	0.0385838	0.0550497	0.627678	-0.0553769	0.625631	-0.0302838	0.789727	0.132459	0.241489	-0.0616231	0.587119
COL5A1	blue	-0.237672	0.0337652	0.237672	0.0337652	0.00220082	0.984542	0.471726	1.00066e-05	0.0241344	0.831719	-0.00250549	0.982402	-0.260208	0.0197509	0.0352756	0.75607	0.102047	0.367736	0.0552337	0.626526	-0.0878588	0.43836	0.370093	0.000727646	0.0666455	0.556957	-0.312803	0.00472775	-0.318305	0.00400915	0.147433	0.19187	0.0275426	0.808379	0.0124578	0.912666	0.320707	0.00372713	0.210965	0.0603225	0.125756	0.266347	0.143386	0.204488	0.214227	0.0563704	0.18866	0.0937465
COL5A3	blue	-0.304007	0.00611533	0.304007	0.00611533	-0.02962	0.794234	0.46105	1.67822e-05	0.0393565	0.728884	0.0714637	0.528736	0.0347798	0.759394	-0.0229118	0.840128	-0.0748145	0.509539	-0.0329473	0.771717	-0.243739	0.0293517	0.366293	0.000832972	-0.223073	0.0467049	-0.40133	0.000224703	-0.230144	0.040002	-0.0410726	0.71755	0.280209	0.0118201	0.00646537	0.95461	0.439366	4.55508e-05	0.0504789	0.656555	-0.010072	0.929343	-0.22868	0.0413199	-0.0457727	0.686822	0.0306788	0.787049
COL6A3	blue	-0.0485224	0.669074	0.0485224	0.669074	-0.307339	0.00555218	0.419248	0.000108485	-0.00740591	0.948016	0.153532	0.173925	0.0405371	0.72108	-0.0553197	0.625988	-0.121604	0.282582	-0.301317	0.00660612	0.0154623	0.891718	0.541106	2.19378e-07	-0.0556607	0.623858	-0.248672	0.0261316	-0.192305	0.0874608	-0.243125	0.029775	-0.0405899	0.720732	0.0761185	0.502167	0.178816	0.112507	0.0745825	0.510857	-0.0132813	0.906918	-0.0547903	0.629302	0.00493093	0.965375	-0.219548	0.0503781
COL7A1	blue	-0.0453544	0.689537	0.0453544	0.689537	0.147986	0.19019	0.518649	8.29432e-07	0.337509	0.00220134	-0.0992516	0.381069	0.0540265	0.634095	0.13732	0.224496	0.0992977	0.380847	-0.210757	0.0605816	0.0673742	0.552643	0.232748	0.0377444	-0.235988	0.0350844	-0.489492	4.06943e-06	-0.44082	4.26916e-05	0.0797064	0.482171	0.200981	0.0738371	-0.0233855	0.836867	0.444697	3.58599e-05	-0.10678	0.345815	-0.214126	0.0564889	-0.0724345	0.523137	0.0585786	0.605756	0.170839	0.129736
COL8A2	blue	-0.0659732	0.560951	0.0659732	0.560951	-0.0563768	0.619395	0.507234	1.57337e-06	0.0893452	0.430622	0.020569	0.85629	-0.0956256	0.398795	-0.224776	0.0450112	0.127983	0.257904	-0.219225	0.0507269	-0.0945102	0.404343	0.193773	0.0850244	-0.354582	0.00125051	-0.49039	3.8833e-06	-0.329589	0.00283176	-0.256292	0.0217478	0.528857	4.58553e-07	-0.0569395	0.615897	0.548548	1.38161e-07	0.0277441	0.807005	-0.227769	0.0421582	0.0115753	0.918831	-0.232003	0.0383793	-0.0438847	0.699108
COL9A3	blue	-0.0311086	0.784138	0.0311086	0.784138	0.113169	0.317554	0.369373	0.000746637	0.206333	0.0663186	0.0127623	0.91054	-0.117187	0.300561	-0.00597735	0.958033	0.0949735	0.402033	-0.129294	0.253018	-0.263494	0.0181979	-0.131799	0.243863	-0.164879	0.143869	-0.443827	3.72979e-05	-0.352129	0.00135897	-0.149683	0.185099	0.496154	2.86599e-06	0.0560427	0.621475	0.485036	5.12377e-06	0.138119	0.221785	-0.252166	0.0240363	-0.104066	0.358283	-0.0638683	0.573544	0.142711	0.206649
COPG2IT1	blue	-0.158871	0.159255	0.158871	0.159255	-0.0982036	0.386143	0.43973	4.48199e-05	-0.0197057	0.862261	0.159641	0.157219	-0.161851	0.151478	0.047337	0.676704	0.0606406	0.593105	-0.0860522	0.44787	-0.139549	0.21699	0.125624	0.266855	-0.0681372	0.548143	-0.344558	0.00174953	-0.290963	0.00883411	-0.0574353	0.612822	0.428072	7.46437e-05	-0.147815	0.190707	0.503126	1.97003e-06	-0.0209514	0.853648	0.0313747	0.782337	0.0389914	0.731304	-0.00819826	0.942463	0.00391154	0.97253
COQ2	blue	-0.0316163	0.780703	0.0316163	0.780703	0.293597	0.00821249	-0.420161	0.000104418	0.118573	0.294842	-0.261772	0.018998	0.116692	0.302622	0.091821	0.417906	0.291287	0.00875549	0.264187	0.0178839	0.000215745	0.998485	-0.186287	0.0980274	3.73897e-05	0.999737	0.313264	0.00466332	0.239229	0.0325828	0.213389	0.0573644	-0.297144	0.00743615	-0.235794	0.0352388	-0.345233	0.00171103	-0.323122	0.00346166	0.0870045	0.442843	-0.111247	0.325894	0.14235	0.207811	0.197088	0.0797234
COQ3	blue	-0.0134882	0.905475	0.0134882	0.905475	-0.236312	0.0348269	0.412971	0.000140666	-0.0321028	0.777414	0.164557	0.144663	-0.117477	0.299359	-0.191918	0.0881116	-0.139278	0.217892	-0.277168	0.0128094	0.02755	0.808329	0.433855	5.8092e-05	-0.114513	0.311802	-0.241254	0.0310969	-0.18788	0.0951369	-0.214879	0.0556061	0.123563	0.274842	0.125351	0.267904	0.234608	0.036197	0.186856	0.0969861	-0.145154	0.198904	-0.0178519	0.875109	-0.16116	0.153256	-0.140328	0.214411
COQ6	blue	-0.367299	0.000803811	0.367299	0.000803811	0.367068	0.00081043	0.506172	1.66802e-06	0.317694	0.00408378	-0.138712	0.219787	-0.0640411	0.572505	0.113988	0.31404	0.100825	0.373526	0.198056	0.0782247	0.0207108	0.85531	0.240969	0.0313025	0.0402205	0.72317	-0.457632	1.97323e-05	-0.402745	0.000212462	0.253501	0.0232749	0.0375012	0.741205	-0.214633	0.0558934	0.450079	2.805e-05	-0.117431	0.299549	0.129475	0.25235	-0.132023	0.243054	0.45798	1.94106e-05	0.475627	8.24801e-06
CORIN	blue	-0.0190965	0.86648	0.0190965	0.86648	-0.0683112	0.54712	0.246598	0.0274468	0.0301719	0.790487	-0.0894437	0.430111	-0.00470606	0.966953	0.000887213	0.993768	0.0321213	0.777289	-0.161662	0.151963	0.120994	0.285024	0.281157	0.0115256	-0.153513	0.17398	-0.229333	0.0407278	-0.115112	0.309259	-0.00751419	0.947257	-0.0603362	0.594965	0.0711757	0.530403	0.110416	0.329542	0.0356013	0.753889	-0.00541985	0.961944	0.055697	0.623632	-0.0551033	0.627342	-0.0590601	0.602792
COX10	blue	-0.31651	0.00423214	0.31651	0.00423214	0.166374	0.140219	0.504704	1.80767e-06	0.282726	0.0110519	-0.192275	0.0875104	-0.036571	0.747407	-0.192314	0.0874458	0.1321	0.242777	-0.121737	0.282054	-0.0954842	0.399495	0.320422	0.00375966	-0.20717	0.0652009	-0.395008	0.000287736	-0.38557	0.000412468	0.0922992	0.415475	-0.0909287	0.422463	-0.106287	0.34806	0.279316	0.0121036	0.0840662	0.458456	-0.1729	0.125103	-0.0434693	0.701821	0.112436	0.320719	0.262064	0.0188604
COX6CP1	blue	-0.190891	0.0898593	0.190891	0.0898593	-0.0951347	0.401231	0.399309	0.000243315	-0.208167	0.0638888	0.105414	0.352057	-0.329472	0.0028422	-0.0971417	0.391325	-0.0158166	0.889253	0.194846	0.0832798	-0.171827	0.127498	0.195237	0.0826504	0.104179	0.35776	-0.263252	0.0183085	-0.359562	0.00105405	0.0422043	0.710108	0.366667	0.000822008	-0.0716333	0.527756	0.418271	0.000113002	0.16094	0.153825	0.164692	0.144329	0.138226	0.221422	0.133925	0.236272	0.146178	0.19572
COX6CP2	blue	-0.070257	0.535736	0.070257	0.535736	-0.0926122	0.413889	0.330291	0.00277003	-0.00173954	0.987782	0.18001	0.110088	-0.0936041	0.408884	-0.0524861	0.643809	0.0521381	0.646011	-0.0885211	0.434902	0.0703457	0.53522	0.488998	4.17523e-06	-0.0723127	0.523838	-0.173208	0.124422	-0.161271	0.152968	-0.0189892	0.867223	-0.0237858	0.834114	0.0141915	0.90057	0.164662	0.144404	0.0126204	0.911531	0.00497242	0.965084	0.133667	0.237186	0.0347536	0.75957	-0.01452	0.89828
COX7B	blue	0.288528	0.00944511	-0.288528	0.00944511	0.0632665	0.577168	-0.589705	8.63575e-09	-0.342083	0.00189765	-0.0407197	0.719876	0.142006	0.208925	0.00687935	0.951707	-0.196692	0.0803419	0.46987	1.09615e-05	-0.110096	0.330958	-0.225282	0.0445181	-0.0566172	0.617899	0.512227	1.19247e-06	0.572571	2.86848e-08	0.219543	0.0503835	-0.22704	0.0428387	0.0597526	0.598539	-0.465014	1.38788e-05	0.0757599	0.504189	0.224387	0.0453942	-0.0166299	0.883597	-0.13063	0.248106	0.0354841	0.754674
COX7BP1	blue	0.310867	0.00500656	-0.310867	0.00500656	-0.00751832	0.947228	-0.411737	0.00014795	-0.0248379	0.826888	-0.0608397	0.59189	0.05109	0.652663	-0.15659	0.165406	-0.0187054	0.86919	-0.0256044	0.821633	-0.0694803	0.540266	-0.279445	0.0120622	-0.12669	0.262784	0.371978	0.000680048	0.30698	0.00561059	-0.106627	0.346509	-0.0838405	0.459668	-0.0403641	0.722222	-0.34443	0.00175694	-0.0633243	0.576819	-0.172259	0.126531	0.0601644	0.596016	-0.292743	0.00840962	-0.151549	0.179619
CP	blue	-0.376313	0.000581167	0.376313	0.000581167	0.0752086	0.507306	0.478169	7.26256e-06	0.0195591	0.863276	0.163515	0.147261	-0.112765	0.319294	-0.026104	0.818211	0.0176168	0.876741	0.14584	0.196767	-0.217014	0.0531631	0.220611	0.0492467	-0.0539621	0.634501	-0.394499	0.000293465	-0.237514	0.0338868	0.0545198	0.630998	0.30067	0.00672912	-0.247618	0.0267932	0.547593	1.46693e-07	0.142958	0.205858	0.157015	0.164247	0.050492	0.656471	0.186805	0.0970791	0.184791	0.100803
CPA1	blue	0.0187079	0.869173	-0.0187079	0.869173	0.181925	0.106292	0.295296	0.00783217	0.189528	0.0922183	-0.0784865	0.488922	0.0538119	0.635445	-0.120623	0.286513	0.062952	0.579066	-0.0681758	0.547916	-0.145247	0.198614	0.177465	0.115293	-0.13385	0.236537	-0.294729	0.00795742	-0.296149	0.0076472	-0.00491169	0.96551	0.162439	0.149976	-0.0854695	0.450962	0.267096	0.0166174	-0.0134499	0.905742	-0.125685	0.26662	-0.0562523	0.62017	0.0731738	0.518894	0.238491	0.0331382
CPA4	blue	-0.0448703	0.692684	0.0448703	0.692684	-0.203807	0.0697861	0.268905	0.0158691	-0.101447	0.370574	0.169467	0.132892	-0.0198278	0.861416	-0.0859848	0.448227	-0.0859734	0.448288	-0.0962951	0.395486	-0.0568939	0.61618	0.388056	0.000375525	-0.179369	0.111381	-0.14724	0.192457	-0.0481353	0.671562	-0.0883509	0.435789	0.155191	0.169266	-0.16584	0.141514	0.188196	0.0945728	-0.0154494	0.891808	-0.0125341	0.912133	0.0765478	0.499752	-0.205846	0.0669758	-0.162664	0.149406
CPB1	blue	-0.256971	0.0213897	0.256971	0.0213897	-0.255042	0.0224208	0.294765	0.00794937	-0.159799	0.156801	0.252345	0.0239331	-0.242986	0.0298713	-0.0162125	0.886499	0.0771225	0.496528	-0.0553301	0.625924	-0.175755	0.118896	0.294439	0.00802196	0.148935	0.18733	-0.0619724	0.584998	-0.198025	0.0782737	-0.0893526	0.430583	0.101829	0.368763	-0.237664	0.0337713	0.223486	0.0462902	0.0898159	0.428187	0.189641	0.0920219	0.0661531	0.559881	0.105594	0.351229	-0.105689	0.350792
CPE	blue	-0.186071	0.0984238	0.186071	0.0984238	-0.252005	0.0241299	0.336186	0.00229698	-0.0796071	0.482719	0.0492941	0.664125	-0.0105081	0.926292	-0.0163202	0.88575	0.0156743	0.890243	-0.119125	0.292584	0.0419846	0.71155	0.538088	2.63804e-07	-0.0115466	0.919032	-0.126456	0.263674	-0.140644	0.213368	-0.012241	0.91418	-0.175986	0.118404	-0.00911574	0.936037	0.0439439	0.698721	0.0182401	0.872416	0.0809377	0.475408	-0.0215917	0.849227	0.041901	0.7121	-0.0954315	0.399757
CPEB3	blue	0.208974	0.0628432	-0.208974	0.0628432	-0.237968	0.0335375	-0.667078	1.41717e-11	-0.287027	0.00984	0.0934402	0.409708	0.321843	0.00360009	0.162303	0.150322	-0.207601	0.0646315	0.0652431	0.565304	0.131998	0.243147	-0.0254034	0.82301	-0.0178331	0.87524	0.62577	5.4165e-10	0.64454	1.10782e-10	0.0248231	0.82699	-0.318229	0.00401833	0.1539	0.172884	-0.60624	2.53285e-09	-0.145019	0.199327	0.0828824	0.464832	-0.108278	0.339053	-0.274727	0.0136551	-0.360336	0.00102614
CPLX2	blue	-0.187161	0.0964337	0.187161	0.0964337	0.336623	0.00226499	0.474253	8.83137e-06	0.28879	0.00937767	-0.0377416	0.739605	-0.0875214	0.440128	0.0257796	0.820432	-0.0495124	0.662728	0.0767831	0.498431	-0.29558	0.00777022	-0.0669362	0.555234	-0.128695	0.255243	-0.557306	7.90136e-08	-0.467009	1.2602e-05	0.16678	0.13924	0.534188	3.33884e-07	-0.18464	0.101086	0.621397	7.72235e-10	-0.0885139	0.43494	-0.138666	0.219942	-0.220565	0.049295	0.156985	0.164331	0.372057	0.000678118
CPN1	blue	-0.321116	0.003681	0.321116	0.003681	-0.106725	0.346065	0.712722	1.21351e-13	0.0614221	0.588342	0.123882	0.273595	-0.259027	0.0203356	-0.165693	0.141872	0.149153	0.186678	-0.126295	0.264288	0.0137815	0.903429	0.423623	9.02446e-05	0.0304235	0.78878	-0.560333	6.48933e-08	-0.504597	1.81826e-06	-0.147329	0.192185	0.320319	0.00377145	-0.0504813	0.656539	0.595832	5.52604e-09	0.0949233	0.402283	0.00337032	0.97633	0.0519815	0.647004	0.18762	0.0956046	0.0875434	0.440012
CPN2	blue	-0.238313	0.0332741	0.238313	0.0332741	-0.051015	0.65314	0.529475	4.42118e-07	0.100527	0.374949	0.134974	0.232589	-0.0560496	0.621433	-0.18548	0.0995176	0.0209731	0.853498	-0.239692	0.0322375	-0.128025	0.257748	0.340861	0.00197482	-0.225398	0.0444062	-0.435886	5.31387e-05	-0.33966	0.00205347	-0.252857	0.0236394	0.238363	0.0332361	0.0478588	0.673341	0.403099	0.000209496	0.102742	0.364465	-0.177819	0.114557	-0.153256	0.174711	-0.0906117	0.424089	0.0050432	0.964587
CPNE6	blue	0.00127261	0.991061	-0.00127261	0.991061	-0.0395109	0.727863	0.593753	6.43651e-09	0.0249047	0.82643	0.184203	0.10191	0.0223247	0.844172	-0.0851537	0.452643	-0.154597	0.170924	-0.158827	0.159374	-0.23959	0.0323131	0.306848	0.0056321	-0.228064	0.0418853	-0.52728	5.03172e-07	-0.392956	0.000311459	-0.10722	0.343818	0.498171	2.57358e-06	0.0951315	0.401247	0.621507	7.65407e-10	0.117086	0.300981	-0.120557	0.28678	-0.122297	0.279828	-0.092952	0.41217	0.0491178	0.665254
CPSF4	blue	-0.0678069	0.550089	0.0678069	0.550089	0.154724	0.170568	0.440357	4.35828e-05	0.253427	0.0233163	0.0173499	0.878594	-0.12421	0.272319	-0.116243	0.304502	0.0862496	0.446826	-0.144966	0.199492	-0.244494	0.0288381	-0.0183165	0.871887	0.080754	0.476414	-0.407807	0.000173519	-0.478493	7.14511e-06	-0.0694617	0.540375	0.361514	0.000984992	0.046134	0.68448	0.427725	7.57628e-05	0.158029	0.161505	-0.275377	0.0134253	-0.119657	0.290419	0.14558	0.197576	0.294114	0.00809512
CPSF6	blue	0.28948	0.009202	-0.28948	0.009202	-0.0303775	0.789092	-0.48784	4.43395e-06	-0.00290696	0.979583	0.131433	0.245187	0.274629	0.0136899	0.146555	0.194559	-0.11907	0.292809	0.101361	0.370982	-0.0751907	0.507407	-0.290218	0.00901719	0.227271	0.0426221	0.474773	8.60609e-06	0.446571	3.2936e-05	0.0694763	0.540289	-0.269935	0.0154561	0.00816578	0.942691	-0.385573	0.00041242	-0.0661852	0.55969	0.0569788	0.615652	-0.185554	0.0993801	0.0717869	0.526868	-0.107064	0.344528
CRABP1	blue	-0.199287	0.0763533	0.199287	0.0763533	-0.185794	0.0989356	0.488751	4.22934e-06	-0.0755925	0.505134	0.0680845	0.548453	0.0446698	0.693989	0.0943877	0.404955	0.036997	0.744565	-0.127864	0.258351	0.0175796	0.877	0.343665	0.00180177	-0.0484949	0.669251	-0.46332	1.50566e-05	-0.427815	7.54732e-05	-0.0190438	0.866845	0.349952	0.00146231	0.171431	0.128391	0.404513	0.000198028	0.0589338	0.603568	-0.0585142	0.606153	0.0123828	0.913189	-0.045466	0.688813	-0.0468285	0.679987
CRABP2	blue	-0.274416	0.0137661	0.274416	0.0137661	0.264671	0.0176679	0.665304	1.67695e-11	0.187132	0.0964858	-0.0440135	0.698267	-0.240783	0.0314373	-0.103928	0.358922	0.0411203	0.717236	0.0751369	0.507712	-0.255563	0.0221385	0.178121	0.113932	-0.0699072	0.537774	-0.613047	1.49726e-09	-0.57944	1.7875e-08	0.0136738	0.904179	0.487471	4.51942e-06	-0.206355	0.066289	0.711163	1.4494e-13	0.0175245	0.877382	-0.00831128	0.941671	0.019222	0.865611	0.214491	0.0560597	0.414646	0.000131309
CRB1	blue	-0.220832	0.0490142	0.220832	0.0490142	-0.256099	0.0218507	0.21221	0.0587879	-0.237685	0.0337553	0.0266622	0.814393	-0.242517	0.0301994	-0.159654	0.157183	0.0416386	0.713824	0.000952768	0.993308	-0.00077058	0.994587	0.317147	0.00415172	0.109819	0.332181	-0.0715598	0.52818	-0.152039	0.1782	-0.068044	0.548692	-0.0905298	0.42451	-0.0281965	0.80392	0.00903382	0.93661	0.0631389	0.577938	0.151719	0.179127	-0.010357	0.927349	0.0309167	0.785437	-0.0852632	0.452059
CRCT1	blue	-0.181057	0.108	0.181057	0.108	0.0942927	0.40543	0.449235	2.91595e-05	0.183233	0.103759	-0.0468759	0.679681	-0.0457464	0.686992	-0.141561	0.210368	0.280625	0.0116898	-0.119713	0.290192	-0.1886	0.0938541	0.191709	0.0884654	-0.062332	0.582817	-0.391192	0.000333271	-0.398852	0.000247713	-0.0574435	0.612771	0.131169	0.246144	-0.0988982	0.382776	0.34202	0.00190156	0.0346288	0.760407	-0.0962386	0.395764	-0.0677865	0.55021	0.138938	0.219029	0.175194	0.120095
CREB3L1	blue	-0.122853	0.277631	0.122853	0.277631	-0.203048	0.0708558	0.58187	1.50809e-08	0.0835981	0.460972	0.0125492	0.912028	-0.091262	0.420758	-0.252777	0.0236853	0.0867836	0.444007	-0.426059	8.1365e-05	-0.0907209	0.423529	0.361349	0.000990661	-0.290076	0.00905269	-0.434681	5.60263e-05	-0.364262	0.000894756	-0.305438	0.00586749	0.162148	0.150718	-0.0605974	0.593369	0.385812	0.000408725	0.142533	0.207222	-0.205196	0.0678618	-0.0522331	0.645409	-0.210157	0.061335	-0.157213	0.16371
CREB3L2	blue	0.239337	0.0325019	-0.239337	0.0325019	-0.358729	0.00108481	-0.467175	1.25006e-05	-0.189091	0.0929858	0.32521	0.00324585	0.260551	0.0195835	0.0554814	0.624978	-0.0588207	0.604265	-0.0117882	0.917343	0.0816115	0.471729	-0.0143655	0.899357	0.141558	0.210377	0.477407	7.54567e-06	0.587231	1.03147e-08	0.0386395	0.733638	-0.413394	0.000138247	0.312559	0.00476213	-0.492431	3.48936e-06	0.251496	0.024427	0.099571	0.379531	-0.022994	0.839562	-0.0688461	0.543979	-0.404674	0.000196757
CREBZF	blue	0.0300975	0.790991	-0.0300975	0.790991	0.170478	0.130562	0.381931	0.000472555	0.269411	0.0156652	-0.13233	0.241951	0.025492	0.822403	-0.0315635	0.78106	0.0679749	0.549099	-0.12375	0.274112	-0.24336	0.0296126	-0.200567	0.0744453	0.0228759	0.840374	-0.448157	3.06356e-05	-0.535833	3.02405e-07	-0.0531294	0.639745	0.505398	1.74036e-06	0.0390456	0.730944	0.482312	5.88962e-06	0.103619	0.36036	-0.294117	0.00809435	-0.0861186	0.447519	0.0567222	0.617246	0.217039	0.0531345
CRHBP	blue	-0.0513261	0.651163	0.0513261	0.651163	-0.0703895	0.534965	0.468686	1.16143e-05	0.0318243	0.779296	0.0748758	0.509192	-0.000461027	0.996762	0.0197471	0.861975	-0.119555	0.290833	-0.153263	0.17469	-0.10774	0.341471	0.444816	3.56666e-05	-0.13623	0.22823	-0.405491	0.000190433	-0.323348	0.00343766	0.0248225	0.826994	0.137471	0.223983	0.128376	0.256433	0.279418	0.0120707	0.0683071	0.547144	-0.0639564	0.573014	0.00920805	0.93539	-0.0445726	0.694622	0.0108811	0.923683
CRHR2	blue	-0.0804937	0.477841	0.0804937	0.477841	-0.31828	0.00401213	0.391099	0.000334458	-0.0298083	0.792955	0.251743	0.0242821	0.0193922	0.864432	-0.0639793	0.572876	0.042071	0.710983	-0.428705	7.26385e-05	0.157227	0.163672	0.422826	9.33405e-05	-0.0339147	0.765204	-0.204541	0.0687629	-0.230264	0.0398957	-0.246666	0.0274031	0.0959953	0.396965	0.112086	0.322238	0.198487	0.0775655	-0.0514579	0.650326	-0.0596222	0.599339	-0.115618	0.307126	-0.0864076	0.44599	-0.287626	0.00968061
CRIPT	blue	0.0493549	0.663736	-0.0493549	0.663736	-0.266656	0.0168038	-0.449373	2.89753e-05	-0.434491	5.64949e-05	0.0766487	0.499185	0.152417	0.177112	0.0860185	0.448049	0.0346203	0.760464	0.189035	0.0930845	0.167889	0.136594	0.0598722	0.597806	0.104412	0.356678	0.452103	2.55472e-05	0.495148	3.02314e-06	0.0376788	0.740023	-0.400112	0.000235758	0.0438626	0.699252	-0.490685	3.82381e-06	0.0465556	0.681751	0.346159	0.0016594	0.184261	0.1018	-0.070129	0.536481	-0.288018	0.00957774
CRISP1	blue	-0.0968059	0.392972	0.0968059	0.392972	-0.145273	0.198533	0.321317	0.00365846	-0.00258684	0.981831	0.278096	0.0125003	0.339215	0.0020833	-0.205537	0.0673957	-0.0724201	0.52322	-0.141518	0.210509	-0.120721	0.286119	0.268482	0.0160416	-0.108741	0.336978	-0.255729	0.0220488	-0.0497146	0.661434	-0.182897	0.104405	0.120017	0.28896	0.0992227	0.381209	0.287583	0.00969195	0.119634	0.290513	0.0102637	0.928002	-0.19516	0.0827732	-0.0516429	0.649151	-0.127121	0.26115
CRMP1	blue	0.083836	0.459693	-0.083836	0.459693	0.143047	0.205571	0.43379	5.82571e-05	0.320941	0.00370063	-0.0482178	0.671032	0.105526	0.351542	0.0854875	0.450867	-0.0274772	0.808826	-0.246984	0.0271979	-0.175254	0.119968	-0.0647498	0.568254	-0.270344	0.0152949	-0.472073	9.83723e-06	-0.352522	0.00134105	-0.0320964	0.777458	0.43551	5.40233e-05	-0.143811	0.203137	0.545404	1.68192e-07	-0.0685593	0.545662	-0.260682	0.0195201	-0.00486656	0.965827	-0.0385299	0.734366	0.10822	0.339314
CROCC	blue	-0.228497	0.0414871	0.228497	0.0414871	0.00789476	0.94459	0.462608	1.55789e-05	0.151786	0.178932	-0.0322323	0.77654	0.000614022	0.995687	0.0805886	0.47732	-0.0205943	0.856116	-0.0349547	0.758221	-0.10053	0.374935	0.193453	0.0855511	-0.106696	0.346198	-0.393383	0.000306378	-0.281034	0.0115633	0.0294366	0.79548	0.204134	0.0693282	0.0321362	0.777189	0.442408	3.97583e-05	-0.020288	0.858233	-0.031895	0.778818	0.0196418	0.862704	0.125514	0.267275	0.0764024	0.500569
CRYAA	blue	-0.200974	0.0738464	0.200974	0.0738464	0.240611	0.0315625	0.664676	1.77931e-11	0.289817	0.00911734	-0.199508	0.0760217	-0.107104	0.344345	-0.104963	0.354132	0.118706	0.294295	-0.0630283	0.578606	-0.202293	0.0719336	0.182595	0.104989	-0.129692	0.251548	-0.627862	4.56227e-10	-0.617767	1.03231e-09	0.035923	0.751737	0.240257	0.0318212	0.00548004	0.961522	0.543525	1.89e-07	0.150139	0.183749	-0.1638	0.146547	-0.0256305	0.821454	0.159738	0.156962	0.382584	0.000461211
CRYAB	blue	-0.100595	0.374626	0.100595	0.374626	-0.0452756	0.690049	0.627096	4.85912e-10	0.229438	0.0406326	0.159231	0.158302	-0.0762035	0.501688	-0.0669938	0.554893	0.0122473	0.914136	-0.302231	0.00643548	0.00549432	0.961422	0.395776	0.000279294	-0.136432	0.227535	-0.4729	9.44349e-06	-0.382257	0.000466857	-0.0695081	0.540103	0.124102	0.272736	-0.163443	0.147441	0.438118	4.81471e-05	0.0167363	0.882857	-0.136432	0.227535	-0.0477509	0.674036	0.0620648	0.584437	0.0332912	0.7694
CRYBA1	blue	-0.214832	0.0556604	0.214832	0.0556604	0.0185082	0.870557	0.531121	4.01024e-07	0.200534	0.0744934	-0.0587174	0.604901	-0.230959	0.0392833	-0.0352192	0.756448	0.097653	0.388825	-0.142091	0.208648	-0.129138	0.253597	0.246664	0.0274045	-0.0276561	0.807605	-0.500848	2.22876e-06	-0.463724	1.47676e-05	-0.0444514	0.695411	0.270993	0.0150417	0.0298688	0.792544	0.44294	3.88177e-05	0.157653	0.162518	-0.153566	0.173829	-0.0987935	0.383282	0.103725	0.35987	0.116469	0.303554
CRYBA2	blue	-0.110502	0.329164	0.110502	0.329164	-0.210474	0.0609357	0.369379	0.000746478	-0.171379	0.12851	0.126144	0.264863	-0.125454	0.267506	-0.14686	0.193619	-0.00748348	0.947472	-0.099911	0.377898	-0.295297	0.00783189	0.201152	0.0735858	0.105222	0.352937	-0.256096	0.0218525	-0.29528	0.00783565	-0.192337	0.087407	0.330821	0.00272417	-0.0142808	0.899947	0.31436	0.0045136	0.0716829	0.527469	0.0423352	0.709248	0.0841349	0.458088	-0.00128352	0.990985	-0.0760008	0.50283
CRYBB3	blue	-0.24193	0.0306138	0.24193	0.0306138	-0.0612151	0.589601	0.586879	1.05776e-08	-0.113167	0.317561	0.0637513	0.574248	-0.0934591	0.409613	0.0522678	0.64519	0.0038301	0.973102	0.0400448	0.724331	-0.212712	0.0581781	0.238453	0.0331673	-0.108578	0.33771	-0.585579	1.16038e-08	-0.479179	6.90246e-06	0.0615848	0.587352	0.557374	7.86693e-08	0.0700043	0.537208	0.622788	6.90263e-10	0.265849	0.0171504	-0.011216	0.921342	0.0806975	0.476723	-0.0375867	0.740636	0.131877	0.243582
CRYGA	blue	-0.346752	0.00162708	0.346752	0.00162708	0.0416699	0.713619	0.499536	2.39188e-06	0.0966479	0.393749	0.0177459	0.875845	-0.101459	0.370515	-0.0469971	0.678897	-0.0484743	0.669383	-0.00406255	0.97147	0.120411	0.287365	0.339402	0.00207073	0.0157774	0.889525	-0.35265	0.00133527	-0.377706	0.000552306	0.159497	0.157597	0.0312001	0.783518	-0.0839062	0.459316	0.350579	0.00143186	-0.0136454	0.904378	0.0749673	0.508673	0.0362476	0.749566	0.231954	0.0384209	0.171052	0.12925
CRYGB	blue	-0.211782	0.0593115	0.211782	0.0593115	0.211295	0.0599119	0.3241	0.00335897	-0.0614286	0.588302	-0.0186123	0.869835	-0.273411	0.0141306	-0.0194745	0.863862	0.101435	0.370629	0.462101	1.59618e-05	-0.13966	0.216621	-0.102592	0.365167	0.186557	0.0975325	-0.259092	0.020303	-0.239673	0.0322516	0.12964	0.25174	0.233023	0.0375122	-0.207661	0.0645522	0.427419	7.67635e-05	0.0923766	0.415082	0.31865	0.0039675	0.0991556	0.381533	0.38612	0.000404022	0.401623	0.000222113
CRYGC	blue	-0.198016	0.0782876	0.198016	0.0782876	0.166701	0.139431	0.492514	3.47417e-06	0.248993	0.0259331	-0.0270397	0.811813	0.087327	0.441148	-0.0235299	0.835874	0.0464307	0.682559	-0.0885157	0.43493	-0.198166	0.078057	-0.0534189	0.63792	-0.179541	0.111032	-0.571076	3.17509e-08	-0.475468	8.31351e-06	-0.040513	0.721239	0.580478	1.66261e-08	0.0265278	0.815312	0.61272	1.53606e-09	0.00690841	0.951503	-0.271895	0.014696	0.0733627	0.517813	-0.0487073	0.667887	0.182422	0.105324
CRYGD	blue	-0.131309	0.245635	0.131309	0.245635	-0.020575	0.856249	0.319516	0.00386471	0.0742613	0.512684	-0.0383196	0.735762	-0.0512588	0.65159	-0.001186	0.991669	0.000393754	0.997234	-0.0326645	0.773623	-0.20725	0.065094	-0.128176	0.257183	0.00291503	0.979527	-0.410662	0.000154574	-0.397571	0.000260451	0.134105	0.235638	0.462229	1.58645e-05	0.182833	0.104529	0.4035	0.000206185	0.171972	0.127172	-0.172547	0.125888	0.0497728	0.661062	0.0146042	0.897694	0.0819372	0.469956
CSAG2	blue	-0.125646	0.266768	0.125646	0.266768	-0.0823809	0.467547	0.536939	2.82846e-07	-0.0584665	0.606448	0.307068	0.00559616	-0.240009	0.0320035	-0.146548	0.194579	-0.000965107	0.993221	-0.0340849	0.76406	-0.258015	0.0208487	0.202118	0.072185	0.0162118	0.886503	-0.410443	0.000155954	-0.34676	0.00162666	-0.171569	0.128079	0.482309	5.89048e-06	-0.103246	0.362102	0.566176	4.41269e-08	0.115281	0.308545	0.0192618	0.865335	0.159141	0.15854	0.0583865	0.606941	0.0313562	0.782462
CSF1	blue	-0.104662	0.355522	0.104662	0.355522	-0.0623488	0.582715	0.654954	4.37715e-11	0.0847417	0.454841	0.225667	0.0441455	0.0042958	0.969833	-0.110502	0.329163	-0.0583468	0.607186	-0.284404	0.0105646	-0.157962	0.161685	0.263835	0.0180428	-0.201474	0.0731173	-0.591473	7.59933e-09	-0.475996	8.09748e-06	-0.12266	0.278395	0.581281	1.57172e-08	-0.0207122	0.855301	0.63992	1.65394e-10	0.0626453	0.58092	-0.21602	0.0542891	-0.0268154	0.813346	-0.11731	0.300053	-0.0067781	0.952417
CSF2	blue	-0.0706372	0.533525	0.0706372	0.533525	-0.00270182	0.981024	0.510005	1.34976e-06	0.0153615	0.89242	0.235059	0.0358301	-0.0283688	0.802746	0.0222152	0.844927	-0.169284	0.133318	-0.0424645	0.7084	-0.198725	0.0772042	0.0965435	0.394262	-0.0418413	0.712492	-0.47714	7.6472e-06	-0.350526	0.00143439	-0.0274275	0.809165	0.546492	1.5716e-07	0.0789106	0.486569	0.567183	4.12598e-08	0.105687	0.350802	-0.0606741	0.592901	0.0121413	0.914876	0.00945831	0.933638	0.0771183	0.496552
CSF3	blue	-0.100369	0.375704	0.100369	0.375704	0.183854	0.102573	0.432186	6.24795e-05	0.181601	0.106927	-0.00191884	0.986522	0.00338948	0.976195	-0.108228	0.339277	-0.0581437	0.608439	-0.039543	0.72765	-0.108855	0.336469	0.0931388	0.411227	-0.160286	0.155526	-0.398976	0.00024652	-0.285078	0.010374	-0.0577889	0.610633	0.436103	5.26321e-05	-0.0344843	0.761377	0.5169	9.16341e-07	-0.178441	0.113276	-0.168127	0.13603	-0.068765	0.544454	-0.0128137	0.910181	0.195306	0.0825395
CSGALNACT2	blue	0.12423	0.272239	-0.12423	0.272239	-0.474944	8.53349e-06	-0.650047	6.81047e-11	-0.558423	7.34916e-08	0.249894	0.0253822	0.0217472	0.848154	-0.151094	0.180944	-0.0152622	0.893111	0.087973	0.437763	0.0776346	0.493666	-0.0233258	0.837278	0.336058	0.00230638	0.833321	8.93251e-22	0.621392	7.72571e-10	-0.190343	0.0908022	-0.346781	0.00162554	-0.0820401	0.469396	-0.652825	5.30763e-11	-0.168533	0.135072	0.363022	0.000934498	0.196354	0.0808737	-0.130814	0.247436	-0.492163	3.53898e-06
CSH1	blue	-0.264856	0.0175856	0.264856	0.0175856	-0.0770189	0.497109	0.554152	9.68068e-08	0.0994185	0.380265	0.098499	0.384709	0.00937776	0.934202	-0.0619092	0.585381	-0.071649	0.527665	-0.230884	0.0393487	-0.0689328	0.54347	0.485435	5.01976e-06	-0.112723	0.319477	-0.467808	1.2122e-05	-0.388487	0.000369442	-0.0650631	0.56638	0.170487	0.130541	0.080965	0.475259	0.373434	0.000645245	-0.0407115	0.71993	-0.146582	0.194473	0.0141647	0.900757	0.0261421	0.817951	0.0188157	0.868425
CSHL1	blue	-0.176572	0.117164	0.176572	0.117164	0.0618994	0.58544	0.646428	9.38641e-11	0.236883	0.0343782	-0.0418815	0.712228	-0.0605787	0.593483	-0.0661528	0.559883	0.0502144	0.658242	-0.239872	0.0321042	-0.338983	0.00209898	0.0738922	0.514787	-0.262723	0.0185526	-0.65247	5.48013e-11	-0.593272	6.66666e-09	-0.0703051	0.535456	0.579497	1.78037e-08	-0.0512066	0.651922	0.663826	1.92754e-11	0.093574	0.409035	-0.320145	0.00379156	-0.0684115	0.54653	-0.106678	0.346278	0.123145	0.276481
CSN2	blue	-0.0747208	0.510071	0.0747208	0.510071	0.0241122	0.831871	0.2361	0.0349951	0.205321	0.0676899	0.0316926	0.780186	0.0603651	0.594789	-0.030843	0.785937	-0.0303849	0.789042	-0.192109	0.0877899	-0.0541836	0.633108	0.221893	0.0479097	-0.200449	0.0746204	-0.12667	0.262861	-0.0374076	0.741828	-0.108695	0.337184	-0.00995424	0.930167	-0.128093	0.257493	0.154209	0.172013	-0.143506	0.204107	-0.124745	0.270242	-0.111263	0.325826	-0.0631626	0.577795	-0.0158015	0.889357
CSPG4	blue	-0.119722	0.290155	0.119722	0.290155	-0.186231	0.0981306	0.223562	0.046214	-0.140175	0.214915	0.014722	0.896873	-0.129716	0.251462	-0.0420162	0.711343	-0.000739909	0.994803	-0.0739023	0.51473	0.192691	0.0868147	0.347781	0.00157238	0.172232	0.126592	-0.105863	0.349996	-0.237277	0.0340708	-0.142332	0.20787	-0.119799	0.289843	0.150189	0.183602	-0.0164434	0.884893	0.0627212	0.580461	0.108573	0.337728	0.0180239	0.873916	0.0797307	0.482037	-0.0422429	0.709855
CSRNP3	blue	-0.252394	0.0239049	0.252394	0.0239049	0.0359601	0.751488	0.530085	4.26448e-07	0.060658	0.592999	0.0903874	0.425242	-0.0579903	0.609387	0.154284	0.171803	0.0985834	0.3843	0.0252342	0.82417	-0.159329	0.158042	0.217854	0.0522269	-0.0855131	0.450731	-0.473919	8.9791e-06	-0.365445	0.000858281	0.173815	0.123088	0.309439	0.0052213	-0.174931	0.120663	0.537432	2.74527e-07	0.250402	0.0250756	0.0983041	0.385655	0.0911787	0.421184	0.143002	0.205715	0.161989	0.151126
CST6	blue	-0.146264	0.195455	0.146264	0.195455	0.100993	0.372729	0.297011	0.00746401	0.106353	0.347758	-0.108928	0.336143	-0.0922336	0.415808	-0.159414	0.157818	-0.0321845	0.776863	-0.0607638	0.592353	-0.187134	0.0964828	0.141442	0.210755	-0.158967	0.159	-0.284506	0.0105354	-0.362247	0.000960148	-0.060179	0.595927	0.159439	0.15775	-0.00274268	0.980737	0.182129	0.105894	-0.0308359	0.785985	-0.184736	0.100907	0.0403908	0.722046	-0.065738	0.562352	0.152798	0.176019
CST8	blue	-0.110974	0.327089	0.110974	0.327089	-0.290645	0.00891199	0.440483	4.33379e-05	-0.166679	0.139483	0.173358	0.124092	0.0198358	0.861361	-0.176488	0.117341	0.0187258	0.869049	-0.19602	0.0814018	-0.145442	0.198005	0.541208	2.1802e-07	-0.114595	0.311455	-0.226008	0.0438184	-0.200509	0.0745309	-0.233284	0.0372931	0.044152	0.697364	-0.0965298	0.39433	0.239651	0.0322679	0.0510478	0.652932	0.088078	0.437214	0.025055	0.825399	-0.089558	0.42952	-0.160142	0.155903
CSTA	blue	0.129443	0.252468	-0.129443	0.252468	-0.066672	0.5568	-0.268642	0.0159761	-0.24455	0.0288004	0.0812782	0.473547	0.00201538	0.985844	-0.325845	0.0031826	-0.184583	0.101194	0.0693013	0.541313	-0.216511	0.05373	0.0745078	0.511282	-0.0400428	0.724345	0.31178	0.00487325	0.27756	0.0126782	-0.19422	0.0842948	0.0647241	0.568408	-0.0382449	0.736259	-0.193588	0.0853295	-0.263718	0.0180959	0.0452719	0.690073	-0.0637414	0.574308	-0.231829	0.0385286	-0.0958202	0.397831
CSTF2	blue	-0.267022	0.0166486	0.267022	0.0166486	0.188717	0.0936462	0.330556	0.00274702	0.0612799	0.589207	-0.060535	0.59375	-0.157905	0.16184	-0.044955	0.692134	0.00568984	0.96005	0.191558	0.0887215	-0.12649	0.263545	0.0728275	0.52088	0.0550089	0.627933	-0.299122	0.00703183	-0.303245	0.00625083	0.0990162	0.382206	0.135188	0.231844	-0.196461	0.080705	0.339353	0.00207402	0.192846	0.0865574	0.157603	0.162654	-0.0745778	0.510884	0.266893	0.0167034	0.290841	0.008864
CTAG1A	blue	0.0142471	0.900183	-0.0142471	0.900183	0.0125553	0.911985	0.458534	1.89097e-05	0.067769	0.550313	0.105703	0.350731	-0.102012	0.367899	-0.226135	0.0436966	-0.0466597	0.681078	-0.164411	0.145025	-0.0678469	0.549853	0.0875924	0.439755	-0.144605	0.200626	-0.457024	2.03049e-05	-0.370518	0.00071667	-0.133413	0.238085	0.503341	1.94712e-06	0.0583239	0.607327	0.514202	1.06735e-06	0.110016	0.331309	-0.178279	0.113609	0.0367919	0.745933	-0.0962848	0.395537	0.0691628	0.542123
CTAG2	blue	-0.0357065	0.753185	0.0357065	0.753185	0.0937727	0.408037	0.442937	3.8823e-05	0.0929798	0.412029	-0.105255	0.352786	-0.0455571	0.688221	-0.0811606	0.474189	-0.0478016	0.67371	-0.0604953	0.593993	-0.247064	0.0271467	0.124442	0.271415	-0.0979225	0.387511	-0.440668	4.29819e-05	-0.419971	0.000105253	0.0190006	0.867145	0.243476	0.0295324	0.124321	0.271885	0.385009	0.000421246	0.148276	0.189313	-0.0823139	0.46791	0.0801559	0.479696	0.0580911	0.608764	0.170994	0.129383
CTAGE11P	blue	-0.347519	0.00158612	0.347519	0.00158612	-0.0853392	0.451655	0.435148	5.48917e-05	0.0398797	0.725423	0.0805393	0.477591	-0.102719	0.364572	-0.090921	0.422503	0.0993145	0.380766	-0.128829	0.254746	-0.0633717	0.576534	0.24998	0.0253302	0.0850538	0.453175	-0.310852	0.00500863	-0.399844	0.000238252	-0.0882838	0.436139	0.0615782	0.587392	-0.0125777	0.911829	0.234834	0.0360134	0.033626	0.767146	-0.00332192	0.976669	-0.0496668	0.66174	0.145492	0.19785	0.036819	0.745752
CTAGE15	blue	-0.245587	0.0281086	0.245587	0.0281086	-0.156236	0.166376	0.545769	1.6441e-07	-0.0280428	0.804968	0.00021959	0.998458	0.00812334	0.942988	-0.130469	0.248697	-0.0506384	0.655538	-0.168133	0.136015	-0.109765	0.332421	0.44903	2.9435e-05	-0.0528058	0.641788	-0.406621	0.000182004	-0.350483	0.00143646	0.0013222	0.990713	0.0462819	0.683522	0.00908498	0.936252	0.34175	0.00191838	0.0159131	0.888581	0.06131	0.589024	-0.0256217	0.821514	0.0679961	0.548974	-0.034846	0.75895
CTAGE4	blue	-0.28299	0.010974	0.28299	0.010974	0.133097	0.23921	0.411164	0.000151446	0.0645793	0.569276	-0.0956902	0.398474	-0.168004	0.136319	0.0898114	0.42821	0.187525	0.0957758	0.219368	0.0505717	0.0690213	0.542952	0.190194	0.09106	0.106513	0.347028	-0.35092	0.00141551	-0.277682	0.0126374	0.141065	0.211986	0.105094	0.353529	-0.0339316	0.76509	0.395825	0.000278765	0.0121439	0.914858	0.23768	0.033759	0.0397579	0.726228	0.372691	0.000662816	0.277824	0.0125902
CTAGE5	blue	0.211077	0.0601833	-0.211077	0.0601833	-0.120889	0.285442	-0.465521	1.3543e-05	-0.331808	0.00264057	0.131857	0.243655	0.175054	0.120396	0.0830064	0.464162	-0.0647747	0.568105	0.245776	0.0279835	0.0661762	0.559744	-0.252199	0.0240175	0.255985	0.021912	0.379919	0.000509112	0.361825	0.000974377	0.0636677	0.574751	0.0337587	0.766253	0.117965	0.297342	-0.280884	0.0116095	-0.0623233	0.58287	0.213485	0.0572493	0.158148	0.161188	-0.0250319	0.825557	-0.121664	0.282346
CTD-2269F5.1	blue	-0.0924092	0.414917	0.0924092	0.414917	-0.0696706	0.539154	0.457948	1.94401e-05	0.0130902	0.908251	0.134114	0.235608	0.125012	0.269209	0.0518803	0.647645	-0.134201	0.235301	-0.122252	0.280009	-0.312267	0.00480346	0.0574136	0.612956	-0.241443	0.0309613	-0.509095	1.41967e-06	-0.368449	0.000771622	-0.0538116	0.635447	0.594996	5.87628e-09	0.134028	0.235909	0.538255	2.61142e-07	0.0717799	0.526909	-0.221109	0.0487234	0.0239987	0.832651	-0.217196	0.0529587	-0.0211917	0.851988
CTF1	blue	-0.180679	0.108749	0.180679	0.108749	-0.0177946	0.875507	0.512388	1.18181e-06	-0.00932789	0.934551	0.338074	0.00216161	0.0197866	0.861701	-0.0435635	0.701205	-0.0548675	0.628819	-0.0112034	0.92143	-0.189577	0.0921337	0.191022	0.0896346	0.043172	0.703766	-0.412303	0.000144566	-0.273426	0.0141252	-0.0933058	0.410385	0.413485	0.000137731	-0.151892	0.178626	0.571902	3.0021e-08	0.156312	0.166169	0.0914359	0.41987	-0.0677459	0.550448	0.131769	0.243971	0.113443	0.316375
CTGF	blue	-0.0157365	0.88981	0.0157365	0.88981	0.0952177	0.400818	0.279739	0.0119683	0.116391	0.303881	0.0821384	0.468863	-0.0211366	0.852369	-0.121717	0.282132	-0.034753	0.759573	-0.0374022	0.741864	-0.132785	0.240323	0.176738	0.116815	-0.14474	0.200203	-0.200629	0.0743544	-0.102085	0.367553	-0.110402	0.329607	0.12728	0.260551	-0.201455	0.0731436	0.267744	0.0163459	-0.11219	0.321784	-0.0563643	0.619472	0.0277531	0.806943	0.0207493	0.855045	0.117636	0.2987
CTNNA3	blue	-0.225297	0.0445037	0.225297	0.0445037	-0.150301	0.183272	0.452343	2.52645e-05	-0.162355	0.15019	0.173637	0.123477	-0.220262	0.0496159	-0.235119	0.0357822	0.0217951	0.847824	0.0322592	0.776358	-0.137239	0.224771	0.389114	0.000360747	-0.0268254	0.813277	-0.25848	0.0206116	-0.192436	0.0872409	-0.0956351	0.398747	0.166368	0.140233	-0.108494	0.338085	0.34543	0.00169994	0.0661655	0.559807	0.186437	0.0977528	0.0971618	0.391226	0.0605071	0.59392	-0.0137754	0.903472
CTNNAL1	blue	0.299681	0.00692125	-0.299681	0.00692125	-0.309474	0.00521603	-0.316656	0.00421359	-0.279799	0.0119494	0.119503	0.291043	0.228121	0.0418321	0.0928325	0.412774	-0.057964	0.60955	-0.00996683	0.930079	0.286643	0.00994312	0.129227	0.253268	-0.0384114	0.735152	0.392183	0.000320845	0.461783	1.62062e-05	-0.0669821	0.554962	-0.366242	0.000834468	0.0699916	0.537282	-0.391085	0.000334631	0.101285	0.371339	0.179015	0.112101	0.0356041	0.75387	-0.159596	0.157338	-0.340255	0.00201418
CTNNB1	blue	0.34942	0.00148859	-0.34942	0.00148859	-0.100166	0.376674	-0.568237	3.84473e-08	-0.22025	0.0496286	0.148533	0.188539	0.368646	0.000766233	0.179537	0.111041	-0.107545	0.342352	0.0712407	0.530026	0.208908	0.0629276	0.0576173	0.611695	-0.14498	0.199449	0.528187	4.77042e-07	0.664782	1.76159e-11	0.00320073	0.97752	-0.372118	0.000676631	0.00121757	0.991448	-0.555845	8.68306e-08	-0.0638546	0.573626	0.108818	0.336634	-0.152209	0.17771	-0.275209	0.0134844	-0.253911	0.023045
CTNND2	blue	-0.208343	0.0636595	0.208343	0.0636595	0.0186995	0.869231	0.288797	0.00937578	-0.0351072	0.757198	-0.0284223	0.802381	-0.12296	0.277211	0.0617908	0.5861	0.151591	0.179497	0.0377858	0.73931	0.0252105	0.824332	0.0833128	0.462508	0.0240548	0.832265	-0.341456	0.00193689	-0.383832	0.000440235	0.118132	0.296655	0.36583	0.000846699	-0.139277	0.217896	0.343932	0.00178599	0.0256318	0.821445	0.0114461	0.919734	0.211354	0.0598398	0.0537792	0.635651	0.0993368	0.380659
CTPS2	blue	-0.243089	0.0298003	0.243089	0.0298003	-0.0124756	0.912542	0.176154	0.118048	0.0156039	0.890733	0.0319434	0.778491	-0.186246	0.0981015	-0.158613	0.159943	0.109505	0.333573	-0.0554047	0.625458	-0.182171	0.105813	0.0512429	0.651691	0.0805729	0.477407	-0.0912585	0.420776	-0.162873	0.148877	-0.0645834	0.569251	0.117051	0.301128	-0.0339867	0.76472	0.16761	0.137254	0.0806164	0.477168	0.02074	0.855108	-0.0938712	0.407542	0.0875557	0.439948	0.00599088	0.957938
CTR9	blue	0.131848	0.243687	-0.131848	0.243687	0.00434075	0.969517	-0.56956	3.51734e-08	0.0540535	0.633926	-0.133196	0.238857	0.111384	0.325296	0.0967839	0.39308	0.137553	0.223703	0.112573	0.320124	0.34083	0.00197686	-0.168436	0.135301	0.138759	0.219629	0.561059	6.18832e-08	0.518147	8.53529e-07	0.0580209	0.609199	-0.675069	6.54691e-12	-0.1178	0.298025	-0.625459	5.55585e-10	-0.0806782	0.476829	0.153285	0.174627	0.13751	0.223848	0.12738	0.260173	-0.104993	0.353995
CTRB2	blue	-0.155888	0.167336	0.155888	0.167336	0.0640433	0.572492	0.674301	7.05858e-12	0.230774	0.0394454	-0.0397795	0.726085	-0.0139532	0.902231	-0.0919047	0.41748	0.0791328	0.485339	-0.307638	0.00550392	-0.119517	0.290987	0.353102	0.00131495	-0.266787	0.0167482	-0.646793	9.08961e-11	-0.566718	4.25602e-08	-0.156727	0.165033	0.331773	0.00264349	0.0705764	0.533879	0.519252	8.01335e-07	0.108993	0.335853	-0.308994	0.00529003	0.000494833	0.996524	-0.11547	0.307748	0.134038	0.235874
CTSV	blue	-0.3067	0.00565656	0.3067	0.00565656	0.0691537	0.542176	0.275083	0.0135289	0.0306695	0.787112	0.0690796	0.54261	-0.037612	0.740467	-0.0106838	0.925064	0.113147	0.317648	0.123932	0.273399	-0.121608	0.282566	0.0246371	0.828266	0.0305995	0.787587	-0.158151	0.161178	-0.199415	0.0761606	0.144902	0.199692	0.248665	0.0261361	-0.346233	0.00165532	0.361921	0.000971123	-0.108407	0.338472	0.117218	0.300433	0.0717449	0.527111	0.187284	0.09621	0.177185	0.115877
CUBN	blue	-0.150333	0.183176	0.150333	0.183176	-0.0738813	0.51485	0.556565	8.28889e-08	0.226322	0.043518	0.0722085	0.524438	-0.0912609	0.420763	-0.126857	0.262149	0.00165813	0.988353	-0.325939	0.00317331	0.101058	0.372419	0.2706	0.0151947	-0.00874539	0.93863	-0.441872	4.07268e-05	-0.389288	0.000358378	-0.144363	0.20139	0.0628785	0.579511	0.0838878	0.459414	0.370996	0.000704493	0.154795	0.170368	-0.195251	0.0826274	0.100186	0.37658	0.0935061	0.409377	0.0266645	0.814377
CUL5	blue	0.145431	0.198039	-0.145431	0.198039	-0.159288	0.15815	-0.747851	1.58061e-15	-0.487709	4.46418e-06	0.11418	0.313219	0.0120397	0.915586	0.0630088	0.578723	-0.00797717	0.944012	0.436621	5.14448e-05	0.185867	0.0988004	-0.149908	0.184432	0.380448	0.000499265	0.787356	4.67451e-18	0.715006	9.33434e-14	0.115583	0.307271	-0.494723	3.09201e-06	-0.0398248	0.725786	-0.682443	3.14142e-12	-0.0612056	0.58966	0.526547	5.25281e-07	0.0479467	0.672776	0.120401	0.287409	-0.16173	0.151788
CUL7	blue	-0.0507308	0.65495	0.0507308	0.65495	0.256657	0.0215551	0.633956	2.74719e-10	0.414351	0.000132915	-0.0806246	0.477123	-0.0384088	0.73517	-0.0604527	0.594253	-0.0117289	0.917757	-0.194391	0.0840152	-0.169083	0.133784	0.0878745	0.438278	-0.14902	0.187075	-0.641589	1.43212e-10	-0.573356	2.71911e-08	-0.0820196	0.469508	0.416147	0.00012342	0.087088	0.442404	0.607524	2.29586e-09	0.105378	0.352221	-0.309415	0.00522499	0.101178	0.37185	0.0706987	0.533168	0.276508	0.0130337
CWH43	blue	-0.213654	0.0570481	0.213654	0.0570481	0.134472	0.234347	0.305985	0.00577529	0.0742089	0.512982	-0.254132	0.0229219	0.0373439	0.742252	0.0218441	0.847486	0.0537841	0.63562	0.127771	0.258701	0.0124733	0.912558	0.192747	0.0867211	-0.0785299	0.488681	-0.332877	0.00255265	-0.33916	0.00208704	0.153765	0.173267	0.100094	0.37702	-0.009623	0.932486	0.270803	0.0151156	-0.00587949	0.95872	0.00609579	0.957202	-0.0898343	0.428092	0.115079	0.309399	0.241973	0.030583
CXCL12	blue	-0.0796232	0.48263	0.0796232	0.48263	-0.165318	0.142789	0.511403	1.24868e-06	0.0501234	0.658822	0.0539425	0.634624	0.0827066	0.465783	-0.0164957	0.884529	0.0244307	0.829683	-0.268035	0.0162254	-0.0697527	0.538675	0.358394	0.00109741	-0.112188	0.321793	-0.344498	0.00175304	-0.316037	0.0042927	-0.0669142	0.555364	0.140761	0.212984	-0.163529	0.147226	0.395239	0.000285174	0.0997133	0.378847	-0.0362573	0.749502	-0.118777	0.294005	-0.0190855	0.866556	-0.0955005	0.399414
CXCL13	blue	-0.0951148	0.40133	0.0951148	0.40133	-0.114776	0.310687	0.32299	0.00347568	0.0441625	0.697295	0.179698	0.110715	-0.120083	0.288693	-0.0731176	0.519216	-0.0467158	0.680715	-0.173281	0.12426	0.0146637	0.89728	0.244301	0.0289687	0.0842308	0.457574	-0.213451	0.0572907	-0.196296	0.0809653	-0.309207	0.00525707	0.087836	0.438479	0.0575867	0.611884	0.219277	0.050671	-0.013183	0.907604	0.00966594	0.932185	-0.00241673	0.983026	0.127183	0.260915	-0.066598	0.557239
CXCL6	blue	0.0803042	0.478881	-0.0803042	0.478881	-0.209864	0.0617057	-0.09947	0.380017	-0.205392	0.0675929	0.1669	0.138953	0.170211	0.131173	0.00476914	0.96651	-0.286443	0.00999733	0.0506775	0.655289	-0.040259	0.722916	0.329915	0.00280292	0.123327	0.275767	0.172303	0.126431	0.209367	0.0623385	0.118726	0.294214	-0.248442	0.0262746	0.232903	0.0376131	-0.230744	0.0394722	0.0468603	0.679781	0.188688	0.0936975	-0.0620908	0.584279	0.0355507	0.754228	-0.163579	0.147099
CXCL9	blue	-0.183699	0.102867	0.183699	0.102867	-0.145889	0.196614	0.460342	1.73568e-05	-0.127503	0.259708	0.040518	0.721206	-0.164793	0.144081	-0.0167082	0.883052	0.117212	0.300458	-0.0129352	0.909333	-0.021399	0.850557	0.406373	0.000183825	-0.0366276	0.747029	-0.378984	0.000526973	-0.29054	0.00893771	0.131139	0.246255	0.150841	0.181686	0.0766876	0.498967	0.353169	0.00131197	0.225679	0.0441341	0.119007	0.293066	-0.128789	0.254894	0.0451521	0.690852	-0.00877433	0.938428
CXCR1	blue	-0.154471	0.171276	0.154471	0.171276	0.0570249	0.615366	0.301987	0.00648063	0.109236	0.334771	-0.0994438	0.380144	-0.315243	0.00439598	-0.295001	0.00789698	-0.032459	0.77501	-0.129894	0.250806	-0.206991	0.0654383	0.142142	0.208485	-0.0600797	0.596535	-0.192634	0.0869099	-0.310548	0.00505386	-0.129324	0.252909	0.0778099	0.492687	-0.103273	0.361978	0.202088	0.0722274	-0.0311692	0.783727	-0.0756006	0.505088	0.00382568	0.973133	0.032911	0.771961	0.121426	0.283295
CXCR3	blue	-0.159463	0.157688	0.159463	0.157688	-0.107526	0.342439	0.344997	0.00172441	-0.0102854	0.92785	0.113908	0.314385	-0.0633837	0.576462	0.0903529	0.42542	0.376837	0.00057014	-0.0217012	0.848472	0.0974623	0.389756	0.0209536	0.853633	0.0813584	0.473109	-0.397389	0.000262301	-0.333634	0.00249206	0.00101717	0.992855	0.273479	0.0141058	0.198211	0.0779875	0.358957	0.00107629	0.546625	1.55863e-07	0.00200495	0.985918	0.237567	0.0338461	0.0592386	0.601694	-0.00830757	0.941697
CXorf56	blue	0.249647	0.0255319	-0.249647	0.0255319	-0.0360307	0.751016	-0.253846	0.0230811	-0.141588	0.210281	0.192507	0.0871229	0.158439	0.160407	0.228579	0.0414124	-0.153592	0.173755	0.101898	0.368439	-0.184554	0.101247	-0.219991	0.0499045	0.102088	0.367542	0.148054	0.189984	0.176172	0.118009	0.197357	0.0793044	0.248707	0.0261098	0.0330658	0.770918	-0.0664594	0.558061	0.0553198	0.625988	-0.0736993	0.515888	0.0841607	0.45795	-0.123028	0.276943	-0.0749812	0.508594
CXXC4	blue	-0.155906	0.167286	0.155906	0.167286	0.387988	0.000376495	0.435992	5.28897e-05	0.244781	0.0286452	-0.176575	0.117157	0.10846	0.338237	0.036022	0.751075	0.0579912	0.609382	0.165383	0.142631	-0.0955628	0.399106	-0.143879	0.202921	0.0234266	0.836585	-0.529621	4.38325e-07	-0.496897	2.75489e-06	0.234032	0.0366705	0.280907	0.0116025	-0.0356804	0.753359	0.477769	7.41e-06	0.0586422	0.605364	-0.0377666	0.739438	-0.0250006	0.825772	0.317645	0.00408988	0.460401	1.73083e-05
CYB5R2	blue	-0.0845506	0.455862	0.0845506	0.455862	0.129734	0.251396	0.416485	0.000121702	0.170461	0.1306	-0.0162258	0.886406	-0.124833	0.269902	-0.0985449	0.384486	-0.108057	0.340043	-0.125562	0.267093	-0.0924974	0.41447	0.160838	0.15409	-0.330436	0.00275734	-0.390279	0.000345102	-0.264549	0.0177221	-0.0922758	0.415594	0.333842	0.00247561	0.00335462	0.97644	0.392825	0.00031303	-0.0566565	0.617655	-0.233557	0.0370648	-0.018976	0.867315	-0.180069	0.109968	0.129282	0.253064
CYB5R3	blue	-0.0950072	0.401865	0.0950072	0.401865	0.144273	0.201674	0.194251	0.084244	0.275005	0.0135564	-0.137724	0.223121	-0.144851	0.199854	0.148845	0.1876	0.0769245	0.497638	-0.0398472	0.725638	0.184057	0.102187	-0.100273	0.376165	0.248788	0.0260596	-0.175974	0.11843	-0.345268	0.00170907	0.0483034	0.670481	0.0180566	0.873689	-0.107995	0.340325	0.201566	0.0729828	-0.188489	0.0940506	-0.0423478	0.709166	-0.0495535	0.662465	0.374109	0.000629681	0.204547	0.0687552
CYLC1	blue	-0.135122	0.232074	0.135122	0.232074	-0.0551866	0.626821	0.433526	5.8934e-05	0.145737	0.197086	-0.0150108	0.894862	-0.0664555	0.558085	-0.118467	0.295276	-0.0560847	0.621213	-0.212681	0.0582155	-0.142935	0.20593	0.168505	0.135138	-0.0830565	0.463891	-0.299712	0.00691509	-0.301864	0.00650347	-0.160613	0.154675	0.194265	0.0842214	-0.0805209	0.477692	0.381614	0.000478143	0.0386413	0.733626	-0.114303	0.312696	0.0371343	0.743649	0.0231465	0.838512	-0.00146053	0.989741
CYLC2	blue	-0.068574	0.545576	0.068574	0.545576	-0.300351	0.00679055	0.267317	0.0165242	-0.118443	0.295376	0.206316	0.0663414	0.105208	0.353002	0.0154876	0.891542	-0.0996998	0.378912	-0.162828	0.148991	0.0367403	0.746277	0.484087	5.37939e-06	-0.145764	0.197002	-0.105433	0.351969	-0.0417893	0.712834	-0.0210458	0.852996	-0.0894106	0.430283	0.0443153	0.696299	0.0740351	0.513972	0.151389	0.180084	0.0365266	0.747703	0.167597	0.137287	-0.0831134	0.463584	-0.205962	0.0668183
CYP11A1	blue	-0.142871	0.206138	0.142871	0.206138	0.0655391	0.563538	0.347086	0.00160914	0.0680586	0.548606	-0.11256	0.320181	-0.0151929	0.893594	0.0628068	0.579944	-0.0150194	0.894801	-0.00501585	0.964779	-0.047579	0.675143	0.304173	0.00608598	-0.142157	0.208437	-0.311152	0.00496457	-0.241385	0.0310028	0.0674914	0.551951	0.0237444	0.834399	-0.0474727	0.675829	0.226547	0.0433047	0.0722003	0.524485	0.052807	0.64178	-0.11903	0.29297	0.0722956	0.523936	0.106212	0.348402
CYP11B1	blue	-0.109573	0.333272	0.109573	0.333272	-0.17784	0.114515	0.395374	0.000283687	0.0966714	0.393633	0.10462	0.355715	-0.115309	0.308428	-0.281064	0.0115542	0.0266369	0.814566	-0.404674	0.000196761	-0.05796	0.609575	0.409898	0.000159447	-0.173669	0.123406	-0.166348	0.140282	-0.237946	0.0335545	-0.332588	0.0025762	-0.0157502	0.889715	-0.0613204	0.58896	0.147585	0.191407	-0.0207729	0.854881	-0.152019	0.178258	-0.0193987	0.864387	-0.129393	0.252654	-0.144658	0.200461
CYP17A1	blue	-0.257485	0.0211221	0.257485	0.0211221	-0.0537458	0.635861	0.660829	2.55074e-11	0.0764562	0.500267	0.0355763	0.754056	-0.115214	0.308831	-0.138947	0.219001	0.190977	0.0897118	-0.180219	0.109668	-0.0867627	0.444116	0.443823	3.73037e-05	-0.108844	0.336519	-0.447743	3.1221e-05	-0.466494	1.29205e-05	-0.19983	0.07554	0.252887	0.0236224	-0.0943674	0.405057	0.521867	6.89513e-07	0.0315676	0.781032	-0.0380282	0.737698	-0.0489867	0.666095	0.0428365	0.705962	0.0976122	0.389024
CYP19A1	blue	-0.193733	0.0850915	0.193733	0.0850915	-0.337958	0.00216967	0.254172	0.0228996	-0.171564	0.128091	0.34404	0.00177969	-0.00761379	0.946559	-0.089353	0.430581	-0.0744597	0.511555	-0.226757	0.0431052	-0.102904	0.363705	0.496021	2.88637e-06	0.140446	0.21402	0.00777395	0.945436	-0.0668457	0.55577	-0.0285646	0.801412	-0.151172	0.180716	-0.12196	0.281165	0.0380011	0.737879	0.0978869	0.387684	0.164257	0.145408	0.0532573	0.638938	0.0793325	0.484235	-0.218398	0.051627
CYP1A1	blue	-0.0261949	0.81759	0.0261949	0.81759	-0.0507085	0.655092	0.432714	6.10584e-05	0.0476791	0.674499	0.141261	0.211347	0.183339	0.103555	0.0692853	0.541406	-0.195335	0.0824923	-0.114772	0.310703	-0.125551	0.267134	0.0917464	0.418286	-0.2047	0.0685437	-0.488637	4.25437e-06	-0.276875	0.0129086	-0.0281626	0.804151	0.454978	2.23495e-05	0.0976397	0.38889	0.466959	1.26328e-05	0.0959506	0.397186	-0.136528	0.227206	-0.0615855	0.587348	-0.116023	0.305421	-0.0470802	0.678361
CYP26A1	blue	-0.0559149	0.622272	0.0559149	0.622272	-0.0538956	0.634919	0.544495	1.77971e-07	0.0366182	0.747091	0.105817	0.350206	-0.0652322	0.565369	-0.193661	0.0852082	-0.251944	0.0241655	-0.218311	0.0517229	-0.283887	0.0107126	0.320026	0.00380524	-0.198235	0.0779512	-0.427815	7.54726e-05	-0.367575	0.000795991	-0.183136	0.103944	0.275165	0.0134998	0.0386789	0.733377	0.406587	0.000182249	0.0573721	0.613213	-0.183807	0.102662	-0.094897	0.402414	-0.135519	0.230692	0.0333743	0.76884
CYP2A13	blue	-0.0796669	0.482389	0.0796669	0.482389	0.367693	0.000792656	0.280205	0.0118212	0.262177	0.0188072	-0.10671	0.346135	-0.170896	0.129607	-0.111398	0.325235	0.0966057	0.393956	0.143519	0.204065	-0.115351	0.308252	-0.0826905	0.465869	-0.118764	0.294059	-0.390763	0.00033878	-0.273917	0.0139459	0.0840653	0.458461	0.164659	0.144411	0.0226434	0.841976	0.321166	0.00367539	0.0459496	0.685675	-0.103343	0.361648	-0.18792	0.0950664	0.182609	0.104961	0.396326	0.00027339
CYP2A7P1	blue	-0.0168916	0.881778	0.0168916	0.881778	0.0151723	0.893737	0.576468	2.19627e-08	0.221688	0.0481208	-0.099577	0.379503	-0.175122	0.12025	-0.130371	0.249054	0.0132311	0.907268	-0.327288	0.00304304	-0.0851822	0.452491	0.208623	0.0632969	-0.129279	0.253076	-0.518706	8.26722e-07	-0.573454	2.70089e-08	-0.145575	0.197592	0.329357	0.00285245	0.122257	0.279989	0.4534	2.40553e-05	0.0808479	0.475899	-0.302946	0.00630488	0.0129717	0.909078	-0.0499321	0.660045	0.0900906	0.42677
CYP2F1	blue	-0.0471601	0.677845	0.0471601	0.677845	0.0542477	0.632706	0.327132	0.00305788	0.161282	0.15294	0.092462	0.41465	0.0858888	0.448736	-0.0327382	0.773127	-0.00930251	0.934729	-0.148739	0.187919	0.0201407	0.859252	0.19299	0.0863169	-0.00173452	0.987817	-0.231701	0.0386387	-0.256717	0.0215234	0.0241484	0.831622	0.0699108	0.537753	-0.0225184	0.842837	0.214545	0.0559966	-0.0858602	0.448888	-0.0977382	0.388409	0.0588142	0.604305	0.0866389	0.444769	0.0985552	0.384437
CYP2J2	blue	-0.331402	0.00267469	0.331402	0.00267469	-0.058615	0.605532	0.283964	0.0106906	-0.141765	0.209705	-0.0246958	0.827864	-0.116408	0.303807	-0.238907	0.0328242	0.145749	0.19705	0.120193	0.288246	-0.0307531	0.786545	0.260707	0.0195079	0.00320782	0.977471	-0.184036	0.102227	-0.184027	0.102244	-0.129687	0.251568	-0.00433319	0.96957	-0.0557727	0.623159	0.181775	0.106587	0.00350886	0.975357	0.195011	0.0830124	0.0181068	0.873341	0.101771	0.369039	0.0490121	0.665932
CYP39A1	blue	-0.119714	0.290187	0.119714	0.290187	0.037142	0.743598	0.238453	0.0331676	0.118207	0.296347	0.0255233	0.822188	0.013806	0.903258	-0.124874	0.269745	0.144166	0.202012	-0.143024	0.205646	0.166997	0.138719	0.290686	0.00890194	-0.0081838	0.942564	-0.165195	0.143091	-0.167859	0.136665	-0.117131	0.300794	-0.111813	0.323422	-0.135316	0.231395	0.085795	0.449234	-0.151558	0.179593	0.0101335	0.928913	0.093693	0.408437	0.166797	0.1392	0.0464001	0.682757
CYP3A43	blue	-0.305175	0.00591245	0.305175	0.00591245	-0.0662009	0.559597	0.536551	2.89576e-07	0.127564	0.259478	0.0745459	0.511065	-0.22043	0.0494382	-0.0702131	0.535992	0.0493327	0.663878	-0.169884	0.131926	-0.0492152	0.664631	0.426131	8.11129e-05	-0.0434934	0.701664	-0.349057	0.00150681	-0.380705	0.00049453	-0.0186814	0.869356	0.0438329	0.699446	0.0183709	0.871509	0.309349	0.00523513	0.0643699	0.570531	-0.0462701	0.683599	0.0860147	0.448069	0.104287	0.357255	0.0597491	0.59856
CYP3A7-CYP3AP1	blue	-0.0950944	0.401431	0.0950944	0.401431	-0.020964	0.853561	0.460653	1.71021e-05	0.194088	0.0845099	-0.0442721	0.69658	-0.0753676	0.506406	0.00622374	0.956305	-0.0558642	0.622588	-0.302413	0.00640206	-0.122614	0.278574	0.283719	0.0107613	-0.176609	0.117086	-0.338316	0.00214477	-0.315625	0.00434603	-0.152791	0.176037	0.101155	0.371959	-0.00723966	0.949181	0.310376	0.00507951	-0.0738525	0.515014	-0.160341	0.155383	-0.0977454	0.388374	-0.0613497	0.588782	0.000163983	0.998848
CYP4A11	blue	-0.151078	0.180992	0.151078	0.180992	-0.0486208	0.668442	0.602672	3.31987e-09	0.213467	0.0572716	0.0268014	0.813442	-0.178986	0.11216	-0.196314	0.0809359	0.0164374	0.884935	-0.388247	0.000372829	-0.212272	0.0587119	0.314197	0.00453558	-0.237332	0.0340277	-0.440792	4.27453e-05	-0.450628	2.73495e-05	-0.176973	0.116322	0.272297	0.0145442	-0.137897	0.222536	0.480009	6.61944e-06	0.0154035	0.892128	-0.259454	0.0201224	-0.0251162	0.824979	-0.0893456	0.430619	0.0129807	0.909015
CYP4F12	blue	-0.303421	0.00621933	0.303421	0.00621933	0.113792	0.314881	0.516523	9.36141e-07	0.0109911	0.922915	0.054965	0.628208	-0.156596	0.165389	-0.0856548	0.449977	0.133328	0.238388	0.0765294	0.499855	-0.100511	0.375024	0.19978	0.075614	-0.00972402	0.931779	-0.426899	7.84939e-05	-0.409873	0.000159607	0.00587745	0.958734	0.407782	0.00017369	-0.28739	0.00974328	0.595221	5.78021e-09	-0.0913199	0.420462	0.158488	0.160277	-0.083756	0.460122	0.221986	0.0478133	0.217527	0.052589
CYR61	blue	-0.203901	0.0696547	0.203901	0.0696547	0.24712	0.0271111	0.712179	1.29122e-13	0.396861	0.000267756	-0.0766595	0.499125	-0.225647	0.0441648	-0.0212374	0.851673	0.0298738	0.79251	-0.145332	0.198347	-0.293244	0.00829355	0.0661635	0.559819	-0.0290481	0.798121	-0.654174	4.69831e-11	-0.671716	9.07871e-12	-0.00322361	0.97736	0.440941	4.24602e-05	-0.0701775	0.536199	0.68235	3.17106e-12	0.0328026	0.772692	-0.224962	0.0448301	0.0593434	0.60105	0.223366	0.0464106	0.368988	0.000756953
CYTL1	blue	-0.0446053	0.694409	0.0446053	0.694409	0.0539699	0.634451	0.357635	0.00112648	0.056231	0.620302	-0.0633685	0.576553	-0.106461	0.347268	0.0546385	0.630253	-0.0128525	0.90991	0.0306227	0.787429	-0.11617	0.304805	0.221265	0.0485605	-0.0330071	0.771313	-0.310136	0.00511543	-0.277565	0.0126763	0.0563374	0.61964	0.13722	0.224837	0.121856	0.28158	0.295857	0.00771	0.142382	0.20771	-0.01782	0.875331	-0.0444463	0.695445	0.102397	0.366083	0.146619	0.194361
DAB1	blue	-0.297776	0.00730477	0.297776	0.00730477	-0.0758718	0.503557	0.581073	1.59487e-08	-0.00436154	0.969371	0.0722109	0.524424	-0.140931	0.212426	0.0839086	0.459303	-0.0319544	0.778417	0.00607177	0.957371	-0.0347851	0.759358	0.323782	0.00339212	0.0819412	0.469934	-0.427143	7.7677e-05	-0.385256	0.000417354	-0.0599814	0.597137	0.187274	0.0962286	0.0291223	0.797617	0.484684	5.21719e-06	0.12461	0.270765	0.106489	0.347139	0.115342	0.308288	0.237652	0.0337807	0.10368	0.360079
DACT1	blue	-0.193899	0.084818	0.193899	0.084818	0.10461	0.355759	0.36804	0.000782936	0.0462181	0.683935	-0.0824189	0.467341	0.0329448	0.771733	0.0316869	0.780225	0.163481	0.147345	0.0752845	0.506876	-0.0282557	0.803516	0.292341	0.00850401	-0.109349	0.334268	-0.374292	0.000625501	-0.254323	0.0228161	0.0453381	0.689643	0.0517145	0.648696	0.0686023	0.54541	0.264927	0.0175541	0.0877378	0.438993	0.0574239	0.612892	0.158273	0.160852	0.0755029	0.505641	0.177628	0.114954
DAPK2	blue	-0.361542	0.000984051	0.361542	0.000984051	0.089685	0.428864	0.469729	1.10374e-05	0.123425	0.275383	0.189317	0.0925884	0.0239508	0.83298	0.171416	0.128427	0.197641	0.0788648	0.0478864	0.673163	0.0619716	0.585003	0.250904	0.024776	0.00668314	0.953083	-0.465459	1.35837e-05	-0.303311	0.00623899	0.215154	0.0552865	0.18511	0.100206	-0.0160194	0.887842	0.470133	1.08213e-05	0.109116	0.335304	0.077379	0.495093	0.0762065	0.501672	0.27957	0.0120223	0.196835	0.0801185
DARS2	blue	-0.369683	0.000738407	0.369683	0.000738407	-0.0653506	0.564662	0.556499	8.3246e-08	-0.0800149	0.480472	0.066316	0.558913	-0.237281	0.0340676	-0.100453	0.375303	-0.00622741	0.956279	0.0713857	0.529187	0.0020937	0.985294	0.400908	0.000228476	0.0288656	0.799363	-0.442788	3.90843e-05	-0.313968	0.00456673	-0.0292157	0.796982	0.0875783	0.439829	-0.0421499	0.710465	0.409264	0.000163596	0.178401	0.113357	0.21654	0.0536977	0.111967	0.322753	0.213428	0.0573178	0.102964	0.363422
DAZ1	blue	-0.396243	0.000274276	0.396243	0.000274276	-0.322693	0.00350756	0.48314	5.64619e-06	-0.219925	0.0499746	0.137083	0.225304	-0.0447314	0.693588	-0.0224217	0.843503	0.106034	0.349217	-0.118001	0.297193	0.0867954	0.443944	0.512961	1.14447e-06	0.0334364	0.768422	-0.24804	0.026527	-0.233706	0.036941	-0.157268	0.16356	0.0488854	0.666744	-0.147117	0.192833	0.316205	0.00427105	0.0478576	0.673349	0.235619	0.0353791	0.109257	0.334677	0.0626408	0.580948	-0.172257	0.126534
DAZAP1	blue	0.198429	0.0776541	-0.198429	0.0776541	0.014675	0.897201	-0.201963	0.0724079	0.175467	0.11951	0.151841	0.178774	0.182365	0.105434	0.0151201	0.894101	-0.134086	0.235704	-0.192641	0.0868981	-0.222241	0.0475513	-0.144297	0.201596	-0.0767236	0.498765	0.166904	0.138943	0.189217	0.0927641	0.00874548	0.93863	0.00645642	0.954673	0.0181317	0.873168	-0.149841	0.184632	0.0247069	0.827787	-0.32376	0.00339435	0.231921	0.0384493	-0.176872	0.116532	-0.109756	0.332461
DBF4B	blue	-0.14701	0.193161	0.14701	0.193161	-0.154935	0.169979	0.292413	0.00848707	-0.152886	0.175766	0.107824	0.341092	-0.0435184	0.701501	-0.127914	0.258164	0.0263541	0.8165	-0.0197468	0.861977	-0.0590418	0.602904	0.302142	0.00645189	-0.0250612	0.825356	-0.184709	0.100957	-0.113951	0.3142	-0.139714	0.216442	0.152613	0.176548	-0.0212263	0.851749	0.21841	0.0516134	-0.0683745	0.546748	0.12124	0.284037	-0.104557	0.356009	0.00490731	0.965541	-0.0532666	0.638879
DCAF8	blue	-0.151118	0.180874	0.151118	0.180874	0.269196	0.0157515	0.287196	0.00979469	0.358942	0.00107689	-0.174786	0.120975	-0.199751	0.0756572	-0.145957	0.196406	0.289667	0.00915496	-0.11036	0.329793	-0.0297046	0.793659	0.0675618	0.551535	0.120468	0.287136	-0.234493	0.0362913	-0.369872	0.000733422	-0.0988862	0.382834	0.0156435	0.890457	-0.109957	0.33157	0.26584	0.0171543	-0.0716989	0.527377	-0.0515556	0.649705	-0.24969	0.0255057	0.332965	0.0025456	0.321734	0.00361212
DCBLD2	blue	-0.0587988	0.604399	0.0587988	0.604399	0.0248542	0.826776	0.333096	0.00253502	0.255435	0.0222075	-0.158341	0.160669	-0.0153139	0.892751	-0.1449	0.199699	0.138278	0.221247	-0.258828	0.0204357	0.269848	0.0154908	0.190965	0.0897318	-0.192471	0.0871818	-0.278639	0.0123223	-0.266816	0.0167357	-0.0321316	0.77722	-0.0549781	0.628126	-0.0669521	0.55514	0.176537	0.117237	-0.0172518	0.879276	-0.199266	0.0763851	-0.000858903	0.993967	-0.0387026	0.733219	0.0152244	0.893374
DCC	blue	-0.027934	0.805709	0.027934	0.805709	-0.0804898	0.477862	0.418854	0.000110285	0.210203	0.0612772	-0.0694935	0.540189	0.181395	0.107331	-0.0347486	0.759604	0.0695902	0.539624	-0.336051	0.0023069	0.0462888	0.683478	0.26534	0.0173725	-0.137682	0.223266	-0.375679	0.000594763	-0.290356	0.00898309	-0.138374	0.220924	-0.0464923	0.682161	0.223181	0.0465967	0.193055	0.0862093	0.260915	0.0194074	-0.226235	0.0436008	-0.067444	0.552231	-0.0470069	0.678834	-0.0618306	0.585858
DCHS1	blue	-0.107479	0.342649	0.107479	0.342649	-0.174431	0.121745	0.365503	0.000856525	-0.167252	0.138109	0.334258	0.00244304	0.0903353	0.42551	-0.00264817	0.9814	-0.219994	0.0499007	0.0739295	0.514574	0.0411787	0.716851	0.336064	0.00230594	0.0634603	0.576	-0.239491	0.0323869	-0.103201	0.362311	0.0810959	0.474543	0.118919	0.293425	-0.0806058	0.477226	0.289889	0.00909918	0.065963	0.561012	0.191691	0.0884961	-0.0130736	0.908367	0.155833	0.167488	-0.0283045	0.803184
DCLK1	blue	-0.0842725	0.457351	0.0842725	0.457351	-0.238747	0.0329448	0.346476	0.00164205	-0.172729	0.125482	0.204047	0.0694496	-0.0190909	0.866518	0.0151746	0.893721	-0.130745	0.247688	-0.0013779	0.990322	0.0495867	0.662252	0.456662	2.06539e-05	-0.0770259	0.49707	-0.175046	0.120414	-0.032075	0.777602	0.0379008	0.738545	0.002678	0.981191	0.00231518	0.983739	0.207964	0.0641538	-0.0139737	0.902089	0.157334	0.163383	0.078463	0.489052	0.0181367	0.873133	-0.100319	0.375944
DCLK2	blue	-0.204663	0.0685953	0.204663	0.0685953	0.141907	0.209245	0.471236	1.0251e-05	0.1749	0.12073	-0.00886568	0.937788	-0.00560397	0.960652	-0.0320443	0.777809	0.0920354	0.416815	-0.101075	0.372341	-0.318784	0.00395144	0.0512433	0.651689	-0.189673	0.0919657	-0.475674	8.2285e-06	-0.465175	1.37714e-05	-0.0525393	0.643472	0.491854	3.59667e-06	0.0226205	0.842133	0.536985	2.8207e-07	0.0265923	0.814871	-0.182455	0.10526	-0.216975	0.0532074	-0.05319	0.639363	0.182192	0.105771
DCLRE1B	blue	0.00511414	0.964089	-0.00511414	0.964089	0.252176	0.0240306	0.272313	0.0145382	0.27742	0.0127249	-0.0903797	0.425282	0.0944705	0.404541	-0.156098	0.166757	-0.0601601	0.596043	-0.00523201	0.963262	-0.126658	0.262908	-0.0440524	0.698013	-0.22626	0.043577	-0.327984	0.00297769	-0.203458	0.0702765	0.0402587	0.722918	0.145959	0.1964	-0.0553584	0.625747	0.280042	0.0118724	-0.0412555	0.716345	-0.234739	0.0360901	-0.083983	0.458903	0.0388875	0.731993	0.224801	0.0449868
DCP2	blue	0.009144	0.935839	-0.009144	0.935839	-0.22064	0.0492161	-0.628607	4.29056e-10	-0.353439	0.00130003	0.163264	0.147891	-0.177688	0.114829	-0.00325059	0.97717	0.171935	0.127255	0.218409	0.0516147	0.132086	0.24283	-0.145647	0.197366	0.477868	7.3734e-06	0.693856	9.65766e-13	0.496381	2.83151e-06	0.0579116	0.609874	-0.449957	2.82074e-05	-0.0927548	0.413167	-0.615559	1.22942e-09	-0.0199324	0.860693	0.38952	0.000355231	-0.0536706	0.636334	0.165667	0.141936	-0.189892	0.091583
DCSTAMP	blue	-0.112892	0.318745	0.112892	0.318745	-0.122862	0.277597	0.383327	0.000448617	0.00840113	0.941042	0.122719	0.278159	-0.0209475	0.853675	-0.208041	0.0640535	-0.104399	0.356737	-0.165362	0.142681	-0.079531	0.483138	0.26797	0.0162523	-0.155666	0.167948	-0.220344	0.0495292	-0.149395	0.185956	-0.246276	0.0276565	0.038263	0.736138	-0.140822	0.212785	0.240574	0.0315895	0.0359395	0.751626	-0.0369949	0.744579	-0.0953321	0.40025	-0.0586723	0.605179	-0.073279	0.518291
DCX	blue	-0.0336457	0.767013	0.0336457	0.767013	-0.277673	0.0126403	0.345973	0.00166966	-0.0568173	0.616656	0.229283	0.0407726	-0.0100126	0.929759	-0.146247	0.195506	-0.108545	0.337856	-0.301759	0.00652306	0.0775458	0.494161	0.476487	7.90139e-06	0.0554141	0.625398	-0.144019	0.202476	-0.110359	0.329795	-0.250177	0.0252113	-0.0468783	0.679665	0.0596203	0.59935	0.151802	0.178884	-0.0680386	0.548724	0.0508852	0.653967	-0.141043	0.212061	0.0394739	0.728108	-0.186685	0.0972986
DDC	blue	-0.172601	0.125768	0.172601	0.125768	-0.169565	0.132664	0.379928	0.000508947	-0.0173113	0.878862	0.0971187	0.391438	-0.184705	0.100965	-0.105342	0.352389	-0.0160676	0.887506	-0.132949	0.239738	-0.00826632	0.941986	0.494476	3.13276e-06	0.0247806	0.827281	-0.214438	0.0561221	-0.252242	0.0239926	-0.0979675	0.387292	0.0677538	0.550402	-0.00512601	0.964006	0.257825	0.0209467	-0.00801968	0.943714	0.0849674	0.453636	-0.109889	0.331872	0.0925471	0.414218	-0.040746	0.719702
DDI2	blue	0.0205782	0.856227	-0.0205782	0.856227	-0.271238	0.0149474	-0.214915	0.0555641	-0.285749	0.0101873	0.135801	0.229712	0.0665344	0.557616	0.0440022	0.698341	0.0756009	0.505087	0.0157476	0.889732	0.123291	0.27591	0.0731696	0.518918	0.349355	0.00149186	0.289399	0.00922256	0.126414	0.263835	-0.0529426	0.640924	-0.196628	0.0804421	0.0575803	0.611923	-0.272756	0.0143726	0.213554	0.057168	0.233005	0.037527	0.22235	0.04744	0.0853533	0.45158	-0.184109	0.102088
DDN	blue	-0.322956	0.00347929	0.322956	0.00347929	0.0674075	0.552446	0.595649	5.60127e-09	0.222041	0.0477573	-0.0529681	0.640763	-0.133057	0.239353	-0.164448	0.144933	0.169645	0.132478	-0.147002	0.193184	0.0393176	0.729143	0.255719	0.0220542	-0.186875	0.0969524	-0.485426	5.02231e-06	-0.429999	6.8696e-05	-0.21465	0.0558731	0.188896	0.0933297	-0.199198	0.0764871	0.492411	3.49307e-06	0.074954	0.508748	-0.10356	0.360638	0.0871726	0.441959	0.0563725	0.619421	0.147869	0.190543
DDR2	blue	-0.225479	0.044327	0.225479	0.044327	-0.0809326	0.475436	0.451474	2.63019e-05	-0.151994	0.178329	0.266668	0.0167989	-0.109363	0.334207	-0.138028	0.222093	-0.0253781	0.823183	0.0697113	0.538917	-0.356768	0.00116052	0.243207	0.0297185	-0.0520455	0.646598	-0.294008	0.00811898	-0.205755	0.0670994	-0.0736229	0.516325	0.374541	0.000619896	-0.261907	0.0189344	0.494055	3.20324e-06	0.057925	0.609791	0.176391	0.117545	-0.0566803	0.617507	0.0415875	0.71416	0.051753	0.648452
DDX11	blue	-0.103156	0.362522	0.103156	0.362522	-0.122999	0.277056	0.334066	0.002458	0.166204	0.140632	0.0637181	0.574448	-0.0602514	0.595484	-0.167578	0.137332	0.1419	0.209267	-0.283594	0.0107973	0.131014	0.246708	0.295219	0.00784898	0.11654	0.303258	-0.16561	0.142076	-0.243403	0.0295825	-0.15421	0.172011	-0.23211	0.0382876	-0.0268511	0.813102	0.0808682	0.475789	0.20238	0.0718077	-0.0397966	0.725972	-0.0365168	0.747768	0.198557	0.0774592	-0.0300072	0.791604
DDX25	blue	-0.134393	0.234626	0.134393	0.234626	-0.0431963	0.703607	0.247043	0.0271603	0.085177	0.452519	0.120656	0.28638	0.129784	0.251209	0.0179763	0.874246	-0.00838786	0.941135	-0.110054	0.331143	-0.0782168	0.490421	0.260787	0.0194692	-0.14104	0.212071	-0.165617	0.142059	-0.110241	0.330317	0.0380862	0.737313	-0.0230061	0.839478	0.00214709	0.984919	0.12971	0.251484	-0.0442843	0.696501	-0.0778254	0.492601	-0.165336	0.142746	-0.00641075	0.954993	-0.0164576	0.884795
DDX31	blue	-0.269078	0.0157989	0.269078	0.0157989	-0.0343984	0.761954	0.570479	3.3059e-08	0.035003	0.757897	0.122403	0.279409	-0.149531	0.185553	-0.0373796	0.742015	-0.112666	0.319723	-0.0274978	0.808685	-0.262838	0.0184994	0.354006	0.00127525	-0.0986998	0.383736	-0.466454	1.29455e-05	-0.400437	0.00023276	-0.0085479	0.940014	0.359229	0.00106626	-0.102794	0.364221	0.54946	1.30444e-07	0.189085	0.0929955	-0.0323862	0.775501	-0.0140242	0.901736	0.0612829	0.589188	0.100782	0.373732
DDX3X	blue	0.183945	0.1024	-0.183945	0.1024	-0.185554	0.0993802	-0.389073	0.000361322	-0.100286	0.376103	0.128212	0.257047	0.131881	0.243567	0.0107569	0.924552	-0.0462094	0.683992	-0.0445029	0.695076	0.0198529	0.861243	-0.0975241	0.389454	0.0994136	0.380289	0.469034	1.1419e-05	0.429699	6.95917e-05	-0.132393	0.241725	-0.302157	0.00644923	-0.114125	0.313455	-0.38684	0.000393205	-0.229429	0.0406413	0.118963	0.293244	-0.00371182	0.973932	-0.0184159	0.871197	-0.268497	0.0160353
DDX6	blue	-0.33939	0.00207152	0.33939	0.00207152	-0.0836463	0.460712	0.363995	0.000903177	-0.0314826	0.781607	0.0423394	0.709221	-0.201891	0.0725122	-0.0239221	0.833177	0.0934784	0.409516	-0.0195704	0.863198	0.154596	0.170926	0.0662199	0.559484	0.137101	0.225242	-0.339124	0.00208943	-0.28501	0.010393	0.0085382	0.940082	0.165746	0.141744	-0.180261	0.109584	0.342143	0.00189394	-0.00309105	0.978291	0.136007	0.228999	0.0566346	0.617791	0.192633	0.0869125	0.00831233	0.941664
DEFA5	blue	-0.178279	0.113608	0.178279	0.113608	-0.321413	0.00364776	0.452693	2.48585e-05	-0.0529595	0.640817	0.145242	0.198628	-0.0187641	0.868783	-0.141788	0.20963	-0.0198456	0.861293	-0.281095	0.0115445	0.0249411	0.82618	0.265624	0.0172482	0.0778104	0.492685	-0.331723	0.00264766	-0.355125	0.00122756	-0.151147	0.18079	0.201191	0.073529	0.153801	0.173164	0.315365	0.00437997	0.1541	0.172321	-0.0208182	0.854568	0.0845346	0.455947	0.0207062	0.855342	-0.182266	0.105627
DEFB126	blue	0.0185016	0.870603	-0.0185016	0.870603	-0.00174262	0.98776	0.460746	1.70266e-05	0.262052	0.0188657	-0.134305	0.234935	-0.173649	0.123451	-0.13249	0.24138	-0.0428968	0.705567	-0.314424	0.00450499	-0.0588972	0.603794	0.253451	0.0233031	-0.219567	0.0503582	-0.337712	0.002187	-0.347599	0.00158189	-0.23652	0.0346632	0.0981488	0.38641	-0.109519	0.333513	0.293057	0.00833676	0.00226679	0.984079	-0.275961	0.0132219	0.0175261	0.877371	-0.081142	0.474291	0.0617833	0.586145
DEGS1	blue	0.127464	0.259857	-0.127464	0.259857	-0.098329	0.385534	-0.28174	0.0113476	-0.209132	0.06264	-0.047039	0.678627	0.0369278	0.745026	-0.208667	0.0632398	0.0281504	0.804234	0.00951896	0.933214	-0.0973662	0.390226	-0.0910756	0.421711	-0.0564085	0.619197	0.335018	0.00238446	0.251285	0.0245508	-0.197932	0.078416	0.00331496	0.976718	-0.0519833	0.646992	-0.178903	0.112329	-0.0906755	0.423762	0.0630219	0.578644	-0.118587	0.294785	-0.216995	0.0531841	-0.156234	0.166384
DENND6B	blue	-0.171772	0.127624	0.171772	0.127624	0.0297943	0.793049	0.527053	5.0993e-07	0.210449	0.0609678	0.11156	0.324528	-0.149904	0.184445	-0.127747	0.258789	0.0426319	0.707303	-0.242557	0.0301715	-0.124293	0.271994	0.184501	0.101349	-0.16651	0.139891	-0.39247	0.000317338	-0.398823	0.000248002	-0.17678	0.116727	0.339594	0.00205784	-0.0972082	0.390999	0.50499	1.77965e-06	0.0389281	0.731724	-0.189813	0.0917215	-0.106026	0.349251	-0.0334548	0.768298	0.0866517	0.444702
DENR	blue	0.0390692	0.730788	-0.0390692	0.730788	-0.249129	0.0258493	-0.666951	1.43438e-11	-0.5895	8.76443e-09	0.104015	0.358519	-0.0996843	0.378986	0.144991	0.199414	0.019958	0.860516	0.486019	4.87135e-06	0.247507	0.0268636	-0.134388	0.234642	0.362734	0.000943974	0.621042	7.94602e-10	0.561714	5.92779e-08	0.194525	0.0837984	-0.333517	0.00250129	0.0549394	0.628368	-0.568363	3.81244e-08	0.138734	0.219714	0.553811	9.89392e-08	0.223191	0.0465866	0.0769926	0.497256	-0.21316	0.0576389
DEPTOR	blue	-0.239104	0.0326762	0.239104	0.0326762	-0.210095	0.061413	0.251757	0.0242743	-0.137332	0.224456	0.113194	0.317446	-0.254	0.022995	-0.0656594	0.56282	0.214024	0.0566098	-0.042291	0.709538	0.21055	0.0608401	0.320785	0.00371829	0.177357	0.115518	-0.0658493	0.561689	-0.0855132	0.45073	-0.181569	0.106991	-0.127995	0.257858	-0.0213996	0.850553	0.111322	0.325566	0.118418	0.295476	0.226167	0.0436664	0.0137605	0.903575	0.187613	0.0956161	-0.054291	0.632434
DESI2	blue	0.106699	0.346181	-0.106699	0.346181	-0.0802596	0.479126	-0.36481	0.000877678	-0.0578532	0.610235	-0.00222227	0.984391	0.237822	0.0336492	0.0892046	0.43135	0.197934	0.0784128	0.114086	0.313621	0.172036	0.12703	-0.0350962	0.757272	0.187059	0.0966177	0.360734	0.00101208	0.345402	0.00170149	0.0737291	0.515718	-0.389445	0.000356234	0.114649	0.311223	-0.359556	0.00105427	0.16993	0.131821	0.184478	0.101391	0.0776224	0.493734	0.140591	0.213543	-0.0915783	0.419143
DFNA5	blue	-0.107133	0.344213	0.107133	0.344213	-0.13773	0.223101	0.411609	0.000148722	-6.54358e-06	0.999954	0.082592	0.466403	-0.0550587	0.627621	-0.0107572	0.92455	-0.0333652	0.768901	-0.166975	0.138772	-0.0366314	0.747004	0.365725	0.000849832	-0.212737	0.0581487	-0.298358	0.00718575	-0.132054	0.242946	-0.201489	0.0730945	0.191118	0.0894703	-0.0677757	0.550273	0.351324	0.00139639	-0.0213544	0.850865	-0.0415366	0.714495	-0.0374303	0.741677	-0.10922	0.334841	-0.102614	0.365063
DGCR9	blue	-0.111409	0.325184	0.111409	0.325184	-0.0335874	0.767405	0.357649	0.00112594	0.128564	0.255732	0.0696635	0.539196	0.0144645	0.898667	0.131872	0.243599	0.0620093	0.584773	-0.0628812	0.579494	-0.0493887	0.663519	0.267077	0.0166255	-0.103384	0.36146	-0.330527	0.00274947	-0.217776	0.052313	0.0915765	0.419152	0.0168294	0.88221	0.0736373	0.516243	0.240899	0.0313532	0.331533	0.00266359	-0.062303	0.582993	0.147998	0.190151	0.0487802	0.667419	0.0519847	0.646983
DHODH	blue	0.000602713	0.995766	-0.000602713	0.995766	0.0435881	0.701045	0.430921	6.60077e-05	0.0853707	0.451487	0.07471	0.510133	-0.045652	0.687605	-0.270993	0.0150421	-0.0163186	0.885761	-0.111171	0.326228	-0.207453	0.0648266	0.183343	0.103548	-0.195963	0.081492	-0.396643	0.000270046	-0.372479	0.000667896	-0.183881	0.102521	0.353655	0.00129056	0.163095	0.148316	0.362909	0.000938218	0.112505	0.32042	-0.256895	0.0214298	0.03064	0.787312	-0.125306	0.268075	0.1627	0.149314
DHRS11	blue	-0.0063244	0.955599	0.0063244	0.955599	-0.116782	0.302247	0.185108	0.100209	0.000198184	0.998608	-0.122735	0.278096	-0.0971457	0.391305	0.00317137	0.977727	-0.0890602	0.432099	-0.0901082	0.42668	-0.0104416	0.926758	0.160473	0.155039	0.0579793	0.609456	-0.095422	0.399804	-0.123188	0.276312	-0.0561544	0.62078	-0.0244615	0.829472	-0.0484771	0.669365	0.112016	0.322541	-0.0827739	0.465418	0.0711932	0.530301	0.0477968	0.673741	0.115796	0.306378	-0.0365687	0.747422
DHRS3	blue	-0.23543	0.035531	0.23543	0.035531	0.117833	0.297886	0.596665	5.19709e-09	0.183933	0.102423	0.0781364	0.490868	-0.230494	0.0396918	-0.0523983	0.644364	0.0643271	0.570788	-0.00653414	0.954128	0.0603085	0.595135	0.216289	0.053982	-0.0359399	0.751624	-0.499609	2.38249e-06	-0.40967	0.000160927	0.00320942	0.977459	0.237429	0.0339528	-0.19087	0.0898941	0.569497	3.53244e-08	0.0405627	0.720912	0.0625889	0.581261	0.207732	0.0644587	0.246121	0.0277572	0.207591	0.0646445
DHTKD1	blue	-0.46356	1.48843e-05	0.46356	1.48843e-05	0.302265	0.00642933	0.482326	5.88548e-06	0.352172	0.00135701	-0.197195	0.0795569	-0.223289	0.0464876	0.135178	0.231876	0.261527	0.0191141	0.107632	0.341958	0.0230597	0.839109	0.149441	0.185818	0.0779489	0.491913	-0.437982	4.84401e-05	-0.474874	8.56311e-06	0.247494	0.0268719	-0.0412334	0.716491	-0.219811	0.0500966	0.376641	0.000574259	0.0164548	0.884814	0.0687445	0.544575	0.0917933	0.418047	0.498746	2.49554e-06	0.423111	9.22218e-05
DIAPH2-AS1	blue	-0.0198259	0.86143	0.0198259	0.86143	-0.250803	0.0248364	0.384617	0.000427485	0.0246358	0.828275	0.200375	0.0747295	0.183159	0.1039	-0.033903	0.765283	-0.00131776	0.990744	-0.260923	0.0194035	-0.113226	0.317309	0.376024	0.000587338	-0.0635926	0.575203	-0.198759	0.0771513	-0.118159	0.296545	-0.122394	0.279443	0.00425545	0.970116	-0.0459393	0.685742	0.22052	0.0493425	0.0370793	0.744016	-0.0489835	0.666115	0.169851	0.132003	-0.0251849	0.824508	-0.188759	0.0935722
DIDO1	blue	-0.436291	5.2199e-05	0.436291	5.2199e-05	0.137722	0.223129	0.405037	0.000193925	0.158838	0.159343	-0.193123	0.0860975	-0.197214	0.0795272	0.0398746	0.725456	0.104806	0.354857	-0.0101305	0.928934	0.0645942	0.569186	0.161249	0.153027	0.142271	0.208068	-0.416256	0.000122865	-0.464808	1.40173e-05	0.0696746	0.539131	0.0101862	0.928544	-0.212498	0.0584378	0.279474	0.0120529	-0.0314184	0.782041	0.094129	0.40625	-0.0183343	0.871763	0.324458	0.00332216	0.241625	0.0308307
DIP2C	blue	-0.160353	0.155352	0.160353	0.155352	-0.220785	0.0490638	0.401275	0.000225195	-0.151342	0.180223	0.15887	0.159258	0.0126881	0.911058	-0.175578	0.119274	-0.15505	0.169659	-0.140697	0.213193	-0.0474088	0.676241	0.459152	1.83647e-05	-0.00345319	0.975748	-0.276361	0.013084	-0.273469	0.0141095	-0.133339	0.238348	0.136039	0.228888	0.154723	0.170571	0.199662	0.0757906	0.112981	0.318363	-0.0352595	0.756178	0.00921677	0.935329	-0.0938142	0.407828	-0.101553	0.370072
DKK1	blue	-0.235162	0.0357469	0.235162	0.0357469	-0.102672	0.364793	0.380508	0.000498142	-0.0261767	0.817714	-0.016234	0.886349	-0.139515	0.217103	-0.13747	0.223986	0.146609	0.194393	-0.210859	0.0604546	-0.12734	0.260323	0.305889	0.00579133	-0.0534576	0.637676	-0.251768	0.0242675	-0.287025	0.00984042	-0.181217	0.107683	0.0680402	0.548715	-0.185894	0.09875	0.243406	0.0295803	-0.0589964	0.603184	0.0629268	0.579219	0.0769375	0.497565	0.0187306	0.869015	-0.035227	0.756396
DKK3	blue	-0.113895	0.31444	0.113895	0.31444	-0.164691	0.144333	0.265035	0.0175064	-0.165034	0.143486	0.0310904	0.784261	-0.158152	0.161176	-0.135621	0.230338	-0.0250982	0.825103	-0.00478733	0.966383	-0.028211	0.803821	0.409942	0.000159158	0.0289335	0.798901	-0.0918357	0.417831	-0.121755	0.281982	-0.0715611	0.528173	-0.0571892	0.614347	0.114943	0.309979	0.0989274	0.382635	0.0374742	0.741385	0.169938	0.131801	0.0218466	0.847469	0.0718169	0.526695	0.00623478	0.956227
DLC1	blue	0.0475998	0.67501	-0.0475998	0.67501	-0.29165	0.00866807	-0.153933	0.172792	-0.193519	0.0854428	0.215217	0.055213	-0.000791469	0.994441	-0.154614	0.170876	-0.147902	0.190442	-0.174749	0.121055	0.180271	0.109564	0.214345	0.0562307	-0.0353673	0.755456	0.329037	0.00288125	0.300819	0.00670069	-0.325697	0.00319723	-0.234404	0.0363648	0.0113932	0.920104	-0.284268	0.0106033	-0.199816	0.0755597	0.0548536	0.628905	0.00674735	0.952633	-0.199458	0.0760963	-0.341619	0.00192665
DLG2	blue	-0.253115	0.0234928	0.253115	0.0234928	-0.0804924	0.477848	0.325341	0.00323267	-0.121385	0.283456	0.0917969	0.418029	-0.125775	0.266273	0.0172349	0.879393	0.00912793	0.935951	0.0918317	0.417851	-0.0243616	0.830158	0.360793	0.00100999	0.179658	0.110797	-0.132288	0.242104	-0.141615	0.210194	-0.0553858	0.625576	-0.0815176	0.472241	-0.039489	0.728008	0.189404	0.0924358	-0.00144607	0.989843	0.318821	0.00394701	0.166019	0.14108	0.259043	0.0203276	0.0677646	0.550338
DLK1	blue	0.000713446	0.994989	-0.000713446	0.994989	0.0612764	0.589228	0.300204	0.00681898	0.0315388	0.781227	-0.108587	0.337665	-0.00313159	0.978006	0.0264766	0.815662	-0.16444	0.144953	-0.0343864	0.762035	0.0379461	0.738244	0.194288	0.0841833	-0.159191	0.158405	-0.34406	0.00177848	-0.273219	0.0142013	-0.0895352	0.429638	0.196386	0.0808239	0.101147	0.371997	0.248198	0.0264278	-0.0343503	0.762277	-0.0799483	0.480838	0.0203057	0.858111	-0.0562199	0.620372	0.0857049	0.449712
DLL3	blue	-0.0682353	0.547566	0.0682353	0.547566	0.10743	0.342869	0.162353	0.150197	0.0285399	0.80158	0.0116092	0.918594	-0.186692	0.0972852	-0.165698	0.14186	-0.0140671	0.901437	0.0728056	0.521005	-0.207992	0.064117	0.0642771	0.571088	-0.00910446	0.936116	-0.145615	0.197465	-0.193385	0.0856632	0.038643	0.733615	0.115621	0.307113	-0.00817285	0.942641	0.101922	0.368323	0.0502135	0.658248	-0.083103	0.46364	-0.0729369	0.520252	0.0555457	0.624576	0.205187	0.0678733
DLST	blue	0.228866	0.0411506	-0.228866	0.0411506	-0.223597	0.0461784	-0.0975221	0.389464	-0.0492955	0.664117	0.288771	0.0093825	0.337231	0.00222111	0.0272478	0.810392	-0.142258	0.20811	-0.280544	0.0117151	0.217287	0.0528573	0.0478807	0.6732	0.0638622	0.573581	0.129936	0.250652	0.207171	0.0651993	-0.13558	0.230479	-0.0653816	0.564477	0.183843	0.102593	-0.119201	0.292275	-0.00708979	0.950232	-0.099753	0.378657	-0.0989452	0.382549	-0.11753	0.299141	-0.289935	0.00908786
DLX5	blue	-0.192957	0.0863718	0.192957	0.0863718	-0.107402	0.342998	0.5018	2.11698e-06	0.00399619	0.971936	0.104126	0.358002	-0.132114	0.242729	-0.138849	0.219329	-0.0380751	0.737387	-0.0971878	0.391099	0.0388603	0.732174	0.38611	0.000404169	-0.0962693	0.395613	-0.395218	0.000285405	-0.292941	0.00836368	-0.0123124	0.913681	0.0924474	0.414723	-0.0589781	0.603296	0.33524	0.0023676	0.0825495	0.466633	0.0327941	0.772749	0.136575	0.227045	0.0820435	0.469378	0.0319087	0.778726
DMPK	blue	0.0399175	0.725173	-0.0399175	0.725173	0.00263429	0.981498	0.449668	2.85857e-05	0.0858677	0.448848	0.231966	0.0384107	0.0155101	0.891386	-0.0836123	0.460895	-0.119374	0.291568	-0.163073	0.148371	-0.256412	0.0216842	0.0474479	0.675989	0.0221001	0.84572	-0.423974	8.89133e-05	-0.417666	0.000115883	-0.108244	0.339205	0.568131	3.87213e-08	0.0801373	0.479798	0.524164	6.03628e-07	0.135955	0.22918	-0.195626	0.0820281	-0.0707171	0.533061	0.0144742	0.8986	0.0868807	0.443495
DMWD	blue	-0.0866936	0.444481	0.0866936	0.444481	-0.144042	0.202403	0.555722	8.75193e-08	0.136331	0.227882	0.106705	0.346158	0.0539672	0.634468	-0.0222601	0.844617	-0.116946	0.301566	-0.334893	0.00239399	-0.151581	0.179527	0.388281	0.000372338	-0.29488	0.00792374	-0.421269	9.96733e-05	-0.294213	0.00807288	-0.165494	0.142359	0.15543	0.168601	0.0724155	0.523246	0.446815	3.25707e-05	0.0775	0.494417	-0.182355	0.105454	-0.0788414	0.486953	-0.115402	0.308034	-0.104453	0.356487
DNAAF2	blue	-0.0310217	0.784726	0.0310217	0.784726	-0.00923674	0.93519	-0.517728	8.74155e-07	-0.226728	0.0431326	-0.155737	0.167753	-0.162756	0.149172	0.136169	0.228442	0.24764	0.0267794	0.369381	0.000746424	0.207211	0.0651457	-0.31747	0.00411157	0.364898	0.00087496	0.431782	6.35857e-05	0.282376	0.0111562	0.232267	0.0381531	-0.330432	0.00275774	-0.0364332	0.748327	-0.428516	7.32322e-05	0.163052	0.148423	0.339036	0.00209538	0.230109	0.0400331	0.194082	0.0845185	-0.00312405	0.978059
DNAH17	blue	-0.246593	0.0274501	0.246593	0.0274501	-0.0659319	0.561197	0.607641	2.27546e-09	0.0730665	0.519509	0.10932	0.334399	-0.0915378	0.419349	-0.0402808	0.722772	0.0754866	0.505733	-0.150486	0.182726	-0.168912	0.134186	0.305125	0.00592088	-0.107105	0.34434	-0.498577	2.51825e-06	-0.422903	9.30365e-05	-0.039587	0.727359	0.449643	2.86186e-05	-0.170083	0.131468	0.594539	6.07692e-09	-0.105412	0.352067	-0.03039	0.789007	0.11949	0.291097	0.0357	0.753229	0.0454937	0.688633
DNAH2	blue	-0.209211	0.0625389	0.209211	0.0625389	-0.00254783	0.982105	0.530969	4.04668e-07	0.174572	0.121439	0.184709	0.100957	-0.0484062	0.669821	-0.22469	0.0450956	-0.102117	0.367405	-0.262127	0.0188306	-0.0865952	0.445	0.259242	0.0202283	-0.214593	0.0559402	-0.424318	8.76233e-05	-0.347623	0.00158067	-0.197977	0.0783474	0.26315	0.0183554	-0.223356	0.0464201	0.454703	2.26386e-05	-0.0707843	0.532672	-0.204315	0.0690776	-0.0579315	0.609751	-0.0475518	0.675319	0.0422633	0.70972
DNAH3	blue	0.269945	0.0154525	-0.269945	0.0154525	-0.331887	0.00263401	-0.0416174	0.713964	-0.0672002	0.553671	0.181968	0.106207	0.287494	0.0097156	-0.105446	0.351911	-0.146473	0.19481	-0.365263	0.000863809	0.0442818	0.696517	0.423378	9.11857e-05	-0.309329	0.00523828	0.177473	0.115276	0.315522	0.00435945	-0.197896	0.0784715	-0.269268	0.0157226	-0.00833081	0.941534	-0.225104	0.0446908	0.0181244	0.873219	-0.0986095	0.384173	-0.179526	0.111063	-0.361846	0.000973666	-0.411995	0.000146394
DNAI2	blue	-0.0730627	0.51953	0.0730627	0.51953	0.0595376	0.599858	0.474901	8.55184e-06	0.269409	0.0156658	0.108729	0.33703	-0.0193008	0.865064	-0.193055	0.08621	-0.0333642	0.768908	-0.275762	0.0132908	-0.129457	0.252416	0.160354	0.15535	-0.154949	0.16994	-0.403212	0.000208559	-0.378667	0.000533145	-0.137702	0.223196	0.176092	0.11818	0.00107999	0.992414	0.329754	0.00281712	-0.0475983	0.675019	-0.308214	0.00541218	0.0470809	0.678356	-0.00734642	0.948433	0.110034	0.33123
DNAJA2	blue	0.0179286	0.874577	-0.0179286	0.874577	0.112035	0.322458	-0.474379	8.77618e-06	-0.188167	0.0946247	-0.117175	0.300612	-0.140017	0.215436	0.00798339	0.943968	0.096142	0.396241	0.25405	0.0229672	0.0203497	0.857807	-0.180627	0.108854	-0.0390418	0.73097	0.360219	0.00103032	0.380653	0.000495486	0.172652	0.125653	-0.143075	0.205483	-0.165639	0.142006	-0.35162	0.00138252	-0.237735	0.0337166	0.204418	0.0689342	-0.0679881	0.549021	-0.10232	0.366449	-0.000458415	0.99678
DNAJC12	blue	-0.201578	0.0729648	0.201578	0.0729648	-0.277613	0.0126605	0.374183	0.000627986	-0.0982575	0.385881	0.0305022	0.788246	0.127332	0.260355	-0.00649207	0.954423	0.0569501	0.615831	-0.190193	0.0910616	-0.0830914	0.463703	0.347765	0.0015732	-0.0873094	0.44124	-0.258612	0.0205448	-0.179786	0.110538	-0.115425	0.307937	0.039272	0.729445	0.0217117	0.848399	0.222572	0.0472136	0.00692864	0.951362	0.0496963	0.661552	-0.0376823	0.739999	-0.0550292	0.627806	-0.19927	0.0763794
DNAJC16	blue	-0.2271	0.0427828	0.2271	0.0427828	-0.124506	0.271167	0.661059	2.49672e-11	0.124048	0.272949	0.0788083	0.487136	-0.0639746	0.572905	-0.339723	0.00204928	-0.0262529	0.817193	-0.397493	0.000261238	-0.110234	0.330347	0.400245	0.000234531	-0.405283	0.00019203	-0.528877	4.58023e-07	-0.397735	0.000258782	-0.268296	0.0161178	0.319515	0.00386486	-0.0615422	0.587611	0.50575	1.70708e-06	0.0188491	0.868194	-0.29768	0.00732465	-0.0265393	0.815233	-0.251417	0.0244732	-0.0618182	0.585933
DNAJC17	blue	0.116681	0.302669	-0.116681	0.302669	0.0848892	0.454053	-0.11276	0.319319	0.0190443	0.866842	0.0154855	0.891556	-0.0216834	0.848594	0.139039	0.21869	0.0594215	0.600571	-0.0301552	0.7906	-0.0382114	0.736481	-0.13075	0.247668	-0.0707031	0.533143	-0.0133269	0.9066	0.0416749	0.713586	0.164134	0.145713	0.126855	0.262157	-0.0166891	0.883185	-0.042822	0.706057	-0.0275348	0.808433	-0.0730191	0.519781	-0.0267124	0.81405	-0.0993805	0.380448	0.0148564	0.895937
DNAJC2	blue	-0.279763	0.0119608	0.279763	0.0119608	0.101834	0.368742	0.159145	0.158528	0.0852392	0.452187	0.180948	0.108216	-0.205091	0.068006	0.0336626	0.766899	0.254695	0.0226106	0.23763	0.0337974	0.0177259	0.875984	-0.119737	0.290094	0.463528	1.4907e-05	-0.0522704	0.645174	-0.143808	0.203145	0.194719	0.0834849	-0.00273668	0.980779	-0.329159	0.00287019	0.219708	0.0502069	0.0200913	0.859594	0.286728	0.00992021	0.0030316	0.978708	0.607888	2.2327e-09	0.237646	0.033785
DNAJC22	blue	-0.280241	0.0118099	0.280241	0.0118099	-0.0960036	0.396924	0.434747	5.58654e-05	-0.0584925	0.606287	0.019106	0.866414	-0.0145988	0.897732	0.0383576	0.73551	-0.0154026	0.892134	0.0260317	0.818707	-0.0160387	0.887707	0.229083	0.0409538	-0.0190478	0.866817	-0.417002	0.000119124	-0.288325	0.00949766	0.0475219	0.675511	0.179052	0.112026	0.025548	0.822019	0.386237	0.000402236	0.0966932	0.393526	0.153634	0.173637	0.065933	0.561191	0.147372	0.192054	-0.0198882	0.860999
DNAJC28	blue	-0.0460028	0.68533	0.0460028	0.68533	-0.0696824	0.539086	0.367817	0.000789175	0.138573	0.220256	0.0237318	0.834485	8.99698e-05	0.999368	-0.0758568	0.503642	-0.0161187	0.887151	-0.208622	0.063298	-0.0876752	0.439321	0.384582	0.000428044	-0.112537	0.32028	-0.279548	0.0120291	-0.194514	0.0838168	-0.10117	0.371885	0.0998196	0.378337	-0.0688546	0.543929	0.251007	0.0247151	-0.0869252	0.443261	-0.114307	0.312681	0.0231277	0.838641	0.00686353	0.951818	-0.0113551	0.92037
DNAL4	blue	-0.121089	0.284643	0.121089	0.284643	0.205249	0.0677892	0.306598	0.00567329	0.243386	0.0295945	-0.018011	0.874006	-0.155933	0.16721	-0.099466	0.380037	0.0446539	0.694093	-0.0582618	0.607711	0.0558532	0.622657	0.173731	0.12327	0.108872	0.336393	-0.221066	0.0487687	-0.330238	0.00277462	0.108164	0.339565	-0.0494776	0.66295	-0.214147	0.0564638	0.179874	0.11036	-0.155984	0.16707	0.0357035	0.753205	-0.0213817	0.850677	0.322388	0.00354048	0.273363	0.0141484
DNASE1	blue	-0.132938	0.239776	0.132938	0.239776	0.0705901	0.533799	0.425724	8.2536e-05	0.132969	0.239667	-0.127792	0.258621	0.0107363	0.924696	0.024115	0.831852	-0.0555708	0.624419	-0.0912853	0.420639	-0.173472	0.123839	0.113383	0.316634	-0.216701	0.0535157	-0.501418	2.16113e-06	-0.382184	0.000468131	0.00100499	0.992941	0.384923	0.000422612	0.0566743	0.617544	0.4331	6.00388e-05	0.0316098	0.780746	-0.147885	0.190493	0.12173	0.282079	-0.0904119	0.425116	0.0985131	0.384641
DNASE1L2	blue	0.0181836	0.872808	-0.0181836	0.872808	0.0854305	0.45117	0.586535	1.08407e-08	-0.0101722	0.928642	0.0863426	0.446334	-0.163621	0.146993	-0.00841238	0.940963	-0.0898167	0.428183	0.0367716	0.746068	-0.212918	0.0579296	0.203098	0.0707843	-0.149324	0.186167	-0.552121	1.1021e-07	-0.43875	4.68162e-05	0.0256483	0.821332	0.610271	1.85802e-09	-0.0305918	0.787639	0.681601	3.42004e-12	0.102984	0.363327	0.00100576	0.992935	0.0459215	0.685857	0.0138317	0.903078	0.207507	0.0647547
DNASE2	blue	-0.122058	0.280778	0.122058	0.280778	0.155975	0.167096	0.357998	0.00111251	0.255204	0.0223327	0.247682	0.0267525	0.0677782	0.550258	-0.120175	0.288321	-0.116964	0.301489	-0.0750576	0.508161	-0.140226	0.214748	0.055822	0.622852	0.0640148	0.572663	-0.256799	0.0214802	-0.24395	0.0292071	-0.0472223	0.677444	0.156619	0.165328	-0.0473726	0.676474	0.332033	0.00262188	0.0550389	0.627745	-0.14704	0.193068	-0.0436957	0.700342	0.15887	0.159258	0.20474	0.0684881
DNASE2B	blue	-0.136494	0.227321	0.136494	0.227321	-0.264868	0.0175803	0.289043	0.00931287	-0.129688	0.251566	0.147545	0.191526	-0.067417	0.55239	-0.0883553	0.435766	0.0369524	0.744862	-0.189867	0.0916269	-0.0238573	0.833623	0.289145	0.00928702	-0.121227	0.284091	-0.211151	0.0600909	-0.100347	0.375811	-0.246557	0.0274735	0.112908	0.318677	0.0864626	0.4457	0.178487	0.113181	0.0706816	0.533267	-0.00015391	0.998919	-0.112082	0.322254	-0.139903	0.215815	-0.215246	0.05518
DNMBP	blue	-0.39435	0.000295154	0.39435	0.000295154	0.120573	0.286714	0.404868	0.000195243	0.166288	0.140428	0.00841592	0.940938	-0.267271	0.0165435	0.0925525	0.414191	0.0486975	0.66795	0.143327	0.204677	0.213081	0.0577332	0.242327	0.030333	0.142764	0.206479	-0.320128	0.00379345	-0.244736	0.028675	0.179683	0.110746	-0.0777254	0.493158	-0.178208	0.113754	0.3231	0.00346394	0.0357655	0.75279	0.222351	0.0474395	0.186383	0.0978517	0.452143	2.55e-05	0.246522	0.0274961
DNMT3A	blue	-0.0581518	0.60839	0.0581518	0.60839	0.105471	0.351794	0.394526	0.000293153	0.084273	0.457348	-0.0991074	0.381766	0.0328671	0.772257	0.0778577	0.492421	0.0366743	0.746717	0.0429153	0.705446	-0.0808221	0.476041	0.215132	0.0553122	-0.107986	0.340362	-0.403749	0.000204145	-0.306437	0.00569987	0.175754	0.118899	0.222414	0.0473743	0.100684	0.374202	0.373516	0.000643342	0.131256	0.245829	-0.0246169	0.828405	0.100272	0.376166	0.0444967	0.695117	0.160133	0.155927
DNPH1	blue	-0.220867	0.0489775	0.220867	0.0489775	0.147123	0.192815	0.510346	1.32445e-06	-0.117063	0.301078	-0.0893601	0.430544	-0.172632	0.125698	0.021133	0.852394	-0.115821	0.306271	0.323314	0.0034413	-0.231631	0.0386992	0.316413	0.0042444	0.0706178	0.533638	-0.423852	8.93755e-05	-0.435919	5.30607e-05	0.165578	0.142152	0.148215	0.189497	-0.00773832	0.945686	0.403393	0.000207062	0.208296	0.0637208	0.269621	0.0155812	0.0943618	0.405085	0.312253	0.00480551	0.383143	0.000451697
DNTT	blue	0.00815244	0.942784	-0.00815244	0.942784	-0.136885	0.225983	0.376766	0.000571636	-0.0232384	0.837879	0.122585	0.27869	-0.163978	0.146102	0.00462432	0.967527	-0.0319463	0.778471	-0.219344	0.0505981	-0.00383362	0.973077	0.351709	0.00137837	-0.112078	0.32227	-0.237277	0.0340707	-0.215775	0.0545698	-0.142536	0.207212	0.214489	0.056062	0.0265362	0.815255	0.263149	0.0183556	-0.0897607	0.428472	-0.0914342	0.419878	0.0483856	0.669953	-0.118114	0.296729	-0.0917108	0.418467
DOC2A	blue	-0.125587	0.266997	0.125587	0.266997	0.171602	0.128005	0.499498	2.39679e-06	0.245693	0.0280386	-0.0927762	0.413059	-0.113308	0.316956	-0.0740702	0.513772	0.0162382	0.88632	-0.1883	0.0943872	-0.155369	0.168772	0.207448	0.0648332	-0.178349	0.113463	-0.455173	2.21461e-05	-0.527993	4.82521e-07	-0.122523	0.278932	0.335045	0.00238239	0.00225722	0.984146	0.441604	4.12195e-05	0.000952466	0.99331	-0.269756	0.0155272	-0.174211	0.122222	-0.00802285	0.943692	0.243045	0.0298307
DOCK1	blue	-0.130418	0.248883	0.130418	0.248883	-0.146837	0.193691	0.237183	0.0341438	-0.0619599	0.585074	0.283386	0.0108579	0.0329372	0.771785	-0.0322243	0.776594	-0.125055	0.269042	0.00182316	0.987194	-0.0325901	0.774125	0.430748	6.65047e-05	-0.205819	0.0670127	-0.0745237	0.511191	0.139941	0.21569	-0.0172357	0.879387	-0.0370162	0.744437	-0.166831	0.139119	0.172173	0.126723	-0.00905847	0.936438	0.130689	0.247891	-0.128092	0.257495	-0.040791	0.719406	-0.143306	0.204745
DOCK10	blue	0.135252	0.231618	-0.135252	0.231618	-0.199908	0.0754234	-0.322065	0.00357567	-0.209705	0.0619073	0.0858468	0.448959	-0.0964396	0.394774	0.0978138	0.388041	-0.164801	0.144062	0.115162	0.309051	0.188582	0.093885	0.0915266	0.419407	0.168321	0.135573	0.419686	0.000106519	0.40519	0.000192742	0.143862	0.202974	-0.46272	1.54957e-05	-0.0387839	0.73268	-0.42103	0.000100679	0.145907	0.196558	0.247011	0.0271807	0.173191	0.12446	0.0310096	0.784808	-0.199303	0.0763296
DOCK6	blue	-0.0748316	0.509442	0.0748316	0.509442	0.200616	0.0743724	0.33382	0.00247729	0.100996	0.372712	-0.123055	0.276835	0.0966651	0.393664	-0.273323	0.0141628	0.0766017	0.499449	0.0193248	0.864899	-0.114753	0.310782	0.0599458	0.597354	-0.252471	0.0238607	-0.338948	0.00210137	-0.290964	0.00883399	-0.0623307	0.582825	0.280067	0.0118647	0.0383608	0.735488	0.326489	0.0031196	-0.0781617	0.490728	-0.180742	0.108624	-0.173075	0.124716	-0.0929241	0.412311	0.250676	0.0249119
DOCK9	blue	-0.0840825	0.458369	0.0840825	0.458369	-0.366388	0.000830177	0.296477	0.00757711	-0.17414	0.122378	0.212598	0.0583167	-0.0629719	0.578946	-0.119199	0.292281	-0.0475934	0.675051	-0.255787	0.022018	0.115665	0.306928	0.459433	1.81226e-05	0.198865	0.076991	-0.0973704	0.390206	-0.154961	0.169905	-0.112089	0.322223	-0.0624591	0.582047	0.00876516	0.938492	0.053161	0.639545	0.0452847	0.68999	0.093436	0.409729	0.1393	0.217821	0.0787259	0.487593	-0.211801	0.0592885
DOT1L	blue	-0.0503168	0.657588	0.0503168	0.657588	0.190343	0.0908015	0.34661	0.00163478	0.243259	0.0296821	-0.189266	0.0926772	-0.0515287	0.649876	-0.0127081	0.910918	-0.113844	0.314655	-0.114819	0.310502	-0.0267804	0.813585	0.246106	0.0277673	-0.177732	0.114738	-0.316462	0.00423815	-0.375413	0.000600542	0.117319	0.300014	0.0786294	0.488129	0.091346	0.420329	0.190042	0.0913225	-0.120061	0.288781	-0.197038	0.0798007	-0.0948884	0.402457	0.0202292	0.85864	0.187661	0.0955312
DPF1	blue	-0.25574	0.0220432	0.25574	0.0220432	0.377835	0.000549698	0.500514	2.26928e-06	0.292669	0.00842699	-0.14168	0.209983	-0.0869467	0.443147	-0.0141192	0.901074	-0.00190414	0.986626	0.0885223	0.434896	-0.102784	0.364267	0.075646	0.504832	-0.168301	0.135619	-0.549766	1.27954e-07	-0.461401	1.65043e-05	0.177575	0.115065	0.312642	0.00475042	-0.140764	0.212975	0.567008	4.17447e-08	-0.17432	0.121985	-0.00553441	0.96114	-0.212763	0.0581171	0.241855	0.0306672	0.418209	0.000113295
DPF3	blue	-0.156235	0.16638	0.156235	0.16638	-0.176781	0.116723	0.490228	3.91616e-06	0.184493	0.101362	0.0816105	0.471734	-0.0203924	0.857511	-0.111002	0.326969	-0.0123362	0.913515	-0.397568	0.000260474	0.124543	0.271026	0.218298	0.0517371	-0.0898174	0.42818	-0.396088	0.000275932	-0.358861	0.00107989	-0.110787	0.32791	0.0725565	0.522436	0.148666	0.188137	0.303867	0.00613993	0.126599	0.263129	-0.213742	0.0569439	-0.0880563	0.437327	-0.00189465	0.986692	-0.105058	0.353694
DPH2	blue	-0.0593095	0.601258	0.0593095	0.601258	0.0986862	0.383802	0.497261	2.70179e-06	0.239793	0.0321629	0.166971	0.138782	0.102049	0.367727	-0.00359775	0.974733	0.0465309	0.681911	-0.196972	0.0799042	-0.113243	0.317236	0.160718	0.154401	-0.085268	0.452034	-0.522578	6.61789e-07	-0.460579	1.71625e-05	0.0365967	0.747235	0.39439	0.0002947	0.157227	0.163671	0.465843	1.33338e-05	0.103187	0.362377	-0.288547	0.00944028	-0.00156569	0.989003	0.0219807	0.846543	0.145655	0.197343
DPM1	blue	0.124129	0.272633	-0.124129	0.272633	-0.348782	0.00152071	-0.681429	3.47954e-12	-0.659521	2.87971e-11	0.188218	0.0945322	0.0450163	0.691734	-0.0639869	0.572831	-0.163443	0.147441	0.36688	0.000815841	0.0598564	0.597903	-0.00693679	0.951304	0.292709	0.00841769	0.746199	1.96926e-15	0.652024	5.70455e-11	0.047506	0.675614	-0.326805	0.00308911	0.0249701	0.825981	-0.640377	1.5901e-10	0.0426781	0.707	0.455625	2.16828e-05	0.138499	0.220503	-0.120359	0.287578	-0.311481	0.00491658
DPP4	blue	-0.0443159	0.696295	0.0443159	0.696295	-0.139835	0.216039	0.2734	0.0141345	0.0157349	0.889821	0.214304	0.0562797	-0.0707792	0.532701	-0.117638	0.298693	0.116252	0.304461	-0.210002	0.0615307	-0.114099	0.313565	0.114589	0.311477	0.0286719	0.800682	-0.141637	0.21012	-0.19198	0.0880066	-0.0857444	0.449502	0.267382	0.0164969	-0.149583	0.185396	0.265917	0.0171211	-0.03071	0.786838	-0.0598949	0.597667	0.0931932	0.410953	-0.0199841	0.860335	-0.0978572	0.387829
DPT	blue	-0.0959358	0.39726	0.0959358	0.39726	0.112504	0.320422	0.319833	0.00382767	0.0572563	0.613931	0.0890007	0.432408	-0.00251151	0.98236	0.0245789	0.828666	-0.0351605	0.756842	0.0762297	0.501541	-0.189308	0.0926034	-0.224648	0.0451372	0.00325658	0.977128	-0.434609	5.62046e-05	-0.329855	0.00280818	0.0510949	0.652632	0.500352	2.28915e-06	-0.0149913	0.894997	0.46028	1.74085e-05	0.0164948	0.884536	-0.0784169	0.489308	0.148694	0.188053	0.0685617	0.545648	0.177104	0.116046
DPY30	blue	0.115149	0.309103	-0.115149	0.309103	0.0360302	0.75102	-0.553977	9.78973e-08	-0.199944	0.0753698	0.015271	0.89305	0.0696139	0.539486	0.161183	0.153197	-0.0406705	0.7202	0.409792	0.000160131	0.0977146	0.388524	-0.139926	0.215738	0.345747	0.00168221	0.546927	1.52945e-07	0.421265	9.96897e-05	0.125444	0.267546	-0.49383	3.24159e-06	0.0416425	0.713799	-0.548877	1.35328e-07	0.0448233	0.69299	0.347064	0.00161032	-0.034951	0.758245	0.225358	0.0444443	0.0423482	0.709163
DPYD	blue	0.0656011	0.563167	-0.0656011	0.563167	-0.231211	0.0390637	-0.417047	0.000118903	-0.213155	0.057645	0.099685	0.378983	0.0151599	0.893823	-0.319699	0.00384324	-0.0677173	0.550617	-0.0550784	0.627498	0.128549	0.255789	0.0766271	0.499307	0.0989697	0.38243	0.576836	2.1413e-08	0.452573	2.49967e-05	-0.312276	0.00480223	-0.398278	0.00025335	-0.0264898	0.815572	-0.521333	7.11089e-07	-0.444979	3.54041e-05	0.126253	0.264448	-0.133149	0.239025	-0.0754566	0.505902	-0.304027	0.00611177
DPYS	blue	-0.149651	0.185195	0.149651	0.185195	-0.0806409	0.477034	0.37917	0.000523369	0.00867589	0.939117	0.020339	0.85788	-0.142704	0.206673	-0.153774	0.173241	-0.00727892	0.948906	-0.143761	0.203295	-0.113558	0.315883	0.345383	0.00170256	-0.11347	0.316258	-0.277946	0.0125498	-0.293845	0.00815598	-0.0712286	0.530096	0.176719	0.116855	0.044066	0.697925	0.255861	0.0219782	0.156411	0.165898	-0.131764	0.243988	0.0314692	0.781697	-0.0764531	0.500284	0.0570654	0.615115
DPYSL2	blue	0.167138	0.138382	-0.167138	0.138382	-0.119662	0.290396	-0.491821	3.60302e-06	-0.189292	0.0926319	0.128057	0.257626	0.0353316	0.755695	-0.123784	0.273977	-0.0528252	0.641665	0.0217267	0.848295	0.0696254	0.539419	0.0674936	0.551938	-0.123462	0.275238	0.60975	1.93451e-09	0.642435	1.33087e-10	-0.167811	0.136778	-0.362733	0.000943989	-0.234956	0.035914	-0.470419	1.06706e-05	-0.353501	0.00129731	0.177027	0.116207	-0.18416	0.101992	-0.199429	0.0761395	-0.269437	0.0156547
DQ583205	blue	-0.272568	0.0144429	0.272568	0.0144429	0.0117547	0.917577	0.62065	8.19978e-10	0.265379	0.0173553	0.0926568	0.413663	0.0277769	0.806781	-0.0635904	0.575216	-0.00643062	0.954854	-0.290148	0.00903458	-0.0840154	0.458729	0.319666	0.00384717	-0.113586	0.31576	-0.546058	1.61479e-07	-0.472253	9.75035e-06	-0.0617161	0.586554	0.145202	0.198754	0.0977921	0.388146	0.419715	0.000106388	0.0112411	0.921167	-0.212497	0.0584389	-0.0728481	0.520761	0.0924548	0.414686	0.0831429	0.463425
DR1	blue	0.259444	0.0201277	-0.259444	0.0201277	-0.261928	0.0189243	-0.752694	8.21321e-16	-0.489685	4.02866e-06	0.0919136	0.417434	0.0839751	0.458946	-0.0534055	0.638004	-0.144781	0.200073	0.24477	0.0286527	0.187523	0.0957788	-0.0829726	0.464344	0.107355	0.343211	0.786062	5.76647e-18	0.786098	5.73369e-18	-0.103183	0.362397	-0.401615	0.000222186	-0.0793344	0.484224	-0.693291	1.02514e-12	-0.193991	0.0846676	0.350175	0.00145139	0.134004	0.235994	-0.215614	0.0547548	-0.365215	0.000865261
DRD2	blue	-0.178493	0.113168	0.178493	0.113168	0.0953685	0.400069	0.636412	2.232e-10	0.33308	0.00253628	-0.0270215	0.811938	0.0643219	0.570819	-0.0448125	0.693061	0.0497548	0.661177	-0.277051	0.012849	-0.0900983	0.426731	0.392631	0.00031537	-0.199903	0.075431	-0.62259	7.01381e-10	-0.528629	4.6478e-07	-0.0525311	0.643524	0.189696	0.0919249	0.18949	0.0922855	0.469574	1.11216e-05	0.115845	0.306171	-0.278144	0.0124844	-0.138858	0.219298	0.0453626	0.689484	0.171101	0.12914
DRD3	blue	-0.0818312	0.470533	0.0818312	0.470533	0.165094	0.143339	0.29285	0.00838478	0.116132	0.304966	-0.109184	0.335002	0.0520569	0.646525	-0.2508	0.0248383	-0.124085	0.272805	-0.0551065	0.627322	-0.0366343	0.746984	0.160793	0.154207	-0.266506	0.0168677	-0.278195	0.0124676	-0.186673	0.0973206	-0.153071	0.175239	0.205803	0.0670343	0.029378	0.795878	0.271364	0.0148987	-0.0979323	0.387463	-0.116571	0.303127	-0.150282	0.183327	-0.123227	0.276162	0.160103	0.156004
DRD4	blue	-0.18258	0.105017	0.18258	0.105017	0.338847	0.00210827	0.493949	3.22115e-06	0.19924	0.0764246	-0.11268	0.319662	-0.0366178	0.747095	0.0125148	0.912268	-0.0317886	0.779537	0.143682	0.203546	-0.387571	0.000382485	0.0321135	0.777342	-0.189488	0.0922887	-0.590512	8.1473e-09	-0.487568	4.49677e-06	0.0982339	0.385996	0.457921	1.94651e-05	0.120875	0.285499	0.575191	2.39814e-08	0.227045	0.0428339	-0.109014	0.335758	-0.000684573	0.995191	0.084632	0.455427	0.436065	5.27209e-05
DRD5	blue	-0.139979	0.215563	0.139979	0.215563	0.136837	0.226146	0.587801	9.90232e-09	0.22732	0.0425764	-0.0835863	0.461035	0.0436441	0.700679	0.0266747	0.814308	-0.105335	0.352418	-0.184891	0.100615	-0.234041	0.0366628	0.411518	0.000149272	-0.370077	0.000728085	-0.54968	1.28647e-07	-0.413411	0.000138148	0.00677729	0.952423	0.235073	0.0358192	0.0194249	0.864206	0.453743	2.36745e-05	0.0101854	0.92855	-0.216496	0.053747	0.030668	0.787122	-0.0810963	0.474541	0.175426	0.119599
DRG2	blue	-0.159422	0.157795	0.159422	0.157795	0.485589	4.9804e-06	0.562497	5.63048e-08	0.408973	0.000165533	-0.205335	0.0676715	-0.0827372	0.465617	0.059647	0.599186	-0.080481	0.477911	0.0736625	0.516099	-0.0969847	0.392095	0.0680157	0.548859	-0.168057	0.136194	-0.638056	1.94043e-10	-0.525046	5.7342e-07	0.19721	0.0795337	0.355837	0.00119811	-0.0780692	0.491243	0.575146	2.40547e-08	-0.178381	0.113397	-0.199269	0.0763803	-0.123561	0.27485	0.211275	0.0599377	0.53711	2.79932e-07
DSCAM	blue	-0.173252	0.124326	0.173252	0.124326	0.198866	0.0769901	0.6467	9.16459e-11	0.31302	0.00469738	-0.132157	0.242573	-0.0964144	0.394898	-0.0523402	0.644732	0.00440194	0.969088	-0.233518	0.0370975	-0.100396	0.375577	0.284936	0.0104138	-0.249305	0.0257409	-0.565699	4.55536e-08	-0.519706	7.80774e-07	-0.0575975	0.611817	0.27602	0.0132013	-0.106198	0.348467	0.554432	9.50825e-08	-0.00978517	0.931351	-0.240345	0.0317562	-0.106586	0.346696	0.0217459	0.848163	0.253042	0.0235342
[truncated: 3,425 more rows]
[truncated: 4 more columns]
