# Supplementary material for: Network Pharmacology and Molecular Docking Elucidate the Pharmacological Mechanism of the OSTEOWONDER Capsule for Treating Osteoporosis
Source: Front Genet. 2022 Feb 28;13:833027. doi: 10.3389/fgene.2022.833027 (PMC8918533; doi:10.3389/fgene.2022.833027)
Supplement: Supplementary file 1 [file DataSheet1.ZIP › Supplementary files/molecular docking/IL6/conf.conf]

receptor = 4ni9_nowater.pdbqt
ligand = Quercetin.pdbqt
center_x = 7.721  
center_y =  16.624 
center_z =  12.254
size_x = 50	
size_y = 50
size_z = 50
energy_range = 4
exhaustiveness = 50
num_modes = 15

   
