# Supplementary material for: Network Pharmacology and Molecular Docking Elucidate the Pharmacological Mechanism of the OSTEOWONDER Capsule for Treating Osteoporosis
Source: Front Genet. 2022 Feb 28;13:833027. doi: 10.3389/fgene.2022.833027 (PMC8918533; doi:10.3389/fgene.2022.833027)
Supplement: Supplementary file 1 [file DataSheet1.ZIP › Supplementary files/molecular docking/parameter setting.txt]

从pbd网站（https://www.rcsb.org/）搜索该蛋白的3D结构，从3D结构中获取小分子的结合位置作为xyz。

每个蛋白的小分子的结合位置位置不一样，同时，同一个蛋白会有多个小分子的结合位置。
